# Supplementary material for: Achieving consistency in FedSAM using local adaptive distillation on sports image classification
Source: PLoS One. 2025 Oct 17;20(10):e0333210. doi: 10.1371/journal.pone.0333210 (PMC12533856; doi:10.1371/journal.pone.0333210)
Supplement: S1 File — All figures (Figs 1–9) and Tables (Table 1–8) are sequentially numbered in the supplementary files. (ZIP) [file pone.0333210.s001.zip]

Archive with 148 entries (120 files):
- Support-Information-only-datasets/
- Support-Information-only-datasets/Original experimental data/
- Support-Information-only-datasets/Original experimental data/sport100/
- Support-Information-only-datasets/Original experimental data/sport100/0.4/
- Support-Information-only-datasets/Original experimental data/sport100/0.4/D1/
- Support-Information-only-datasets/Original experimental data/sport100/0.4/D1/A-FedSAM.csv
- Support-Information-only-datasets/Original experimental data/sport100/0.4/D1/Fedavg.csv
- Support-Information-only-datasets/Original experimental data/sport100/0.4/D1/FedCM.csv
- Support-Information-only-datasets/Original experimental data/sport100/0.4/D1/Feddyn.csv
- Support-Information-only-datasets/Original experimental data/sport100/0.4/D1/Fedspeed.csv
- Support-Information-only-datasets/Original experimental data/sport100/0.4/D1/Scaffold.csv
- Support-Information-only-datasets/Original experimental data/sport100/0.4/D2/
- Support-Information-only-datasets/Original experimental data/sport100/0.4/D2/A-FedSAM.csv
- Support-Information-only-datasets/Original experimental data/sport100/0.4/D2/Fedavg.csv
- Support-Information-only-datasets/Original experimental data/sport100/0.4/D2/FedCM.csv
- Support-Information-only-datasets/Original experimental data/sport100/0.4/D2/Feddyn.csv
- Support-Information-only-datasets/Original experimental data/sport100/0.4/D2/Fedspeed.csv
- Support-Information-only-datasets/Original experimental data/sport100/0.4/D2/Scaffold.csv
- Support-Information-only-datasets/Original experimental data/sport100/0.4/IID/
- Support-Information-only-datasets/Original experimental data/sport100/0.4/IID/A-FedSAM.csv
- Support-Information-only-datasets/Original experimental data/sport100/0.4/IID/Fedavg.csv
- Support-Information-only-datasets/Original experimental data/sport100/0.4/IID/Fedcm.csv
- Support-Information-only-datasets/Original experimental data/sport100/0.4/IID/Feddyn.csv
- Support-Information-only-datasets/Original experimental data/sport100/0.4/IID/Fedspeed.csv
- Support-Information-only-datasets/Original experimental data/sport100/0.4/IID/Scaffold.csv
- Support-Information-only-datasets/Original experimental data/sport100/0.4/P1/
- Support-Information-only-datasets/Original experimental data/sport100/0.4/P1/A-FedSAM.csv
- Support-Information-only-datasets/Original experimental data/sport100/0.4/P1/Fedavg.csv
- Support-Information-only-datasets/Original experimental data/sport100/0.4/P1/FedCM.csv
- Support-Information-only-datasets/Original experimental data/sport100/0.4/P1/Feddyn.csv
- Support-Information-only-datasets/Original experimental data/sport100/0.4/P1/Fedspeed.csv
- Support-Information-only-datasets/Original experimental data/sport100/0.4/P1/Scaffold.csv
- Support-Information-only-datasets/Original experimental data/sport100/0.4/P2/
- Support-Information-only-datasets/Original experimental data/sport100/0.4/P2/A-FedSAM.csv
- Support-Information-only-datasets/Original experimental data/sport100/0.4/P2/Fedavg.csv
- Support-Information-only-datasets/Original experimental data/sport100/0.4/P2/FedCM.csv
- Support-Information-only-datasets/Original experimental data/sport100/0.4/P2/Feddyn.csv
- Support-Information-only-datasets/Original experimental data/sport100/0.4/P2/Fedspeed.csv
- Support-Information-only-datasets/Original experimental data/sport100/0.4/P2/Scaffold.csv
- Support-Information-only-datasets/Original experimental data/sport100/0.8/
- Support-Information-only-datasets/Original experimental data/sport100/0.8/D1/
- Support-Information-only-datasets/Original experimental data/sport100/0.8/D1/A-FedSAM.csv
- Support-Information-only-datasets/Original experimental data/sport100/0.8/D1/Fedavg.csv
- Support-Information-only-datasets/Original experimental data/sport100/0.8/D1/FedCM.csv
- Support-Information-only-datasets/Original experimental data/sport100/0.8/D1/Feddyn.csv
- Support-Information-only-datasets/Original experimental data/sport100/0.8/D1/Fedspeed.csv
- Support-Information-only-datasets/Original experimental data/sport100/0.8/D1/Scaffold.csv
- Support-Information-only-datasets/Original experimental data/sport100/0.8/D2/
- Support-Information-only-datasets/Original experimental data/sport100/0.8/D2/A-FedSAM.csv
- Support-Information-only-datasets/Original experimental data/sport100/0.8/D2/Fedavg.csv
- Support-Information-only-datasets/Original experimental data/sport100/0.8/D2/FedCM.csv
- Support-Information-only-datasets/Original experimental data/sport100/0.8/D2/Feddyn.csv
- Support-Information-only-datasets/Original experimental data/sport100/0.8/D2/Fedspeed.csv
- Support-Information-only-datasets/Original experimental data/sport100/0.8/D2/Scaffold.csv
- Support-Information-only-datasets/Original experimental data/sport100/0.8/IID/
- Support-Information-only-datasets/Original experimental data/sport100/0.8/IID/A-FedSAM.csv
- Support-Information-only-datasets/Original experimental data/sport100/0.8/IID/Fedavg.csv
- Support-Information-only-datasets/Original experimental data/sport100/0.8/IID/FedCM.csv
- Support-Information-only-datasets/Original experimental data/sport100/0.8/IID/Feddyn.csv
- Support-Information-only-datasets/Original experimental data/sport100/0.8/IID/Fedspeed.csv
- Support-Information-only-datasets/Original experimental data/sport100/0.8/IID/Scaffold.csv
- Support-Information-only-datasets/Original experimental data/sport100/0.8/P1/
- Support-Information-only-datasets/Original experimental data/sport100/0.8/P1/A-FedSAM.csv
- Support-Information-only-datasets/Original experimental data/sport100/0.8/P1/Fedavg.csv
- Support-Information-only-datasets/Original experimental data/sport100/0.8/P1/FedCM.csv
- Support-Information-only-datasets/Original experimental data/sport100/0.8/P1/Feddyn.csv
- Support-Information-only-datasets/Original experimental data/sport100/0.8/P1/Fedspeed.csv
- Support-Information-only-datasets/Original experimental data/sport100/0.8/P1/Scaffold.csv
- Support-Information-only-datasets/Original experimental data/sport100/0.8/P2/
- Support-Information-only-datasets/Original experimental data/sport100/0.8/P2/A-FedSAM.csv
- Support-Information-only-datasets/Original experimental data/sport100/0.8/P2/Fedavg.csv
- Support-Information-only-datasets/Original experimental data/sport100/0.8/P2/FedCM.csv
- Support-Information-only-datasets/Original experimental data/sport100/0.8/P2/Feddyn.csv
- Support-Information-only-datasets/Original experimental data/sport100/0.8/P2/Fedspeed.csv
- Support-Information-only-datasets/Original experimental data/sport100/0.8/P2/Scaffold.csv
- Support-Information-only-datasets/Original experimental data/sport22/
- Support-Information-only-datasets/Original experimental data/sport22/0.4/
- Support-Information-only-datasets/Original experimental data/sport22/0.4/D1/
- Support-Information-only-datasets/Original experimental data/sport22/0.4/D1/A-FedSAM.csv
- Support-Information-only-datasets/Original experimental data/sport22/0.4/D1/Fedavg.csv
- Support-Information-only-datasets/Original experimental data/sport22/0.4/D1/FedCM.csv
- Support-Information-only-datasets/Original experimental data/sport22/0.4/D1/Feddyn.csv
- Support-Information-only-datasets/Original experimental data/sport22/0.4/D1/Fedspeed.csv
- Support-Information-only-datasets/Original experimental data/sport22/0.4/D1/Scafflod.csv
- Support-Information-only-datasets/Original experimental data/sport22/0.4/D2/
- Support-Information-only-datasets/Original experimental data/sport22/0.4/D2/A-FedSAM.csv
- Support-Information-only-datasets/Original experimental data/sport22/0.4/D2/Fedavg.csv
- Support-Information-only-datasets/Original experimental data/sport22/0.4/D2/FedCM.csv
- Support-Information-only-datasets/Original experimental data/sport22/0.4/D2/Feddyn.csv
- Support-Information-only-datasets/Original experimental data/sport22/0.4/D2/Fedspeed.csv
- Support-Information-only-datasets/Original experimental data/sport22/0.4/D2/Scafflod.csv
- Support-Information-only-datasets/Original experimental data/sport22/0.4/IID/
- Support-Information-only-datasets/Original experimental data/sport22/0.4/IID/A-FedSAM.csv
- Support-Information-only-datasets/Original experimental data/sport22/0.4/IID/Fedavg.csv
- Support-Information-only-datasets/Original experimental data/sport22/0.4/IID/FedCM.csv
- Support-Information-only-datasets/Original experimental data/sport22/0.4/IID/Feddyn.csv
- Support-Information-only-datasets/Original experimental data/sport22/0.4/IID/Fedspeed.csv
- Support-Information-only-datasets/Original experimental data/sport22/0.4/IID/Scafflod.csv
- Support-Information-only-datasets/Original experimental data/sport22/0.4/P1/
- Support-Information-only-datasets/Original experimental data/sport22/0.4/P1/A-FedSAM.csv
- Support-Information-only-datasets/Original experimental data/sport22/0.4/P1/Fedavg.csv
- Support-Information-only-datasets/Original experimental data/sport22/0.4/P1/FedCM.csv
- Support-Information-only-datasets/Original experimental data/sport22/0.4/P1/Feddyn.csv
- Support-Information-only-datasets/Original experimental data/sport22/0.4/P1/Fedspeed.csv
- Support-Information-only-datasets/Original experimental data/sport22/0.4/P1/Scafflod.csv
- Support-Information-only-datasets/Original experimental data/sport22/0.4/P2/
- Support-Information-only-datasets/Original experimental data/sport22/0.4/P2/A-FedSAM.csv
- Support-Information-only-datasets/Original experimental data/sport22/0.4/P2/Fedavg.csv
- Support-Information-only-datasets/Original experimental data/sport22/0.4/P2/FedCM.csv
- Support-Information-only-datasets/Original experimental data/sport22/0.4/P2/Feddyn.csv
- Support-Information-only-datasets/Original experimental data/sport22/0.4/P2/Fedspeed.csv
- Support-Information-only-datasets/Original experimental data/sport22/0.4/P2/Scafflod.csv
- Support-Information-only-datasets/Original experimental data/sport22/0.8/
- Support-Information-only-datasets/Original experimental data/sport22/0.8/D1/
- Support-Information-only-datasets/Original experimental data/sport22/0.8/D1/A-FedSAM.csv
- Support-Information-only-datasets/Original experimental data/sport22/0.8/D1/Fedavg.csv
- Support-Information-only-datasets/Original experimental data/sport22/0.8/D1/FedCM.csv
- Support-Information-only-datasets/Original experimental data/sport22/0.8/D1/Feddyn.csv
- Support-Information-only-datasets/Original experimental data/sport22/0.8/D1/Fedspeed.csv
- Support-Information-only-datasets/Original experimental data/sport22/0.8/D1/Scaffold.csv
- Support-Information-only-datasets/Original experimental data/sport22/0.8/D2/
- Support-Information-only-datasets/Original experimental data/sport22/0.8/D2/A-FedSAM.csv
- Support-Information-only-datasets/Original experimental data/sport22/0.8/D2/Fedavg.csv
- Support-Information-only-datasets/Original experimental data/sport22/0.8/D2/FedCM.csv
- Support-Information-only-datasets/Original experimental data/sport22/0.8/D2/Feddyn.csv
- Support-Information-only-datasets/Original experimental data/sport22/0.8/D2/Fedspeed.csv
- Support-Information-only-datasets/Original experimental data/sport22/0.8/D2/Scaffold.csv
- Support-Information-only-datasets/Original experimental data/sport22/0.8/IID/
- Support-Information-only-datasets/Original experimental data/sport22/0.8/IID/A-FedSAM.csv
- Support-Information-only-datasets/Original experimental data/sport22/0.8/IID/Fedavg.csv
- Support-Information-only-datasets/Original experimental data/sport22/0.8/IID/FedCM.csv
- Support-Information-only-datasets/Original experimental data/sport22/0.8/IID/Feddyn.csv
- Support-Information-only-datasets/Original experimental data/sport22/0.8/IID/Fedspeed.csv
- Support-Information-only-datasets/Original experimental data/sport22/0.8/IID/Scaffold.csv
- Support-Information-only-datasets/Original experimental data/sport22/0.8/P1/
- Support-Information-only-datasets/Original experimental data/sport22/0.8/P1/A-FedSAM.csv
- Support-Information-only-datasets/Original experimental data/sport22/0.8/P1/Fedavg.csv
- Support-Information-only-datasets/Original experimental data/sport22/0.8/P1/FedCM.csv
- Support-Information-only-datasets/Original experimental data/sport22/0.8/P1/Feddyn.csv
- Support-Information-only-datasets/Original experimental data/sport22/0.8/P1/Fedspeed.csv
- Support-Information-only-datasets/Original experimental data/sport22/0.8/P1/Scaffold.csv
- Support-Information-only-datasets/Original experimental data/sport22/0.8/P2/
- Support-Information-only-datasets/Original experimental data/sport22/0.8/P2/A-FedSAM.csv
- Support-Information-only-datasets/Original experimental data/sport22/0.8/P2/Fedavg.csv
- Support-Information-only-datasets/Original experimental data/sport22/0.8/P2/FedCM.csv
- Support-Information-only-datasets/Original experimental data/sport22/0.8/P2/Feddyn.csv
- Support-Information-only-datasets/Original experimental data/sport22/0.8/P2/Fedspeed.csv
- Support-Information-only-datasets/Original experimental data/sport22/0.8/P2/Scaffold.csv
