# Supplementary material for: Achieving consistency in FedSAM using local adaptive distillation on sports image classification
Source: PLoS One. 2025 Oct 17;20(10):e0333210. doi: 10.1371/journal.pone.0333210 (PMC12533856; doi:10.1371/journal.pone.0333210)
Supplement: S1 File — All figures (Figs 1–9) and Tables (Table 1–8) are sequentially numbered in the supplementary files. (ZIP) [file pone.0333210.s001.zip › Support-Information-only-datasets/Original experimental data/sport100/0.4/D1/A-FedSAM.csv]

Wall time	Step	Value
1742366630.0514908	0	0.009999999776482582
1742366766.956963	1	0.012000000104308128
1742366865.6908233	2	0.019999999552965164
1742366964.988112	3	0.017999999225139618
1742367063.950283	4	0.017999999225139618
1742367162.938099	5	0.017999999225139618
1742367213.722041	6	0.024000000208616257
1742367312.8027997	7	0.035999998450279236
1742367374.79113	8	0.029999999329447746
1742367486.2562337	9	0.03400000184774399
1742367573.4789445	10	0.04600000008940697
1742367684.8138046	11	0.03400000184774399
1742367783.7433465	12	0.05000000074505806
1742367895.3477368	13	0.05999999865889549
1742367994.2343032	14	0.057999998331069946
1742368167.4257338	15	0.07800000160932541
1742368303.2540092	16	0.10000000149011612
1742368402.1288474	17	0.11800000071525574
1742368489.6341856	18	0.08799999952316284
1742368613.570602	19	0.10199999809265137
1742368712.679938	20	0.10599999874830246
1742368849.6042156	21	0.13600000739097595
1742368960.7583241	22	0.15000000596046448
1742369072.5300152	23	0.12999999523162842
1742369170.7420723	24	0.1459999978542328
1742369271.4037755	25	0.1459999978542328
1742369370.6936684	26	0.164000004529953
1742369457.3101203	27	0.1679999977350235
1742369568.9485135	28	0.16599999368190765
1742369643.6236684	29	0.15199999511241913
1742369755.0371778	30	0.19200000166893005
1742369891.1782267	31	0.20800000429153442
1742369953.790895	32	0.20999999344348907
1742370055.5757353	33	0.2160000056028366
1742370168.210132	34	0.23399999737739563
1742370292.5364015	35	0.24799999594688416
1742370428.7530649	36	0.25
1742370479.9834676	37	0.26600000262260437
1742370554.1760957	38	0.25
1742370579.9099467	39	0.17599999904632568
1742370654.4297116	40	0.2840000092983246
1742370804.5232491	41	0.2980000078678131
1742370928.6289842	42	0.30000001192092896
1742371065.5933256	43	0.31200000643730164
1742371153.209117	44	0.33000001311302185
1742371242.5964189	45	0.34599998593330383
1742371331.1794684	46	0.33399999141693115
1742371470.176075	47	0.3499999940395355
1742371584.6607323	48	0.36399999260902405
1742371671.6627195	49	0.36399999260902405
1742371794.7624273	50	0.3659999966621399
1742371944.3744438	51	0.37400001287460327
1742372007.1162252	52	0.38999998569488525
1742372119.0958662	53	0.3959999978542328
1742372219.7876968	54	0.3919999897480011
1742372321.777262	55	0.3919999897480011
1742372435.1927965	56	0.421999990940094
1742372523.2513864	57	0.39800000190734863
1742372648.2044468	58	0.4399999976158142
1742372772.52188	59	0.4300000071525574
1742372923.560484	60	0.43799999356269836
1742373011.4652019	61	0.4320000112056732
1742373110.8997023	62	0.4320000112056732
1742373198.0198066	63	0.4519999921321869
1742373335.8633192	64	0.46000000834465027
1742373473.4540567	65	0.4580000042915344
1742373572.5753698	66	0.46000000834465027
1742373708.2966964	67	0.4519999921321869
1742373796.116285	68	0.4519999921321869
1742373919.2189925	69	0.44200000166893005
1742374030.4318109	70	0.492000013589859
1742374128.9336438	71	0.47999998927116394
1742374191.0627935	72	0.49000000953674316
1742374277.2155964	73	0.4779999852180481
1742374388.2858107	74	0.49000000953674316
1742374486.9367716	75	0.49399998784065247
1742374586.612655	76	0.5
1742374672.9312916	77	0.4959999918937683
1742374735.530372	78	0.5059999823570251
1742374835.4585254	79	0.5239999890327454
1742374960.524963	80	0.5120000243186951
1742375061.0345263	81	0.5099999904632568
1742375135.5431442	82	0.5059999823570251
1742375247.133973	83	0.5239999890327454
1742375372.586841	84	0.515999972820282
1742375496.5178983	85	0.5220000147819519
1742375608.5998678	86	0.527999997138977
1742375707.9635754	87	0.5199999809265137
1742375795.9830978	88	0.5339999794960022
1742375931.5269742	89	0.5580000281333923
1742376042.773902	90	0.5379999876022339
1742376166.7591953	91	0.5339999794960022
1742376217.4391828	92	0.49799999594688416
1742376268.2484787	93	0.5199999809265137
1742376354.57495	94	0.550000011920929
1742376417.221562	95	0.5440000295639038
1742376552.9092612	96	0.5680000185966492
1742376699.6804376	97	0.5799999833106995
1742376799.7942493	98	0.5600000023841858
1742376886.0513356	99	0.5699999928474426
1742377010.5094068	100	0.5720000267028809
1742377122.0479448	101	0.5659999847412109
1742377245.9944277	102	0.5640000104904175
1742377332.6305096	103	0.5839999914169312
1742377432.3231175	104	0.5699999928474426
1742377556.5921583	105	0.5799999833106995
1742377643.1090872	106	0.5759999752044678
1742377766.4152634	107	0.5839999914169312
1742377865.7160378	108	0.578000009059906
1742377952.1032605	109	0.5920000076293945
1742378063.5541313	110	0.5960000157356262
1742378199.9783907	111	0.5899999737739563
1742378311.1459076	112	0.5820000171661377
1742378360.7220404	113	0.5839999914169312
1742378484.5264928	114	0.5839999914169312
1742378559.3444252	115	0.5899999737739563
1742378683.0012615	116	0.5860000252723694
1742378782.5740576	117	0.6039999723434448
1742378819.899817	118	0.5479999780654907
1742378932.2482944	119	0.593999981880188
1742378994.5744545	120	0.5860000252723694
1742379081.4693391	121	0.5879999995231628
1742379193.258882	122	0.6000000238418579
1742379291.772857	123	0.5860000252723694
1742379403.0841973	124	0.6060000061988831
1742379502.325618	125	0.5860000252723694
1742379613.8378606	126	0.6060000061988831
1742379712.5681212	127	0.6060000061988831
1742379848.992889	128	0.6119999885559082
1742379973.217918	129	0.5899999737739563
1742380084.19417	130	0.6100000143051147
1742380206.2465348	131	0.6159999966621399
1742380304.9764178	132	0.6039999723434448
1742380405.245211	133	0.621999979019165
1742380503.8648808	134	0.6200000047683716
1742380627.122259	135	0.6240000128746033
1742380786.5258374	136	0.6259999871253967
1742380848.0798678	137	0.6240000128746033
1742380960.1833446	138	0.621999979019165
1742381095.3638048	139	0.6159999966621399
1742381243.6963158	140	0.6000000238418579
1742381342.544216	141	0.6159999966621399
1742381416.8915052	142	0.6240000128746033
1742381563.6922352	143	0.6179999709129333
1742381650.3599117	144	0.6200000047683716
1742381736.5264788	145	0.6200000047683716
1742381847.584624	146	0.6179999709129333
1742381958.525007	147	0.6179999709129333
1742382081.7025068	148	0.6159999966621399
1742382130.963189	149	0.6200000047683716
1742382231.118587	150	0.6240000128746033
1742382281.1214368	151	0.6119999885559082
1742382391.868518	152	0.628000020980835
1742382478.7899485	153	0.621999979019165
1742382516.5368779	154	0.6240000128746033
1742382590.2343826	155	0.6259999871253967
1742382725.6829858	156	0.6399999856948853
1742382824.1358707	157	0.6079999804496765
1742382934.4370303	158	0.6399999856948853
1742383057.8202782	159	0.6539999842643738
1742383168.622826	160	0.6639999747276306
1742383255.0010624	161	0.6340000033378601
1742383329.1420636	162	0.6620000004768372
1742383403.7266233	163	0.6359999775886536
1742383514.0572088	164	0.6460000276565552
1742383588.161419	165	0.628000020980835
1742383687.3001668	166	0.6359999775886536
1742383761.0636768	167	0.6520000100135803
1742383786.7247295	168	0.593999981880188
1742383909.6954877	169	0.6359999775886536
1742384008.1731968	170	0.6320000290870667
1742384119.1931207	171	0.6520000100135803
1742384266.8926477	172	0.6579999923706055
1742384317.2101161	173	0.628000020980835
1742384416.033524	174	0.6299999952316284
1742384502.7390532	175	0.628000020980835
1742384638.9156852	176	0.6359999775886536
1742384701.0075605	177	0.6460000276565552
1742384811.864926	178	0.6439999938011169
1742384861.3503523	179	0.628000020980835
1742384983.4635022	180	0.6240000128746033
1742385095.211577	181	0.6380000114440918
1742385181.8237364	182	0.6600000262260437
1742385280.8573656	183	0.656000018119812
1742385380.0460722	184	0.6439999938011169
1742385503.559289	185	0.6340000033378601
1742385588.886506	186	0.6520000100135803
1742385663.8559322	187	0.6399999856948853
1742385762.6514328	188	0.6539999842643738
1742385849.6179261	189	0.6200000047683716
1742385874.8177993	190	0.6079999804496765
1742386021.7853327	191	0.6299999952316284
1742386145.3755744	192	0.6359999775886536
1742386255.290759	193	0.6420000195503235
1742386329.2337768	194	0.6359999775886536
1742386476.8058596	195	0.6460000276565552
1742386538.9207692	196	0.6480000019073486
1742386600.7395709	197	0.6359999775886536
1742386723.6726449	198	0.6460000276565552
1742386798.1212645	199	0.6420000195503235
1742386885.6754181	200	0.6259999871253967
1742386996.0335824	201	0.6520000100135803
1742387070.1752603	202	0.6359999775886536
1742387131.9863052	203	0.6439999938011169
1742387229.681842	204	0.6460000276565552
1742387327.6466172	205	0.6259999871253967
1742387425.9154332	206	0.6460000276565552
1742387536.927192	207	0.6420000195503235
1742387659.5943165	208	0.6460000276565552
1742387769.9314883	209	0.6539999842643738
1742387893.1438308	210	0.6520000100135803
1742387979.03305	211	0.6480000019073486
1742388150.6450858	212	0.656000018119812
1742388310.7107105	213	0.6579999923706055
1742388433.1998072	214	0.656000018119812
1742388568.0928981	215	0.6499999761581421
1742388653.100334	216	0.6340000033378601
1742388739.209147	217	0.6600000262260437
1742388837.4657128	218	0.6520000100135803
1742388948.4025087	219	0.6359999775886536
1742389035.4486933	220	0.6520000100135803
1742389158.069642	221	0.6620000004768372
1742389268.4356618	222	0.6740000247955322
1742389342.901845	223	0.6520000100135803
1742389478.1078162	224	0.6439999938011169
1742389564.8124504	225	0.6499999761581421
1742389674.7575152	226	0.6620000004768372
1742389749.0548394	227	0.6499999761581421
1742389860.509178	228	0.6499999761581421
1742389946.717365	229	0.6579999923706055
1742390021.086066	230	0.6499999761581421
1742390133.442894	231	0.6520000100135803
1742390256.9345202	232	0.6620000004768372
1742390342.9875379	233	0.6539999842643738
1742390430.725319	234	0.6439999938011169
1742390553.6785877	235	0.6460000276565552
1742390677.5893974	236	0.6679999828338623
1742390763.645882	237	0.6660000085830688
1742390850.3400779	238	0.6600000262260437
1742390938.0629396	239	0.6579999923706055
1742391012.500794	240	0.6499999761581421
1742391099.4761038	241	0.6439999938011169
1742391222.1229813	242	0.6539999842643738
1742391310.946558	243	0.6480000019073486
1742391446.0126622	244	0.6359999775886536
1742391544.4461558	245	0.6520000100135803
1742391618.7436984	246	0.6539999842643738
1742391729.4085734	247	0.6600000262260437
1742391792.2966022	248	0.656000018119812
1742391891.5853732	249	0.6499999761581421
1742391990.6590693	250	0.6439999938011169
1742392102.1129756	251	0.6539999842643738
1742392213.4192011	252	0.6660000085830688
1742392301.0694468	253	0.6460000276565552
1742392399.3733625	254	0.6539999842643738
1742392535.27791	255	0.6579999923706055
1742392657.413378	256	0.6620000004768372
1742392732.5547338	257	0.6620000004768372
1742392819.2539876	258	0.6620000004768372
1742392905.3934748	259	0.6700000166893005
1742393028.9330175	260	0.6700000166893005
1742393152.361208	261	0.6539999842643738
1742393226.3067353	262	0.6620000004768372
1742393312.557132	263	0.6679999828338623
1742393374.197373	264	0.6499999761581421
1742393461.0120363	265	0.6520000100135803
1742393546.815686	266	0.6639999747276306
1742393608.7546017	267	0.6679999828338623
1742393731.5278344	268	0.6800000071525574
1742393842.0639868	269	0.656000018119812
1742393977.8325496	270	0.6740000247955322
1742394088.6970549	271	0.6480000019073486
1742394211.504391	272	0.6800000071525574
1742394310.0464137	273	0.6460000276565552
1742394434.236998	274	0.6620000004768372
1742394533.6623888	275	0.656000018119812
1742394608.9740818	276	0.6679999828338623
1742394723.1057446	277	0.6840000152587891
1742394809.7286212	278	0.6740000247955322
1742394896.7294154	279	0.6700000166893005
1742394973.2198224	280	0.6539999842643738
1742395111.7782562	281	0.6679999828338623
1742395235.2801745	282	0.6600000262260437
1742395309.5403047	283	0.671999990940094
1742395432.91202	284	0.6520000100135803
1742395581.178488	285	0.6700000166893005
1742395728.5422766	286	0.6740000247955322
1742395851.882453	287	0.6759999990463257
1742395926.453761	288	0.6480000019073486
1742395977.1598208	289	0.6639999747276306
1742396101.2154436	290	0.6579999923706055
1742396202.4288297	291	0.6700000166893005
1742396314.1375062	292	0.671999990940094
1742396414.097235	293	0.6620000004768372
1742396500.7486374	294	0.656000018119812
1742396550.35109	295	0.6480000019073486
1742396612.6912305	296	0.6420000195503235
1742396759.9905896	297	0.6579999923706055
1742396847.404876	298	0.6639999747276306
1742396957.9526727	299	0.6499999761581421
