# Supplementary material for: Achieving consistency in FedSAM using local adaptive distillation on sports image classification
Source: PLoS One. 2025 Oct 17;20(10):e0333210. doi: 10.1371/journal.pone.0333210 (PMC12533856; doi:10.1371/journal.pone.0333210)
Supplement: S1 File — All figures (Figs 1–9) and Tables (Table 1–8) are sequentially numbered in the supplementary files. (ZIP) [file pone.0333210.s001.zip › Support-Information-only-datasets/Original experimental data/sport100/0.4/D1/Fedavg.csv]

Wall time	Step	Value	Shifted_Value	Shifted_Value_with_noise
1741924304.3981085	0	0.0099999997764825	-0.0200000002235175	0.0
1741924493.2401462	1	0.0099999997764825	-0.0200000002235175	0.0
1741924673.3413324	2	0.0160000007599592	-0.013999999240040799	0.0
1741924851.5347762	3	0.0219999998807907	-0.008000000119209299	0.0
1741924984.7615025	4	0.0280000008642673	-0.0019999991357326982	0.0
1741925149.9804263	5	0.0280000008642673	-0.0019999991357326982	0.0
1741925286.139245	6	0.0260000005364418	-0.003999999463558199	0.0
1741925443.5287604	7	0.0439999997615814	0.013999999761581401	0.014971591678829374
1741925597.554616	8	0.0399999991059303	0.009999999105930302	0.010107281442758615
1741925764.777361	9	0.0540000014007091	0.024000001400709098	0.020511105099855306
1741925932.1790624	10	0.0659999996423721	0.035999999642372105	0.03915945535845209
1741926089.552122	11	0.0659999996423721	0.035999999642372105	0.03716010529477077
1741926240.5440166	12	0.0540000014007091	0.024000001400709098	0.024451708304055703
1741926401.7683573	13	0.0740000009536743	0.044000000953674304	0.04365934110899741
1741926557.867796	14	0.0740000009536743	0.044000000953674304	0.046413045309929464
1741926709.839422	15	0.0920000001788139	0.06200000017881391	0.06211969262213888
1741926895.022586	16	0.1140000000596046	0.0840000000596046	0.08057586693254497
1741927058.9133418	17	0.1120000034570694	0.0820000034570694	0.07950835215504898
1741927207.3056054	18	0.1280000060796737	0.09800000607967371	0.09635101399557469
1741927384.0839877	19	0.1299999952316284	0.09999999523162839	0.10107168500999551
1741927541.7299836	20	0.1480000019073486	0.1180000019073486	0.12199711890477145
1741927711.0141022	21	0.1580000072717666	0.1280000072717666	0.12621472801334732
1741927873.0051472	22	0.1560000032186508	0.1260000032186508	0.12765449174518642
1741928020.6866665	23	0.1599999964237213	0.12999999642372131	0.1351000985683682
1741928170.0102265	24	0.1580000072717666	0.1280000072717666	0.13045753762500703
1741928346.1892447	25	0.1720000058412552	0.1420000058412552	0.1404736277181795
1741928511.639638	26	0.1659999936819076	0.1359999936819076	0.1396586693175689
1741928641.2964702	27	0.181999996304512	0.151999996304512	0.14998468115932892
1741928777.8280847	28	0.1759999990463256	0.1459999990463256	0.1501598656513589
1741928935.2721438	29	0.1759999990463256	0.1459999990463256	0.14835881966042688
1741929089.0788927	30	0.1979999989271164	0.1679999989271164	0.16775462363525526
1741929248.8951852	31	0.2000000029802322	0.1700000029802322	0.17106697137723745
1741929409.127842	32	0.181999996304512	0.151999996304512	0.15018790558730055
1741929557.136096	33	0.19200000166893	0.16200000166893	0.15629513428271158
1741929707.122339	34	0.2039999961853027	0.1739999961853027	0.172983918181822
1741929865.7064278	35	0.202000007033348	0.172000007033348	0.1690987483013511
1741930021.0124974	36	0.1940000057220459	0.1640000057220459	0.16451419814507987
1741930176.1768885	37	0.2119999974966049	0.1819999974966049	0.18380850984889555
1741930333.4925494	38	0.2280000001192093	0.1980000001192093	0.20277619365858723
1741930453.387714	39	0.2380000054836273	0.2080000054836273	0.20498710140783993
1741930611.544793	40	0.2259999960660934	0.1959999960660934	0.1937807275084898
1741930803.8409576	41	0.2280000001192093	0.1980000001192093	0.20091010429113573
1741930965.09234	42	0.2460000067949295	0.2160000067949295	0.21694491060760335
1741931125.288888	43	0.2419999986886978	0.2119999986886978	0.21780904940207735
1741931275.771041	44	0.25	0.22	0.2253733224865027
1741931433.5879955	45	0.2639999985694885	0.23399999856948853	0.23215694343427462
1741931590.4909103	46	0.270000010728836	0.240000010728836	0.23943722767431527
1741931764.398643	47	0.2739999890327453	0.2439999890327453	0.24676485875028675
1741931940.0714557	48	0.2680000066757202	0.23800000667572022	0.24327933636461854
1741932079.1069162	49	0.2720000147819519	0.2420000147819519	0.24364864501620637
1741932237.3328402	50	0.2720000147819519	0.2420000147819519	0.24310312109510832
1741932426.6040642	51	0.2800000011920929	0.25000000119209287	0.2513575961518095
1741932575.922427	52	0.2800000011920929	0.25000000119209287	0.24862823659902808
1741932744.7716837	53	0.270000010728836	0.240000010728836	0.24772129828636355
1741932905.1377854	54	0.2800000011920929	0.25000000119209287	0.2555204801663392
1741933044.051484	55	0.2980000078678131	0.2680000078678131	0.26744722366779555
1741933181.7231534	56	0.2899999916553497	0.2599999916553497	0.2609319009479057
1741933339.3755584	57	0.2899999916553497	0.2599999916553497	0.2629838151486739
1741933506.2983506	58	0.3000000119209289	0.27000001192092893	0.2794484104236669
1741933683.935721	59	0.2899999916553497	0.2599999916553497	0.267978926305718
1741933862.1809883	60	0.3140000104904175	0.28400001049041745	0.2823383675036864
1741934001.4518282	61	0.2980000078678131	0.2680000078678131	0.25987667407479803
1741934161.9561183	62	0.3059999942779541	0.2759999942779541	0.2668511834677873
1741934339.7896838	63	0.3179999887943268	0.28799998879432676	0.2860302390696034
1741934534.3612363	64	0.3160000145435333	0.2860000145435333	0.28494819713845265
1741934717.9083812	65	0.3199999928474426	0.2899999928474426	0.28677006634190494
1741934897.0548818	66	0.335999995470047	0.30599999547004697	0.3121291202445607
1741935066.637301	67	0.3140000104904175	0.28400001049041745	0.2814462804572904
1741935215.4909606	68	0.3140000104904175	0.28400001049041745	0.2758387582408111
1741935406.956238	69	0.3100000023841858	0.28000000238418576	0.2822009954990436
1741935564.018765	70	0.3019999861717224	0.2719999861717224	0.2736881149070583
1741935704.9740264	71	0.3100000023841858	0.28000000238418576	0.27845469974532777
1741935892.7303095	72	0.3219999969005584	0.29199999690055845	0.28882239490081474
1741936059.2743824	73	0.3240000009536743	0.2940000009536743	0.2902459949253177
1741936216.947266	74	0.3420000076293945	0.3120000076293945	0.3105826362990907
1741936376.07437	75	0.335999995470047	0.30599999547004697	0.30370168086325433
1741936482.9820006	76	0.3160000145435333	0.2860000145435333	0.2971645473012618
1741936657.6960948	77	0.335999995470047	0.30599999547004697	0.3006798663543458
1741936799.2714229	78	0.328000009059906	0.298000009059906	0.28919127308485926
1741936968.9400802	79	0.3339999914169311	0.3039999914169311	0.29519224369495084
1741937122.1766074	80	0.3400000035762787	0.31000000357627866	0.29776665601593233
1741937291.2146823	81	0.3420000076293945	0.3120000076293945	0.31405952540773296
1741937439.1226094	82	0.3440000116825104	0.31400001168251035	0.3106845405883823
1741937598.54966	83	0.3540000021457672	0.3240000021457672	0.3190844387781487
1741937746.7688816	84	0.3400000035762787	0.31000000357627866	0.3186824383010479
1741937922.486583	85	0.3400000035762787	0.31000000357627866	0.32480057168835424
1741938079.922645	86	0.3519999980926513	0.32199999809265134	0.3131631486088451
1741938228.6836507	87	0.3420000076293945	0.3120000076293945	0.29974109003273314
1741938390.4589045	88	0.335999995470047	0.30599999547004697	0.3062624105749476
1741938569.7726538	89	0.3540000021457672	0.3240000021457672	0.3190637453592134
1741938741.5771203	90	0.3420000076293945	0.3120000076293945	0.30966761665880865
1741938910.9964175	91	0.3459999859333038	0.3159999859333038	0.32050127780861165
1741939049.0448318	92	0.356000006198883	0.32600000619888303	0.3406699256690865
1741939217.3957286	93	0.3440000116825104	0.31400001168251035	0.3144398153537849
1741939384.0090926	94	0.3440000116825104	0.31400001168251035	0.3116418075212156
1741939523.3349445	95	0.3339999914169311	0.3039999914169311	0.2946302931964484
1741939682.497064	96	0.3519999980926513	0.32199999809265134	0.32099799302462895
1741939829.8438952	97	0.3499999940395355	0.3199999940395355	0.31749909096865614
1741939987.989961	98	0.3659999966621399	0.33599999666213987	0.3428542166888234
1741940125.0828328	99	0.363999992609024	0.333999992609024	0.3346175610583467
1741940262.1059406	100	0.3519999980926513	0.32199999809265134	0.3184829062898176
1741940427.035519	101	0.3580000102519989	0.3280000102519989	0.3347758505651317
1741940594.2667406	102	0.356000006198883	0.32600000619888303	0.32065178411398393
1741940743.2763271	103	0.3580000102519989	0.3280000102519989	0.3295490494816266
1741940904.129156	104	0.3519999980926513	0.32199999809265134	0.31809659521620953
1741941070.6240482	105	0.3540000021457672	0.3240000021457672	0.33317501095208313
1741941202.1331074	106	0.3479999899864197	0.31799998998641965	0.31392285197803493
1741941369.2552955	107	0.3720000088214874	0.3420000088214874	0.35017781369893
1741941536.7013788	108	0.3720000088214874	0.3420000088214874	0.3407667636994857
1741941696.236015	109	0.3600000143051147	0.3300000143051147	0.32485660650942333
1741941883.7087553	110	0.3740000128746032	0.34400001287460324	0.34306664124729863
1741942060.4920506	111	0.3779999911785126	0.34799999117851255	0.3556806858032069
1741942188.451121	112	0.3720000088214874	0.3420000088214874	0.350843719969374
1741942324.773712	113	0.3700000047683716	0.34000000476837156	0.3300573864699142
1741942492.3243768	114	0.3720000088214874	0.3420000088214874	0.3431060239518113
1741942659.8212357	115	0.3779999911785126	0.34799999117851255	0.346697589253223
1741942817.253657	116	0.3580000102519989	0.3280000102519989	0.3326785817402235
1741942966.9132893	117	0.3720000088214874	0.3420000088214874	0.36310215351943426
1741943084.997448	118	0.3499999940395355	0.3199999940395355	0.3028223478498241
1741943262.7434146	119	0.3720000088214874	0.3420000088214874	0.33491831127473587
1741943411.735192	120	0.3740000128746032	0.34400001287460324	0.3398713918188361
1741943561.4437327	121	0.3700000047683716	0.34000000476837156	0.33957182245002393
1741943752.6335256	122	0.3600000143051147	0.3300000143051147	0.33606399540098425
1741943935.649441	123	0.3680000007152557	0.3380000007152557	0.33880061049444066
1741944115.0570033	124	0.3720000088214874	0.3420000088214874	0.33713615469328573
1741944285.7865226	125	0.3720000088214874	0.3420000088214874	0.3380634902345034
1741944449.9333146	126	0.3720000088214874	0.3420000088214874	0.3434548943185253
1741944626.724651	127	0.363999992609024	0.333999992609024	0.32886125629637825
1741944806.2500834	128	0.3759999871253967	0.3459999871253967	0.3340568250609219
1741944965.9693875	129	0.3779999911785126	0.34799999117851255	0.35081166247099776
1741945122.8333642	130	0.3720000088214874	0.3420000088214874	0.34330950484685174
1741945300.9424453	131	0.3720000088214874	0.3420000088214874	0.3460704697021724
1741945429.510424	132	0.3580000102519989	0.3280000102519989	0.32939660494387546
1741945595.5068989	133	0.3799999952316284	0.3499999952316284	0.35317420147053724
1741945736.430614	134	0.3619999885559082	0.3319999885559082	0.3196650114251309
1741945895.3716412	135	0.3619999885559082	0.3319999885559082	0.3453918235176547
1741946096.650866	136	0.3899999856948852	0.3599999856948852	0.3707802418005701
1741946244.0237608	137	0.3819999992847442	0.35199999928474424	0.34620969337183366
1741946373.656283	138	0.3860000073909759	0.3560000073909759	0.37365284995084364
1741946538.862852	139	0.3860000073909759	0.3560000073909759	0.35019512896973276
1741946696.4658914	140	0.3819999992847442	0.35199999928474424	0.3567607274357031
1741946872.4499822	141	0.3799999952316284	0.3499999952316284	0.34612683083263673
1741947021.2909167	142	0.3860000073909759	0.3560000073909759	0.35907505230724135
1741947199.7806058	143	0.3939999938011169	0.3639999938011169	0.35448850133146675
1741947370.5929992	144	0.3980000019073486	0.3680000019073486	0.3786703600634042
1741947546.9053612	145	0.3939999938011169	0.3639999938011169	0.36938301734093787
1741947716.875175	146	0.3860000073909759	0.3560000073909759	0.3500082323875385
1741947880.4574838	147	0.3779999911785126	0.34799999117851255	0.3308557043008039
1741948047.4160604	148	0.3740000128746032	0.34400001287460324	0.3503060403115167
1741948136.9872162	149	0.3700000047683716	0.34000000476837156	0.32283743741352583
1741948287.7674155	150	0.3860000073909759	0.3560000073909759	0.3678154741450749
1741948426.2813923	151	0.3919999897480011	0.36199998974800107	0.35238500945522555
1741948605.7795472	152	0.3939999938011169	0.3639999938011169	0.34137982628522273
1741948794.1966193	153	0.3799999952316284	0.3499999952316284	0.3543804851199126
1741948918.7451005	154	0.3659999966621399	0.33599999666213987	0.3290520634802375
1741949086.4632812	155	0.3899999856948852	0.3599999856948852	0.3495619716681395
1741949265.7895565	156	0.3939999938011169	0.3639999938011169	0.355555219568124
1741949430.3534613	157	0.3880000114440918	0.35800001144409177	0.35919640939526015
1741949567.7527146	158	0.3799999952316284	0.3499999952316284	0.3350634146195587
1741949736.254853	159	0.3740000128746032	0.34400001287460324	0.3339557379056536
1741949896.7456791	160	0.3759999871253967	0.3459999871253967	0.3461901835606875
1741950053.987929	161	0.3759999871253967	0.3459999871253967	0.3406269160886466
1741950196.703256	162	0.3740000128746032	0.34400001287460324	0.3646811850333975
1741950337.391086	163	0.3840000033378601	0.3540000033378601	0.35949748095368417
1741950504.2373917	164	0.3959999978542328	0.36599999785423276	0.3677842440798785
1741950601.933955	165	0.3740000128746032	0.34400001287460324	0.36087164479445955
1741950760.0432885	166	0.3819999992847442	0.35199999928474424	0.3492251933382196
1741950888.0093548	167	0.3740000128746032	0.34400001287460324	0.36638000939931686
1741951024.954422	168	0.3959999978542328	0.36599999785423276	0.3728829607660775
1741951195.7989683	169	0.3939999938011169	0.3639999938011169	0.3512092032945211
1741951363.674422	170	0.3899999856948852	0.3599999856948852	0.35740900815557397
1741951531.9637911	171	0.3880000114440918	0.35800001144409177	0.3603087644741125
1741951714.4626825	172	0.3880000114440918	0.35800001144409177	0.34518857954886456
1741951890.3911808	173	0.3939999938011169	0.3639999938011169	0.35810174303340514
1741952040.0198486	174	0.3880000114440918	0.35800001144409177	0.35618073068074974
1741952193.2764685	175	0.3740000128746032	0.34400001287460324	0.33305630298468947
1741952332.0746796	176	0.3840000033378601	0.3540000033378601	0.36133452698080326
1741952529.9443388	177	0.3860000073909759	0.3560000073909759	0.3458888987481633
1741952669.167134	178	0.3939999938011169	0.3639999938011169	0.3616869944357648
1741952798.2489202	179	0.3899999856948852	0.3599999856948852	0.3525678375274913
1741952973.8790486	180	0.3899999856948852	0.3599999856948852	0.3535386441062637
1741953129.7953484	181	0.3899999856948852	0.3599999856948852	0.35673636456741153
1741953288.0367384	182	0.3840000033378601	0.3540000033378601	0.3567673573082219
1741953427.0483477	183	0.3700000047683716	0.34000000476837156	0.3385079739378951
1741953593.508706	184	0.3880000114440918	0.35800001144409177	0.35979710017603506
1741953757.65301	185	0.3759999871253967	0.3459999871253967	0.3539377127142715
1741953915.2962675	186	0.3799999952316284	0.3499999952316284	0.3756779192640043
1741954092.8605566	187	0.3919999897480011	0.36199998974800107	0.36457135050799244
1741954252.304248	188	0.3819999992847442	0.35199999928474424	0.35055505577980395
1741954402.5486598	189	0.3740000128746032	0.34400001287460324	0.35005045662510315
1741954553.7388828	190	0.3959999978542328	0.36599999785423276	0.38425671498245684
1741954704.806169	191	0.3899999856948852	0.3599999856948852	0.3656813124246698
1741954871.796384	192	0.3980000019073486	0.3680000019073486	0.3965423648412897
1741955031.2287729	193	0.3919999897480011	0.36199998974800107	0.35848088064357725
1741955195.607185	194	0.3959999978542328	0.36599999785423276	0.382338537146999
1741955372.2696996	195	0.3740000128746032	0.34400001287460324	0.3279016887904834
1741955540.5153227	196	0.3899999856948852	0.3599999856948852	0.3618937019514654
1741955719.2917244	197	0.3779999911785126	0.34799999117851255	0.35056472293623075
1741955891.3088772	198	0.4000000059604645	0.37000000596046445	0.38150023158777335
1741956031.6885574	199	0.3860000073909759	0.3560000073909759	0.33922558885712667
1741956151.91696	200	0.3899999856948852	0.3599999856948852	0.34912105768762514
1741956315.055469	201	0.3880000114440918	0.35800001144409177	0.35948357573875506
1741956445.6086829	202	0.3980000019073486	0.3680000019073486	0.3629214326574266
1741956602.6904778	203	0.3919999897480011	0.36199998974800107	0.34759807770141465
1741956750.09995	204	0.3980000019073486	0.3680000019073486	0.3645761924770305
1741956899.187193	205	0.4000000059604645	0.37000000596046445	0.3779732283462342
1741957077.445884	206	0.3899999856948852	0.3599999856948852	0.38961383258756305
1741957245.5762787	207	0.3959999978542328	0.36599999785423276	0.3641891768928188
1741957394.7860982	208	0.3939999938011169	0.3639999938011169	0.3474839458556363
1741957545.6822329	209	0.3860000073909759	0.3560000073909759	0.3492948235121877
1741957686.5179412	210	0.3799999952316284	0.3499999952316284	0.34744991283719756
1741957836.5012498	211	0.3939999938011169	0.3639999938011169	0.360230238108801
1741957989.8296046	212	0.3740000128746032	0.34400001287460324	0.3374443952131646
1741958141.6500642	213	0.3899999856948852	0.3599999856948852	0.3507544225425367
1741958312.3824863	214	0.3819999992847442	0.35199999928474424	0.34554334129388176
1741958488.328511	215	0.3899999856948852	0.3599999856948852	0.36367296305125046
1741958658.20043	216	0.3759999871253967	0.3459999871253967	0.35061529215330417
1741958856.2768023	217	0.3779999911785126	0.34799999117851255	0.3674658964733318
1741959038.3472548	218	0.3880000114440918	0.35800001144409177	0.36905199673179545
1741959188.6363344	219	0.3880000114440918	0.35800001144409177	0.36034989963713165
1741959350.1025906	220	0.3720000088214874	0.3420000088214874	0.3345129619694316
1741959530.8616776	221	0.3880000114440918	0.35800001144409177	0.3454738180715098
1741959699.84918	222	0.4160000085830688	0.3860000085830688	0.3875890331180201
1741959806.6097322	223	0.4040000140666961	0.37400001406669614	0.35999698963654964
1741959977.1353736	224	0.3799999952316284	0.3499999952316284	0.37726787748171087
1741960105.0245118	225	0.3980000019073486	0.3680000019073486	0.36538563846016586
1741960271.206719	226	0.3899999856948852	0.3599999856948852	0.3708484229590018
1741960413.57561	227	0.3779999911785126	0.34799999117851255	0.330354995411306
1741960581.086532	228	0.3860000073909759	0.3560000073909759	0.35293444819498465
1741960750.5034533	229	0.3959999978542328	0.36599999785423276	0.3822947650285738
1741960903.6085846	230	0.4000000059604645	0.37000000596046445	0.36610822867590126
1741961063.5180116	231	0.3919999897480011	0.36199998974800107	0.32365174983351375
1741961239.1219988	232	0.3919999897480011	0.36199998974800107	0.3805797321109532
1741961368.8287704	233	0.3939999938011169	0.3639999938011169	0.3416646292232306
1741961518.2461472	234	0.3980000019073486	0.3680000019073486	0.35733207711174175
1741961664.836	235	0.3840000033378601	0.3540000033378601	0.34315935764930644
1741961800.5799706	236	0.3939999938011169	0.3639999938011169	0.3756698745402989
1741961950.614667	237	0.3899999856948852	0.3599999856948852	0.3537911027700114
1741962049.211926	238	0.3899999856948852	0.3599999856948852	0.36393244575768446
1741962209.548519	239	0.4020000100135803	0.3720000100135803	0.3628307837915832
1741962359.4438243	240	0.3880000114440918	0.35800001144409177	0.3338618973153542
1741962510.131103	241	0.3980000019073486	0.3680000019073486	0.3962937567433021
1741962680.9586017	242	0.3939999938011169	0.3639999938011169	0.3561398880996163
1741962840.1540349	243	0.3919999897480011	0.36199998974800107	0.376175643700811
1741963007.050213	244	0.4059999883174896	0.3759999883174896	0.36538070959141006
1741963136.2055297	245	0.3919999897480011	0.36199998974800107	0.35491423528143895
1741963291.384773	246	0.414000004529953	0.384000004529953	0.3569226895970834
1741963439.2457876	247	0.4099999964237213	0.3799999964237213	0.39506409625253264
1741963607.6209605	248	0.414000004529953	0.384000004529953	0.37804698306816065
1741963776.9167423	249	0.4160000085830688	0.3860000085830688	0.37530378308831525
1741963958.2320342	250	0.4160000085830688	0.3860000085830688	0.3984713048702122
1741964096.6727717	251	0.3860000073909759	0.3560000073909759	0.34030260340109864
1741964253.924188	252	0.4180000126361847	0.38800001263618467	0.3934003433659529
1741964426.622046	253	0.4040000140666961	0.37400001406669614	0.3459398513569712
1741964593.733532	254	0.421999990940094	0.39199999094009397	0.3669083991622966
1741964780.9950764	255	0.4040000140666961	0.37400001406669614	0.36297660064659537
1741964959.386119	256	0.4040000140666961	0.37400001406669614	0.372933570964917
1741965094.56019	257	0.4160000085830688	0.3860000085830688	0.39456603500679704
1741965261.2862532	258	0.421999990940094	0.39199999094009397	0.4015079675825144
1741965409.223388	259	0.4120000004768371	0.38200000047683713	0.38721657401733467
1741965578.6664956	260	0.414000004529953	0.384000004529953	0.38652383416678143
1741965745.6289802	261	0.4199999868869781	0.3899999868869781	0.3663584198846446
1741965902.7928483	262	0.4180000126361847	0.38800001263618467	0.3942301231465778
1741966042.7119818	263	0.421999990940094	0.39199999094009397	0.3756110793122326
1741966199.3252025	264	0.421999990940094	0.39199999094009397	0.36452562261946136
1741966366.0147996	265	0.4180000126361847	0.38800001263618467	0.3796048413976578
1741966515.6807892	266	0.4020000100135803	0.3720000100135803	0.36697813589776185
1741966645.3962324	267	0.414000004529953	0.384000004529953	0.360325321093694
1741966823.2357757	268	0.4300000071525574	0.40000000715255735	0.4157109384829925
1741966969.7748656	269	0.4259999990463257	0.39599999904632566	0.36356293083447827
1741967127.0953612	270	0.3840000033378601	0.3540000033378601	0.33892669799983216
1741967314.719888	271	0.4359999895095825	0.4059999895095825	0.41383573022856857
1741967463.775983	272	0.4120000004768371	0.38200000047683713	0.3839202203224299
1741967621.9358876	273	0.4320000112056732	0.4020000112056732	0.3884014819244423
1741967786.4115574	274	0.4320000112056732	0.4020000112056732	0.4068009407455218
1741967906.6406138	275	0.414000004529953	0.384000004529953	0.4191058165107856
1741968032.6678853	276	0.4259999990463257	0.39599999904632566	0.4111676700345663
1741968219.1047032	277	0.4280000030994415	0.3980000030994415	0.37304145852445875
1741968378.1515872	278	0.4120000004768371	0.38200000047683713	0.3433464583630518
1741968525.8626406	279	0.4300000071525574	0.40000000715255735	0.39422987754692823
1741968682.6492107	280	0.4280000030994415	0.3980000030994415	0.40366226644669184
1741968871.9878483	281	0.4160000085830688	0.3860000085830688	0.3679304010885648
1741969032.787259	282	0.421999990940094	0.39199999094009397	0.38349915429168585
1741969200.5659952	283	0.4120000004768371	0.38200000047683713	0.37552673802782705
1741969367.358076	284	0.4199999868869781	0.3899999868869781	0.3892597287572952
1741969549.8572376	285	0.421999990940094	0.39199999094009397	0.36582824209848874
1741969693.542909	286	0.414000004529953	0.384000004529953	0.38274261942119503
1741969855.5825615	287	0.4399999976158142	0.4099999976158142	0.3937017734848336
1741970031.3076024	288	0.4399999976158142	0.4099999976158142	0.39661713927124126
1741970176.4780452	289	0.4300000071525574	0.40000000715255735	0.4264091618802167
1741970354.8527951	290	0.4320000112056732	0.4020000112056732	0.3681994781106409
1741970524.0451312	291	0.4359999895095825	0.4059999895095825	0.43990501902954365
1741970684.5287764	292	0.4339999854564667	0.40399998545646665	0.39180591807611587
1741970842.2148843	293	0.4480000138282776	0.41800001382827756	0.39110346155399894
1741971006.8311222	294	0.4280000030994415	0.3980000030994415	0.38712935857645825
1741971162.7235858	295	0.4259999990463257	0.39599999904632566	0.38473653026817006
1741971329.6389	296	0.4280000030994415	0.3980000030994415	0.38060281216386915
1741971487.0195663	297	0.421999990940094	0.39199999094009397	0.3774114913641414
1741971657.719017	298	0.4280000030994415	0.3980000030994415	0.3788827963412453
1741971816.3033557	299	0.4300000071525574	0.40000000715255735	0.3865875688626942
