# Supplementary material for: Achieving consistency in FedSAM using local adaptive distillation on sports image classification
Source: PLoS One. 2025 Oct 17;20(10):e0333210. doi: 10.1371/journal.pone.0333210 (PMC12533856; doi:10.1371/journal.pone.0333210)
Supplement: S1 File — All figures (Figs 1–9) and Tables (Table 1–8) are sequentially numbered in the supplementary files. (ZIP) [file pone.0333210.s001.zip › Support-Information-only-datasets/Original experimental data/sport100/0.4/D1/FedCM.csv]

Wall time	Step	Value
1741589895.2730212	0	0.009999999776482582
1741589967.6464608	1	0.009999999776482582
1741590021.015172	2	0.00800000037997961
1741590072.2178414	3	0.009999999776482582
1741590122.2032459	4	0.00800000037997961
1741590172.1178505	5	0.00800000037997961
1741590197.4821088	6	0.006000000052154064
1741590247.1321068	7	0.004000000189989805
1741590278.5775697	8	0.004000000189989805
1741590334.2453814	9	0.014000000432133675
1741590377.7867696	10	0.019999999552965164
1741590432.5548668	11	0.009999999776482582
1741590481.7100196	12	0.009999999776482582
1741590536.9211893	13	0.00800000037997961
1741590586.2112339	14	0.014000000432133675
1741590670.4798803	15	0.01600000075995922
1741590738.1639261	16	0.024000000208616257
1741590787.2011805	17	0.02199999988079071
1741590830.4081948	18	0.017999999225139618
1741590891.6121564	19	0.019999999552965164
1741590940.7260299	20	0.024000000208616257
1741591008.0384166	21	0.02800000086426735
1741591063.2901587	22	0.02800000086426735
1741591118.6978698	23	0.03400000184774399
1741591167.9398556	24	0.03200000151991844
1741591217.3828576	25	0.024000000208616257
1741591266.971459	26	0.024000000208616257
1741591310.4847753	27	0.02800000086426735
1741591367.52539	28	0.029999999329447746
1741591406.1621733	29	0.029999999329447746
1741591462.319191	30	0.029999999329447746
1741591530.3585622	31	0.029999999329447746
1741591561.610239	32	0.035999998450279236
1741591611.237087	33	0.035999998450279236
1741591666.8729837	34	0.02800000086426735
1741591729.848531	35	0.03799999877810478
1741591798.108283	36	0.035999998450279236
1741591823.7337928	37	0.029999999329447746
1741591860.7012177	38	0.02800000086426735
1741591873.6736052	39	0.019999999552965164
1741591911.154671	40	0.017999999225139618
1741591986.1101806	41	0.024000000208616257
1741592048.8655765	42	0.029999999329447746
1741592117.497671	43	0.026000000536441803
1741592161.7432535	44	0.02800000086426735
1741592205.846897	45	0.03200000151991844
1741592249.8252273	46	0.035999998450279236
1741592318.2177527	47	0.03400000184774399
1741592374.2519486	48	0.029999999329447746
1741592418.4883194	49	0.03200000151991844
1741592481.8321204	50	0.029999999329447746
1741592557.6583738	51	0.03999999910593033
1741592589.7956376	52	0.029999999329447746
1741592646.9348416	53	0.03400000184774399
1741592697.791073	54	0.03400000184774399
1741592748.552657	55	0.03799999877810478
1741592805.2878258	56	0.03200000151991844
1741592849.8716116	57	0.03200000151991844
1741592913.1030498	58	0.03799999877810478
1741592976.2858152	59	0.04600000008940697
1741593052.0086832	60	0.03999999910593033
1741593096.410688	61	0.029999999329447746
1741593147.563193	62	0.035999998450279236
1741593192.1212366	63	0.029999999329447746
1741593262.1572273	64	0.03999999910593033
1741593331.9099476	65	0.041999999433755875
1741593383.0173306	66	0.03999999910593033
1741593452.5015745	67	0.041999999433755875
1741593497.1866922	68	0.035999998450279236
1741593560.6762822	69	0.04399999976158142
1741593618.61588	70	0.03200000151991844
1741593671.7304292	71	0.03200000151991844
1741593703.19647	72	0.03999999910593033
1741593746.6230958	73	0.04399999976158142
1741593802.4581816	74	0.03799999877810478
1741593852.4702094	75	0.041999999433755875
1741593902.2525675	76	0.03799999877810478
1741593945.0568562	77	0.03799999877810478
1741593976.6006536	78	0.04399999976158142
1741594026.488636	79	0.03799999877810478
1741594088.5439606	80	0.03400000184774399
1741594138.4324396	81	0.03200000151991844
1741594176.0316541	82	0.029999999329447746
1741594230.8186705	83	0.03400000184774399
1741594292.393475	84	0.03999999910593033
1741594354.3014097	85	0.03799999877810478
1741594410.1151147	86	0.035999998450279236
1741594459.8793159	87	0.03799999877810478
1741594503.4338293	88	0.03999999910593033
1741594571.5948904	89	0.041999999433755875
1741594627.21478	90	0.03799999877810478
1741594688.268555	91	0.03200000151991844
1741594713.1822908	92	0.035999998450279236
1741594738.632459	93	0.02800000086426735
1741594782.242467	94	0.03999999910593033
1741594813.414562	95	0.029999999329447746
1741594881.3914773	96	0.029999999329447746
1741594955.1227233	97	0.03200000151991844
1741595001.9997916	98	0.03999999910593033
1741595045.7643924	99	0.04800000041723251
1741595107.7494109	100	0.03799999877810478
1741595163.5929837	101	0.035999998450279236
1741595225.572408	102	0.03799999877810478
1741595269.1786678	103	0.03999999910593033
1741595318.807716	104	0.04399999976158142
1741595380.6199656	105	0.04399999976158142
1741595424.126888	106	0.03400000184774399
1741595485.9781568	107	0.035999998450279236
1741595535.6683948	108	0.03799999877810478
1741595579.4179258	109	0.029999999329447746
1741595635.170263	110	0.03999999910593033
1741595702.9361868	111	0.03400000184774399
1741595758.8760722	112	0.029999999329447746
1741595784.1810262	113	0.024000000208616257
1741595845.658453	114	0.02199999988079071
1741595883.1753721	115	0.03200000151991844
1741595945.117426	116	0.03400000184774399
1741595994.6344335	117	0.03200000151991844
1741596013.8375475	118	0.03200000151991844
1741596069.3439908	119	0.03200000151991844
1741596100.6262708	120	0.03999999910593033
1741596144.169329	121	0.041999999433755875
1741596199.8210797	122	0.041999999433755875
1741596249.3454552	123	0.03999999910593033
1741596305.0481033	124	0.04399999976158142
1741596354.6141953	125	0.035999998450279236
1741596410.4237258	126	0.041999999433755875
1741596460.1352634	127	0.04600000008940697
1741596527.6457443	128	0.041999999433755875
1741596589.3729768	129	0.03799999877810478
1741596645.0230274	130	0.041999999433755875
1741596706.6023138	131	0.03799999877810478
1741596756.3655248	132	0.04600000008940697
1741596806.2135086	133	0.03999999910593033
1741596855.8747969	134	0.03200000151991844
1741596917.715742	135	0.03799999877810478
1741596997.3287287	136	0.04600000008940697
1741597028.581876	137	0.05000000074505806
1741597084.144436	138	0.04600000008940697
1741597151.5308337	139	0.04600000008940697
1741597225.3683197	140	0.04800000041723251
1741597274.6320453	141	0.03799999877810478
1741597312.2610388	142	0.04600000008940697
1741597386.2195475	143	0.03999999910593033
1741597429.4408748	144	0.03799999877810478
1741597472.9613783	145	0.03400000184774399
1741597528.223568	146	0.03799999877810478
1741597583.6971517	147	0.03400000184774399
1741597645.133724	148	0.03799999877810478
1741597670.344629	149	0.04399999976158142
1741597719.9944053	150	0.03999999910593033
1741597745.2283533	151	0.041999999433755875
1741597800.8188703	152	0.04600000008940697
1741597844.7123308	153	0.03799999877810478
1741597863.8682444	154	0.03200000151991844
1741597901.1150858	155	0.02800000086426735
1741597968.23384	156	0.03200000151991844
1741598016.0531418	157	0.029999999329447746
1741598069.8259492	158	0.03200000151991844
1741598129.97717	159	0.03799999877810478
1741598185.0511122	160	0.041999999433755875
1741598227.9465747	161	0.041999999433755875
1741598264.993267	162	0.04600000008940697
1741598302.099645	163	0.04399999976158142
1741598357.8479953	164	0.04600000008940697
1741598395.0178614	165	0.04600000008940697
1741598444.5377703	166	0.03799999877810478
1741598481.7190237	167	0.03999999910593033
1741598494.5907564	168	0.035999998450279236
1741598555.773779	169	0.03200000151991844
1741598604.8925068	170	0.04800000041723251
1741598660.2420268	171	0.041999999433755875
1741598733.8396478	172	0.03999999910593033
1741598758.9872386	173	0.03400000184774399
1741598808.1745424	174	0.035999998450279236
1741598851.318036	175	0.03999999910593033
1741598918.6574624	176	0.041999999433755875
1741598949.8880663	177	0.03999999910593033
1741599005.696991	178	0.041999999433755875
1741599031.0218089	179	0.041999999433755875
1741599092.9614108	180	0.03799999877810478
1741599148.9040306	181	0.03200000151991844
1741599192.2834675	182	0.03200000151991844
1741599241.846064	183	0.035999998450279236
1741599291.588471	184	0.04600000008940697
1741599353.0695405	185	0.03400000184774399
1741599396.4275885	186	0.03799999877810478
1741599433.9713907	187	0.035999998450279236
1741599483.5517702	188	0.03999999910593033
1741599527.0097265	189	0.035999998450279236
1741599540.050932	190	0.041999999433755875
1741599613.9226284	191	0.03999999910593033
1741599675.8350978	192	0.04399999976158142
1741599731.664108	193	0.03999999910593033
1741599769.224034	194	0.03799999877810478
1741599843.563672	195	0.041999999433755875
1741599875.1372354	196	0.03999999910593033
1741599906.5058343	197	0.03799999877810478
1741599968.5788798	198	0.03799999877810478
1741600005.8198166	199	0.035999998450279236
1741600047.2805016	200	0.03799999877810478
1741600101.9360893	201	0.03400000184774399
1741600138.2560983	202	0.04399999976158142
1741600169.4629548	203	0.03799999877810478
1741600217.7903018	204	0.029999999329447746
1741600266.7447145	205	0.03400000184774399
1741600316.0711303	206	0.041999999433755875
1741600371.2509952	207	0.035999998450279236
1741600432.5033772	208	0.035999998450279236
1741600487.870446	209	0.03400000184774399
1741600549.2680857	210	0.03999999910593033
1741600592.5537977	211	0.03400000184774399
1741600678.6526773	212	0.035999998450279236
1741600758.7326002	213	0.03999999910593033
1741600820.4426672	214	0.03999999910593033
1741600887.5463321	215	0.03400000184774399
1741600931.2087102	216	0.03200000151991844
1741600974.7093823	217	0.029999999329447746
1741601024.5375638	218	0.03799999877810478
1741601080.310955	219	0.03799999877810478
1741601123.7508543	220	0.03200000151991844
1741601185.2911365	221	0.029999999329447746
1741601240.8039708	222	0.03400000184774399
1741601278.3235252	223	0.03999999910593033
1741601346.0859878	224	0.04399999976158142
1741601389.4682114	225	0.041999999433755875
1741601444.8476548	226	0.035999998450279236
1741601482.1637168	227	0.03799999877810478
1741601537.7060685	228	0.03799999877810478
1741601581.2812886	229	0.029999999329447746
1741601618.6275704	230	0.03999999910593033
1741601674.279442	231	0.04600000008940697
1741601735.8358524	232	0.04800000041723251
1741601779.3302093	233	0.035999998450279236
1741601822.807209	234	0.03799999877810478
1741601884.4663515	235	0.035999998450279236
1741601944.8202732	236	0.03999999910593033
1741601987.2008874	237	0.03999999910593033
1741602029.9351544	238	0.04399999976158142
1741602073.506127	239	0.03999999910593033
1741602111.0691583	240	0.03200000151991844
1741602154.5230196	241	0.04399999976158142
1741602216.3117	242	0.03999999910593033
1741602259.7314122	243	0.03999999910593033
1741602325.0817165	244	0.03799999877810478
1741602373.2501352	245	0.041999999433755875
1741602410.2306106	246	0.041999999433755875
1741602466.2019076	247	0.03999999910593033
1741602497.636946	248	0.03799999877810478
1741602547.252939	249	0.04399999976158142
1741602596.8505325	250	0.03999999910593033
1741602652.843279	251	0.035999998450279236
1741602708.8106058	252	0.03999999910593033
1741602752.406507	253	0.03400000184774399
1741602802.3762774	254	0.03799999877810478
1741602870.6438155	255	0.04600000008940697
1741602932.8427782	256	0.04600000008940697
1741602970.5851707	257	0.041999999433755875
1741603014.290006	258	0.035999998450279236
1741603057.893444	259	0.041999999433755875
1741603119.9499128	260	0.03200000151991844
1741603181.8177097	261	0.029999999329447746
1741603219.332508	262	0.035999998450279236
1741603262.972713	263	0.035999998450279236
1741603294.2197585	264	0.03799999877810478
1741603337.8621707	265	0.04399999976158142
1741603381.3011572	266	0.041999999433755875
1741603412.7171109	267	0.029999999329447746
1741603474.5349994	268	0.035999998450279236
1741603530.1673143	269	0.03200000151991844
1741603594.3737538	270	0.03999999910593033
1741603649.558099	271	0.03799999877810478
1741603711.1712396	272	0.035999998450279236
1741603759.9521313	273	0.03200000151991844
1741603821.9520276	274	0.02800000086426735
1741603871.7598257	275	0.03200000151991844
1741603909.2928712	276	0.03799999877810478
1741603964.7043486	277	0.03799999877810478
1741604008.3758707	278	0.03400000184774399
1741604051.930902	279	0.03999999910593033
1741604089.517075	280	0.03200000151991844
1741604157.4717295	281	0.03799999877810478
1741604219.3024023	282	0.03200000151991844
1741604256.8612065	283	0.03200000151991844
1741604318.732704	284	0.03200000151991844
1741604392.7971814	285	0.03799999877810478
1741604466.6989284	286	0.03200000151991844
1741604528.6911683	287	0.035999998450279236
1741604565.9683287	288	0.03999999910593033
1741604591.1637087	289	0.03400000184774399
1741604652.658446	290	0.03799999877810478
1741604702.1268022	291	0.03400000184774399
1741604757.3071725	292	0.026000000536441803
1741604806.6837454	293	0.029999999329447746
1741604849.9364412	294	0.03999999910593033
1741604875.0242097	295	0.04399999976158142
1741604906.2783012	296	0.029999999329447746
1741604979.9198313	297	0.03799999877810478
1741605023.1022975	298	0.03200000151991844
1741605078.63167	299	0.02800000086426735
