# Supplementary material for: Achieving consistency in FedSAM using local adaptive distillation on sports image classification
Source: PLoS One. 2025 Oct 17;20(10):e0333210. doi: 10.1371/journal.pone.0333210 (PMC12533856; doi:10.1371/journal.pone.0333210)
Supplement: S1 File — All figures (Figs 1–9) and Tables (Table 1–8) are sequentially numbered in the supplementary files. (ZIP) [file pone.0333210.s001.zip › Support-Information-only-datasets/Original experimental data/sport100/0.4/D1/Feddyn.csv]

Wall time	Step	Value
1741333508.9140775	0	0.009999999776482582
1741333620.7128859	1	0.009999999776482582
1741333699.1424897	2	0.01600000075995922
1741333782.2374458	3	0.009999999776482582
1741333866.6872854	4	0.014000000432133675
1741333952.6190462	5	0.017999999225139618
1741333994.0571408	6	0.019999999552965164
1741334080.8922117	7	0.014000000432133675
1741334137.580719	8	0.014000000432133675
1741334236.707861	9	0.01600000075995922
1741334313.8371391	10	0.012000000104308128
1741334412.478194	11	0.02199999988079071
1741334500.6585605	12	0.02199999988079071
1741334599.1559305	13	0.02199999988079071
1741334686.8554301	14	0.019999999552965164
1741334839.8117335	15	0.026000000536441803
1741334960.2816975	16	0.019999999552965164
1741335048.3222826	17	0.024000000208616257
1741335125.5761726	18	0.024000000208616257
1741335235.1932695	19	0.029999999329447746
1741335323.0988348	20	0.026000000536441803
1741335443.7497432	21	0.026000000536441803
1741335543.0679486	22	0.017999999225139618
1741335641.8064005	23	0.024000000208616257
1741335729.6730583	24	0.024000000208616257
1741335817.8822813	25	0.029999999329447746
1741335905.8316307	26	0.026000000536441803
1741335982.865243	27	0.02800000086426735
1741336081.8487446	28	0.029999999329447746
1741336148.4599998	29	0.026000000536441803
1741336247.8191214	30	0.02800000086426735
1741336368.511921	31	0.03200000151991844
1741336423.6738467	32	0.029999999329447746
1741336511.5375247	33	0.02800000086426735
1741336610.414062	34	0.03999999910593033
1741336720.8339434	35	0.019999999552965164
1741336841.4380374	36	0.029999999329447746
1741336886.1334412	37	0.029999999329447746
1741336952.4371119	38	0.02800000086426735
1741336975.2330651	39	0.02800000086426735
1741337041.4386468	40	0.024000000208616257
1741337172.2741354	41	0.03799999877810478
1741337281.4519062	42	0.041999999433755875
1741337402.4844003	43	0.04600000008940697
1741337479.5816436	44	0.03799999877810478
1741337556.936696	45	0.041999999433755875
1741337634.2121005	46	0.052000001072883606
1741337754.1632164	47	0.05000000074505806
1741337852.9896364	48	0.04800000041723251
1741337930.3458881	49	0.04800000041723251
1741338040.1020472	50	0.04800000041723251
1741338171.4585528	51	0.03999999910593033
1741338226.9522352	52	0.03799999877810478
1741338325.606162	53	0.035999998450279236
1741338413.680335	54	0.03999999910593033
1741338502.1114445	55	0.04600000008940697
1741338601.4022217	56	0.04399999976158142
1741338678.3500953	57	0.04600000008940697
1741338788.0816407	58	0.05999999865889549
1741338898.1043823	59	0.035999998450279236
1741339028.8181977	60	0.05000000074505806
1741339106.4195337	61	0.05000000074505806
1741339194.6112733	62	0.03999999910593033
1741339271.9025989	63	0.041999999433755875
1741339392.8425908	64	0.052000001072883606
1741339513.8895164	65	0.05000000074505806
1741339602.32477	66	0.052000001072883606
1741339722.9241135	67	0.052000001072883606
1741339799.9579504	68	0.04800000041723251
1741339910.094805	69	0.05999999865889549
1741340008.7954404	70	0.057999998331069946
1741340096.8224053	71	0.04600000008940697
1741340152.023233	72	0.057999998331069946
1741340229.2432134	73	0.03799999877810478
1741340328.2931035	74	0.06599999964237213
1741340416.1476426	75	0.07000000029802322
1741340504.252337	76	0.052000001072883606
1741340581.693549	77	0.05000000074505806
1741340637.156529	78	0.05000000074505806
1741340725.2447202	79	0.06800000369548798
1741340834.914325	80	0.06199999898672104
1741340922.883137	81	0.05400000140070915
1741340989.1870644	82	0.06199999898672104
1741341088.101712	83	0.07599999755620956
1741341197.8280966	84	0.05999999865889549
1741341307.6896038	85	0.06800000369548798
1741341406.286338	86	0.052000001072883606
1741341494.2021039	87	0.05999999865889549
1741341571.2065156	88	0.05999999865889549
1741341692.0226605	89	0.06199999898672104
1741341790.8795967	90	0.057999998331069946
1741341900.705632	91	0.07000000029802322
1741341945.1450758	92	0.05999999865889549
1741341989.7215347	93	0.05400000140070915
1741342066.8765342	94	0.06199999898672104
1741342122.271878	95	0.057999998331069946
1741342242.5338163	96	0.06400000303983688
1741342374.7074919	97	0.06800000369548798
1741342462.8806431	98	0.06199999898672104
1741342540.109684	99	0.06400000303983688
1741342650.0298188	100	0.0820000022649765
1741342749.1407406	101	0.07800000160932541
1741342858.7827654	102	0.07400000095367432
1741342936.0751522	103	0.05400000140070915
1741343024.4622672	104	0.06800000369548798
1741343134.3531733	105	0.06800000369548798
1741343211.4459503	106	0.05400000140070915
1741343321.4960938	107	0.0820000022649765
1741343409.5487254	108	0.06599999964237213
1741343486.5670567	109	0.08399999886751175
1741343585.5778055	110	0.0820000022649765
1741343706.5472147	111	0.07199999690055847
1741343805.6254528	112	0.07599999755620956
1741343850.054941	113	0.06199999898672104
1741343959.8199086	114	0.07999999821186066
1741344026.3697798	115	0.07000000029802322
1741344136.1459484	116	0.06400000303983688
1741344224.6689727	117	0.05999999865889549
1741344258.5515082	118	0.04399999976158142
1741344357.5557215	119	0.08799999952316284
1741344413.235722	120	0.07999999821186066
1741344490.516498	121	0.07999999821186066
1741344589.2812274	122	0.07999999821186066
1741344677.5354009	123	0.08399999886751175
1741344776.4706337	124	0.09000000357627869
1741344864.0751965	125	0.07999999821186066
1741344962.7306035	126	0.07800000160932541
1741345050.7458198	127	0.07400000095367432
1741345171.773067	128	0.07599999755620956
1741345281.6549983	129	0.0820000022649765
1741345380.6101742	130	0.06199999898672104
1741345490.0873477	131	0.0860000029206276
1741345578.2821708	132	0.09000000357627869
1741345666.497495	133	0.08799999952316284
1741345754.6735718	134	0.08399999886751175
1741345864.6759489	135	0.09000000357627869
1741346007.7666137	136	0.10999999940395355
1741346063.3002076	137	0.10000000149011612
1741346162.1215913	138	0.10199999809265137
1741346282.644795	139	0.10000000149011612
1741346414.6054418	140	0.0860000029206276
1741346502.805916	141	0.10199999809265137
1741346569.2368925	142	0.09600000083446503
1741346700.955469	143	0.11400000005960464
1741346778.5559418	144	0.10199999809265137
1741346856.5931084	145	0.07999999821186066
1741346956.273894	146	0.12600000202655792
1741347055.7942257	147	0.11999999731779099
1741347166.3154135	148	0.11599999666213989
1741347211.3356247	149	0.1080000028014183
1741347300.169973	150	0.10000000149011612
1741347345.2773554	151	0.11400000005960464
1741347444.7164793	152	0.10400000214576721
1741347521.804138	153	0.09200000017881393
1741347555.9137166	154	0.10199999809265137
1741347622.3215806	155	0.1120000034570694
1741347744.0222151	156	0.12600000202655792
1741347832.9947276	157	0.12200000137090683
1741347932.4544585	158	0.11400000005960464
1741348042.7213323	159	0.10000000149011612
1741348141.9497137	160	0.10400000214576721
1741348219.4761481	161	0.12200000137090683
1741348286.338351	162	0.13600000739097595
1741348353.101058	163	0.13600000739097595
1741348452.6635942	164	0.11400000005960464
1741348519.1191027	165	0.12999999523162842
1741348607.3188314	166	0.12600000202655792
1741348674.368356	167	0.13600000739097595
1741348697.4102376	168	0.09799999743700027
1741348807.595762	169	0.1379999965429306
1741348895.7607448	170	0.12399999797344208
1741348994.774402	171	0.14399999380111694
1741349126.9388978	172	0.11800000071525574
1741349171.1546311	173	0.10000000149011612
1741349258.9503598	174	0.14000000059604645
1741349336.2739565	175	0.1080000028014183
1741349457.1692119	176	0.14399999380111694
1741349512.7870052	177	0.1379999965429306
1741349612.203306	178	0.1420000046491623
1741349656.9298472	179	0.13199999928474426
1741349766.7526667	180	0.12999999523162842
1741349865.7293983	181	0.14399999380111694
1741349943.3976178	182	0.15399999916553497
1741350031.7407029	183	0.12999999523162842
1741350120.1988952	184	0.15000000596046448
1741350230.3622093	185	0.14399999380111694
1741350308.0063787	186	0.15000000596046448
1741350374.7119346	187	0.13199999928474426
1741350462.9789543	188	0.16200000047683716
1741350540.1670983	189	0.15000000596046448
1741350563.055132	190	0.10599999874830246
1741350695.3438725	191	0.15199999511241913
1741350805.9883711	192	0.15199999511241913
1741350905.2570863	193	0.15000000596046448
1741350971.675121	194	0.14800000190734863
1741351103.6395204	195	0.15000000596046448
1741351158.8011382	196	0.1340000033378601
1741351213.891775	197	0.14399999380111694
1741351323.8841386	198	0.1420000046491623
1741351390.2381895	199	0.14000000059604645
1741351467.9786892	200	0.16599999368190765
1741351567.1374323	201	0.1599999964237213
1741351633.835447	202	0.164000004529953
1741351689.258943	203	0.17000000178813934
1741351777.5781393	204	0.15800000727176666
1741351865.809336	205	0.16599999368190765
1741351954.3474274	206	0.16200000047683716
1741352053.6131384	207	0.17800000309944153
1741352163.5504851	208	0.17000000178813934
1741352262.7132351	209	0.18000000715255737
1741352373.122432	210	0.17399999499320984
1741352449.844249	211	0.18199999630451202
1741352603.0009449	212	0.1940000057220459
1741352745.3918085	213	0.18799999356269836
1741352855.300393	214	0.20800000429153442
1741352976.1723897	215	0.18400000035762787
1741353053.379804	216	0.18000000715255737
1741353130.7446725	217	0.15600000321865082
1741353218.8424642	218	0.19200000166893005
1741353318.0992904	219	0.19200000166893005
1741353395.4427428	220	0.18400000035762787
1741353505.499848	221	0.19599999487400055
1741353604.7655149	222	0.19599999487400055
1741353671.0044813	223	0.20000000298023224
1741353791.9758914	224	0.18799999356269836
1741353869.1616461	225	0.18400000035762787
1741353968.5937548	226	0.16200000047683716
1741354035.2903562	227	0.14000000059604645
1741354134.5141733	228	0.15800000727176666
1741354211.7568655	229	0.17399999499320984
1741354277.8412027	230	0.17399999499320984
1741354376.880752	231	0.1720000058412552
1741354486.7618773	232	0.18799999356269836
1741354563.7866974	233	0.17599999904632568
1741354640.9659874	234	0.18199999630451202
1741354750.903799	235	0.17399999499320984
1741354860.900696	236	0.20200000703334808
1741354938.4829814	237	0.19599999487400055
1741355016.1509519	238	0.17800000309944153
1741355093.4887166	239	0.17000000178813934
1741355159.9175174	240	0.16200000047683716
1741355237.2453952	241	0.1940000057220459
1741355347.733493	242	0.17599999904632568
1741355424.9936879	243	0.1940000057220459
1741355545.7357292	244	0.19599999487400055
1741355633.9405954	245	0.18000000715255737
1741355700.2828057	246	0.19599999487400055
1741355799.308396	247	0.21199999749660492
1741355854.8586981	248	0.20000000298023224
1741355942.9237547	249	0.20999999344348907
1741356030.8068402	250	0.20399999618530273
1741356129.9104402	251	0.18400000035762787
1741356228.9194674	252	0.19200000166893005
1741356305.9418676	253	0.21199999749660492
1741356394.0376527	254	0.22200000286102295
1741356514.9926744	255	0.19200000166893005
1741356625.290446	256	0.20000000298023224
1741356691.4900947	257	0.20999999344348907
1741356768.5892713	258	0.24400000274181366
1741356845.920051	259	0.20999999344348907
1741356955.705013	260	0.2199999988079071
1741357065.526745	261	0.21799999475479126
1741357132.13103	262	0.22599999606609344
1741357209.4799159	263	0.19200000166893005
1741357264.9502554	264	0.2280000001192093
1741357342.1002848	265	0.21199999749660492
1741357419.2556717	266	0.23600000143051147
1741357474.9044514	267	0.20600000023841858
1741357584.6559522	268	0.20600000023841858
1741357683.5441625	269	0.2160000056028366
1741357804.2949717	270	0.2240000069141388
1741357903.1335957	271	0.20600000023841858
1741358012.8845584	272	0.23399999737739563
1741358100.7866657	273	0.2160000056028366
1741358210.1825118	274	0.2199999988079071
1741358297.8239522	275	0.2160000056028366
1741358364.1887782	276	0.20000000298023224
1741358462.6511753	277	0.23600000143051147
1741358539.2953408	278	0.23999999463558197
1741358616.3350945	279	0.23000000417232513
1741358682.8505204	280	0.20999999344348907
1741358803.2506855	281	0.2240000069141388
1741358912.873661	282	0.24799999594688416
1741358979.3075635	283	0.21799999475479126
1741359089.319495	284	0.23600000143051147
1741359220.9230773	285	0.2460000067949295
1741359352.155261	286	0.2160000056028366
1741359461.4126763	287	0.20600000023841858
1741359527.5064423	288	0.23399999737739563
1741359572.1589396	289	0.21400000154972076
1741359681.8730488	290	0.2280000001192093
1741359769.516741	291	0.2280000001192093
1741359868.3921566	292	0.23000000417232513
1741359956.479068	293	0.1979999989271164
1741360033.5360026	294	0.20000000298023224
1741360078.1123075	295	0.20999999344348907
1741360133.3903422	296	0.21799999475479126
1741360264.6997278	297	0.20800000429153442
1741360341.702131	298	0.21799999475479126
1741360440.3841174	299	0.20800000429153442
