# Supplementary material for: Achieving consistency in FedSAM using local adaptive distillation on sports image classification
Source: PLoS One. 2025 Oct 17;20(10):e0333210. doi: 10.1371/journal.pone.0333210 (PMC12533856; doi:10.1371/journal.pone.0333210)
Supplement: S1 File — All figures (Figs 1–9) and Tables (Table 1–8) are sequentially numbered in the supplementary files. (ZIP) [file pone.0333210.s001.zip › Support-Information-only-datasets/Original experimental data/sport100/0.4/D1/Fedspeed.csv]

Wall time	Step	Value
1717686132.9129884	0	0.0
1717686165.683571	1	0.0
1717686195.7439835	2	0.028078459366205583
1717686223.3352704	3	0.06910410506047932
1717686251.255353	4	0.08468277299229228
1717686282.2374716	5	0.13785975584920143
1717686310.8873336	6	0.1659579431032111
1717686338.4605403	7	0.18897367006459165
1717686367.39234	8	0.2094402625928038
1717686397.204274	9	0.23645356719497584
1717686426.3892438	10	0.25281117145181936
1717686455.6898975	11	0.27283238893537826
1717686486.429091	12	0.27995421849592983
1717686519.4675522	13	0.28902300321822505
1717686549.467985	14	0.3109488862807404
1717686582.5424013	15	0.33426830968874166
1717686613.4245858	16	0.3331128655182307
1717686644.9105475	17	0.3520044979124166
1717686675.4618003	18	0.35000875051405467
1717686709.5079467	19	0.35766809393029086
1717686740.3730912	20	0.3670896079337983
1717686768.984965	21	0.37320781512666285
1717686801.8045082	22	0.3721366594693289
1717686838.610767	23	0.3760392827486862
1717686869.685855	24	0.38094766788633794
1717686899.9781835	25	0.4074706078697127
1717686930.183566	26	0.4082832971861358
1717686958.453544	27	0.41023761148092425
1717686988.2060556	28	0.4133035274265839
1717687018.9782388	29	0.4255821239059402
1717687049.4105337	30	0.4236382803146193
1717687081.2513986	31	0.42088215240319116
1717687110.976899	32	0.4361382522277074
1717687139.3988342	33	0.42756773926821623
1717687171.55457	34	0.4379133843644791
1717687203.486394	35	0.4410155495610492
1717687231.3944893	36	0.45849165949584586
1717687260.4662294	37	0.44811311200404563
1717687288.1483898	38	0.45717730923389094
1717687316.5883188	39	0.4409740278234424
1717687349.254865	40	0.45547362949643816
1717687380.1990345	41	0.45710295429360703
1717687413.130541	42	0.45997789470347705
1717687442.764076	43	0.4623484087911455
1717687475.1167605	44	0.4696738567073758
1717687506.7966523	45	0.47014792713375725
1717687542.1713693	46	0.475923092779997
1717687571.1061366	47	0.47585541425002326
1717687605.289243	48	0.48597243875348406
1717687634.1170478	49	0.4761275534694069
1717687662.5359805	50	0.486582506987363
1717687693.5041049	51	0.4722604145931643
1717687722.504852	52	0.48323407349818115
1717687751.1517165	53	0.4810752747204216
1717687780.9891996	54	0.4862276206855731
1717687809.3851428	55	0.4898477667646602
1717687840.639141	56	0.4896993700638242
1717687871.2674108	57	0.5031480731213024
1717687902.9982789	58	0.48385771225681795
1717687930.1606145	59	0.49943581929123865
1717687959.1043944	60	0.49641707917090105
1717687991.2241523	61	0.5046787653449113
1717688020.7687173	62	0.5000338403176843
1717688050.0193963	63	0.5015735494510543
1717688081.5793335	64	0.5082915285751071
1717688114.7677438	65	0.5117184698317934
1717688149.87755	66	0.5112614618746935
1717688180.0879152	67	0.5114188020997797
1717688214.3779745	68	0.5223057022822784
1717688244.5873485	69	0.5008362444647529
1717688276.4331863	70	0.49755497550855127
1717688305.305981	71	0.5144172664623196
1717688338.6413095	72	0.523095763835337
1717688368.986668	73	0.5234417060346224
1717688404.81024	74	0.5227346565723185
1717688435.752364	75	0.5134845361897377
1717688469.0187578	76	0.5250949713306381
1717688501.233488	77	0.522576032538249
1717688534.132994	78	0.5447257098074803
1717688562.4699523	79	0.5401291172409113
1717688592.351416	80	0.5146202040536273
1717688623.421517	81	0.5267178791791057
1717688656.1550777	82	0.5216517470356523
1717688687.7160215	83	0.5256469337107947
1717688720.0736902	84	0.5223896867860234
1717688751.4326878	85	0.5358016574658067
1717688781.1961925	86	0.545520688041587
1717688813.0740256	87	0.5467606153676242
1717688845.7506018	88	0.531905866782738
1717688878.7110963	89	0.5422401409201864
1717688907.6958532	90	0.5407522299620935
1717688939.5626738	91	0.553364423942223
1717688969.7320645	92	0.5451780855139752
1717689000.3572898	93	0.5458672937924418
1717689031.933221	94	0.5616505125409818
1717689061.530788	95	0.5526679678914859
1717689091.6241891	96	0.5554373843463191
1717689122.2004478	97	0.5583939694191493
1717689152.9636228	98	0.5589526416109275
1717689183.5318384	99	0.5618835847333286
1717689214.2360785	100	0.5557596517353972
1717689245.4391258	101	0.5642370367992502
1717689274.132965	102	0.5557283335338887
1717689305.5599518	103	0.56263786781154
1717689337.0009215	104	0.5548400506171873
1717689367.6421494	105	0.561264595045154
1717689396.5129502	106	0.5639710003975333
1717689426.790288	107	0.5613678033907443
1717689460.312608	108	0.5620098717292831
1717689489.1014118	109	0.561341416823715
1717689521.9169462	110	0.5692162596112235
1717689555.5682049	111	0.5541925060366433
1717689591.9955974	112	0.5815444367787579
1717689621.5601816	113	0.5746170549747509
1717689651.7445302	114	0.5744010499595802
1717689683.6843514	115	0.5686294757761179
1717689711.9633243	116	0.5780979318293371
1717689743.2323616	117	0.5726642617933613
1717689776.1118858	118	0.5770330910463671
1717689812.192356	119	0.5669630715615682
1717689844.3740942	120	0.5792919673326336
1717689874.9933352	121	0.5875475018932067
1717689907.211059	122	0.5603597765320446
1717689934.1854577	123	0.5790890585173482
1717689965.9243014	124	0.5732989145972314
1717689995.879779	125	0.5728775211076838
1717690027.2787714	126	0.5673651144593413
1717690056.2865129	127	0.5755872026104671
1717690083.9526854	128	0.588427570879523
1717690117.5299487	129	0.5838374690928949
1717690151.0802474	130	0.5651388063886573
1717690177.8487449	131	0.5711508458608193
1717690210.9121945	132	0.5890657730956756
1717690242.8889997	133	0.5782513636037139
1717690277.1030886	134	0.5906517995779491
1717690306.0848415	135	0.57745872179105
1717690337.9816644	136	0.5706933627458635
1717690371.3299987	137	0.5759155940226884
1717690401.412439	138	0.5928275382360784
1717690431.0809765	139	0.5748926294229852
1717690461.8591588	140	0.5742960056750593
1717690494.4867597	141	0.5924155337000854
1717690525.504879	142	0.5811118195177388
1717690558.2004354	143	0.5802206020394888
1717690590.7710464	144	0.5916102880069181
1717690624.0654314	145	0.5613854824937888
1717690652.2334397	146	0.5850395019140455
1717690689.2576315	147	0.5854198189738081
1717690718.6222806	148	0.5742884326807369
1717690750.1402087	149	0.5775843956932084
1717690780.8904076	150	0.5836685988988565
1717690811.849532	151	0.5808183286180876
1717690842.3768148	152	0.577420467723512
1717690873.7178044	153	0.592564789007716
1717690904.9308136	154	0.5836831593142211
1717690936.5378373	155	0.5908050752736419
1717690970.258077	156	0.5802814889238948
1717691004.0673146	157	0.5899111359803306
1717691032.6041937	158	0.579936447913172
1717691062.6056232	159	0.588740787882767
1717691091.5234091	160	0.5775119680593321
1717691118.9626548	161	0.5860695390170704
1717691145.7021208	162	0.5794883977389419
1717691177.818885	163	0.5791354580965417
1717691208.4181197	164	0.5874591758100448
1717691240.818784	165	0.5843117760206882
1717691269.1097653	166	0.6047138521861332
1717691295.973194	167	0.5899104340222993
1717691325.823686	168	0.5836011695124654
1717691358.8111513	169	0.5980952948105707
1717691388.211783	170	0.5946115248304692
1717691421.785034	171	0.5932632023746576
1717691454.1257246	172	0.5835682039614839
1717691481.60699	173	0.5812885256965031
1717691515.7790945	174	0.5965056817143762
1717691548.8835402	175	0.5986409710694307
1717691575.868923	176	0.5985190271354414
1717691606.1662602	177	0.5847415736816277
1717691641.6340492	178	0.5933342110003146
1717691670.31592	179	0.5932208607039317
1717691701.8268485	180	0.605813803496527
1717691732.2451491	181	0.6047879351341596
1717691763.3942132	182	0.5781299055514618
1717691796.1977506	183	0.5840594912752726
1717691826.6190467	184	0.5914939359182712
1717691857.4052272	185	0.5827528680261179
1717691889.6409435	186	0.5898171727744929
1717691921.9546404	187	0.6019019752980957
1717691954.491269	188	0.5723558828978252
1717691984.2727652	189	0.5980617777983318
1717692015.0489454	190	0.5920020112303486
1717692048.4213018	191	0.6040297531554418
1717692077.3360813	192	0.5847253866090838
1717692108.7480645	193	0.599924224973943
1717692141.4796238	194	0.6115939838725989
1717692173.7183435	195	0.6029266632985796
1717692204.925389	196	0.6047081323244979
1717692233.4682827	197	0.6061066340800729
1717692265.1481822	198	0.595291213473144
1717692296.915053	199	0.6009347920552428
1717692325.9198008	200	0.5875239830199472
1717692358.0335596	201	0.5992361502256552
1717692384.0782504	202	0.6006097926097214
1717692411.103627	203	0.6104728302927505
1717692441.9308977	204	0.6060199190544512
1717692471.5784354	205	0.604288985339375
1717692501.1249828	206	0.6191264300240902
1717692533.0288389	207	0.5934347937072273
1717692564.9736516	208	0.6060493408019589
1717692596.03275	209	0.6078136472707363
1717692631.2954996	210	0.6041855715366213
1717692659.730399	211	0.5951064155238953
1717692692.819877	212	0.5865071770132927
1717692724.766678	213	0.6076177697912042
1717692755.5698712	214	0.609225859199475
1717692788.2644408	215	0.6139901287476042
1717692816.784345	216	0.6024166554245254
1717692846.2209444	217	0.612610094356313
1717692880.3530686	218	0.6135828863268471
1717692910.2405467	219	0.5958565850700029
1717692936.3442025	220	0.6038822468211612
1717692966.3776274	221	0.6023101516827706
1717692995.3243978	222	0.5828020516309671
1717693025.2508512	223	0.596170430225648
1717693055.2602785	224	0.6201737563875108
1717693086.7352407	225	0.6087797700585205
1717693118.325133	226	0.5993948776075173
1717693150.346948	227	0.5982205526366237
1717693181.667962	228	0.6126534947873957
1717693210.7716827	229	0.5849119381305713
1717693244.036341	230	0.606459218448843
1717693277.4086633	231	0.6068848238076404
1717693303.0554862	232	0.5939481722930608
1717693335.3173487	233	0.5987801044161646
1717693361.6289723	234	0.599535337902981
1717693391.967127	235	0.6238697203012807
1717693421.3537505	236	0.5991212204096136
1717693449.906669	237	0.6054132030764414
1717693483.5669067	238	0.6048576799951831
1717693508.9448128	239	0.5947323592437092
1717693534.2087536	240	0.5941775209581525
1717693563.1825166	241	0.6034227706133412
1717693597.2266588	242	0.6089738286281333
1717693624.7688963	243	0.5992407437022672
1717693656.986601	244	0.6169441229351489
1717693686.6211474	245	0.6117971021250909
1717693714.2443511	246	0.5972910190916001
1717693742.810222	247	0.6301216049434154
1717693771.942932	248	0.6252185817436294
1717693802.799091	249	0.6078413366525772
1717693830.9791045	250	0.59973669450745
1717693859.2470863	251	0.6136553213018118
1717693886.158038	252	0.6278323316761443
1717693914.0481446	253	0.5954028122694074
1717693942.521062	254	0.6075835714918049
1717693969.0855908	255	0.6118990166728038
1717693997.2336092	256	0.6096377174850967
1717694026.9381676	257	0.6105099619412705
1717694053.725593	258	0.614983632522456
1717694078.985538	259	0.6038134333324564
1717694109.8776872	260	0.6072950346189825
1717694140.631879	261	0.6034434757213117
1717694168.6869316	262	0.6161508608132171
1717694199.1902058	263	0.611184809167568
1717694227.9310331	264	0.6068239253937536
1717694257.086731	265	0.6159714200138592
1717694286.979201	266	0.6268094883535519
1717694313.3907745	267	0.6137749896481094
1717694341.1379309	268	0.6313701077601618
1717694367.6124852	269	0.6231672875699996
1717694400.0601318	270	0.6109171923333748
1717694426.8985727	271	0.6156477245470022
1717694455.602416	272	0.6075393075031573
1717694485.3369267	273	0.5867366130180227
1717694518.9342167	274	0.6309911498945602
1717694545.8836462	275	0.6157717507055438
1717694574.1556096	276	0.6148589885385068
1717694602.162674	277	0.608865503672954
1717694628.3953068	278	0.6123802679042838
1717694655.4396815	279	0.608415829247094
1717694684.449432	280	0.5965869738309104
1717694716.1723106	281	0.5949233780562976
1717694744.253353	282	0.614375003794244
1717694773.7909377	283	0.6101653520920047
1717694806.1716092	284	0.6101782512509446
1717694833.355936	285	0.6034215910199274
1717694865.3417373	286	0.6157620467983342
1717694893.599725	287	0.6237629624720757
1717694921.1939204	288	0.6196449052554743
1717694954.5322907	289	0.6198683660915388
1717694981.1348062	290	0.6044870442660955
1717695008.5250678	291	0.6186513010500029
1717695039.3882236	292	0.607943133315546
1717695068.2270334	293	0.6154274656920998
1717695097.287912	294	0.6108550927189802
1717695126.2766497	295	0.6032768631656426
1717695155.9231925	296	0.5987266594322745
1717695188.3408556	297	0.6234571033555333
1717695219.855805	298	0.6030786400466177
1717695249.8112483	299	0.60405404074446
1717695275.8399482	300	0.6081526648809252
1717695300.6690292	301	0.6061238501643386
1717695328.1662626	302	0.620702299799921
1717695360.5719244	303	0.6258566226800618
1717695389.4807026	304	0.6065926487680438
1717695417.5207562	305	0.6050447384243492
1717695449.703499	306	0.607614756605031
1717695476.0480912	307	0.6115387583986546
1717695510.470111	308	0.6130619024940218
1717695535.4731398	309	0.6157428369562741
1717695563.951054	310	0.6130889725892409
1717695591.5082653	311	0.6141814764493674
1717695622.7543137	312	0.6149888990556236
1717695650.5014627	313	0.5929823757471909
1717695680.4519002	314	0.6181249894483553
1717695709.4996347	315	0.6008949423876151
1717695737.403142	316	0.628322822560044
1717695764.7246969	317	0.6007653111857216
1717695793.7104504	318	0.6090409654277893
1717695822.140407	319	0.6318647397104318
1717695851.361065	320	0.6343957727041947
1717695882.8950071	321	0.6099285835144045
1717695913.0693848	322	0.5989455751350686
1717695946.5527034	323	0.6134120345829724
1717695976.6371107	324	0.6188520540428547
1717696003.41857	325	0.6234650943354232
1717696030.5589092	326	0.6269490665308396
1717696061.0371883	327	0.6087346816275468
1717696087.8629906	328	0.6309659831589236
1717696115.7131062	329	0.611335618211907
1717696143.5162385	330	0.6318384740889466
1717696170.8535209	331	0.6200859659382599
1717696203.4511216	332	0.6288404507101876
1717696236.2156725	333	0.610274068358405
1717696266.4500306	334	0.6358534608605063
1717696295.354812	335	0.6186051507016331
1717696320.918657	336	0.5984075404661632
1717696347.4371984	337	0.6021179926750744
1717696375.9111848	338	0.6442449292567979
1717696407.3021774	339	0.6220814854871866
1717696434.958356	340	0.6100379512839573
1717696461.5418782	341	0.622549969151033
1717696490.5656233	342	0.6183795276142048
1717696517.1604192	343	0.6133460935032765
1717696545.461622	344	0.623860236873679
1717696574.7113078	345	0.619495285574103
1717696599.6443553	346	0.61742685828563
1717696625.8857584	347	0.6377327258676563
1717696655.8973053	348	0.6031440001603431
1717696682.3808582	349	0.624167633665614
1717696707.7797534	350	0.6042006726998673
1717696740.279395	351	0.6338052603930954
1717696769.3211255	352	0.6022718692521138
1717696794.985942	353	0.6427988632070707
1717696827.9354331	354	0.6361500241864889
1717696854.4889655	355	0.6155380819864599
1717696882.241117	356	0.6174315835705891
1717696908.7366655	357	0.6333920869011693
1717696937.722419	358	0.6192387299906197
1717696964.804783	359	0.6350324963970713
1717696996.0468178	360	0.6214295564889868
1717697025.5264122	361	0.6236016888952938
1717697056.4345546	362	0.6375274839391215
1717697086.905591	363	0.6003685545028307
1717697116.6873825	364	0.6231072802650673
1717697143.801737	365	0.6080461377737234
1717697174.610904	366	0.6100854963291199
1717697204.677318	367	0.602775735978484
1717697236.35421	368	0.6094118263167171
1717697264.4602528	369	0.6271279871871471
1717697292.2413936	370	0.6065795076799432
1717697320.8302724	371	0.6339486012687462
1717697352.8480587	372	0.5887175032144232
1717697382.349646	373	0.6151603283380696
1717697411.2234435	374	0.605433855903159
1717697439.374458	375	0.6265825170220843
1717697467.8323882	376	0.6362581591244042
1717697499.3863227	377	0.6244270572829068
1717697531.0262313	378	0.6316544623549579
1717697559.8820243	379	0.6273465275440514
1717697587.9570694	380	0.610079675830855
1717697613.4429493	381	0.6226452524825281
1717697639.1997306	382	0.6121634402290865
1717697666.2251115	383	0.6249611762680123
1717697697.4621563	384	0.6156914086258644
1717697727.0417106	385	0.5971064451191853
1717697756.699254	386	0.5960441207321648
1717697785.0682056	387	0.6049517635543687
1717697815.3165689	388	0.6175949968401669
1717697843.9384294	389	0.5914559092126019
1717697873.0281525	390	0.604537666063738
1717697901.433109	391	0.6331356633673632
1717697932.173288	392	0.6174083395422669
1717697963.7562127	393	0.633084971549003
1717697994.0775435	394	0.6261646855961424
1717698023.4751692	395	0.6107263057749762
1717698052.3979475	396	0.6081480324257398
1717698082.09048	397	0.6261185363597734
1717698110.539399	398	0.6024915590626051
1717698137.414825	399	0.6299443706971061
1717698166.2136545	400	0.5972929933038896
1717698198.7942605	401	0.6485541956288453
1717698225.1488435	402	0.6147515221689613
1717698255.064303	403	0.6068433251651489
1717698283.868081	404	0.6194666063449591
1717698312.84987	405	0.6204011059231799
1717698341.8166313	406	0.6102784831522793
1717698366.4857695	407	0.6144136459666428
1717698392.425496	408	0.5935537415356058
1717698422.389934	409	0.621795291224736
1717698451.7675653	410	0.6043998417314226
1717698481.7750075	411	0.6270750471944613
1717698506.941973	412	0.6152712733432147
1717698537.3312738	413	0.6162490906694393
1717698564.4736216	414	0.6283931085205241
1717698593.6703002	415	0.6275982734518287
1717698625.8640423	416	0.6064087456128116
1717698653.0713646	417	0.6076898344298606
1717698681.3563385	418	0.5940826029715361
1717698708.3417313	419	0.6125073614798866
1717698739.7437172	420	0.6169325727763462
1717698767.9607172	421	0.6263062567010116
1717698793.3916223	422	0.6200642125512346
1717698820.635921	423	0.654108308994044
1717698847.9811952	424	0.6218972779045492
1717698872.4004164	425	0.6205367913030584
1717698895.3680809	426	0.6022426012683425
1717698929.617159	427	0.6198112138775206
1717698957.467275	428	0.6233872935684333
1717698986.6889567	429	0.6236066764302741
1717699013.7503283	430	0.6062472081877965
1717699044.8527462	431	0.6112992969236472
1717699072.118039	432	0.5973252008624645
1717699101.090798	433	0.6208076518332966
1717699133.736385	434	0.6331913495664071
1717699163.4331791	435	0.6305844668692504
1717699189.820976	436	0.6179978861197487
1717699217.9720042	437	0.602045674693527
1717699250.717551	438	0.6318431167194668
1717699279.8112805	439	0.6231420644643291
1717699306.8606486	440	0.5956758258164876
1717699339.537227	441	0.5949241312032743
1717699368.756907	442	0.6087726840943922
1717699398.474429	443	0.6363100962207955
1717699426.5234828	444	0.6072304934593291
1717699454.8624396	445	0.6188817682368555
1717699482.918491	446	0.6124746544014641
1717699510.200793	447	0.6164104267309706
1717699537.5930524	448	0.6269450238523328
1717699568.3532498	449	0.6044138610244812
1717699593.1403403	450	0.6119148719605537
1717699620.0957437	451	0.5978482506605018
1717699651.4407475	452	0.6179934832500668
1717699683.969375	453	0.6304218933841198
1717699710.3229642	454	0.6387305648664736
1717699743.3334413	455	0.6399195581985025
1717699773.263893	456	0.6082665989097261
1717699805.322665	457	0.6147714644327494
1717699831.2963796	458	0.6395974350763449
1717699862.40448	459	0.6137541335633021
1717699891.5731552	460	0.6158426214164737
1717699920.1710365	461	0.609715200096168
1717699946.294706	462	0.6284356045081727
1717699977.105879	463	0.6476347338567807
1717700006.6894388	464	0.6238511170358805
1717700036.054073	465	0.6115568156583383
1717700067.9709058	466	0.6177097339184074
1717700098.9030323	467	0.6468551839342359
1717700130.4289875	468	0.619472998645096
1717700159.7046363	469	0.5983876400507157
1717700191.9963398	470	0.628582966662427
1717700220.5662467	471	0.6157750017249036
1717700251.5263498	472	0.6287595156506816
1717700280.9839587	473	0.6387124577545592
1717700310.2366323	474	0.6204326209849156
1717700337.9627812	475	0.6325781240719538
1717700368.3890846	476	0.6415497864577584
1717700394.9236257	477	0.6506075849437579
1717700425.5818405	478	0.6242185166796212
1717700454.9534757	479	0.624080324097441
1717700482.6106522	480	0.6419745289996611
1717700512.02729	481	0.61856665331685
1717700542.9514034	482	0.6493024768754879
1717700573.1487756	483	0.6248697256561251
1717700597.8229048	484	0.593195992788734
1717700628.8180351	485	0.6278500261364529
1717700657.7577894	486	0.5956170681656153
1717700688.572961	487	0.637439468350774
1717700719.6130729	488	0.6263109814512993
1717700744.6650712	489	0.6060936950494846
1717700772.656144	490	0.6407384629829016
1717700800.2253504	491	0.6106580851623449
1717700826.4239938	492	0.6181123071860418
1717700855.8236282	493	0.6123022519299627
1717700881.007584	494	0.6406809883504234
1717700907.2862065	495	0.6059483573610949
1717700935.399237	496	0.6266715359912848
1717700965.1187556	497	0.5923637867373275
1717700994.832278	498	0.6329666186994529
1717701023.1102598	499	0.6141240439649478
1717701049.49885	500	0.6346303625172499
1717701080.170066	501	0.6233891726082746
1717701109.2677822	502	0.5980557455384112
1717701139.6321025	503	0.6438304900392811
1717701166.81843	504	0.640185896822027
1717701198.136439	505	0.6320408341317795
1717701227.1571832	506	0.6347552514312256
1717701255.6450574	507	0.6633349549147008
1717701284.0257206	508	0.6472531251727249
1717701313.291386	509	0.6144499519742899
1717701343.604714	510	0.606791885522123
1717701375.572518	511	0.6243635776528744
1717701403.939281	512	0.5882248563662585
1717701432.4523818	513	0.6105307339454418
1717701465.9287708	514	0.6496328757920903
1717701493.9488358	515	0.6003357373811118
1717701522.399778	516	0.6129531517523569
1717701553.0043254	517	0.6169437717439952
1717701585.135074	518	0.6345268830512681
1717701612.174448	519	0.6304676650935289
1717701644.8090403	520	0.6355672737475582
1717701672.4480412	521	0.6410654919094939
1717701700.218404	522	0.6261597945011231
1717701728.7582912	523	0.630217802800595
1717701760.4937022	524	0.5951451641538932
1717701785.797927	525	0.62221902633337
1717701816.6380842	526	0.6339186785876239
1717701843.078656	527	0.6371597064676033
1717701873.0480947	528	0.628693857330318
1717701905.255824	529	0.6154049625101755
1717701931.3814936	530	0.6265817089922395
1717701958.3338988	531	0.6158693247913541
1717701987.1746995	532	0.6051171158625215
1717702013.8991766	533	0.6165261884233045
1717702041.6983051	534	0.6095311141140234
1717702067.8089774	535	0.6077337582552992
1717702094.1175876	536	0.6373976597359599
1717702118.8017137	537	0.6369951009897823
1717702143.4578493	538	0.6315369345103417
1717702172.5135822	539	0.6214929823958294
1717702200.8235517	540	0.6329117566554225
1717702229.1975024	541	0.6058486680535677
1717702257.3541002	542	0.6119546785454457
1717702282.537179	543	0.6346996025276779
1717702309.0367186	544	0.620699771009848
1717702334.918467	545	0.6182591636500102
1717702361.867875	546	0.626644289606796
1717702389.1281707	547	0.5984737233060013
1717702418.250887	548	0.6268160503273242
1717702447.9254177	549	0.6325900465841963
1717702479.0864935	550	0.601593496630823
1717702506.1438527	551	0.6131229285656294
1717702536.4002242	552	0.6392771762272587
1717702564.7101746	553	0.6106352928060349
1717702595.8282497	554	0.6323212348038477
1717702628.151939	555	0.5937283417508609
1717702656.4229178	556	0.6545380953490657
1717702684.5869386	557	0.6077709101937026
1717702714.9075258	558	0.6257978613526595
1717702743.5124042	559	0.6106455644070924
1717702769.2821827	560	0.6525244486661008
1717702796.608467	561	0.6180334021532194
1717702825.202346	562	0.5950344233674711
1717702855.270757	563	0.6308307723295212
1717702885.6890583	564	0.6004703858381075
1717702910.8650286	565	0.6628021653121284
1717702936.8697343	566	0.6329776607137724
1717702964.9067862	567	0.6247680545906643
1717702992.6529412	568	0.5874611304750934
1717703025.8323605	569	0.6186308907294173
1717703055.3429427	570	0.6207883733528798
1717703084.684584	571	0.6510370755185982
1717703111.242841	572	0.638487377031349
1717703143.3247197	573	0.6027219617088301
1717703168.780615	574	0.6348466947644428
1717703196.174864	575	0.6259375249679766
1717703223.5511315	576	0.605352767402038
1717703251.2163095	577	0.6118577299411664
1717703275.9734156	578	0.6233355569571211
1717703304.406343	579	0.6191449375060544
1717703331.537454	580	0.629573917210802
1717703364.3949778	581	0.6169610648535897
1717703391.3433816	582	0.6145803725633411
1717703423.1362376	583	0.6325157180218328
1717703454.2972977	584	0.6509589304443962
1717703481.6855688	585	0.6047413939367651
1717703509.733617	586	0.6144263613382498
1717703536.7359793	587	0.6249910995310451
1717703569.9163876	588	0.5994389690463817
1717703605.2841454	589	0.6255752158695785
1717703635.7754164	590	0.620698751681106
1717703663.5245676	591	0.6307095470557663
1717703690.2030585	592	0.6247799023148164
1717703721.6595626	593	0.6253836907940217
1717703749.6437967	594	0.6450055437403158
1717703777.9767592	595	0.6330630126673426
1717703805.4180086	596	0.6578742565858395
1717703833.642577	597	0.5932311015289452
1717703862.780513	598	0.6263696959836723
1717703890.6756337	599	0.6299883450660622
1717703923.4551651	600	0.6191536643829864
1717703954.7971654	601	0.6109615105956917
1717703984.0788257	602	0.6152242371660835
1717704016.1086245	603	0.639140497940382
1717704046.4909232	604	0.6194435065051727
1717704071.978793	605	0.6487696054461675
1717704095.9861376	606	0.6213541198164884
1717704129.0855775	607	0.5992386596554807
1717704157.342567	608	0.6267051000375863
1717704184.3259645	609	0.6349286832691938
1717704210.453633	610	0.6379650258951307
1717704240.701978	611	0.6442223409896319
1717704267.9073052	612	0.6154114079670102
1717704296.4162135	613	0.6063131978180218
1717704323.8404613	614	0.6109966917722511
1717704352.2124128	615	0.63121822660771
1717704384.476137	616	0.6148355267141331
1717704412.21328	617	0.6411312134674731
1717704443.2013953	618	0.623024761586154
1717704474.2265022	619	0.6038052736602606
1717704499.422462	620	0.6350962293162283
1717704527.027656	621	0.6074757008195536
1717704556.954078	622	0.6185057618231836
1717704584.412358	623	0.60340230898577
1717704613.8049812	624	0.6078842953009257
1717704645.0590162	625	0.5909133026585013
1717704674.3219109	626	0.641972826150875
1717704703.7975156	627	0.6175366854326803
1717704733.8739176	628	0.6148789007752505
1717704764.608122	629	0.6246571086813045
1717704800.2447524	630	0.6495261218454329
1717704827.3830953	631	0.6135396592791534
1717704855.8330195	632	0.6035888868741506
1717704885.6475115	633	0.6142336006061251
1717704916.6016622	634	0.6399584464571457
1717704943.9189298	635	0.6137506866286343
1717704970.1555612	636	0.5714010349581554
1717704996.6131203	637	0.5985277525032912
1717705020.4715164	638	0.6312589326859512
1717705048.280646	639	0.6099301314882112
1717705075.492967	640	0.6548836066535767
1717705104.4207382	641	0.6630896553223846
1717705134.3291967	642	0.6293471141416168
1717705161.39157	643	0.6215706616296247
1717705189.6635523	644	0.5964376106431637
1717705222.7829883	645	0.5981389511125124
1717705248.2868593	646	0.6163502587342644
1717705280.1826804	647	0.5835357849588448
1717705310.021169	648	0.6402606261624708
1717705335.541024	649	0.6594587568837158
1717705368.5175111	650	0.653102929800282
1717705397.4792676	651	0.6191111790649083
1717705423.2450523	652	0.6127035433275797
1717705451.842929	653	0.616540154619778
1717705479.102249	654	0.6399860157872376
1717705506.578471	655	0.6457023665258661
1717705537.993456	656	0.6182268786265191
1717705566.638317	657	0.618511457657123
1717705595.393158	658	0.6412239140986787
1717705622.0116544	659	0.640618068290715
1717705650.182671	660	0.6730695806378783
1717705678.3117	661	0.611557258588521
1717705707.3604364	662	0.620765934401802
1717705733.117221	663	0.6232797378199191
1717705759.7577257	664	0.6366450978645779
1717705786.5081933	665	0.6379735142792806
1717705815.3652291	666	0.6313635546668069
1717705839.5749245	667	0.609701107731074
1717705866.7782464	668	0.601788727836844
1717705895.803987	669	0.618442444660154
1717705924.392867	670	0.6277998436821192
1717705950.0446928	671	0.6300560552369961
1717705979.01945	672	0.6250343308974857
1717706004.614282	673	0.59407595179006
1717706033.4310975	674	0.6372307766899937
1717706061.1452563	675	0.6369717841512836
1717706087.9736958	676	0.6068502624721221
1717706116.8994732	677	0.649437418000377
1717706147.5687056	678	0.639264909684885
1717706177.7350764	679	0.5754917998892088
1717706204.680473	680	0.6086482697735274
1717706232.0047576	681	0.6155178401661671
1717706261.4173772	682	0.6095288212833074
1717706291.773695	683	0.6501044451853768
1717706317.003647	684	0.6365740558560227
1717706344.3909326	685	0.6173942788453012
1717706372.345011	686	0.6232514204760213
1717706402.7802997	687	0.6405708554395391
1717706431.299198	688	0.6190609687194385
1717706458.6034856	689	0.594332916711143
1717706488.000116	690	0.6325627861743113
1717706516.0451684	691	0.6060990814026218
1717706544.6040587	692	0.6458495532025211
1717706573.6527927	693	0.627216772364357
1717706596.197602	694	0.6289188358457309
1717706625.6262171	695	0.6372465608709232
1717706654.1271286	696	0.6159456469333058
1717706680.1708195	697	0.6546331139003467
1717706707.7960265	698	0.6472384036305381
1717706737.3405912	699	0.6372481002779969
1717706765.3676465	700	0.6334027761964777
1717706793.6336377	701	0.6304865913632012
1717706824.8556757	702	0.6288320034733913
1717706855.5518866	703	0.6271153183332567
1717706884.5746326	704	0.5900202411387847
1717706914.1082258	705	0.6469181686931751
1717706943.833732	706	0.6193641779230739
1717706970.1973214	707	0.6302053242010708
1717706999.774891	708	0.6330107628210863
1717707028.0762196	709	0.6211128418242334
1717707057.6160104	710	0.6215349097174947
1717707089.0549858	711	0.6132436742249878
1717707121.5986414	712	0.6458847790259528
1717707149.844628	713	0.6335301306107696
1717707179.262246	714	0.6414447939123719
1717707206.3865955	715	0.6267808878502682
1717707237.6016378	716	0.5912444229750986
1717707265.788654	717	0.6218500903159724
1717707291.1955516	718	0.6135448018907581
1717707319.7144513	719	0.6004820417215354
1717707349.5769205	720	0.618539749737466
1717707383.6920445	721	0.6120160737280335
1717707413.9144046	722	0.6220523130061146
1717707440.4919295	723	0.6363925874322099
1717707466.4936388	724	0.6749111174633866
1717707488.752554	725	0.6229034838283303
1717707517.5063655	726	0.6342162658586967
1717707544.4517846	727	0.6346249212148849
1717707571.2332537	728	0.6158613688527004
1717707597.8707328	729	0.6164438088201746
1717707626.0077603	730	0.6262864185576885
1717707651.3336854	731	0.5639509270501599
1717707677.2404244	732	0.5928581195445316
1717707705.226509	733	0.6501009511928895
1717707734.130279	734	0.628696963183496
1717707762.133348	735	0.6188406665518023
1717707789.6225877	736	0.6618191071787638
1717707820.5227313	737	0.6692588438047653
1717707848.644755	738	0.6362339492013552
1717707877.8664303	739	0.624523828347562
1717707905.071758	740	0.6322043413559871
1717707932.237094	741	0.5813112978467873
1717707961.994603	742	0.5904118633687611
1717707994.737181	743	0.6102389721183389
1717708025.301345	744	0.6368282782321106
1717708050.6975613	745	0.5853972676663521
1717708077.7969182	746	0.6249961887959565
1717708107.8683276	747	0.6099379019972604
1717708136.2742624	748	0.6232568520676425
1717708170.3753915	749	0.6139352041969371
1717708198.736354	750	0.6230550752004171
1717708227.0483108	751	0.6256050091899461
1717708259.5759475	752	0.6281249344512403
1717708289.361446	753	0.6447478928467982
1717708317.6234276	754	0.593314955108366
1717708346.8980918	755	0.5779210441724942
1717708376.343701	756	0.6527137793016328
1717708406.96193	757	0.6428027376854081
1717708435.0329833	758	0.6391821299905166
1717708463.8767765	759	0.6102329644066175
1717708492.9305103	760	0.6173336857888415
1717708522.32514	761	0.6567810201996717
1717708547.8969798	762	0.6188276354494778
1717708574.0866308	763	0.6203810320334688
1717708604.0980682	764	0.6103958513226403
1717708629.5399566	765	0.6161715889574347
1717708657.5060213	766	0.5930855751543028
1717708691.2142928	767	0.600881064566286
1717708724.3057177	768	0.6535642948855931
1717708753.442427	769	0.6431248152091688
1717708783.8857129	770	0.6322402650895362
1717708811.970768	771	0.6293284871240222
1717708843.7686174	772	0.6724157208296694
1717708873.7290576	773	0.581370707450497
1717708899.7777538	774	0.6383091271753938
1717708927.691852	775	0.6081748700299839
1717708955.7458286	776	0.6409017011545278
1717708984.808556	777	0.6231879987910754
1717709011.357093	778	0.6307137459753243
1717709039.9729629	779	0.6373435400956081
1717709070.3162892	780	0.6028546367639422
1717709098.9801395	781	0.6126789750939529
1717709126.022519	782	0.6458451428819436
1717709153.168857	783	0.6410893206628463
1717709180.950001	784	0.637529690459681
1717709213.3446667	785	0.6110404826748452
1717709239.6103036	786	0.6166639581500232
1717709270.4034674	787	0.614267527349582
1717709296.1442575	788	0.5871136378504866
1717709322.525844	789	0.6524572994521316
1717709351.4106348	790	0.6081773948438057
1717709379.9695272	791	0.6223793151639581
1717709405.896233	792	0.6322868611208221
1717709431.7669828	793	0.613630668562622
1717709460.400849	794	0.5968433591168522
1717709487.7471273	795	0.6046464368759805
1717709515.0564196	796	0.5972939900409232
1717709541.784897	797	0.6252894546730012
1717709571.671361	798	0.6547961115195419
1717709600.774079	799	0.6307977267992303
1717709634.392357	800	0.611545911949833
1717709661.7936244	801	0.6369602913748865
1717709690.3195193	802	0.6213058977008693
1717709715.2775562	803	0.612628056350891
1717709739.537822	804	0.592832434284316
1717709768.8464737	805	0.5976759154586175
1717709800.227466	806	0.6179785068989067
1717709826.8739638	807	0.6577154875890123
1717709853.787389	808	0.6823764452144888
1717709880.8327634	809	0.6470502736234829
1717709910.4433105	810	0.6111124171335405
1717709940.3607702	811	0.6365590977678605
1717709966.4164605	812	0.624258230446562
1717709997.895421	813	0.5887505018470209
1717710024.8898108	814	0.5918643875024475
1717710051.2653985	815	0.6508272702312036
1717710079.9962358	816	0.5822100577294405
1717710109.3968575	817	0.5841111685887886
1717710136.8411038	818	0.6176979565158249
1717710164.983125	819	0.6177144761013966
1717710192.8212457	820	0.6199734026054169
1717710224.017299	821	0.6273035331642687
1717710251.0806825	822	0.5923774834515368
1717710279.0947332	823	0.6376938684438948
1717710307.4156978	824	0.6419308320686481
1717710337.8739867	825	0.6454500039512451
1717710365.4811816	826	0.6434514106134516
1717710395.3096342	827	0.6182350079920351
1717710423.3517215	828	0.628564756749388
1717710450.6310213	829	0.6570769096256931
1717710476.6010747	830	0.626285045556449
1717710503.1186182	831	0.6470571751880123
1717710532.3033087	832	0.6013679009629282
1717710562.3517232	833	0.6466525228438905
1717710591.9183085	834	0.6025823087763047
1717710620.369218	835	0.6388036441990915
1717710647.4275937	836	0.615652290634181
1717710675.8135383	837	0.5852250770505635
1717710704.8062994	838	0.6057357891952406
1717710737.4618778	839	0.6111142048626981
1717710765.5889027	840	0.6302871986313473
1717710794.671628	841	0.6372139388820001
1717710821.8659563	842	0.6218730300989685
1717710850.8317132	843	0.6489778339052098
1717710880.4062824	844	0.6517730389818901
1717710907.5896115	845	0.6151567171532163
1717710942.3485272	846	0.6288848491313453
1717710975.6229177	847	0.6328421688977943
1717711007.9926102	848	0.6137999623487601
1717711036.9643493	849	0.6368029713196959
1717711069.3990076	850	0.6221294987457755
1717711101.524763	851	0.6312575875429792
1717711128.6441123	852	0.6172344009796864
1717711156.490231	853	0.6138830154134218
1717711184.1704	854	0.6600681120941096
1717711212.3314211	855	0.5888708957189314
1717711237.1245258	856	0.6636406679227389
1717711263.589074	857	0.6252307528151811
1717711290.8013885	858	0.5997764926008549
1717711317.2169662	859	0.6147493409116856
1717711343.8664677	860	0.6404487375603699
1717711374.213785	861	0.6743252286787116
1717711402.4267917	862	0.6411904337888072
1717711428.649424	863	0.6520471038701099
1717711455.7577827	864	0.620688803180336
1717711482.56723	865	0.636565754076711
1717711509.6689725	866	0.6225461793623269
1717711543.663133	867	0.6306623944201978
1717711574.5462763	868	0.6395286779393997
1717711602.485365	869	0.6437318277799923
1717711632.0349429	870	0.6274343191109957
1717711660.1139865	871	0.6403094168191943
1717711689.8025165	872	0.6070137562877526
1717711717.0758193	873	0.6179758821663031
1717711745.3717976	874	0.6154563666155903
1717711773.4948237	875	0.6110807031877592
1717711802.221666	876	0.6043626684200902
1717711832.2170987	877	0.6368157381282419
1717711862.01959	878	0.6237709611949344
1717711891.99403	879	0.5985652955283333
1717711920.707878	880	0.6595442768011798
1717711952.0059	881	0.6598654744751592
1717711982.7640824	882	0.596579125741327
1717712013.808177	883	0.6424328126272305
1717712041.6133106	884	0.6528791541239904
1717712072.427481	885	0.6353367353672933
1717712102.0470378	886	0.6022918894595564
1717712127.977771	887	0.643827503885459
1717712159.365758	888	0.6463606845388659
1717712187.47479	889	0.6077076352781197
1717712216.4625492	890	0.6622904940374146
1717712244.3596456	891	0.6291736921638158
1717712270.832204	892	0.6123084315485515
1717712300.3787806	893	0.6003572385369673
1717712329.820391	894	0.6347234615150383
1717712360.8616548	895	0.6501905147481251
1717712391.0680182	896	0.6192719193875168
1717712417.424612	897	0.6367008588106601
1717712443.479298	898	0.6121139291858627
1717712470.5586634	899	0.6578180529327002
1717712497.9769175	900	0.5958625033359386
1717712525.1170309	901	0.634882866606353
1717712558.4974437	902	0.6323346350551761
1717712588.3179195	903	0.6084126191005964
1717712615.151372	904	0.641965686453059
1717712647.0112047	905	0.5874889958572037
1717712672.3361256	906	0.6145830951815842
1717712701.623787	907	0.6270847302186404
1717712729.9070604	908	0.5885310525746644
1717712758.320994	909	0.5994288987651193
1717712786.0541494	910	0.6438567270120302
1717712812.5666926	911	0.604103128951025
1717712840.5697594	912	0.6845300910456081
1717712869.2476237	913	0.6340350862793788
1717712894.1076837	914	0.6418801816432705
1717712922.9514868	915	0.6229666867897817
1717712953.1898437	916	0.5854548755069868
1717712978.831689	917	0.604303132612285
1717713009.795785	918	0.6190165003032037
1717713041.5516574	919	0.6101463837967932
1717713072.0259986	920	0.6209368531666685
1717713098.4219549	921	0.6435048407266545
1717713126.9818397	922	0.5906025561605285
1717713158.214883	923	0.6181202519054966
1717713186.177961	924	0.5664621152219586
1717713214.853783	925	0.6418144742667695
1717713241.4603374	926	0.6440110473365249
1717713267.9070303	927	0.6264210262003382
1717713298.8724248	928	0.6222462070923072
1717713327.1204207	929	0.6225162544431937
1717713357.9445894	930	0.6085146269353198
1717713386.8463707	931	0.6057652259555091
1717713418.635229	932	0.6224756830499144
1717713443.8102047	933	0.608806117305946
1717713471.8002746	934	0.6345319700379858
1717713497.6910176	935	0.6276443222901948
1717713526.8357224	936	0.6290207928544748
1717713557.3499992	937	0.6022154422969912
1717713588.3481112	938	0.6302235366240443
1717713614.6796055	939	0.5936538425843748
1717713641.913033	940	0.6257684345789746
1717713674.7515645	941	0.5971160541192169
1717713703.9062629	942	0.6013365978908887
1717713729.1562183	943	0.6398475300103339
1717713758.817749	944	0.609774548343575
1717713791.8222222	945	0.6175938869059383
1717713819.4357636	946	0.610206070829342
1717713852.593187	947	0.5947556591056313
1717713879.1057334	948	0.6505992065184147
1717713909.00519	949	0.608717273424551
1717713937.3471518	950	0.6234944791753582
1717713968.0053768	951	0.573982586516774
1717713996.3763273	952	0.638926835598906
1717714026.245799	953	0.6269795703973111
1717714057.9726903	954	0.6154878871720316
1717714086.9214487	955	0.599842491957806
1717714112.790195	956	0.6387129666088857
1717714142.328775	957	0.632091713837891
1717714171.8855147	958	0.6114822246005169
1717714201.4972878	959	0.6606132674628867
1717714228.4546912	960	0.6095799405841131
1717714257.337777	961	0.6459395659189615
1717714283.3326492	962	0.651978370908175
1717714314.2737796	963	0.6232623016115597
1717714344.625096	964	0.6266583580032677
1717714372.0743415	965	0.603524513369092
1717714401.951827	966	0.6093040082720964
1717714434.3324883	967	0.643534864629337
1717714466.7131708	968	0.6470189836122516
1717714496.1127872	969	0.5927650030023711
1717714526.4361124	970	0.6170603722220556
1717714556.927385	971	0.6368560905434965
1717714583.7168458	972	0.6449488758410188
1717714610.356344	973	0.6345999183829837
1717714639.1911516	974	0.611443752347459
1717714664.8169746	975	0.6297679260210565
1717714694.5534894	976	0.6019567556513137
1717714724.4189756	977	0.5916396262050988
1717714755.6959925	978	0.6181979612360418
1717714784.5991287	979	0.6611836044848886
1717714816.930828	980	0.619074666989574
1717714841.1640894	981	0.6418444735926663
1717714871.7833233	982	0.6217132352536232
1717714899.8923578	983	0.5786246954066364
1717714932.7438798	984	0.6219770328329841
1717714960.9608824	985	0.6477011066520613
1717714990.8443534	986	0.6168932113541423
1717715018.5994985	987	0.6431069028425291
1717715049.0248146	988	0.6375395370110519
1717715075.6812904	989	0.6034597439632692
1717715108.3598716	990	0.5794158914022056
1717715135.0003693	991	0.6458076598861865
1717715164.136086	992	0.5889302251449575
1717715190.6606295	993	0.5958737286368118
1717715219.2175114	994	0.6344035756485298
1717715250.5765114	995	0.6442898256267046
1717715277.7588415	996	0.6339032572556061
1717715304.0674531	997	0.6570329698737288
1717715333.070198	998	0.6586459801513125
1717715359.7956748	999	0.5827613305242931
