# Supplementary material for: Achieving consistency in FedSAM using local adaptive distillation on sports image classification
Source: PLoS One. 2025 Oct 17;20(10):e0333210. doi: 10.1371/journal.pone.0333210 (PMC12533856; doi:10.1371/journal.pone.0333210)
Supplement: S1 File — All figures (Figs 1–9) and Tables (Table 1–8) are sequentially numbered in the supplementary files. (ZIP) [file pone.0333210.s001.zip › Support-Information-only-datasets/Original experimental data/sport100/0.4/D1/Scaffold.csv]

Wall time	Step	Value
1741334101.6778498	0	0.009999999776482582
1741334230.2657566	1	0.014000000432133675
1741334324.6095355	2	0.01600000075995922
1741334417.9218488	3	0.019999999552965164
1741334511.5402935	4	0.029999999329447746
1741334605.6545868	5	0.026000000536441803
1741334652.793397	6	0.03200000151991844
1741334747.204153	7	0.029999999329447746
1741334806.477994	8	0.035999998450279236
1741334911.743499	9	0.057999998331069946
1741334993.8954568	10	0.05000000074505806
1741335099.4960575	11	0.06199999898672104
1741335193.5474627	12	0.07000000029802322
1741335298.8867817	13	0.07800000160932541
1741335392.1835983	14	0.09399999678134918
1741335554.9564874	15	0.10400000214576721
1741335684.0436761	16	0.1080000028014183
1741335778.0386226	17	0.11999999731779099
1741335860.8650472	18	0.10999999940395355
1741335977.5916922	19	0.1459999978542328
1741336071.9070952	20	0.1340000033378601
1741336200.3986897	21	0.15399999916553497
1741336305.6363447	22	0.15199999511241913
1741336411.1646945	23	0.18199999630451202
1741336503.7357113	24	0.19599999487400055
1741336597.873614	25	0.19200000166893005
1741336692.1848557	26	0.22200000286102295
1741336774.3543057	27	0.20200000703334808
1741336879.340662	28	0.2280000001192093
1741336949.9708893	29	0.20200000703334808
1741337054.3221226	30	0.23800000548362732
1741337182.3012316	31	0.2460000067949295
1741337241.1634254	32	0.25200000405311584
1741337335.3637211	33	0.257999986410141
1741337440.9262521	34	0.2720000147819519
1741337557.4025278	35	0.2720000147819519
1741337686.0276067	36	0.2939999997615814
1741337733.3423867	37	0.28600001335144043
1741337803.8775115	38	0.3059999942779541
1741337828.6514637	39	0.25200000405311584
1741337898.925152	40	0.2680000066757202
1741338039.1493156	41	0.31200000643730164
1741338156.277382	42	0.3240000009536743
1741338284.6460617	43	0.34200000762939453
1741338366.711546	44	0.33799999952316284
1741338448.564458	45	0.3659999966621399
1741338530.6812642	46	0.37599998712539673
1741338658.8175666	47	0.3799999952316284
1741338763.9390783	48	0.36800000071525574
1741338845.6417558	49	0.38199999928474426
1741338962.6758242	50	0.39399999380111694
1741339102.5737453	51	0.3840000033378601
1741339161.1749766	52	0.38999998569488525
1741339266.748459	53	0.40400001406669617
1741339361.019478	54	0.37599998712539673
1741339455.3227258	55	0.3840000033378601
1741339560.0068214	56	0.39800000190734863
1741339643.0948398	57	0.41200000047683716
1741339759.5742037	58	0.4099999964237213
1741339877.2048454	59	0.4339999854564667
1741340017.5584035	60	0.4320000112056732
1741340099.5981925	61	0.4180000126361847
1741340193.2220764	62	0.41200000047683716
1741340275.2317939	63	0.4259999990463257
1741340403.8320656	64	0.4339999854564667
1741340532.5406651	65	0.4399999976158142
1741340626.2137914	66	0.44999998807907104
1741340754.898903	67	0.4580000042915344
1741340837.097637	68	0.4819999933242798
1741340954.047139	69	0.44999998807907104
1741341058.7481298	70	0.4659999907016754
1741341153.1959665	71	0.4659999907016754
1741341212.667487	72	0.4740000069141388
1741341294.6637056	73	0.47200000286102295
1741341399.5857706	74	0.4699999988079071
1741341493.407765	75	0.4740000069141388
1741341586.8204212	76	0.47600001096725464
1741341669.3985515	77	0.4519999921321869
1741341728.5511773	78	0.46799999475479126
1741341822.1901994	79	0.4699999988079071
1741341938.8073819	80	0.5139999985694885
1741342032.7212145	81	0.5040000081062317
1741342103.486639	82	0.5019999742507935
1741342209.5289915	83	0.5
1741342327.0150185	84	0.5019999742507935
1741342443.8699224	85	0.515999972820282
1741342549.5068884	86	0.5080000162124634
1741342642.570766	87	0.5080000162124634
1741342725.3121457	88	0.49000000953674316
1741342853.8011496	89	0.47999998927116394
1741342959.1639183	90	0.5220000147819519
1741343076.927018	91	0.5120000243186951
1741343124.3704433	92	0.47999998927116394
1741343172.244709	93	0.492000013589859
1741343254.2193778	94	0.515999972820282
1741343312.8867097	95	0.492000013589859
1741343441.2590294	96	0.5339999794960022
1741343580.721196	97	0.5220000147819519
1741343674.8862715	98	0.5120000243186951
1741343757.3715749	99	0.5199999809265137
1741343873.6716504	100	0.5239999890327454
1741343978.6965847	101	0.5400000214576721
1741344095.4584885	102	0.5440000295639038
1741344177.1290524	103	0.5419999957084656
1741344270.471512	104	0.527999997138977
1741344387.5620205	105	0.5400000214576721
1741344469.1662455	106	0.5379999876022339
1741344585.555291	107	0.5339999794960022
1741344679.2848525	108	0.5519999861717224
1741344761.4893775	109	0.5199999809265137
1741344866.172536	110	0.5440000295639038
1741344994.6733458	111	0.5640000104904175
1741345099.9966197	112	0.5559999942779541
1741345147.7524693	113	0.5080000162124634
1741345264.7838242	114	0.5419999957084656
1741345335.3353631	115	0.527999997138977
1741345451.8028352	116	0.5479999780654907
1741345544.985568	117	0.5440000295639038
1741345580.806376	118	0.5019999742507935
1741345686.2682486	119	0.5360000133514404
1741345745.570641	120	0.527999997138977
1741345828.3749497	121	0.5559999942779541
1741345933.6022139	122	0.5440000295639038
1741346028.1598425	123	0.5419999957084656
1741346132.561108	124	0.5440000295639038
1741346226.4237728	125	0.5379999876022339
1741346332.0274181	126	0.5559999942779541
1741346426.3805618	127	0.5360000133514404
1741346555.596688	128	0.5540000200271606
1741346673.158813	129	0.5580000281333923
1741346779.2377274	130	0.5400000214576721
1741346897.0880375	131	0.5740000009536743
1741346991.0865853	132	0.5379999876022339
1741347085.3541632	133	0.5419999957084656
1741347180.134002	134	0.550000011920929
1741347297.6867251	135	0.5540000200271606
1741347450.133936	136	0.5519999861717224
1741347509.0003517	137	0.5559999942779541
1741347613.7765718	138	0.5460000038146973
1741347743.0655532	139	0.5460000038146973
1741347883.2712314	140	0.5479999780654907
1741347977.3205926	141	0.5519999861717224
1741348049.0244539	142	0.5479999780654907
1741348189.140325	143	0.5680000185966492
1741348271.4015749	144	0.5479999780654907
1741348353.9887424	145	0.5740000009536743
1741348460.9766426	146	0.5400000214576721
1741348567.604644	147	0.5419999957084656
1741348685.8115225	148	0.5580000281333923
1741348733.0750222	149	0.5339999794960022
1741348827.047032	150	0.5799999833106995
1741348874.9322336	151	0.5419999957084656
1741348980.402326	152	0.5519999861717224
1741349063.0164385	153	0.5540000200271606
1741349099.288346	154	0.49000000953674316
1741349170.1549823	155	0.5460000038146973
1741349298.5965028	156	0.5659999847412109
1741349391.8610315	157	0.5640000104904175
1741349497.6528466	158	0.5640000104904175
1741349614.8493924	159	0.5619999766349792
1741349720.2885802	160	0.5699999928474426
1741349802.2088876	161	0.5680000185966492
1741349873.2628305	162	0.5479999780654907
1741349943.3886197	163	0.550000011920929
1741350049.1192794	164	0.5440000295639038
1741350119.9229808	165	0.5479999780654907
1741350213.8478994	166	0.5559999942779541
1741350285.019771	167	0.5360000133514404
1741350309.1759772	168	0.5019999742507935
1741350426.683747	169	0.5680000185966492
1741350519.922712	170	0.5479999780654907
1741350625.6429865	171	0.5640000104904175
1741350765.9829466	172	0.578000009059906
1741350813.3890045	173	0.5619999766349792
1741350907.2524223	174	0.5400000214576721
1741350990.348229	175	0.5740000009536743
1741351118.7437606	176	0.5839999914169312
1741351177.7671568	177	0.5580000281333923
1741351282.6770906	178	0.5659999847412109
1741351330.565999	179	0.5559999942779541
1741351447.4481564	180	0.5659999847412109
1741351554.0745492	181	0.5600000023841858
1741351636.1226895	182	0.5580000281333923
1741351731.0937572	183	0.5659999847412109
1741351824.4093435	184	0.5820000171661377
1741351942.2092497	185	0.5820000171661377
1741352024.294342	186	0.5699999928474426
1741352095.0090535	187	0.550000011920929
1741352188.4006186	188	0.5720000267028809
1741352270.9675963	189	0.5720000267028809
1741352295.5228558	190	0.5040000081062317
1741352436.5763962	191	0.5699999928474426
1741352553.540531	192	0.5820000171661377
1741352658.9383101	193	0.5699999928474426
1741352730.1582336	194	0.5680000185966492
1741352870.2496076	195	0.5879999995231628
1741352929.510742	196	0.5720000267028809
1741352988.0260925	197	0.5600000023841858
1741353105.197076	198	0.5979999899864197
1741353176.098145	199	0.5699999928474426
1741353258.0816157	200	0.5860000252723694
1741353363.7662761	201	0.5659999847412109
1741353434.8615563	202	0.5899999737739563
1741353493.9806936	203	0.5960000157356262
1741353588.1670933	204	0.5899999737739563
1741353681.5207891	205	0.5600000023841858
1741353775.4542358	206	0.5799999833106995
1741353880.8107245	207	0.5879999995231628
1741353998.0243163	208	0.5839999914169312
1741354103.5844297	209	0.5740000009536743
1741354220.4074492	210	0.5720000267028809
1741354301.6544292	211	0.5680000185966492
1741354465.9503076	212	0.5899999737739563
1741354618.7318988	213	0.5860000252723694
1741354736.4153984	214	0.5759999752044678
1741354865.0554972	215	0.5860000252723694
1741354947.1679392	216	0.5600000023841858
1741355029.6921077	217	0.5640000104904175
1741355123.74277	218	0.5839999914169312
1741355229.8590288	219	0.5860000252723694
1741355312.287681	220	0.5879999995231628
1741355428.8255844	221	0.5920000076293945
1741355534.0475595	222	0.5979999899864197
1741355604.8958404	223	0.5860000252723694
1741355733.5679746	224	0.5740000009536743
1741355815.8760722	225	0.5820000171661377
1741355921.589024	226	0.5960000157356262
1741355992.419183	227	0.5879999995231628
1741356097.4755108	228	0.6100000143051147
1741356180.6582296	229	0.5920000076293945
1741356251.5050244	230	0.5659999847412109
1741356357.1045732	231	0.5920000076293945
1741356473.7188475	232	0.6019999980926514
1741356556.6139736	233	0.5820000171661377
1741356638.2043056	234	0.5920000076293945
1741356755.264478	235	0.5920000076293945
1741356871.336306	236	0.5740000009536743
1741356953.5336838	237	0.5960000157356262
1741357035.1692762	238	0.5740000009536743
1741357117.6047127	239	0.5740000009536743
1741357187.6711533	240	0.5920000076293945
1741357270.1392646	241	0.5799999833106995
1741357386.8175685	242	0.6060000061988831
1741357468.8102155	243	0.5960000157356262
1741357596.8273287	244	0.5979999899864197
1741357690.156732	245	0.5879999995231628
1741357760.6138291	246	0.5600000023841858
1741357866.0260515	247	0.6039999723434448
1741357924.925754	248	0.593999981880188
1741358018.8763397	249	0.5820000171661377
1741358112.5696812	250	0.5879999995231628
1741358217.357873	251	0.6100000143051147
1741358322.6069465	252	0.6119999885559082
1741358404.9149778	253	0.5860000252723694
1741358497.4732077	254	0.6119999885559082
1741358624.699174	255	0.5920000076293945
1741358741.2768126	256	0.593999981880188
1741358811.2162933	257	0.5619999766349792
1741358893.2910695	258	0.5640000104904175
1741358974.8423052	259	0.5960000157356262
1741359091.3238282	260	0.5740000009536743
1741359208.0363264	261	0.5799999833106995
1741359277.4857395	262	0.5879999995231628
1741359359.365723	263	0.593999981880188
1741359418.0383878	264	0.5799999833106995
1741359499.9593923	265	0.5820000171661377
1741359582.1126225	266	0.5820000171661377
1741359640.3865185	267	0.5839999914169312
1741359756.3879497	268	0.5899999737739563
1741359861.000691	269	0.5820000171661377
1741359988.7713652	270	0.5979999899864197
1741360093.2694144	271	0.5960000157356262
1741360209.7338967	272	0.5899999737739563
1741360302.961955	273	0.5920000076293945
1741360419.1467333	274	0.6079999804496765
1741360510.9209013	275	0.5899999737739563
1741360568.0863945	276	0.5879999995231628
1741360651.8626254	277	0.5920000076293945
1741360716.4170275	278	0.6060000061988831
1741360782.7794707	279	0.5759999752044678
1741360838.607248	280	0.5699999928474426
1741360940.9769745	281	0.5879999995231628
1741361035.5668054	282	0.5839999914169312
1741361092.0977635	283	0.5720000267028809
1741361185.1471293	284	0.6060000061988831
1741361296.6711037	285	0.5979999899864197
1741361408.2685237	286	0.593999981880188
1741361501.6901243	287	0.5899999737739563
1741361556.6935413	288	0.6060000061988831
1741361594.9070497	289	0.6039999723434448
1741361687.8645139	290	0.593999981880188
1741361761.6034153	291	0.6019999980926514
1741361844.9735954	292	0.628000020980835
1741361919.7998953	293	0.5920000076293945
1741361985.8081563	294	0.5920000076293945
1741362024.0096297	295	0.5640000104904175
1741362070.9848099	296	0.5740000009536743
1741362181.5996754	297	0.5920000076293945
1741362247.2583988	298	0.6000000238418579
1741362331.2635503	299	0.5960000157356262
