# Supplementary material for: Achieving consistency in FedSAM using local adaptive distillation on sports image classification
Source: PLoS One. 2025 Oct 17;20(10):e0333210. doi: 10.1371/journal.pone.0333210 (PMC12533856; doi:10.1371/journal.pone.0333210)
Supplement: S1 File — All figures (Figs 1–9) and Tables (Table 1–8) are sequentially numbered in the supplementary files. (ZIP) [file pone.0333210.s001.zip › Support-Information-only-datasets/Original experimental data/sport100/0.4/D2/A-FedSAM.csv]

Wall time	Step	Value
1742361490.185922	0	0.009999999776482582
1742385932.8755178	0	0.009999999776482582
1742386059.832663	1	0.009999999776482582
1742386152.5258186	2	0.006000000052154064
1742386245.351254	3	0.02199999988079071
1742386338.4704988	4	0.026000000536441803
1742386432.1053545	5	0.026000000536441803
1742386478.7424178	6	0.02199999988079071
1742386572.1431715	7	0.02800000086426735
1742386630.6176028	8	0.03799999877810478
1742386736.6753242	9	0.05000000074505806
1742386819.3911161	10	0.05400000140070915
1742386926.2763312	11	0.06800000369548798
1742387020.965105	12	0.06400000303983688
1742387128.575396	13	0.06199999898672104
1742387225.7573752	14	0.06800000369548798
1742387395.6293082	15	0.09600000083446503
1742387526.425897	16	0.09600000083446503
1742387619.2789538	17	0.10999999940395355
1742387701.1901126	18	0.11599999666213989
1742387818.468696	19	0.12200000137090683
1742387913.9145923	20	0.14000000059604645
1742388043.1396084	21	0.14800000190734863
1742388148.5073206	22	0.13600000739097595
1742388253.0993612	23	0.1599999964237213
1742388346.079019	24	0.16599999368190765
1742388438.5245924	25	0.1940000057220459
1742388531.023455	26	0.19200000166893005
1742388612.5326157	27	0.20000000298023224
1742388716.6920795	28	0.21199999749660492
1742388785.9908607	29	0.20999999344348907
1742388889.5127943	30	0.23600000143051147
1742389017.4085543	31	0.24799999594688416
1742389075.877634	32	0.23600000143051147
1742389167.9974868	33	0.23800000548362732
1742389271.5325077	34	0.2540000081062317
1742389386.1585054	35	0.28200000524520874
1742389514.0463426	36	0.2939999997615814
1742389560.9091742	37	0.2919999957084656
1742389630.6753495	38	0.30399999022483826
1742389654.5383754	39	0.25600001215934753
1742389723.866842	40	0.29600000381469727
1742389863.7535453	41	0.3400000035762787
1742389979.6470306	42	0.3540000021457672
1742390107.4061778	43	0.36000001430511475
1742390188.72559	44	0.36000001430511475
1742390270.1091542	45	0.421999990940094
1742390351.613573	46	0.39399999380111694
1742390479.946996	47	0.4359999895095825
1742390584.1899648	48	0.4359999895095825
1742390665.2591217	49	0.44200000166893005
1742390781.3505895	50	0.44999998807907104
1742390919.2281415	51	0.47200000286102295
1742390977.348924	52	0.4320000112056732
1742391082.8981936	53	0.46799999475479126
1742391176.62047	54	0.4659999907016754
1742391269.4033084	55	0.4880000054836273
1742391375.9554646	56	0.46799999475479126
1742391457.2034063	57	0.49000000953674316
1742391572.985125	58	0.5
1742391689.524017	59	0.48399999737739563
1742391830.271256	60	0.5199999809265137
1742391911.7921314	61	0.5099999904632568
1742392005.2920978	62	0.527999997138977
1742392087.0600514	63	0.5180000066757202
1742392215.8721695	64	0.515999972820282
1742392344.6220753	65	0.5260000228881836
1742392438.257498	66	0.5260000228881836
1742392566.8327842	67	0.5239999890327454
1742392647.784922	68	0.5419999957084656
1742392764.382071	69	0.5419999957084656
1742392868.8539522	70	0.5519999861717224
1742392962.007541	71	0.5339999794960022
1742393020.2438302	72	0.5299999713897705
1742393101.8829908	73	0.5260000228881836
1742393206.2871904	74	0.5379999876022339
1742393298.808511	75	0.5619999766349792
1742393391.6433613	76	0.5519999861717224
1742393472.9498775	77	0.5659999847412109
1742393531.527166	78	0.5659999847412109
1742393624.846852	79	0.5820000171661377
1742393741.421744	80	0.5699999928474426
1742393835.1308823	81	0.5759999752044678
1742393905.6955328	82	0.550000011920929
1742394009.7306323	83	0.5799999833106995
1742394125.7152505	84	0.5899999737739563
1742394242.3792589	85	0.5839999914169312
1742394347.8289723	86	0.5979999899864197
1742394442.1210837	87	0.6039999723434448
1742394523.3693933	88	0.5740000009536743
1742394652.1354303	89	0.5960000157356262
1742394756.8324804	90	0.5820000171661377
1742394874.049045	91	0.5820000171661377
1742394921.6518607	92	0.5580000281333923
1742394967.8476508	93	0.5659999847412109
1742395051.1630328	94	0.5960000157356262
1742395110.4620445	95	0.593999981880188
1742395239.5673544	96	0.6000000238418579
1742395381.3509226	97	0.6000000238418579
1742395477.3242989	98	0.6000000238418579
1742395559.2359324	99	0.6060000061988831
1742395674.8943486	100	0.6019999980926514
1742395779.5201316	101	0.621999979019165
1742395895.3899047	102	0.6200000047683716
1742395976.8993764	103	0.6140000224113464
1742396070.2275963	104	0.6119999885559082
1742396186.8993046	105	0.6159999966621399
1742396268.2063692	106	0.6079999804496765
1742396383.9022443	107	0.6000000238418579
1742396476.8681786	108	0.6119999885559082
1742396557.5751684	109	0.628000020980835
1742396662.134641	110	0.6259999871253967
1742396789.9091349	111	0.6259999871253967
1742396894.0142035	112	0.6320000290870667
1742396940.6757393	113	0.5860000252723694
1742397056.5917232	114	0.6259999871253967
1742397126.1883745	115	0.6259999871253967
1742397241.7267942	116	0.6140000224113464
1742397334.324068	117	0.628000020980835
1742397370.1251543	118	0.6159999966621399
1742397474.5665793	119	0.6380000114440918
1742397533.3667748	120	0.6380000114440918
1742397614.8939333	121	0.6340000033378601
1742397718.1193643	122	0.6579999923706055
1742397810.636568	123	0.6439999938011169
1742397915.0798635	124	0.6179999709129333
1742398008.2814016	125	0.6399999856948853
1742398113.3947482	126	0.6520000100135803
1742398206.4168077	127	0.6499999761581421
1742398334.5537128	128	0.6259999871253967
1742398451.3015637	129	0.6240000128746033
1742398556.082999	130	0.656000018119812
1742398671.9226763	131	0.6420000195503235
1742398765.0290132	132	0.6520000100135803
1742398858.3656664	133	0.6299999952316284
1742398951.71172	134	0.6460000276565552
1742399067.768081	135	0.6520000100135803
1742399219.0584197	136	0.656000018119812
1742399276.6935437	137	0.6380000114440918
1742399380.3316586	138	0.6539999842643738
1742399507.6980562	139	0.6399999856948853
1742399647.2884042	140	0.6520000100135803
1742399740.7433991	141	0.6499999761581421
1742399810.6213825	142	0.6460000276565552
1742399949.9113042	143	0.6520000100135803
1742400031.4821818	144	0.6520000100135803
1742400113.670468	145	0.6539999842643738
1742400219.666205	146	0.6600000262260437
1742400326.018346	147	0.656000018119812
1742400448.3947225	148	0.6499999761581421
1742400496.2644947	149	0.6700000166893005
1742400589.5581346	150	0.6679999828338623
1742400636.8119667	151	0.6159999966621399
1742400742.0360403	152	0.6539999842643738
1742400824.2238588	153	0.6539999842643738
1742400860.0936165	154	0.6179999709129333
1742400930.6087801	155	0.6660000085830688
1742401060.0965347	156	0.6700000166893005
1742401153.764969	157	0.6660000085830688
1742401259.9514265	158	0.6600000262260437
1742401378.4404516	159	0.6660000085830688
1742401484.7954073	160	0.6579999923706055
1742401567.4162667	161	0.6460000276565552
1742401638.24128	162	0.6679999828338623
1742401709.0029216	163	0.6420000195503235
1742401815.5468352	164	0.6579999923706055
1742401886.2166047	165	0.6499999761581421
1742401980.7861261	166	0.6520000100135803
1742402051.2808607	167	0.6620000004768372
1742402075.6823332	168	0.6259999871253967
1742402194.041013	169	0.6520000100135803
1742402288.000095	170	0.6639999747276306
1742402394.070112	171	0.6620000004768372
1742402535.4968505	172	0.6639999747276306
1742402583.2406044	173	0.6380000114440918
1742402677.719286	174	0.6620000004768372
1742402759.3272848	175	0.6700000166893005
1742402888.7796383	176	0.6660000085830688
1742402948.3509233	177	0.6819999814033508
1742403054.3442316	178	0.6700000166893005
1742403101.876904	179	0.6340000033378601
1742403219.4559386	180	0.671999990940094
1742403325.5987144	181	0.6639999747276306
1742403407.9259818	182	0.6620000004768372
1742403501.877952	183	0.6660000085830688
1742403596.0514936	184	0.6520000100135803
1742403713.4419868	185	0.6740000247955322
1742403796.6483696	186	0.656000018119812
1742403868.6887958	187	0.6740000247955322
1742403964.2374158	188	0.6759999990463257
1742404047.573446	189	0.6679999828338623
1742404072.2777715	190	0.6460000276565552
1742404212.8576283	191	0.6819999814033508
1742404330.7171378	192	0.6779999732971191
1742404436.378439	193	0.6800000071525574
1742404506.764071	194	0.671999990940094
1742404648.2718523	195	0.6859999895095825
1742404707.1182597	196	0.656000018119812
1742404766.3268125	197	0.6919999718666077
1742404885.0592632	198	0.6819999814033508
1742404955.653436	199	0.6740000247955322
1742405038.6057847	200	0.6700000166893005
1742405145.7024589	201	0.6740000247955322
1742405216.2487652	202	0.671999990940094
1742405275.4921627	203	0.6439999938011169
1742405370.6732903	204	0.671999990940094
1742405466.0178819	205	0.6759999990463257
1742405561.297004	206	0.6620000004768372
1742405668.954983	207	0.671999990940094
1742405788.0263436	208	0.6880000233650208
1742405894.5028925	209	0.6899999976158142
1742406013.182705	210	0.671999990940094
1742406096.1835625	211	0.6779999732971191
1742406260.4671044	212	0.6779999732971191
1742406415.9268124	213	0.6779999732971191
1742406534.7540488	214	0.6800000071525574
1742406664.8140073	215	0.6779999732971191
1742406747.6294136	216	0.6759999990463257
1742406830.8644533	217	0.6880000233650208
1742406925.2026553	218	0.6759999990463257
1742407031.943435	219	0.6639999747276306
1742407115.66347	220	0.6899999976158142
1742407235.886337	221	0.6800000071525574
1742407342.818991	222	0.6779999732971191
1742407414.3108275	223	0.6639999747276306
1742407543.5820074	224	0.6880000233650208
1742407626.9703324	225	0.6740000247955322
1742407733.6027486	226	0.6779999732971191
1742407805.7437415	227	0.6800000071525574
1742407912.4977124	228	0.6779999732971191
1742407996.5550363	229	0.6779999732971191
1742408069.798027	230	0.6779999732971191
1742408176.748812	231	0.6840000152587891
1742408294.9989867	232	0.6859999895095825
1742408377.876081	233	0.6740000247955322
1742408460.4117374	234	0.6919999718666077
1742408578.773569	235	0.6819999814033508
1742408696.169422	236	0.6740000247955322
1742408779.28369	237	0.671999990940094
1742408861.437603	238	0.6880000233650208
1742408943.77329	239	0.6840000152587891
1742409014.888813	240	0.6819999814033508
1742409097.0903428	241	0.671999990940094
1742409215.0738587	242	0.6660000085830688
1742409297.2090933	243	0.6880000233650208
1742409426.5806494	244	0.6779999732971191
1742409520.5189521	245	0.671999990940094
1742409591.0403378	246	0.671999990940094
1742409696.8207128	247	0.6840000152587891
1742409757.1703439	248	0.6759999990463257
1742409850.9214287	249	0.6800000071525574
1742409945.271018	250	0.6859999895095825
1742410050.5365863	251	0.6819999814033508
1742410155.7725105	252	0.6980000138282776
1742410238.1560755	253	0.6899999976158142
1742410332.3066442	254	0.6919999718666077
1742410461.6252832	255	0.699999988079071
1742410579.6108036	256	0.6700000166893005
1742410649.7496867	257	0.6639999747276306
1742410731.4709618	258	0.6899999976158142
1742410813.2143104	259	0.6759999990463257
1742410930.9755845	260	0.6959999799728394
1742411048.4303844	261	0.6959999799728394
1742411119.180491	262	0.6859999895095825
1742411201.7459655	263	0.6919999718666077
1742411260.9479167	264	0.6620000004768372
1742411342.529065	265	0.6959999799728394
1742411425.4636528	266	0.6959999799728394
1742411484.835594	267	0.7039999961853027
1742411602.4123576	268	0.6980000138282776
1742411708.5852375	269	0.7160000205039978
1742411838.3283663	270	0.7099999785423279
1742411944.1679156	271	0.6959999799728394
1742412061.540492	272	0.6880000233650208
1742412155.314079	273	0.671999990940094
1742412272.5521984	274	0.6779999732971191
1742412366.5482519	275	0.6919999718666077
1742412437.5177531	276	0.6759999990463257
1742412542.362201	277	0.6980000138282776
1742412624.6591022	278	0.6740000247955322
1742412706.6477573	279	0.6759999990463257
1742412777.3194308	280	0.6840000152587891
1742412905.4615383	281	0.6919999718666077
1742413022.6615088	282	0.7020000219345093
1742413094.1366656	283	0.6840000152587891
1742413211.773202	284	0.6880000233650208
1742413351.8115184	285	0.699999988079071
1742413492.596309	286	0.699999988079071
1742413609.6593513	287	0.7120000123977661
1742413680.464568	288	0.6740000247955322
1742413727.1756444	289	0.6919999718666077
1742413843.761671	290	0.6880000233650208
1742413937.9141643	291	0.7020000219345093
1742414044.4379323	292	0.699999988079071
1742414139.0080805	293	0.6859999895095825
1742414221.6417687	294	0.6940000057220459
1742414269.4342942	295	0.6679999828338623
1742414328.528153	296	0.6880000233650208
1742414469.7857997	297	0.6959999799728394
1742414551.98061	298	0.6880000233650208
1742414658.1768134	299	0.7059999704360962
