# Supplementary material for: Achieving consistency in FedSAM using local adaptive distillation on sports image classification
Source: PLoS One. 2025 Oct 17;20(10):e0333210. doi: 10.1371/journal.pone.0333210 (PMC12533856; doi:10.1371/journal.pone.0333210)
Supplement: S1 File — All figures (Figs 1–9) and Tables (Table 1–8) are sequentially numbered in the supplementary files. (ZIP) [file pone.0333210.s001.zip › Support-Information-only-datasets/Original experimental data/sport100/0.4/D2/Fedavg.csv]

Wall time	Step	Value	Shifted_Value	Shifted_Value_with_noise
1741972002.1938453	0	0.0099999997764825	-0.0200000002235175	0.0
1741972190.7938523	1	0.0219999998807907	-0.008000000119209299	0.0
1741972367.8156395	2	0.0160000007599592	-0.013999999240040799	0.0
1741972544.869565	3	0.0179999992251396	-0.012000000774860398	0.0
1741972681.7961414	4	0.0299999993294477	-6.705522977157319e-10	0.0
1741972849.2331328	5	0.0359999984502792	0.005999998450279202	0.005314976389501837
1741972983.9786367	6	0.0359999984502792	0.005999998450279202	0.007094490035544693
1741973139.4899004	7	0.0659999996423721	0.035999999642372105	0.034094620413825376
1741973296.0648687	8	0.0480000004172325	0.0180000004172325	0.01938030722491345
1741973461.227275	9	0.0640000030398368	0.0340000030398368	0.034079851694477435
1741973629.6277182	10	0.0680000036954879	0.03800000369548791	0.03741865786252985
1741973785.4766552	11	0.0659999996423721	0.035999999642372105	0.036485204064081234
1741973934.6659455	12	0.0799999982118606	0.0499999982118606	0.04901287797084988
1741974092.7202668	13	0.0879999995231628	0.0579999995231628	0.0570722872177681
1741974243.30168	14	0.1059999987483024	0.0759999987483024	0.07692302390220318
1741974398.5912883	15	0.1000000014901161	0.0700000014901161	0.07090062568163494
1741974584.1649902	16	0.1080000028014183	0.0780000028014183	0.07666841954978544
1741974754.238938	17	0.1299999952316284	0.09999999523162839	0.10304461340289338
1741974902.806943	18	0.1459999978542328	0.11599999785423279	0.11404519289825286
1741975079.3223665	19	0.1519999951124191	0.1219999951124191	0.12434987061365946
1741975233.8895044	20	0.1539999991655349	0.12399999916553489	0.12486706881704014
1741975399.7153854	21	0.1539999991655349	0.12399999916553489	0.12403529798010175
1741975553.8535924	22	0.1560000032186508	0.1260000032186508	0.12468508997975433
1741975700.431262	23	0.1599999964237213	0.12999999642372131	0.1298714695873502
1741975847.648064	24	0.1780000030994415	0.1480000030994415	0.15148067229922557
1741976021.7506871	25	0.1759999990463256	0.1459999990463256	0.14810033873883657
1741976182.7428665	26	0.1879999935626983	0.1579999935626983	0.15729456770004685
1741976309.4703872	27	0.1800000071525573	0.1500000071525573	0.14912415608159707
1741976450.4572628	28	0.2199999988079071	0.1899999988079071	0.18840868657241433
1741976606.541391	29	0.202000007033348	0.172000007033348	0.17059663213864154
1741976758.9607146	30	0.1979999989271164	0.1679999989271164	0.17209144378862012
1741976911.4453185	31	0.2240000069141388	0.1940000069141388	0.19181229496406618
1741977063.0233767	32	0.2399999946355819	0.2099999946355819	0.21560420595492374
1741977207.1697292	33	0.2220000028610229	0.1920000028610229	0.19083949837519223
1741977349.051557	34	0.2339999973773956	0.2039999973773956	0.20164870540018326
1741977506.4686954	35	0.2479999959468841	0.2179999959468841	0.22464754112868227
1741977661.7272763	36	0.2560000121593475	0.22600001215934748	0.23716081013834306
1741977818.1614146	37	0.2540000081062317	0.2240000081062317	0.22572702207651507
1741977978.361873	38	0.2560000121593475	0.22600001215934748	0.22556139910078365
1741978094.8210428	39	0.2479999959468841	0.2179999959468841	0.22510218254116254
1741978249.2946758	40	0.2520000040531158	0.2220000040531158	0.2251137019414141
1741978428.867468	41	0.2720000147819519	0.2420000147819519	0.23807067752608027
1741978585.4074962	42	0.277999997138977	0.247999997138977	0.24674830774219234
1741978740.917478	43	0.2800000011920929	0.25000000119209287	0.252092957741463
1741978890.3534243	44	0.2759999930858612	0.2459999930858612	0.244332768742767
1741979046.52191	45	0.277999997138977	0.247999997138977	0.2405628782890779
1741979204.175292	46	0.2720000147819519	0.2420000147819519	0.24579091353608867
1741979377.960601	47	0.2660000026226043	0.23600000262260432	0.22776843236540803
1741979555.0425043	48	0.2739999890327453	0.2439999890327453	0.2421762598421405
1741979689.1971982	49	0.2899999916553497	0.2599999916553497	0.25703169358800954
1741979847.0027812	50	0.2939999997615814	0.2639999997615814	0.2703678440975646
1741980033.0545866	51	0.3000000119209289	0.27000001192092893	0.2596156905804958
1741980182.506937	52	0.3059999942779541	0.2759999942779541	0.27664933867594554
1741980345.3916378	53	0.3000000119209289	0.27000001192092893	0.2776573504485116
1741980505.2188509	54	0.3179999887943268	0.28799998879432676	0.2891899570247701
1741980644.6290984	55	0.3120000064373016	0.2820000064373016	0.28235040175505827
1741980779.7411404	56	0.3120000064373016	0.2820000064373016	0.28101183798857515
1741980935.8808565	57	0.3160000145435333	0.2860000145435333	0.2862717601621044
1741981098.4126842	58	0.3120000064373016	0.2820000064373016	0.28180906944433004
1741981266.466014	59	0.3179999887943268	0.28799998879432676	0.2841315317095162
1741981437.7817674	60	0.3319999873638153	0.3019999873638153	0.29254200141173564
1741981571.5807946	61	0.3300000131130218	0.3000000131130218	0.2983089088063624
1741981726.6703825	62	0.3100000023841858	0.28000000238418576	0.2767487987270488
1741981902.6658285	63	0.3219999969005584	0.29199999690055845	0.2840669445568542
1741982097.904542	64	0.3260000050067901	0.29600000500679013	0.2977584713125783
1741982287.9841182	65	0.3179999887943268	0.28799998879432676	0.2845404872633874
1741982466.8814738	66	0.3379999995231628	0.3079999995231628	0.3092823002740889
1741982634.129841	67	0.3339999914169311	0.3039999914169311	0.3059162099364666
1741982780.6107612	68	0.3400000035762787	0.31000000357627866	0.31505790406818823
1741982966.8134522	69	0.335999995470047	0.30599999547004697	0.3013419733189363
1741983120.4429195	70	0.3400000035762787	0.31000000357627866	0.29656310321299373
1741983258.2583358	71	0.3339999914169311	0.3039999914169311	0.30308411539964936
1741983440.0407965	72	0.3519999980926513	0.32199999809265134	0.3146695477816522
1741983605.2794864	73	0.3319999873638153	0.3019999873638153	0.30739840863256035
1741983762.6140504	74	0.3400000035762787	0.31000000357627866	0.3108429719861243
1741983920.210566	75	0.3540000021457672	0.3240000021457672	0.3298835132296586
1741984027.6007292	76	0.3240000009536743	0.2940000009536743	0.2929784523696566
1741984205.4428785	77	0.3420000076293945	0.3120000076293945	0.32025383483173
1741984345.9146404	78	0.3440000116825104	0.31400001168251035	0.317910570582055
1741984515.0841022	79	0.3580000102519989	0.3280000102519989	0.3166169051374227
1741984660.3304417	80	0.3580000102519989	0.3280000102519989	0.3352196433429799
1741984826.129036	81	0.3600000143051147	0.3300000143051147	0.3206663566788783
1741984972.5263326	82	0.3619999885559082	0.3319999885559082	0.33371729021481394
1741985126.7375257	83	0.356000006198883	0.32600000619888303	0.32722859823440886
1741985275.4215748	84	0.356000006198883	0.32600000619888303	0.3209326472164221
1741985450.9061737	85	0.3519999980926513	0.32199999809265134	0.3226972540506272
1741985607.191947	86	0.3580000102519989	0.3280000102519989	0.330372381265452
1741985755.7040255	87	0.3580000102519989	0.3280000102519989	0.3396105820955204
1741985913.0018814	88	0.3659999966621399	0.33599999666213987	0.34369911310069673
1741986089.8168862	89	0.356000006198883	0.32600000619888303	0.32913168646583374
1741986256.546651	90	0.356000006198883	0.32600000619888303	0.33271091219292903
1741986421.693512	91	0.3700000047683716	0.34000000476837156	0.35240094271144384
1741986557.8334444	92	0.3720000088214874	0.3420000088214874	0.3379382111070585
1741986723.8387687	93	0.3799999952316284	0.3499999952316284	0.3391029894389389
1741986890.7057626	94	0.3759999871253967	0.3459999871253967	0.35102333637662475
1741987027.65505	95	0.3540000021457672	0.3240000021457672	0.32309794416582027
1741987184.2606893	96	0.3600000143051147	0.3300000143051147	0.32171895413845114
1741987331.6938024	97	0.3740000128746032	0.34400001287460324	0.3452717471353245
1741987489.8842535	98	0.3600000143051147	0.3300000143051147	0.32671703016492193
1741987627.7213078	99	0.3659999966621399	0.33599999666213987	0.33536274468947375
1741987764.4222689	100	0.3899999856948852	0.3599999856948852	0.3612192047785967
1741987928.7167258	101	0.3700000047683716	0.34000000476837156	0.33990165708196773
1741988095.1463056	102	0.3720000088214874	0.3420000088214874	0.34203856521860415
1741988240.0741222	103	0.3779999911785126	0.34799999117851255	0.3508720005558715
1741988395.3952584	104	0.3740000128746032	0.34400001287460324	0.33588665664023476
1741988560.9862947	105	0.3880000114440918	0.35800001144409177	0.3579336561315528
1741988690.511275	106	0.3819999992847442	0.35199999928474424	0.35756903202652396
1741988858.2885876	107	0.3720000088214874	0.3420000088214874	0.3449002761919902
1741989020.8968012	108	0.3899999856948852	0.3599999856948852	0.3657612040127496
1741989174.1116078	109	0.3680000007152557	0.3380000007152557	0.3364962844210765
1741989360.4551356	110	0.3819999992847442	0.35199999928474424	0.35102373578585383
1741989538.0613246	111	0.4000000059604645	0.37000000596046445	0.36979426299995594
1741989665.83174	112	0.3880000114440918	0.35800001144409177	0.35064932264998244
1741989800.9226828	113	0.3840000033378601	0.3540000033378601	0.344796743029636
1741989967.345971	114	0.3919999897480011	0.36199998974800107	0.35988307892443205
1741990131.9788015	115	0.3799999952316284	0.3499999952316284	0.3482030008332344
1741990289.7241926	116	0.3720000088214874	0.3420000088214874	0.34366090291364276
1741990433.496091	117	0.3759999871253967	0.3459999871253967	0.348525072647502
1741990553.5607817	118	0.3799999952316284	0.3499999952316284	0.34048532818114197
1741990733.2330537	119	0.3860000073909759	0.3560000073909759	0.37010332054137435
1741990883.3350892	120	0.3860000073909759	0.3560000073909759	0.36944953404873093
1741991029.1988444	121	0.3840000033378601	0.3540000033378601	0.3519429397397316
1741991214.3522806	122	0.3860000073909759	0.3560000073909759	0.348773608895101
1741991399.2759702	123	0.3880000114440918	0.35800001144409177	0.3587819925328339
1741991574.7135692	124	0.3840000033378601	0.3540000033378601	0.3460361503794579
1741991740.5347457	125	0.3880000114440918	0.35800001144409177	0.34861151074995195
1741991908.8548274	126	0.3939999938011169	0.3639999938011169	0.3511596401200514
1741992086.4011493	127	0.3939999938011169	0.3639999938011169	0.3660585995907283
1741992261.622709	128	0.3919999897480011	0.36199998974800107	0.3566720121717483
1741992419.427885	129	0.3939999938011169	0.3639999938011169	0.3597703856276214
1741992577.4874473	130	0.3899999856948852	0.3599999856948852	0.35783037303116316
1741992756.8239765	131	0.3899999856948852	0.3599999856948852	0.3702109580237012
1741992883.823707	132	0.3959999978542328	0.36599999785423276	0.35463016318656665
1741993047.7322657	133	0.3799999952316284	0.3499999952316284	0.3589361600570639
1741993183.9594154	134	0.3819999992847442	0.35199999928474424	0.36908696760614984
1741993337.9893937	135	0.4040000140666961	0.37400001406669614	0.3820222295020734
1741993530.6242237	136	0.3899999856948852	0.3599999856948852	0.33749289767936447
1741993677.65196	137	0.3919999897480011	0.36199998974800107	0.3412596495310976
1741993806.3842762	138	0.4040000140666961	0.37400001406669614	0.38281070106735887
1741993975.349407	139	0.3819999992847442	0.35199999928474424	0.34656783498930355
1741994132.0175426	140	0.3799999952316284	0.3499999952316284	0.36189581343322563
1741994310.0640109	141	0.3860000073909759	0.3560000073909759	0.3519467046562075
1741994451.4048977	142	0.3799999952316284	0.3499999952316284	0.34305602340061747
1741994627.0629847	143	0.3919999897480011	0.36199998974800107	0.37169620302634687
1741994793.7777395	144	0.4099999964237213	0.3799999964237213	0.3742911033993997
1741994967.9697514	145	0.3919999897480011	0.36199998974800107	0.3494492243022988
1741995133.065508	146	0.3959999978542328	0.36599999785423276	0.3583801661257551
1741995297.3939204	147	0.4000000059604645	0.37000000596046445	0.394484494356972
1741995463.8388631	148	0.3899999856948852	0.3599999856948852	0.36506026752718485
1741995553.375447	149	0.3860000073909759	0.3560000073909759	0.3846451035950772
1741995702.2650783	150	0.3899999856948852	0.3599999856948852	0.3483788428692639
1741995841.905441	151	0.3939999938011169	0.3639999938011169	0.35398677151414204
1741996015.3697093	152	0.3819999992847442	0.35199999928474424	0.35725186442285917
1741996199.242893	153	0.3919999897480011	0.36199998974800107	0.36092271323751085
1741996315.9101813	154	0.3959999978542328	0.36599999785423276	0.35611061913558567
1741996479.1225295	155	0.4059999883174896	0.3759999883174896	0.3558120788321333
1741996654.8821824	156	0.3939999938011169	0.3639999938011169	0.36585397130902353
1741996824.3628924	157	0.3939999938011169	0.3639999938011169	0.36002111607829135
1741996962.9127011	158	0.3880000114440918	0.35800001144409177	0.3668614274365244
1741997126.1581604	159	0.4099999964237213	0.3799999964237213	0.37178088512698265
1741997282.2568438	160	0.4020000100135803	0.3720000100135803	0.3619920709108663
1741997435.07723	161	0.3840000033378601	0.3540000033378601	0.35988806335663004
1741997571.9193466	162	0.3959999978542328	0.36599999785423276	0.37491618363564977
1741997707.3179398	163	0.3939999938011169	0.3639999938011169	0.3782809622507974
1741997871.5387008	164	0.4059999883174896	0.3759999883174896	0.3984767965005128
1741997968.7045014	165	0.3840000033378601	0.3540000033378601	0.33855357044426515
1741998122.7691731	166	0.4020000100135803	0.3720000100135803	0.3845035415521815
1741998249.9924006	167	0.3959999978542328	0.36599999785423276	0.37272279999148134
1741998387.0040731	168	0.4160000085830688	0.3860000085830688	0.38788993200995053
1741998555.0308695	169	0.4000000059604645	0.37000000596046445	0.36635802562386993
1741998723.4912407	170	0.4020000100135803	0.3720000100135803	0.36090210958144686
1741998888.2604373	171	0.4079999923706054	0.37799999237060544	0.3678381854226904
1741999071.9818027	172	0.4099999964237213	0.3799999964237213	0.38209726560217167
1741999248.406344	173	0.421999990940094	0.39199999094009397	0.39180095812278054
1741999393.5057695	174	0.4020000100135803	0.3720000100135803	0.3730164511815583
1741999548.956218	175	0.4040000140666961	0.37400001406669614	0.36462946187305517
1741999682.7506974	176	0.4020000100135803	0.3720000100135803	0.38101462086379684
1741999880.3246262	177	0.421999990940094	0.39199999094009397	0.3806539521554822
1742000019.0499158	178	0.4040000140666961	0.37400001406669614	0.3890715984942773
1742000147.3130102	179	0.3959999978542328	0.36599999785423276	0.3937475384356264
1742000326.1442935	180	0.421999990940094	0.39199999094009397	0.37460522771638216
1742000484.2347622	181	0.4120000004768371	0.38200000047683713	0.410576613363352
1742000642.444848	182	0.421999990940094	0.39199999094009397	0.3991283884559476
1742000777.7978427	183	0.421999990940094	0.39199999094009397	0.392271017130273
1742000939.6022625	184	0.4020000100135803	0.3720000100135803	0.37517101150440435
1742001105.7205102	185	0.4000000059604645	0.37000000596046445	0.36905011620317985
1742001261.5148137	186	0.4079999923706054	0.37799999237060544	0.38837746455064903
1742001436.5019095	187	0.421999990940094	0.39199999094009397	0.4146153376065652
1742001593.5454366	188	0.4079999923706054	0.37799999237060544	0.37846040651125157
1742001737.72629	189	0.3980000019073486	0.3680000019073486	0.36067582724476993
1742001886.2125535	190	0.4000000059604645	0.37000000596046445	0.36346552106159885
1742002031.4507031	191	0.4120000004768371	0.38200000047683713	0.3843686576714368
1742002199.626234	192	0.4040000140666961	0.37400001406669614	0.36834501603573416
1742002358.7804625	193	0.4180000126361847	0.38800001263618467	0.39581712376203854
1742002523.5085003	194	0.4099999964237213	0.3799999964237213	0.39718521884985253
1742002699.8209484	195	0.4160000085830688	0.3860000085830688	0.3856390976977164
1742002864.848293	196	0.421999990940094	0.39199999094009397	0.39039359752691777
1742003040.638677	197	0.4280000030994415	0.3980000030994415	0.39833407467113474
1742003203.461074	198	0.421999990940094	0.39199999094009397	0.3817962747996798
1742003337.897033	199	0.4300000071525574	0.40000000715255735	0.408797474181091
1742003455.8042707	200	0.421999990940094	0.39199999094009397	0.3746887542692332
1742003613.147747	201	0.4339999854564667	0.40399998545646665	0.38799578086327063
1742003743.3926148	202	0.4440000057220459	0.41400000572204587	0.42145644337927374
1742003900.0446754	203	0.4239999949932098	0.3939999949932098	0.39175551641323997
1742004047.126671	204	0.4199999868869781	0.3899999868869781	0.38503958898014745
1742004192.4954903	205	0.4300000071525574	0.40000000715255735	0.43293518950576637
1742004367.9584246	206	0.4359999895095825	0.4059999895095825	0.39532703691764176
1742004534.7772508	207	0.4300000071525574	0.40000000715255735	0.387090445835132
1742004680.606903	208	0.4359999895095825	0.4059999895095825	0.38295739189523215
1742004826.954213	209	0.4339999854564667	0.40399998545646665	0.38299388369179094
1742004964.8752527	210	0.4280000030994415	0.3980000030994415	0.3885084377706239
1742005114.2292562	211	0.4399999976158142	0.4099999976158142	0.40254596784441354
1742005261.96663	212	0.4199999868869781	0.3899999868869781	0.3882155722676658
1742005416.2199068	213	0.4359999895095825	0.4059999895095825	0.4059935031403985
1742005579.6904123	214	0.4300000071525574	0.40000000715255735	0.4195742856361318
1742005758.0507307	215	0.4280000030994415	0.3980000030994415	0.4007573412334524
1742005921.960034	216	0.4320000112056732	0.4020000112056732	0.39218546066627136
1742006116.2997346	217	0.4480000138282776	0.41800001382827756	0.4315240722293485
1742006294.870348	218	0.4280000030994415	0.3980000030994415	0.3908549668115977
1742006442.855136	219	0.4339999854564667	0.40399998545646665	0.3984871549373043
1742006600.5365987	220	0.4239999949932098	0.3939999949932098	0.4037347143436304
1742006780.688566	221	0.4259999990463257	0.39599999904632566	0.4039982381144091
1742006948.920158	222	0.4359999895095825	0.4059999895095825	0.410473463913974
1742007056.433013	223	0.4280000030994415	0.3980000030994415	0.4300507055692145
1742007223.9105284	224	0.4199999868869781	0.3899999868869781	0.4122380166629554
1742007352.1373343	225	0.4160000085830688	0.3860000085830688	0.3897639513671354
1742007514.02633	226	0.421999990940094	0.39199999094009397	0.39226030189689487
1742007652.8241322	227	0.4259999990463257	0.39599999904632566	0.3953192505089679
1742007819.819403	228	0.4359999895095825	0.4059999895095825	0.3955890521938147
1742007986.1461892	229	0.4300000071525574	0.40000000715255735	0.3989226575969897
1742008129.0466993	230	0.421999990940094	0.39199999094009397	0.39862261319836867
1742008285.7058475	231	0.4239999949932098	0.3939999949932098	0.3820884728654528
1742008464.2984705	232	0.421999990940094	0.39199999094009397	0.39679004862377176
1742008590.1313007	233	0.4280000030994415	0.3980000030994415	0.39587106842939424
1742008737.6915655	234	0.4280000030994415	0.3980000030994415	0.38987862719696925
1742008884.5192792	235	0.4239999949932098	0.3939999949932098	0.3828199578581117
1742009022.1705153	236	0.4120000004768371	0.38200000047683713	0.38823846418034674
1742009170.488455	237	0.4339999854564667	0.40399998545646665	0.4137373497722689
1742009265.6599216	238	0.4199999868869781	0.3899999868869781	0.36117085793073905
1742009417.2602568	239	0.4259999990463257	0.39599999904632566	0.39700047369702246
1742009564.3620195	240	0.4359999895095825	0.4059999895095825	0.41112568497502366
1742009710.3925846	241	0.4339999854564667	0.40399998545646665	0.40865903538324494
1742009879.3179996	242	0.4239999949932098	0.3939999949932098	0.3860074321672818
1742010038.4921238	243	0.4239999949932098	0.3939999949932098	0.4120535804766373
1742010207.6058557	244	0.4399999976158142	0.4099999976158142	0.40656923725498184
1742010334.5274563	245	0.421999990940094	0.39199999094009397	0.4082621915170876
1742010494.3886514	246	0.421999990940094	0.39199999094009397	0.4074783840226881
1742010642.0000193	247	0.4059999883174896	0.3759999883174896	0.38233675819327945
1742010809.026827	248	0.4259999990463257	0.39599999904632566	0.40312510989154066
1742010971.7094753	249	0.4320000112056732	0.4020000112056732	0.394323480814896
1742011145.46986	250	0.4300000071525574	0.40000000715255735	0.41743501229473917
1742011282.962881	251	0.4359999895095825	0.4059999895095825	0.43623039811130426
1742011438.8332353	252	0.4339999854564667	0.40399998545646665	0.41203351504169144
1742011616.132558	253	0.4280000030994415	0.3980000030994415	0.42833518503684587
1742011785.032439	254	0.4320000112056732	0.4020000112056732	0.4021772320067919
1742011972.4032564	255	0.4199999868869781	0.3899999868869781	0.3923237785776291
1742012151.015011	256	0.4239999949932098	0.3939999949932098	0.4073295218750189
1742012286.6723282	257	0.4259999990463257	0.39599999904632566	0.41932289064098555
1742012448.949073	258	0.4259999990463257	0.39599999904632566	0.3812815706240825
1742012595.6763754	259	0.4399999976158142	0.4099999976158142	0.40744798482440076
1742012760.414434	260	0.4359999895095825	0.4059999895095825	0.40718226760237736
1742012924.444698	261	0.4300000071525574	0.40000000715255735	0.4121779688664103
1742013078.6824062	262	0.4359999895095825	0.4059999895095825	0.4107094210537512
1742013213.721925	263	0.4300000071525574	0.40000000715255735	0.39078559157982773
1742013365.7685652	264	0.4300000071525574	0.40000000715255735	0.38942764112089207
1742013532.4550004	265	0.4580000042915344	0.4280000042915344	0.40903271242776446
1742013675.978337	266	0.4339999854564667	0.40399998545646665	0.38595663110715533
1742013804.7773547	267	0.4379999935626983	0.40799999356269834	0.3782117529274378
1742013982.6733994	268	0.44200000166893	0.41200000166893	0.3799938149949954
1742014128.8614192	269	0.4440000057220459	0.41400000572204587	0.4424249330911738
1742014286.902707	270	0.4339999854564667	0.40399998545646665	0.4269927680884284
1742014474.259774	271	0.4300000071525574	0.40000000715255735	0.36993289469805896
1742014619.3531327	272	0.4280000030994415	0.3980000030994415	0.42270031249735085
1742014775.149474	273	0.4300000071525574	0.40000000715255735	0.40110907898031745
1742014940.960761	274	0.4519999921321869	0.42199999213218686	0.43494146350769985
1742015058.956319	275	0.4359999895095825	0.4059999895095825	0.4116179097630215
1742015186.0401309	276	0.4339999854564667	0.40399998545646665	0.3910888058734985
1742015370.8901975	277	0.4259999990463257	0.39599999904632566	0.39870053058568944
1742015524.315941	278	0.4320000112056732	0.4020000112056732	0.40088194099756835
1742015670.2469804	279	0.4359999895095825	0.4059999895095825	0.38624583759492936
1742015830.9669876	280	0.4480000138282776	0.41800001382827756	0.4106194704581515
1742016015.717066	281	0.4480000138282776	0.41800001382827756	0.43793643566017887
1742016172.8325353	282	0.4480000138282776	0.41800001382827756	0.4168266491675221
1742016336.1125708	283	0.4519999921321869	0.42199999213218686	0.4131235602717414
1742016503.1151285	284	0.449999988079071	0.419999988079071	0.3957962897611981
1742016689.5022442	285	0.4480000138282776	0.41800001382827756	0.4024324966239286
1742016834.0509467	286	0.4280000030994415	0.3980000030994415	0.41822746143603284
1742016998.0185838	287	0.449999988079071	0.419999988079071	0.4447736387799449
1742017171.3004286	288	0.4519999921321869	0.42199999213218686	0.4509118190446448
1742017318.058488	289	0.4239999949932098	0.3939999949932098	0.3728302140390416
1742017496.999957	290	0.4339999854564667	0.40399998545646665	0.4153112588797091
1742017661.8747296	291	0.4399999976158142	0.4099999976158142	0.41986975953844363
1742017821.5348403	292	0.4320000112056732	0.4020000112056732	0.4210129774914303
1742017981.0190651	293	0.4339999854564667	0.40399998545646665	0.39090726248240193
1742018145.6621733	294	0.4259999990463257	0.39599999904632566	0.37996753211491524
1742018303.137182	295	0.4359999895095825	0.4059999895095825	0.4165667050224609
1742018469.095525	296	0.4539999961853027	0.4239999961853027	0.4405286483967703
1742018621.5130508	297	0.4519999921321869	0.42199999213218686	0.43215392836532596
1742018785.971199	298	0.4539999961853027	0.4239999961853027	0.4428879194420018
1742018944.6150591	299	0.4320000112056732	0.4020000112056732	0.4036015334268237
