# Supplementary material for: Achieving consistency in FedSAM using local adaptive distillation on sports image classification
Source: PLoS One. 2025 Oct 17;20(10):e0333210. doi: 10.1371/journal.pone.0333210 (PMC12533856; doi:10.1371/journal.pone.0333210)
Supplement: S1 File — All figures (Figs 1–9) and Tables (Table 1–8) are sequentially numbered in the supplementary files. (ZIP) [file pone.0333210.s001.zip › Support-Information-only-datasets/Original experimental data/sport100/0.4/D2/FedCM.csv]

Wall time	Step	Value
1741605205.494641	0	0.009999999776482582
1741605270.7792912	1	0.006000000052154064
1741605318.5410483	2	0.009999999776482582
1741605370.7021005	3	0.00800000037997961
1741605420.6330678	4	0.009999999776482582
1741605469.983792	5	0.019999999552965164
1741605495.269035	6	0.009999999776482582
1741605544.952096	7	0.017999999225139618
1741605576.2959285	8	0.014000000432133675
1741605631.8852954	9	0.009999999776482582
1741605675.223569	10	0.009999999776482582
1741605731.1215758	11	0.012000000104308128
1741605780.8812904	12	0.009999999776482582
1741605836.429966	13	0.009999999776482582
1741605885.8465352	14	0.017999999225139618
1741605971.8173854	15	0.017999999225139618
1741606039.4723465	16	0.017999999225139618
1741606088.3950067	17	0.02199999988079071
1741606131.0533211	18	0.026000000536441803
1741606192.6518834	19	0.026000000536441803
1741606241.9908733	20	0.01600000075995922
1741606309.6909714	21	0.017999999225139618
1741606365.2921777	22	0.024000000208616257
1741606420.9480908	23	0.024000000208616257
1741606470.3658123	24	0.026000000536441803
1741606519.7205944	25	0.03400000184774399
1741606569.0854309	26	0.02800000086426735
1741606612.289951	27	0.035999998450279236
1741606667.7232003	28	0.02800000086426735
1741606704.9395797	29	0.02800000086426735
1741606760.202299	30	0.026000000536441803
1741606827.7178903	31	0.026000000536441803
1741606858.835229	32	0.02199999988079071
1741606908.2106965	33	0.019999999552965164
1741606963.6265192	34	0.029999999329447746
1741607024.8832414	35	0.041999999433755875
1741607092.0621834	36	0.035999998450279236
1741607117.020017	37	0.03799999877810478
1741607154.1522896	38	0.035999998450279236
1741607166.9732265	39	0.02199999988079071
1741607204.144196	40	0.026000000536441803
1741607277.9746823	41	0.03200000151991844
1741607339.321607	42	0.029999999329447746
1741607407.4204698	43	0.026000000536441803
1741607451.011837	44	0.02800000086426735
1741607494.4912064	45	0.026000000536441803
1741607538.1707838	46	0.029999999329447746
1741607602.5721402	47	0.029999999329447746
1741607655.329362	48	0.03400000184774399
1741607696.8603413	49	0.035999998450279236
1741607755.1782126	50	0.026000000536441803
1741607827.767288	51	0.03200000151991844
1741607858.969962	52	0.017999999225139618
1741607914.5148354	53	0.03200000151991844
1741607964.070591	54	0.03200000151991844
1741608013.7472973	55	0.029999999329447746
1741608069.189814	56	0.03200000151991844
1741608112.3337045	57	0.029999999329447746
1741608173.6175745	58	0.03400000184774399
1741608235.2244794	59	0.029999999329447746
1741608308.2342682	60	0.03400000184774399
1741608351.6007316	61	0.024000000208616257
1741608401.3814485	62	0.029999999329447746
1741608444.8126044	63	0.029999999329447746
1741608512.1477349	64	0.026000000536441803
1741608579.5512013	65	0.03200000151991844
1741608628.749965	66	0.02800000086426735
1741608695.1834452	67	0.02800000086426735
1741608738.3749716	68	0.029999999329447746
1741608799.321673	69	0.029999999329447746
1741608853.340161	70	0.03200000151991844
1741608902.3539727	71	0.029999999329447746
1741608933.410934	72	0.03400000184774399
1741608976.1794662	73	0.03400000184774399
1741609031.111185	74	0.029999999329447746
1741609080.3928728	75	0.03200000151991844
1741609129.7517211	76	0.03400000184774399
1741609172.95403	77	0.02800000086426735
1741609204.2455122	78	0.03799999877810478
1741609253.480978	79	0.03999999910593033
1741609315.4665961	80	0.03200000151991844
1741609364.7163925	81	0.026000000536441803
1741609401.81169	82	0.026000000536441803
1741609457.1836069	83	0.026000000536441803
1741609518.7119596	84	0.026000000536441803
1741609580.5386572	85	0.029999999329447746
1741609636.499883	86	0.02800000086426735
1741609685.810533	87	0.03200000151991844
1741609729.2364154	88	0.03400000184774399
1741609796.894115	89	0.03999999910593033
1741609855.5498486	90	0.03799999877810478
1741609916.7871623	91	0.03400000184774399
1741609941.7955446	92	0.03200000151991844
1741609966.7873573	93	0.03200000151991844
1741610010.1084635	94	0.02800000086426735
1741610041.1527486	95	0.024000000208616257
1741610108.8482225	96	0.029999999329447746
1741610182.377945	97	0.03400000184774399
1741610231.6502469	98	0.029999999329447746
1741610274.6947162	99	0.03400000184774399
1741610336.0617187	100	0.03400000184774399
1741610391.5202842	101	0.03799999877810478
1741610452.9163911	102	0.03999999910593033
1741610496.1365466	103	0.03400000184774399
1741610546.1041296	104	0.035999998450279236
1741610607.9752426	105	0.041999999433755875
1741610651.411861	106	0.041999999433755875
1741610712.9952142	107	0.041999999433755875
1741610762.4802377	108	0.03400000184774399
1741610805.795185	109	0.03799999877810478
1741610861.3266187	110	0.035999998450279236
1741610928.9809475	111	0.03200000151991844
1741610984.5885603	112	0.03200000151991844
1741611009.5467854	113	0.02800000086426735
1741611071.111299	114	0.03400000184774399
1741611108.435989	115	0.035999998450279236
1741611169.9514933	116	0.03200000151991844
1741611219.4098282	117	0.029999999329447746
1741611238.3495278	118	0.024000000208616257
1741611293.9849262	119	0.02800000086426735
1741611325.1989217	120	0.03999999910593033
1741611368.464445	121	0.03999999910593033
1741611424.0469222	122	0.03400000184774399
1741611473.8602378	123	0.03400000184774399
1741611529.1916363	124	0.035999998450279236
1741611578.6299336	125	0.03999999910593033
1741611634.1477017	126	0.03200000151991844
1741611683.4243305	127	0.029999999329447746
1741611751.169046	128	0.029999999329447746
1741611812.5137577	129	0.03200000151991844
1741611868.0002897	130	0.03799999877810478
1741611929.3997943	131	0.035999998450279236
1741611978.8959455	132	0.03200000151991844
1741612028.4902196	133	0.035999998450279236
1741612077.9643981	134	0.03799999877810478
1741612139.5437546	135	0.03799999877810478
1741612219.5367248	136	0.029999999329447746
1741612250.8658583	137	0.029999999329447746
1741612306.4629817	138	0.03200000151991844
1741612374.199476	139	0.035999998450279236
1741612447.7918253	140	0.04399999976158142
1741612497.2092881	141	0.03799999877810478
1741612534.3510063	142	0.03999999910593033
1741612608.0491097	143	0.03999999910593033
1741612651.4698498	144	0.03799999877810478
1741612694.663186	145	0.02800000086426735
1741612750.0093696	146	0.029999999329447746
1741612805.5496545	147	0.02800000086426735
1741612867.0864234	148	0.035999998450279236
1741612892.131508	149	0.03200000151991844
1741612941.523257	150	0.035999998450279236
1741612966.5316827	151	0.029999999329447746
1741613021.9588592	152	0.035999998450279236
1741613065.1402037	153	0.029999999329447746
1741613084.1847115	154	0.017999999225139618
1741613121.3193374	155	0.024000000208616257
1741613188.9772334	156	0.03999999910593033
1741613238.5966394	157	0.03799999877810478
1741613294.6185813	158	0.035999998450279236
1741613356.0100412	159	0.03200000151991844
1741613411.9253433	160	0.03799999877810478
1741613455.432994	161	0.041999999433755875
1741613492.5389364	162	0.035999998450279236
1741613530.0257688	163	0.03400000184774399
1741613585.475562	164	0.03799999877810478
1741613622.5133195	165	0.03400000184774399
1741613671.8244581	166	0.03400000184774399
1741613708.9044132	167	0.03400000184774399
1741613721.775703	168	0.02800000086426735
1741613783.235024	169	0.03200000151991844
1741613832.5260394	170	0.041999999433755875
1741613887.8460183	171	0.041999999433755875
1741613961.2094052	172	0.03999999910593033
1741613986.1752775	173	0.03400000184774399
1741614035.387143	174	0.029999999329447746
1741614078.43952	175	0.03400000184774399
1741614145.869449	176	0.03799999877810478
1741614176.9372003	177	0.041999999433755875
1741614232.3929007	178	0.04399999976158142
1741614256.927617	179	0.041999999433755875
1741614318.1918356	180	0.041999999433755875
1741614373.5152414	181	0.035999998450279236
1741614416.8361764	182	0.04600000008940697
1741614466.228478	183	0.04399999976158142
1741614515.4724026	184	0.04600000008940697
1741614577.0039482	185	0.03799999877810478
1741614620.3029814	186	0.035999998450279236
1741614657.369352	187	0.026000000536441803
1741614705.387009	188	0.03400000184774399
1741614747.9293873	189	0.04399999976158142
1741614760.2840376	190	0.03400000184774399
1741614833.4445958	191	0.03200000151991844
1741614894.858367	192	0.03200000151991844
1741614950.2530513	193	0.02800000086426735
1741614987.46765	194	0.029999999329447746
1741615061.0908906	195	0.024000000208616257
1741615092.1364405	196	0.02800000086426735
1741615123.2070098	197	0.03400000184774399
1741615183.4377499	198	0.029999999329447746
1741615220.7328224	199	0.03200000151991844
1741615264.3656542	200	0.024000000208616257
1741615320.1663034	201	0.02800000086426735
1741615357.774619	202	0.041999999433755875
1741615389.061725	203	0.041999999433755875
1741615438.6315382	204	0.03999999910593033
1741615488.4298508	205	0.03999999910593033
1741615538.2355106	206	0.035999998450279236
1741615594.2302632	207	0.035999998450279236
1741615656.1357296	208	0.03799999877810478
1741615711.861325	209	0.03799999877810478
1741615773.8336687	210	0.035999998450279236
1741615817.4298306	211	0.03799999877810478
1741615903.8682127	212	0.03799999877810478
1741615984.1606936	213	0.04399999976158142
1741616046.1223257	214	0.041999999433755875
1741616114.1832693	215	0.03799999877810478
1741616157.7712724	216	0.04399999976158142
1741616201.195559	217	0.03799999877810478
1741616250.8487906	218	0.035999998450279236
1741616306.5862975	219	0.035999998450279236
1741616350.028916	220	0.04800000041723251
1741616411.9836226	221	0.04399999976158142
1741616467.870046	222	0.04600000008940697
1741616505.2340493	223	0.03400000184774399
1741616573.2109604	224	0.03999999910593033
1741616616.938333	225	0.035999998450279236
1741616672.6852834	226	0.03799999877810478
1741616710.197436	227	0.04600000008940697
1741616765.900042	228	0.03999999910593033
1741616809.4706955	229	0.035999998450279236
1741616846.9118192	230	0.035999998450279236
1741616902.674737	231	0.035999998450279236
1741616964.6825325	232	0.035999998450279236
1741617008.3221684	233	0.03799999877810478
1741617051.7895145	234	0.03799999877810478
1741617113.6856954	235	0.04800000041723251
1741617175.5529232	236	0.041999999433755875
1741617219.0224097	237	0.03200000151991844
1741617262.608078	238	0.035999998450279236
1741617305.9707415	239	0.03799999877810478
1741617343.0975828	240	0.035999998450279236
1741617386.6172986	241	0.035999998450279236
1741617447.9555085	242	0.03999999910593033
1741617491.072238	243	0.035999998450279236
1741617558.2114425	244	0.03799999877810478
1741617607.2508252	245	0.03400000184774399
1741617646.9642715	246	0.03400000184774399
1741617702.4075303	247	0.03799999877810478
1741617733.7206197	248	0.029999999329447746
1741617782.8597374	249	0.03799999877810478
1741617832.3484056	250	0.03200000151991844
1741617887.9698138	251	0.035999998450279236
1741617943.578621	252	0.03400000184774399
1741617987.0127668	253	0.03200000151991844
1741618036.5997455	254	0.035999998450279236
1741618104.338451	255	0.03400000184774399
1741618165.8751469	256	0.03200000151991844
1741618203.294388	257	0.026000000536441803
1741618246.681784	258	0.03400000184774399
1741618290.220283	259	0.03999999910593033
1741618352.0299416	260	0.03999999910593033
1741618413.9039893	261	0.03999999910593033
1741618451.281586	262	0.03400000184774399
1741618494.8672683	263	0.03400000184774399
1741618526.103285	264	0.02199999988079071
1741618569.6319273	265	0.029999999329447746
1741618612.9768605	266	0.03400000184774399
1741618644.3120644	267	0.024000000208616257
1741618706.1002188	268	0.03799999877810478
1741618762.0553498	269	0.035999998450279236
1741618830.148048	270	0.03400000184774399
1741618886.0021927	271	0.041999999433755875
1741618947.9454474	272	0.041999999433755875
1741618997.627615	273	0.035999998450279236
1741619059.4585807	274	0.03799999877810478
1741619109.0506992	275	0.03200000151991844
1741619146.6033707	276	0.03400000184774399
1741619202.2509391	277	0.03999999910593033
1741619245.831107	278	0.041999999433755875
1741619289.4387164	279	0.041999999433755875
1741619326.7102067	280	0.03999999910593033
1741619394.6011603	281	0.04399999976158142
1741619456.404265	282	0.035999998450279236
1741619493.8393052	283	0.03200000151991844
1741619559.5197513	284	0.03799999877810478
1741619639.3097706	285	0.041999999433755875
1741619718.7189803	286	0.03400000184774399
1741619785.2473078	287	0.03200000151991844
1741619825.4337523	288	0.03200000151991844
1741619852.5244782	289	0.029999999329447746
1741619918.4741044	290	0.026000000536441803
1741619971.0320039	291	0.03400000184774399
1741620030.5852537	292	0.03799999877810478
1741620083.567679	293	0.03799999877810478
1741620130.4395638	294	0.03200000151991844
1741620157.3379972	295	0.03400000184774399
1741620190.3903155	296	0.03799999877810478
1741620265.7293873	297	0.03400000184774399
1741620309.5693948	298	0.03400000184774399
