# Supplementary material for: Achieving consistency in FedSAM using local adaptive distillation on sports image classification
Source: PLoS One. 2025 Oct 17;20(10):e0333210. doi: 10.1371/journal.pone.0333210 (PMC12533856; doi:10.1371/journal.pone.0333210)
Supplement: S1 File — All figures (Figs 1–9) and Tables (Table 1–8) are sequentially numbered in the supplementary files. (ZIP) [file pone.0333210.s001.zip › Support-Information-only-datasets/Original experimental data/sport100/0.4/D2/Feddyn.csv]

Wall time	Step	Value
1741400720.0362124	0	0.009999999776482582
1741401068.8669598	1	0.009999999776482582
1741401143.5296834	2	0.019999999552965164
1741401219.2537222	3	0.01600000075995922
1741401293.2651942	4	0.017999999225139618
1741401368.099848	5	0.017999999225139618
1741401405.4383717	6	0.017999999225139618
1741401480.5268257	7	0.012000000104308128
1741401526.9835703	8	0.01600000075995922
1741401610.9813309	9	0.012000000104308128
1741401675.4003232	10	0.02199999988079071
1741401758.2253163	11	0.017999999225139618
1741401831.8383236	12	0.02800000086426735
1741401914.735874	13	0.02199999988079071
1741401988.886796	14	0.019999999552965164
1741402118.073203	15	0.01600000075995922
1741402220.170822	16	0.02800000086426735
1741402294.129765	17	0.017999999225139618
1741402359.0184293	18	0.019999999552965164
1741402452.9562075	19	0.02199999988079071
1741402526.3417523	20	0.026000000536441803
1741402627.6178536	21	0.03200000151991844
1741402710.6237311	22	0.02800000086426735
1741402793.5194309	23	0.02199999988079071
1741402867.7238574	24	0.026000000536441803
1741402942.1507444	25	0.026000000536441803
1741403016.5644906	26	0.03200000151991844
1741403080.8513799	27	0.019999999552965164
1741403164.7882752	28	0.026000000536441803
1741403220.9331198	29	0.02199999988079071
1741403304.2117012	30	0.024000000208616257
1741403405.4011087	31	0.04399999976158142
1741403452.219873	32	0.03400000184774399
1741403525.5192647	33	0.02800000086426735
1741403608.9341161	34	0.041999999433755875
1741403701.2530518	35	0.02800000086426735
1741403803.1088579	36	0.03799999877810478
1741403840.5650213	37	0.026000000536441803
1741403896.3249953	38	0.019999999552965164
1741403915.7768393	39	0.026000000536441803
1741403971.605057	40	0.02800000086426735
1741404081.853325	41	0.024000000208616257
1741404175.1352704	42	0.02800000086426735
1741404277.3220394	43	0.03799999877810478
1741404342.606909	44	0.03799999877810478
1741404406.819621	45	0.024000000208616257
1741404473.1222641	46	0.02800000086426735
1741404574.4067008	47	0.024000000208616257
1741404657.9211135	48	0.017999999225139618
1741404723.067152	49	0.03400000184774399
1741404816.0099072	50	0.03799999877810478
1741404927.0247915	51	0.03400000184774399
1741404973.8398843	52	0.03999999910593033
1741405057.2321887	53	0.029999999329447746
1741405131.9400148	54	0.03400000184774399
1741405206.2938433	55	0.03400000184774399
1741405289.853024	56	0.035999998450279236
1741405354.8869274	57	0.035999998450279236
1741405447.755806	58	0.024000000208616257
1741405540.6181965	59	0.04399999976158142
1741405651.7454436	60	0.041999999433755875
1741405717.5435088	61	0.03200000151991844
1741405793.4517765	62	0.03799999877810478
1741405859.1987045	63	0.03200000151991844
1741405961.9339783	64	0.041999999433755875
1741406066.0597084	65	0.04800000041723251
1741406142.004926	66	0.035999998450279236
1741406246.1787686	67	0.024000000208616257
1741406312.423132	68	0.04399999976158142
1741406407.059754	69	0.03200000151991844
1741406491.6437702	70	0.03200000151991844
1741406566.522177	71	0.03400000184774399
1741406614.781087	72	0.03200000151991844
1741406680.0159767	73	0.04399999976158142
1741406765.3321435	74	0.041999999433755875
1741406840.5392318	75	0.03799999877810478
1741406916.7312953	76	0.03999999910593033
1741406982.4071286	77	0.035999998450279236
1741407031.1304176	78	0.03999999910593033
1741407106.4407792	79	0.03200000151991844
1741407200.669888	80	0.029999999329447746
1741407276.8065965	81	0.04399999976158142
1741407333.8955932	82	0.04600000008940697
1741407418.884357	83	0.052000001072883606
1741407513.493334	84	0.041999999433755875
1741407607.9845078	85	0.0560000017285347
1741407693.122931	86	0.0560000017285347
1741407769.365291	87	0.04399999976158142
1741407835.4245498	88	0.035999998450279236
1741407939.5367985	89	0.03400000184774399
1741408024.6663682	90	0.05400000140070915
1741408119.2790046	91	0.06199999898672104
1741408157.7139926	92	0.04800000041723251
1741408196.6595526	93	0.04399999976158142
1741408262.6878076	94	0.06599999964237213
1741408310.2526355	95	0.04800000041723251
1741408414.4477222	96	0.06800000369548798
1741408526.1434233	97	0.04399999976158142
1741408599.9496005	98	0.02800000086426735
1741408664.3482761	99	0.0560000017285347
1741408756.0063884	100	0.07000000029802322
1741408838.7379985	101	0.0560000017285347
1741408931.0503483	102	0.06400000303983688
1741408995.4132721	103	0.05000000074505806
1741409069.0668852	104	0.06599999964237213
1741409161.287005	105	0.06599999964237213
1741409225.9748936	106	0.05999999865889549
1741409317.8704956	107	0.05000000074505806
1741409391.7191348	108	0.052000001072883606
1741409456.654862	109	0.052000001072883606
1741409539.3628924	110	0.06599999964237213
1741409640.756344	111	0.06800000369548798
1741409724.0474455	112	0.07400000095367432
1741409761.6832175	113	0.03799999877810478
1741409853.4087825	114	0.0560000017285347
1741409908.7008305	115	0.07000000029802322
1741410000.5766635	116	0.05999999865889549
1741410074.282039	117	0.05400000140070915
1741410103.1885245	118	0.04800000041723251
1741410185.7292728	119	0.06400000303983688
1741410232.199104	120	0.07400000095367432
1741410296.8245668	121	0.05999999865889549
1741410379.2515485	122	0.07800000160932541
1741411332.5415015	123	0.07999999821186066
1741414088.5442002	124	0.07800000160932541
1741416478.5406494	125	0.07000000029802322
1741419186.0812683	126	0.07999999821186066
1741421525.3031094	127	0.09000000357627869
1741424769.8144348	128	0.0820000022649765
1741427732.3430884	129	0.09399999678134918
1741430347.4551375	130	0.07400000095367432
1741433289.5231411	131	0.06599999964237213
1741435619.70309	132	0.06800000369548798
1741437996.047986	133	0.07000000029802322
1741440340.4997044	134	0.07199999690055847
1741443256.1072326	135	0.11999999731779099
1741447046.6728039	136	0.0820000022649765
1741448531.5557976	137	0.09600000083446503
1741451210.711416	138	0.10400000214576721
1741454456.2069674	139	0.09600000083446503
1741457989.21992	140	0.09000000357627869
1741460343.8629012	141	0.09000000357627869
1741462110.0553403	142	0.1340000033378601
1741465651.2603877	143	0.1080000028014183
1741467702.9449759	144	0.09600000083446503
1741469733.8089657	145	0.09200000017881393
1741472344.4936519	146	0.1080000028014183
1741474969.4926069	147	0.08399999886751175
1741477885.851813	148	0.11599999666213989
1741479040.0925324	149	0.10000000149011612
1741481370.0131576	150	0.10599999874830246
1741482578.9923859	151	0.09000000357627869
1741485259.3918724	152	0.11800000071525574
1741487276.1608028	153	0.10999999940395355
1741488147.777338	154	0.09799999743700027
1741489929.4969158	155	0.11800000071525574
1741493175.4193716	156	0.11400000005960464
1741495516.1542244	157	0.10999999940395355
1741498100.0423276	158	0.12200000137090683
1741501036.369049	159	0.12600000202655792
1741503795.5336294	160	0.10999999940395355
1741506098.3313959	161	0.14000000059604645
1741508051.3517616	162	0.12600000202655792
1741510000.045504	163	0.09399999678134918
1741512958.8774989	164	0.1420000046491623
1741514943.140957	165	0.12600000202655792
1741517532.6967156	166	0.13199999928474426
1741519517.8888552	167	0.13600000739097595
1741520117.3353984	168	0.07800000160932541
1741523015.5960286	169	0.15600000321865082
1741525368.5685918	170	0.1459999978542328
1741527981.3713934	171	0.1420000046491623
1741531593.8861058	172	0.12399999797344208
1741532756.7511299	173	0.13199999928474426
1741535134.5141077	174	0.1340000033378601
1741537187.1054213	175	0.14800000190734863
1741540457.1455011	176	0.12999999523162842
1741541904.659475	177	0.1379999965429306
1741544612.8667643	178	0.14800000190734863
1741545789.1215978	179	0.14000000059604645
1741548754.929716	180	0.1340000033378601
1741551418.6205153	181	0.14399999380111694
1741553483.1331284	182	0.13199999928474426
1741555827.5090861	183	0.15600000321865082
1741558163.919597	184	0.15199999511241913
1741561085.843584	185	0.15800000727176666
1741563123.8002784	186	0.12999999523162842
1741564901.504017	187	0.1379999965429306
1741567231.7376876	188	0.15000000596046448
1741569276.62623	189	0.14399999380111694
1741569876.8577588	190	0.12800000607967377
1741573382.542138	191	0.16200000047683716
1741576352.7805595	192	0.17599999904632568
1741578989.1627576	193	0.1679999977350235
1741580759.817446	194	0.1720000058412552
1741584277.4806855	195	0.1720000058412552
1741585741.216575	196	0.15600000321865082
1741587184.997204	197	0.17599999904632568
1741590042.986174	198	0.17000000178813934
1741591798.2446246	199	0.1379999965429306
1741593831.6006794	200	0.17399999499320984
1741596465.0751557	201	0.19599999487400055
1741598187.218011	202	0.1459999978542328
1741599650.0007136	203	0.14399999380111694
1741601986.7023509	204	0.17800000309944153
1741604311.3643587	205	0.1860000044107437
1741606608.503178	206	0.17800000309944153
1741609214.999812	207	0.18000000715255737
1741612081.888355	208	0.1679999977350235
1741614684.554205	209	0.1720000058412552
1741615492.7185931	210	0.17800000309944153
1741615557.7267625	211	0.20200000703334808
1741615686.944052	212	0.20000000298023224
1741615807.093455	213	0.18000000715255737
1741615900.0895834	214	0.18000000715255737
1741616001.6386747	215	0.20200000703334808
1741616066.7132273	216	0.1979999989271164
1741616130.8705	217	0.19599999487400055
1741616205.0553226	218	0.20200000703334808
1741616288.6403134	219	0.20000000298023224
1741616352.7736938	220	0.20200000703334808
1741616444.2219222	221	0.18199999630451202
1741616528.1580803	222	0.22599999606609344
1741616584.160845	223	0.1940000057220459
1741616684.991141	224	0.1899999976158142
1741616750.217382	225	0.15600000321865082
1741616833.6697655	226	0.1940000057220459
1741616888.548532	227	0.20000000298023224
1741616971.0922072	228	0.20200000703334808
1741617036.3038552	229	0.1860000044107437
1741617092.0290158	230	0.1899999976158142
1741617174.4251878	231	0.1720000058412552
1741617267.1178977	232	0.1979999989271164
1741617331.291262	233	0.21199999749660492
1741617395.937343	234	0.20399999618530273
1741617488.056702	235	0.21799999475479126
1741617580.587524	236	0.22200000286102295
1741617644.7470124	237	0.20800000429153442
1741617708.6038358	238	0.2199999988079071
1741617772.9966142	239	0.2160000056028366
1741617827.8492413	240	0.2160000056028366
1741617891.8801088	241	0.20200000703334808
1741617983.8560488	242	0.23199999332427979
1741618049.3115442	243	0.2280000001192093
1741618149.1529913	244	0.22599999606609344
1741618222.019193	245	0.21799999475479126
1741618277.579034	246	0.23999999463558197
1741618360.1015606	247	0.21199999749660492
1741618406.530846	248	0.21799999475479126
1741618479.656001	249	0.2199999988079071
1741618553.0294952	250	0.20399999618530273
1741618636.1349587	251	0.2160000056028366
1741618719.6473098	252	0.23800000548362732
1741618784.282201	253	0.2280000001192093
1741618858.2925072	254	0.21799999475479126
1741618959.3134346	255	0.2280000001192093
1741619051.5222101	256	0.23399999737739563
1741619106.890209	257	0.18799999356269836
1741619170.9096358	258	0.24400000274181366
1741619235.0561972	259	0.23600000143051147
1741619326.8217514	260	0.1940000057220459
1741619419.049211	261	0.2199999988079071
1741619474.6850638	262	0.2160000056028366
1741619539.477825	263	0.2160000056028366
1741619586.1567905	264	0.23000000417232513
1741619650.6370375	265	0.23199999332427979
1741619715.0963078	266	0.2160000056028366
1741619761.755201	267	0.2199999988079071
1741619853.6337333	268	0.23600000143051147
1741619936.8528657	269	0.2160000056028366
1741620037.8060493	270	0.23600000143051147
1741620120.3166945	271	0.2240000069141388
1741620212.349803	272	0.23999999463558197
1741620285.496927	273	0.2199999988079071
1741620377.160611	274	0.23600000143051147
1741620451.1453755	275	0.25600001215934753
1741620506.6472843	276	0.23199999332427979
1741620589.6735551	277	0.2199999988079071
1741620654.6754632	278	0.23600000143051147
1741620719.644159	279	0.23999999463558197
1741620775.840054	280	0.2280000001192093
1741620876.5075479	281	0.2540000081062317
1741620968.5726216	282	0.2240000069141388
1741621023.8235238	283	0.23999999463558197
1741621115.66875	284	0.24400000274181366
1741621225.4558113	285	0.2460000067949295
1741621336.1696002	286	0.2680000066757202
1741621427.93409	287	0.2619999945163727
1741621483.7655122	288	0.22599999606609344
1741621521.3494442	289	0.2199999988079071
1741621614.0170624	290	0.23000000417232513
1741621687.300466	291	0.24799999594688416
1741621769.4559882	292	0.25200000405311584
1741621843.2227085	293	0.23999999463558197
1741621908.282939	294	0.24199999868869781
1741621946.1089394	295	0.24799999594688416
1741621993.2208714	296	0.23800000548362732
1741622105.2303536	297	0.25
1741622170.4704099	298	0.2639999985694885
1741622252.581092	299	0.2680000066757202
