# Supplementary material for: Achieving consistency in FedSAM using local adaptive distillation on sports image classification
Source: PLoS One. 2025 Oct 17;20(10):e0333210. doi: 10.1371/journal.pone.0333210 (PMC12533856; doi:10.1371/journal.pone.0333210)
Supplement: S1 File — All figures (Figs 1–9) and Tables (Table 1–8) are sequentially numbered in the supplementary files. (ZIP) [file pone.0333210.s001.zip › Support-Information-only-datasets/Original experimental data/sport100/0.4/D2/Fedspeed.csv]

Wall time	Step	Value
1717728494.087665	0	0.0
1717728525.6855912	1	0.0
1717728554.3174603	2	0.0
1717728580.8739915	3	0.038006384821978066
1717728607.1496077	4	0.06244206676614142
1717728636.4412634	5	0.12213302616244626
1717728663.2007318	6	0.1583338963725859
1717728689.4813387	7	0.20033820412577932
1717728716.3187983	8	0.21527847364909758
1717728744.696742	9	0.23520866441010121
1717728772.5198617	10	0.2532950899713652
1717728801.1787264	11	0.2845651492878405
1717728830.4713788	12	0.3022120368950471
1717728861.8183837	13	0.30910611589778936
1717728890.414268	14	0.32236288506335253
1717728921.337396	15	0.3391853951744581
1717728950.7580285	16	0.35558101364451605
1717728981.7201388	17	0.35965766336607663
1717729010.0621057	18	0.377646326013903
1717729039.4617217	19	0.37914368510168744
1717729065.011579	20	0.3846583755473485
1717729090.5885246	21	0.3833978409569462
1717729119.20556	22	0.3869636181909592
1717729150.5295708	23	0.3921023188445562
1717729176.5162833	24	0.40336806372289774
1717729205.6250038	25	0.41025298918670444
1717729233.0992477	26	0.42355234100273914
1717729258.526091	27	0.41769427418524974
1717729285.4935246	28	0.42466672752944834
1717729313.2876668	29	0.43308468708226283
1717729340.6519322	30	0.43538906226341145
1717729370.5713935	31	0.43970741815211956
1717729398.524477	32	0.444689755876813
1717729424.6151552	33	0.4540144826407656
1717729454.85851	34	0.45274316976547613
1717729483.5033717	35	0.4610864627871294
1717729510.0838938	36	0.4643449137443837
1717729536.8943467	37	0.4738971461566517
1717729562.8410764	38	0.47040845776860357
1717729589.276646	39	0.47407544325140605
1717729620.2007751	40	0.4713625646577838
1717729648.1088755	41	0.4719390983098502
1717729678.251261	42	0.4874537611520909
1717729705.3526156	43	0.4796247736857307
1717729736.397668	44	0.4827317492152858
1717729765.608313	45	0.4833449179395333
1717729798.583589	46	0.4933224671228947
1717729825.2231328	47	0.5005889695013646
1717729856.2152455	48	0.49561125633690406
1717729882.313921	49	0.49234817223994704
1717729908.4985323	50	0.4965300212736964
1717729935.9728065	51	0.5070500001617689
1717729963.131149	52	0.5026556277137422
1717729989.517692	53	0.49566660437239374
1717730016.4941225	54	0.5033642897841005
1717730043.251593	55	0.5130323789166737
1717730072.0429516	56	0.5149750226864137
1717730100.7947888	57	0.5208923652873221
1717730130.9261742	58	0.5246150307016172
1717730155.1754332	59	0.5123048158237506
1717730181.907915	60	0.5172339885381793
1717730211.6474223	61	0.5263755927616779
1717730239.244622	62	0.5137083192229789
1717730266.6638794	63	0.5195395115778537
1717730297.111164	64	0.521382326573719
1717730327.378182	65	0.5202769361755835
1717730360.0948062	66	0.5338384739358402
1717730386.7883475	67	0.5266329658367807
1717730418.1453435	68	0.5264149184143708
1717730446.037444	69	0.5328674164804574
1717730475.1911528	70	0.5349646061218196
1717730502.1695402	71	0.5305320177232662
1717730531.5541673	72	0.5257512350078065
1717730559.297326	73	0.5328205570175965
1717730591.4720242	74	0.5344350341542377
1717730620.8746831	75	0.5326733726122921
1717730652.433618	76	0.5457068540565958
1717730682.1551344	77	0.5423816653886266
1717730711.2898462	78	0.5420496541942643
1717730737.6684363	79	0.5481645481244393
1717730764.999719	80	0.5450295778702928
1717730793.7085557	81	0.5484166900645167
1717730824.35778	82	0.5549898038741319
1717730854.1012974	83	0.5556554404514898
1717730884.221691	84	0.5461474208110305
1717730913.2654238	85	0.5522644657005459
1717730940.4867427	86	0.5562543008104059
1717730969.2865608	87	0.5452606377403033
1717730999.273994	88	0.542905801421357
1717731029.7432778	89	0.5535886879542512
1717731056.2238326	90	0.5705522558777628
1717731084.678758	91	0.5532958508326387
1717731112.4948814	92	0.5695614428742101
1717731140.43797	93	0.5568982705043772
1717731169.2447832	94	0.5645691074331785
1717731196.017242	95	0.5544404991897021
1717731223.9943216	96	0.5679145410394797
1717731252.0483756	97	0.5697490084726367
1717731279.686561	98	0.560006280526167
1717731307.7506104	99	0.5569621265188666
1717731335.9906125	100	0.5627347662261882
1717731364.7934165	101	0.5664997711152195
1717731390.937468	102	0.5627120939175974
1717731419.52235	103	0.572681552370815
1717731448.7780178	104	0.5787382710607409
1717731477.5688365	105	0.5736517860672684
1717731503.6875095	106	0.5692966916645776
1717731530.710889	107	0.5676876777341054
1717731562.176855	108	0.581418060334296
1717731588.3305142	109	0.5574194002624299
1717731619.6035354	110	0.5673397719049537
1717731652.493044	111	0.5775491535435104
1717731686.9620569	112	0.5698731901404972
1717731713.9674406	113	0.5769484485049567
1717731741.4176855	114	0.580978507412752
1717731769.765642	115	0.5822666137144124
1717731795.584411	116	0.5924896503328683
1717731824.4752734	117	0.592068930274701
1717731855.1036448	118	0.5764340337756444
1717731887.8052125	119	0.5747712658862254
1717731917.889921	120	0.5732999551172584
1717731946.4598048	121	0.5749504454270085
1717731976.3202806	122	0.5796745246911159
1717732000.322632	123	0.5897669404321222
1717732030.6289637	124	0.5901010031577565
1717732058.0992024	125	0.5797918372448824
1717732085.683402	126	0.5804266164540657
1717732112.5348296	127	0.5859018593321337
1717732138.7626932	128	0.5958701281841257
1717732169.8979237	129	0.5801060681629994
1717732200.625124	130	0.5830426876386493
1717732225.9591262	131	0.5843975881161051
1717732256.294449	132	0.5852417924152641
1717732286.1699224	133	0.5811736382112488
1717732317.9529736	134	0.5780799263211995
1717732344.9183884	135	0.6083930907974727
1717732374.4899504	136	0.5873893121462975
1717732404.8582697	137	0.5959390700408761
1717732432.8416855	138	0.5685180354161627
1717732460.628279	139	0.6036661008030453
1717732488.9652443	140	0.5699978213202227
1717732519.0286522	141	0.5879244673326519
1717732547.5864415	142	0.5972587551245255
1717732577.9461677	143	0.6053084233769351
1717732608.224769	144	0.6010167466641977
1717732639.5157845	145	0.5864541089944684
1717732664.9256806	146	0.5863381599473982
1717732699.2207465	147	0.5959971288017372
1717732726.5410311	148	0.5910322815545532
1717732755.7147286	149	0.5929744037462825
1717732783.7427845	150	0.5853708196306355
1717732812.2806823	151	0.5804462274178277
1717732840.327738	152	0.58503831117882
1717732869.9822807	153	0.5899658702537994
1717732898.7441082	154	0.5977987869109099
1717732928.6075802	155	0.5938367066113499
1717732959.6536782	156	0.6023904774535248
1717732991.428551	157	0.5877903498834823
1717733017.5152252	158	0.6086664731701987
1717733045.1903975	159	0.5942494288165899
1717733071.0136027	160	0.6121379161160924
1717733096.1205826	161	0.6050253533402711
1717733120.9846628	162	0.6016521854318598
1717733150.86912	163	0.6082683582808989
1717733177.996473	164	0.6095202492536594
1717733207.7669885	165	0.6028477745627749
1717733234.114575	166	0.6088359612489782
1717733257.7120478	167	0.578546678558013
1717733285.7800996	168	0.6121115971854408
1717733316.1144202	169	0.6015028065476219
1717733343.694863	170	0.6240048985263312
1717733374.3044207	171	0.6166136360798808
1717733405.033329	172	0.6104491058846305
1717733428.9919667	173	0.6220578052449934
1717733461.2986598	174	0.6168543843372515
1717733491.611992	175	0.6162155295569078
1717733516.8091602	176	0.6027757639002228
1717733544.1931434	177	0.6027327815557639
1717733576.602802	178	0.6098656147013478
1717733603.400264	179	0.5973664348676435
1717733631.893179	180	0.6010774069786384
1717733660.2283614	181	0.5952073370275324
1717733689.0291686	182	0.6146583434966376
1717733718.874652	183	0.6126662696654757
1717733747.0616643	184	0.6096090536916655
1717733775.4024878	185	0.5974201250568945
1717733805.6712942	186	0.5947400845347943
1717733835.2735102	187	0.5973960341046709
1717733865.4560478	188	0.613870799203015
1717733892.5275722	189	0.5931072215933516
1717733921.5753117	190	0.5861812017093193
1717733953.0332778	191	0.6076827702515799
1717733979.6087985	192	0.6150922398981937
1717734008.816486	193	0.5852227973153109
1717734039.4077263	194	0.6132203290115301
1717734068.6274135	195	0.6125720453487613
1717734097.959321	196	0.6052378850731901
1717734124.1212444	197	0.614751704174814
1717734153.2519653	198	0.6133500511605441
1717734182.8355217	199	0.6273557419356673
1717734209.4250374	200	0.5994560572870488
1717734239.1685565	201	0.6142327402335339
1717734263.0209577	202	0.5955778799114544
1717734288.085956	203	0.6031272920953162
1717734316.5758688	204	0.5960608180233795
1717734344.190245	205	0.6080907342079597
1717734370.5950274	206	0.6223332796186272
1717734399.7957163	207	0.6192819483814297
1717734428.770478	208	0.6085933762211461
1717734457.2673838	209	0.626118501244515
1717734489.547088	210	0.611035232299344
1717734516.5664706	211	0.6165400177760644
1717734546.663875	212	0.5961541187700957
1717734576.1174812	213	0.6082102310735037
1717734605.1952093	214	0.6163623887096322
1717734636.1463325	215	0.6099801420989188
1717734662.4779325	216	0.6162001617331229
1717734689.7102518	217	0.6225127681652176
1717734720.235513	218	0.6268853336276233
1717734747.90669	219	0.6195160229559573
1717734772.9779654	220	0.6114320587901426
1717734800.6674378	221	0.6144798967602803
1717734827.585853	222	0.6090716258889491
1717734855.7108817	223	0.6386273288974182
1717734883.7899306	224	0.6151324406858327
1717734913.045596	225	0.6186286628365677
1717734942.403237	226	0.5998588949007277
1717734972.7567294	227	0.6276165273932777
1717735001.191002	228	0.6119370488091865
1717735027.998453	229	0.617670769177959
1717735058.8946023	230	0.5991862072510268
1717735089.6317968	231	0.6228317322861868
1717735114.1539738	232	0.6089607245310921
1717735146.9925003	233	0.6220279871630519
1717735172.333382	234	0.6059893186677888
1717735202.4568129	235	0.6247675450978156
1717735230.6418176	236	0.6252701506290114
1717735258.57591	237	0.6320582921362795
1717735291.4914107	238	0.6349154231336663
1717735316.9722838	239	0.6158188303412044
1717735341.8723457	240	0.6221074927791049
1717735370.503177	241	0.6182375068689301
1717735404.62534	242	0.623434957455372
1717735430.7469995	243	0.6382593982631057
1717735463.331609	244	0.6254074318764233
1717735492.0374515	245	0.602765659451328
1717735519.292761	246	0.6052311761603991
1717735547.2468448	247	0.617355483928997
1717735575.720127	248	0.6219883003198173
1717735605.8057747	249	0.603818803104386
1717735633.2356458	250	0.6161012302950185
1717735661.7735484	251	0.6182874839984802
1717735688.0171692	252	0.6282907429364155
1717735714.9105968	253	0.629597421256441
1717735743.538453	254	0.6185438845269057
1717735769.696123	255	0.6254278701009142
1717735797.8651392	256	0.6242967712902875
1717735827.0787826	257	0.6237152735363648
1717735853.9182642	258	0.6323701405461011
1717735878.8972938	259	0.6280207801066294
1717735909.2985947	260	0.6147729872855878
1717735940.1807458	261	0.6216204213593588
1717735968.3587544	262	0.6340494785337998
1717735998.3871837	263	0.6400008027354481
1717736026.3472612	264	0.6308575094774738
1717736054.9700968	265	0.638478973411916
1717736084.635677	266	0.6237258110145565
1717736111.3971367	267	0.6191602119095283
1717736140.185958	268	0.6334328493740585
1717736166.2096524	269	0.619369635570781
1717736198.5203464	270	0.6300696432942637
1717736225.342793	271	0.6367312233434428
1717736253.942677	272	0.614078651653532
1717736283.3892884	273	0.6143481470358229
1717736316.0548592	274	0.6054364524016915
1717736342.7173567	275	0.6202510493243186
1717736370.8314006	276	0.6218978534332048
1717736399.464256	277	0.6165734514641448
1717736424.6812174	278	0.6298163621894404
1717736450.9898243	279	0.6247269226032298
1717736479.7821546	280	0.6138794934715763
1717736511.171142	281	0.6317839257814497
1717736538.6163852	282	0.6221465779494557
1717736568.0949948	283	0.622709575305228
1717736599.9968154	284	0.6205919644227962
1717736626.5383472	285	0.6096710989286903
1717736658.2292454	286	0.632206151431138
1717736686.765141	287	0.6199845233981246
1717736714.014453	288	0.6207776996840394
1717736747.276078	289	0.6160707357605543
1717736773.4959836	290	0.6291242727543228
1717736800.3934062	291	0.6251927372900489
1717736830.8386972	292	0.6270299748234527
1717736859.410582	293	0.6207466507547246
1717736889.2350705	294	0.619268247096627
1717736917.8309455	295	0.631491456172247
1717736947.7963896	296	0.6081709282431844
1717736979.9001513	297	0.6260632921496551
1717737010.9812365	298	0.6438863552026228
1717737039.720075	299	0.6400463867903426
1717737065.0779889	300	0.61353565447582
1717737089.7251282	301	0.6359628096146802
1717737117.46462	302	0.6317207278110867
1717737148.7337828	303	0.647292859572061
1717737176.7278504	304	0.6271375827258256
1717737204.745916	305	0.6372996905442205
1717737236.2578642	306	0.6193031108090683
1717737262.3935325	307	0.6229289113580807
1717737296.8815317	308	0.6196042952718207
1717737321.058817	309	0.6331897500117268
1717737350.1795366	310	0.6185962425809445
1717737377.1339371	311	0.620609051757902
1717737408.369971	312	0.6169374846597787
1717737435.350366	313	0.617949850537682
1717737464.4870727	314	0.6380107553056262
1717737493.189919	315	0.633507391338281
1717737521.382933	316	0.6362842205246516
1717737548.1263962	317	0.614886234895605
1717737576.6872864	318	0.6345514185942427
1717737604.9052937	319	0.6293297200383274
1717737634.081984	320	0.6165429732449342
1717737665.1860683	321	0.6325052064635127
1717737694.3787568	322	0.6364318462617996
1717737727.5831587	323	0.6272480810079751
1717737757.4830425	324	0.6212094274278551
1717737784.4104564	325	0.6315565245042737
1717737811.722748	326	0.6285098998719036
1717737842.167035	327	0.6240199350168827
1717737868.152747	328	0.6376170049914268
1717737894.9621956	329	0.6218719367923052
1717737922.8492997	330	0.6305652708501625
1717737949.7617204	331	0.6352645409367775
1717737982.270354	332	0.6289143803971347
1717738014.7060072	333	0.6329048899397535
1717738044.6114638	334	0.6237347085538296
1717738073.8171422	335	0.6315341208103835
1717738098.750196	336	0.6296745023477237
1717738124.660936	337	0.59827122659666
1717738153.312793	338	0.6154152231614953
1717738183.6704648	339	0.6492815387798822
1717738211.505576	340	0.6281779585660159
1717738238.113089	341	0.6245316653493542
1717738266.879918	342	0.6397995421989537
1717738293.5464084	343	0.6209417376551188
1717738321.933362	344	0.6277942503707642
1717738350.6162083	345	0.6080788545736323
1717738374.6815364	346	0.6479932557482323
1717738400.766214	347	0.6349724452907368
1717738430.1188543	348	0.6233702558630977
1717738455.6577892	349	0.6212069436162008
1717738481.1644137	350	0.6338721727964837
1717738513.5920677	351	0.648584965066695
1717738542.8457477	352	0.6114040751745036
1717738568.096688	353	0.631429109606261
1717738601.3780825	354	0.639254250762989
1717738628.2904873	355	0.6431992061676013
1717738654.9499822	356	0.6189478788259557
1717738681.8144183	357	0.6202983078951689
1717738710.170378	358	0.6184392036404031
1717738736.8018248	359	0.6431569398804837
1717738767.9059002	360	0.6226321065588122
1717738796.538761	361	0.627942799170902
1717738827.5558765	362	0.6196538599030518
1717738857.2833977	363	0.6189835397456687
1717738886.552053	364	0.6304508301573241
1717738913.8779683	365	0.6412004677312167
1717738944.3961911	366	0.6361003920571223
1717738973.444928	367	0.6160081712630339
1717739004.7559438	368	0.6543186285325651
1717739032.277167	369	0.6301286529183613
1717739060.1912563	370	0.6429817333631201
1717739088.2093198	371	0.6195214992118353
1717739120.0661614	372	0.6246792910746647
1717739149.9717772	373	0.6112787812714167
1717739178.2247732	374	0.6139610919824218
1717739206.9567895	375	0.6326316181997639
1717739234.2274413	376	0.6301967714970126
1717739264.704688	377	0.6320225194045929
1717739295.5518851	378	0.6408052825880637
1717739324.506647	379	0.633015761690648
1717739352.3667688	380	0.6249682958712871
1717739377.984593	381	0.6156053281161646
1717739403.7443771	382	0.6322050462570367
1717739430.6118138	383	0.6569351186411926
1717739460.815174	384	0.6345243868613545
1717739489.318082	385	0.6385853141128501
1717739518.605743	386	0.6212265229584147
1717739546.487824	387	0.6255135045031526
1717739576.653204	388	0.6202672829277989
1717739605.3320556	389	0.6372530150756169
1717739633.8739488	390	0.6157802719704285
1717739662.8357248	391	0.6474043618481271
1717739692.4552667	392	0.637946761987778
1717739724.3470974	393	0.6193085652273472
1717739754.4425025	394	0.6290740213472201
1717739783.8031316	395	0.6046598884440464
1717739812.211077	396	0.628774751462565
1717739840.5000494	397	0.6298585078299903
1717739868.07626	398	0.636492676857513
1717739894.74634	399	0.6490927254269401
1717739923.873051	400	0.6349583775771347
1717739956.1767454	401	0.6323233855035495
1717739982.5483346	402	0.6446325913249799
1717740011.6610565	403	0.6251910693770623
1717740039.6811182	404	0.6282210127098802
1717740068.6098845	405	0.6188826641233693
1717740097.52966	406	0.6274171078359234
1717740122.2767713	407	0.6092315150734916
1717740146.9249191	408	0.6441589965337855
1717740176.0666127	409	0.6136889959449693
1717740206.0130615	410	0.6317500033865676
1717740235.804273	411	0.6356884373582078
1717740260.813296	412	0.662099805466906
1717740291.337565	413	0.6253057039561886
1717740318.5748718	414	0.6325961099701797
1717740347.1547558	415	0.6329778874927733
1717740379.7153664	416	0.6184516430327357
1717740406.2229133	417	0.625494572648563
1717740434.4809003	418	0.6170313538305897
1717740461.5222452	419	0.6264357702302368
1717740491.5896518	420	0.6148385589462505
1717740519.871637	421	0.6065383980534986
1717740545.144572	422	0.6326785425549972
1717740572.81075	423	0.6356031075058842
1717740599.662182	424	0.638473660695141
1717740624.9151316	425	0.6243302988564882
1717740647.915794	426	0.6459329217289953
1717740681.727009	427	0.6333507016258407
1717740709.5591328	428	0.6429173370554426
1717740737.9530797	429	0.6558058487563904
1717740764.5975778	430	0.64984568695858
1717740794.185145	431	0.6228768115967476
1717740821.6913693	432	0.6422723172861832
1717740850.8880672	433	0.639911560802539
1717740882.948835	434	0.6417650965665826
1717740912.858296	435	0.6336339819161902
1717740938.7210476	436	0.624960934653418
1717740966.3362396	437	0.6260730020330605
1717740998.0766945	438	0.626541438046922
1717741026.2397084	439	0.647919964469016
1717741053.8799016	440	0.6469476978826458
1717741086.7843957	441	0.6503003196543564
1717741114.8044713	442	0.6417022951847834
1717741144.254069	443	0.6386100769131994
1717741172.4220817	444	0.635647912401101
1717741201.154918	445	0.617293217636743
1717741229.16399	446	0.6391581525061387
1717741256.046415	447	0.6346476181023982
1717741282.3210363	448	0.6414720265200347
1717741312.7243323	449	0.6274328484337833
1717741337.360477	450	0.6202248931474534
1717741364.1729286	451	0.6501632309130293
1717741395.448948	452	0.6502063182987432
1717741426.441071	453	0.6361763447461097
1717741453.3856976	454	0.6501710867661358
1717741484.8691523	455	0.6103760452764038
1717741515.080516	456	0.6486368506529614
1717741546.6574566	457	0.646806388597524
1717741573.5048823	458	0.616222386331981
1717741603.817217	459	0.6350548909775077
1717741632.9579215	460	0.6403136804788415
1717741661.326875	461	0.6276353373158969
1717741687.327582	462	0.6084841635267906
1717741717.4749634	463	0.6119480147119642
1717741746.3018744	464	0.6381363532693756
1717741775.3006265	465	0.6068818099659435
1717741806.8905528	466	0.6304363062033492
1717741839.2732284	467	0.6404163233108766
1717741870.3433137	468	0.6307925468827277
1717741899.2700896	469	0.6144752791418439
1717741931.142924	470	0.6469914668691094
1717741959.5038767	471	0.6297868669028762
1717741990.0331438	472	0.6235215018361772
1717742019.4257631	473	0.5964405953930634
1717742048.7004323	474	0.650398611645796
1717742077.0453858	475	0.6346527847844448
1717742106.8188944	476	0.625099709912031
1717742133.086513	477	0.6152057940675588
1717742163.7879982	478	0.6157823445401949
1717742192.815452	479	0.636365373627447
1717742220.5456097	480	0.6461250703144985
1717742248.8995683	481	0.6199039862996718
1717742279.146922	482	0.6306059131542117
1717742309.662187	483	0.6549535421543325
1717742333.6105485	484	0.6418531293559839
1717742364.1498127	485	0.6114412562071574
1717742393.2155397	486	0.6233754349849795
1717742424.961415	487	0.6081579446481439
1717742456.5293431	488	0.6514089891447951
1717742480.78661	489	0.6663809907087025
1717742507.956941	490	0.6360779864081441
1717742535.98201	491	0.6357715003770175
1717742562.4105766	492	0.6369053509260246
1717742591.8461926	493	0.6178652370976364
1717742617.1231337	494	0.643486335175978
1717742642.996875	495	0.6251572741177076
1717742670.6780434	496	0.6191659692786209
1717742700.606498	497	0.6310231257207746
1717742729.8431797	498	0.6401241393463557
1717742757.983447	499	0.6243979454703609
1717742783.9504845	500	0.653085814447238
1717742814.95759	501	0.6414402952808619
1717742843.3745267	502	0.631988289715205
1717742873.202013	503	0.6155582948548611
1717742899.5261366	504	0.6432695038712757
1717742930.6402144	505	0.6391794078503824
1717742959.5829818	506	0.6370577815733597
1717742988.1898596	507	0.6239237548734047
1717743016.5857997	508	0.6489906028459336
1717743045.847472	509	0.6313485744860243
1717743074.8712232	510	0.6553410927517187
1717743105.892094	511	0.6445305668968143
1717743134.061105	512	0.6365888180914288
1717743162.1921372	513	0.6445038767290241
1717743195.822405	514	0.6167305943851698
1717743222.7828102	515	0.6268569960145778
1717743250.5529578	516	0.6528336488001237
1717743280.9252632	517	0.6250887543935878
1717743313.4419022	518	0.6305452818826691
1717743340.1663752	519	0.6538521505371439
1717743372.860944	520	0.6425336480568641
1717743400.06627	521	0.6366961470564781
1717743427.7054567	522	0.6745638264129322
1717743456.540253	523	0.621561017703828
1717743487.5643573	524	0.6584052214562929
1717743512.937265	525	0.628908398545271
1717743543.5055156	526	0.6513019113796785
1717743569.5662024	527	0.624043323336762
1717743599.6212685	528	0.6505257340135354
1717743631.603063	529	0.602334202532327
1717743657.7807186	530	0.6506834071956912
1717743684.3488169	531	0.6467076471429006
1717743713.0919092	532	0.6111015743993781
1717743740.172269	533	0.6470240502406732
1717743767.3783193	534	0.6086596452423213
1717743793.5899446	535	0.6224425869226405
1717743820.0376754	536	0.6582326956175762
1717743844.7963324	537	0.6276027333987014
1717743869.879327	538	0.6232913572240796
1717743898.374246	539	0.6200889103050999
1717743926.0604134	540	0.6457628770424775
1717743953.5116584	541	0.6283855000404176
1717743981.3417895	542	0.6435707109554704
1717744006.6427188	543	0.6291284236438468
1717744032.6224313	544	0.6519173713117723
1717744057.884374	545	0.6559265823549264
1717744084.6698277	546	0.6320429361660121
1717744111.2133732	547	0.655851034192824
1717744139.5203352	548	0.6376617201423629
1717744168.68703	549	0.6565467892010267
1717744199.9800162	550	0.6142190839107624
1717744226.7365174	551	0.6271701248766732
1717744257.5746765	552	0.646901907685693
1717744284.751017	553	0.6165710713723579
1717744315.416234	554	0.6239452019205373
1717744347.0391517	555	0.6419328988381438
1717744376.4857583	556	0.61121650161405
1717744403.042292	557	0.6316651111192216
1717744433.750494	558	0.5983888892593002
1717744462.2194126	559	0.6466324701660967
1717744487.976207	560	0.6541315197820733
1717744515.6421893	561	0.6264250485031397
1717744544.4340024	562	0.6337060068267181
1717744573.562716	563	0.6287083815809856
1717744603.9620235	564	0.6155678918295094
1717744630.00572	565	0.6512542645657488
1717744654.8630211	566	0.6240945599277856
1717744682.7257483	567	0.646556189483254
1717744710.638851	568	0.6291262329628953
1717744743.3404186	569	0.6037991922164238
1717744772.736051	570	0.6427961761996861
1717744801.640825	571	0.623721341945105
1717744827.8984497	572	0.6332587903995779
1717744859.7442925	573	0.6333773582682604
1717744885.148192	574	0.6582515022890557
1717744911.9846263	575	0.6362304095700682
1717744939.2249465	576	0.6520534215579582
1717744966.4592538	577	0.6389813246458933
1717744990.82349	578	0.6394503486453679
1717745019.294402	579	0.6273013059690752
1717745046.2309492	580	0.628384342935573
1717745077.7940469	581	0.6215459888342448
1717745105.5722358	582	0.6335575394204507
1717745136.9792166	583	0.6264395131495678
1717745167.4484937	584	0.6693131319249401
1717745194.6288257	585	0.6256425807630557
1717745221.9781065	586	0.6357899241913679
1717745248.8215475	587	0.6175091190542339
1717745277.9522512	588	0.6100506802649986
1717745306.873031	589	0.6259782964888861
1717745336.7694912	590	0.612261087903771
1717745364.1017766	591	0.6198153720066484
1717745389.8953488	592	0.6041194305859504
1717745420.755514	593	0.6259943220858757
1717745448.4056911	594	0.627222452769412
1717745476.848625	595	0.6272304522349907
1717745503.7300549	596	0.6377075682183464
1717745531.8130982	597	0.5978207652496144
1717745560.8728232	598	0.6198811784306685
1717745589.1198096	599	0.6229623900286149
1717745621.454496	600	0.6728106594615676
1717745652.6095595	601	0.655999630951959
1717745682.0421748	602	0.6396765288515985
1717745713.923004	603	0.6110942690766236
1717745744.234334	604	0.6345776269690881
1717745769.4378295	605	0.5902914069277265
1717745793.0293047	606	0.6231126453157153
1717745825.6278954	607	0.633322314362564
1717745853.3030756	608	0.6327595313444624
1717745880.1735055	609	0.6630536351698436
1717745905.2894876	610	0.6341584222241444
1717745935.7267473	611	0.6783265146924439
1717745963.0304835	612	0.6062065446788031
1717745991.7033389	613	0.6597334324689156
1717746018.5387735	614	0.6295187712864229
1717746046.840754	615	0.6106750082865788
1717746078.7795613	616	0.6395764263248701
1717746106.9795709	617	0.6392554481788049
1717746137.8867142	618	0.6547792574885988
1717746168.9892492	619	0.6103456812436561
1717746195.0199478	620	0.6398942029553433
1717746222.1782894	621	0.6069050939268446
1717746252.2646935	622	0.66287465596961
1717746279.592984	623	0.6205907265516303
1717746308.7716663	624	0.6233492019016349
1717746339.819764	625	0.6326503725784297
1717746368.298687	626	0.6367126399473889
1717746397.411397	627	0.6267313913120333
1717746427.1999023	628	0.5923990007527588
1717746457.1673374	629	0.6198132502942112
1717746491.5253458	630	0.6329042936737329
1717746518.2888443	631	0.5999711601530681
1717746546.2579262	632	0.6201814769192102
1717746576.6282358	633	0.6503320391475036
1717746607.5273857	634	0.6235424646535255
1717746634.9506354	635	0.6350632561535388
1717746660.690426	636	0.652377919712347
1717746687.28695	637	0.6313253194770811
1717746711.4282465	638	0.6264407547185872
1717746739.8441875	639	0.6171115122034987
1717746767.4723752	640	0.640996271117504
1717746795.4864347	641	0.6507592195974597
1717746825.1219828	642	0.6343302437333995
1717746851.3780284	643	0.6712155899183515
1717746879.532085	644	0.6313221699758359
1717746911.654836	645	0.6539439407656689
1717746936.402945	646	0.6334720882018983
1717746968.7276444	647	0.6330506207171372
1717746996.8526764	648	0.6197510437837617
1717747022.6544333	649	0.642860970024331
1717747055.4699771	650	0.6141553903638934
1717747084.332767	651	0.6348040535598302
1717747109.333795	652	0.6459488732310169
1717747138.2525663	653	0.6377943167190525
1717747165.6608267	654	0.6391713187077714
1717747192.3413196	655	0.6303252594985356
1717747223.9562428	656	0.6325578333585596
1717747251.8103538	657	0.6310001874667458
1717747281.6568356	658	0.6443350368442979
1717747307.7088945	659	0.6365315840720195
1717747335.6110003	660	0.6293649522762852
1717747363.2871797	661	0.6280458468603723
1717747391.4601803	662	0.6456795624839088
1717747416.7371314	663	0.6079662090614857
1717747443.425617	664	0.6433181922658111
1717747470.1760876	665	0.6341883335962414
1717747499.444752	666	0.6569074155717655
1717747523.0568564	667	0.6475535163664167
1717747549.137924	668	0.6084214392893712
1717747579.0383952	669	0.6296356502254343
1717747607.9151745	670	0.659095056585963
1717747632.9781826	671	0.6392098055984833
1717747661.6730309	672	0.6300962106260405
1717747686.7780235	673	0.6643493709301003
1717747714.7930894	674	0.6349422808649439
1717747741.733492	675	0.6269239424266118
1717747768.539944	676	0.6287858696750883
1717747797.570685	677	0.6522221477179102
1717747827.300202	678	0.646732507756464
1717747857.4685795	679	0.6237227846827548
1717747884.2610345	680	0.6632862745008419
1717747911.3083746	681	0.6174850768748948
1717747941.0299325	682	0.6470331302160084
1717747970.6364896	683	0.6250657568631317
1717747995.236642	684	0.6443302787226557
1717748022.561927	685	0.6359972181212357
1717748050.4222913	686	0.6587447096183149
1717748079.8240814	687	0.6270459365279247
1717748108.6068988	688	0.642197439428587
1717748136.5439994	689	0.6432994069205756
1717748166.6573875	690	0.6447367087587572
1717748193.8087273	691	0.6490859879367997
1717748221.4639027	692	0.644265402899195
1717748250.6016157	693	0.6527326771278399
1717748273.4163392	694	0.6101419713568291
1717748302.829954	695	0.63712582979979
1717748330.839023	696	0.6543406699826053
1717748357.077659	697	0.6386489488662079
1717748384.6728537	698	0.6187446528310938
1717748413.7495754	699	0.6330433874735752
1717748442.0965378	700	0.6222627177752804
1717748471.0792923	701	0.6412284847812526
1717748502.1653774	702	0.6691983426865075
1717748531.6589353	703	0.6452469474570608
1717748559.7570071	704	0.644434179058951
1717748588.7007687	705	0.634069601441702
1717748618.5192657	706	0.6368907365582155
1717748643.624253	707	0.6095646075848918
1717748673.087869	708	0.6327433695756656
1717748700.805029	709	0.6161052277043256
1717748729.1411445	710	0.6472127684336271
1717748760.2411022	711	0.6037142710695927
1717748792.8527036	712	0.585730054110881
1717748820.7148118	713	0.6338262451094987
1717748850.5232732	714	0.6445276290785981
1717748878.0715258	715	0.6176449089577027
1717748908.726257	716	0.632530251969087
1717748937.0862162	717	0.6670657124101359
1717748962.3161645	718	0.6157841309447751
1717748990.6131444	719	0.6598052243766911
1717749020.9564626	720	0.6498907688725017
1717749054.0938945	721	0.617717929674198
1717749083.0736527	722	0.613851834247007
1717749110.0370576	723	0.642782109014508
1717749135.9307923	724	0.6220814760258667
1717749158.7595177	725	0.6280021238516498
1717749186.927533	726	0.6163783333625954
1717749214.67668	727	0.648528766649589
1717749240.7173736	728	0.6475965264419474
1717749267.520831	729	0.6491438261959953
1717749296.5795553	730	0.6145975950744949
1717749321.9264824	731	0.6651954588491005
1717749347.2703884	732	0.6644592867466235
1717749375.8592682	733	0.6576828710160617
1717749404.1846545	734	0.6083365967908548
1717749432.6615818	735	0.630287142263791
1717749459.8169148	736	0.647315247080764
1717749490.0634818	737	0.6231259273844888
1717749517.5470943	738	0.632963516788895
1717749546.4418838	739	0.6539781525701055
1717749573.9375126	740	0.6582260608238502
1717749601.4717312	741	0.6176122799369
1717749630.5924437	742	0.6379804831098476
1717749663.5669284	743	0.6154622791399
1717749693.418404	744	0.6500356164676617
1717749718.3794577	745	0.6165400681026691
1717749745.2118907	746	0.629433983229539
1717749775.276302	747	0.6096333110977681
1717749803.4586298	748	0.5996596251176747
1717749837.0409296	749	0.6329329819466392
1717749864.319224	750	0.6244936116560426
1717749892.624416	751	0.6499156195772381
1717749924.533746	752	0.6120676330403542
1717749953.5604868	753	0.6412090629149289
1717749981.2082565	754	0.6013041409571309
1717750010.7618222	755	0.6199700012222983
1717750039.9335222	756	0.6397409480133417
1717750069.863974	757	0.6658689514536122
1717750098.2991736	758	0.6481153221384159
1717750126.384475	759	0.610023214054614
1717750154.3495555	760	0.6194526439931247
1717750183.4982655	761	0.6226918482923237
1717750209.6919012	762	0.6674179730301414
1717750234.8448887	763	0.6661093972182649
1717750264.15908	764	0.6375565201310212
1717750290.348726	765	0.6411951874991547
1717750317.558045	766	0.6363661372435132
1717750350.9643958	767	0.6384033666813451
1717750383.6039782	768	0.666317249097769
1717750413.1360362	769	0.6089913702038776
1717750443.6612985	770	0.6301203513430531
1717750472.3461523	771	0.6537699160834853
1717750503.381251	772	0.64896935469921
1717750532.6569166	773	0.6395700690150532
1717750558.7056031	774	0.6244131868226118
1717750586.2998004	775	0.6580308064679365
1717750613.880005	776	0.670276342100737
1717750642.7248058	777	0.6642298826366041
1717750670.3543663	778	0.6728767574766139
1717750698.8512814	779	0.6400443771236004
1717750729.6764534	780	0.6035231850830848
1717750758.475228	781	0.625943562552087
1717750784.2550457	782	0.6477921492883322
1717750812.110158	783	0.6799426475834757
1717750839.71835	784	0.6217752772981372
1717750872.8277934	785	0.6317685052931976
1717750899.0437348	786	0.6458847839553492
1717750929.1663494	787	0.6090713064323403
1717750954.352318	788	0.6081714639855957
1717750980.643934	789	0.6444332913244888
1717751009.1338477	790	0.6603116242571454
1717751037.756719	791	0.6749596253450807
1717751063.9234784	792	0.6162383894209976
1717751089.253458	793	0.6252457061605651
1717751116.9436152	794	0.6578347440022085
1717751143.8600345	795	0.6362127696421227
1717751170.9843793	796	0.6379871690620674
1717751197.2430112	797	0.6027793899423868
1717751226.4586992	798	0.6161469033607933
1717751255.3334763	799	0.6191962187926507
1717751287.5741944	800	0.6466705853284862
1717751314.5255983	801	0.6491630639291438
1717751342.9485424	802	0.6166013869568647
1717751367.1328251	803	0.6097969941869872
1717751391.6629963	804	0.6134244585926032
1717751420.8766837	805	0.5904940437677006
1717751451.8558044	806	0.6634674519188073
1717751478.5993755	807	0.656668617285599
1717751505.046953	808	0.6357136362006705
1717751532.3592305	809	0.6127611474416285
1717751562.3386717	810	0.6226411078064592
1717751592.4740567	811	0.6364928257026076
1717751618.1334405	812	0.6317165009781729
1717751650.0762577	813	0.6408308526616568
1717751676.9816704	814	0.6503183184428347
1717751703.133582	815	0.6433640376082204
1717751733.2479815	816	0.6290505075432239
1717751762.4376736	817	0.631763054668673
1717751789.8529322	818	0.6704709021505094
1717751817.1562142	819	0.6323476089537248
1717751844.7834065	820	0.6377595777793718
1717751875.9944518	821	0.636366927552152
1717751903.0661128	822	0.6232743421573889
1717751930.3564131	823	0.6720473749145143
1717751958.0705693	824	0.6570714517520129
1717751988.5828393	825	0.5924652908603831
1717752015.5232456	826	0.6623891713276152
1717752045.5626698	827	0.6326545707045037
1717752073.587736	828	0.6159639992539941
1717752100.7840571	829	0.6653455890762138
1717752125.6891088	830	0.6027789330705957
1717752151.4029074	831	0.6182131909029069
1717752179.784992	832	0.6884356291832888
1717752208.8139987	833	0.6523775303724966
1717752237.9846942	834	0.6594183973770013
1717752266.7175364	835	0.6588157366158784
1717752293.6259513	836	0.6580883505127929
1717752322.2160282	837	0.6562155022612527
1717752350.4897964	838	0.6705400713498588
1717752382.777508	839	0.6234545248697965
1717752410.6736023	840	0.6534256855706791
1717752439.58438	841	0.609537826567834
1717752466.9456546	842	0.6220646167102747
1717752495.645509	843	0.6410722957457319
1717752525.3927925	844	0.657737365785009
1717752551.8983424	845	0.6447800341527143
1717752586.172403	846	0.6300762317908636
1717752619.0199308	847	0.6526145716073319
1717752649.8341002	848	0.6355981544321053
1717752678.7978623	849	0.6476740504435123
1717752710.2908163	850	0.659554558142407
1717752742.6514952	851	0.6315406697862994
1717752769.2040308	852	0.6498596062631695
1717752796.3063989	853	0.610206789007722
1717752823.9467244	854	0.6576368084273014
1717752852.4786153	855	0.6195230106947945
1717752877.0527062	856	0.6058003140716555
1717752902.9282253	857	0.6190748030289018
1717752930.285802	858	0.6105624795522135
1717752957.414172	859	0.7048572805249387
1717752983.6594417	860	0.6233986688188536
1717753014.0077658	861	0.6426440725272685
1717753042.034045	862	0.6117886233670585
1717753068.4768531	863	0.6541421464427423
1717753095.419264	864	0.634237122803629
1717753121.5359323	865	0.6436448137690546
1717753149.4709876	866	0.6555648273207404
1717753182.626447	867	0.6485538859208144
1717753213.380641	868	0.6091894483030181
1717753241.5436606	869	0.642280553126082
1717753270.8623104	870	0.6499268361572446
1717753298.588463	871	0.6595491165316951
1717753327.9470978	872	0.6469201213943503
1717753355.1984074	873	0.6192933443254203
1717753382.7186291	874	0.6470470674214472
1717753410.1478796	875	0.6477586294923264
1717753439.02588	876	0.6322419955724298
1717753469.2284293	877	0.6677699692117954
1717753498.9869423	878	0.6264668587560005
1717753529.3964105	879	0.6588518983370288
1717753557.7827876	880	0.6223448380666938
1717753588.6821706	881	0.5885151391264611
1717753620.3967593	882	0.6494414102055274
1717753650.8740351	883	0.6455336748656426
1717753678.9900663	884	0.6211049548251009
1717753708.850762	885	0.6124114496089956
1717753738.0884345	886	0.6400503066299145
1717753764.2630856	887	0.6714502682312836
1717753795.052266	888	0.6419870961922384
1717753822.8104153	889	0.6506507802534203
1717753851.5612376	890	0.6235373955107878
1717753879.092465	891	0.6019580824859116
1717753905.0151913	892	0.6458618290603065
1717753934.197893	893	0.6246092321756311
1717753962.741429	894	0.6673317329943533
1717753994.277372	895	0.6221154182604083
1717754023.6310108	896	0.6535237962248891
1717754050.9742897	897	0.6580428240645034
1717754077.7197623	898	0.6230536071139309
1717754104.057358	899	0.6364339143412685
1717754131.0237625	900	0.6622138931824537
1717754158.3192725	901	0.6570572088353627
1717754190.875126	902	0.6370634346914384
1717754220.1257925	903	0.6094113434441775
1717754247.4967124	904	0.6590065236881519
1717754278.808724	905	0.6254048113409847
1717754303.8047528	906	0.6374524737434569
1717754333.6542451	907	0.6448072282240092
1717754362.1461442	908	0.6422567168302934
1717754391.0749116	909	0.6595708141577602
1717754418.6351352	910	0.6635453262944608
1717754444.5548625	911	0.6340173442679089
1717754472.538937	912	0.6260887223108613
1717754500.0871537	913	0.6187269474745131
1717754525.0551865	914	0.6453943672686774
1717754553.9529712	915	0.5860999428540142
1717754584.435248	916	0.6305123845533034
1717754610.8258345	917	0.6352013845000898
1717754641.1027236	918	0.6426969293934116
1717754671.9168627	919	0.6243666524497837
1717754703.1029534	920	0.6152630985237943
1717754728.872731	921	0.6282664606515053
1717754757.8864768	922	0.6408873380673182
1717754789.3774366	923	0.6236286527132947
1717754817.1845734	924	0.6488205256329332
1717754845.8864174	925	0.6697826626024155
1717754871.6821835	926	0.6544792259462092
1717754897.7248812	927	0.6480469624022684
1717754928.151176	928	0.6340678274682645
1717754955.033599	929	0.6142160380164312
1717754985.669834	930	0.6138485854459129
1717755014.054616	931	0.6403820060480401
1717755046.425666	932	0.6625126788828597
1717755073.2501152	933	0.6601628453602206
1717755100.8083284	934	0.6419739507315358
1717755126.2702067	935	0.6303316521099936
1717755155.631837	936	0.6093652540202656
1717755185.8701916	937	0.6122240977742591
1717755216.0675592	938	0.6103271590702727
1717755242.4161568	939	0.6305474051122937
1717755269.9913633	940	0.6074655894153006
1717755300.9096897	941	0.64963860162325
1717755331.1363056	942	0.6433681113316024
1717755356.1533308	943	0.6117684010171506
1717755384.8331425	944	0.6634210607343267
1717755418.5194335	945	0.6216608330485514
1717755447.1083171	946	0.6452131811954225
1717755480.0208406	947	0.6009367470182787
1717755506.549373	948	0.7039661346938895
1717755536.4268515	949	0.6652059306370883
1717755565.1466897	950	0.647775340593693
1717755596.2507725	951	0.6559902844193869
1717755624.3987868	952	0.6355169887603355
1717755654.2622707	953	0.6455203526775344
1717755686.9648497	954	0.6046103266606547
1717755715.42276	955	0.6664264541430682
1717755742.114214	956	0.6425263274626932
1717755771.6348317	957	0.6322007063692608
1717755801.3773465	958	0.5940837497105348
1717755830.8059647	959	0.6304984257061156
1717755857.728373	960	0.6191491540596523
1717755886.3322573	961	0.5717203139811703
1717755912.665234	962	0.6400179509619652
1717755943.5013933	963	0.6428651064788936
1717755974.0406575	964	0.6497486838893539
1717756001.993742	965	0.5762133796092135
1717756030.9884894	966	0.5893530101727876
1717756063.007289	967	0.6467967260132613
1717756094.6131952	968	0.6302538211156954
1717756124.1137908	969	0.6626325982065635
1717756155.1988754	970	0.6425906065792498
1717756185.4751818	971	0.6372844744859605
1717756211.960768	972	0.6384874984160942
1717756238.6612568	973	0.628626847720308
1717756267.5720408	974	0.6540766371148785
1717756292.434111	975	0.6140731903315936
1717756321.6747773	976	0.6498034942206733
1717756351.185369	977	0.5744754862494635
1717756382.2834463	978	0.6712822765614737
1717756412.5715923	979	0.6510378001313749
1717756445.6950314	980	0.6248322691440792
1717756469.7903476	981	0.6356872425535607
1717756500.537537	982	0.6447813516292695
1717756528.382244	983	0.6662446607330399
1717756560.9416244	984	0.643524404569156
1717756589.7236392	985	0.6532423400951824
1717756620.0540214	986	0.6298377397675747
1717756647.782176	987	0.6431339793089189
1717756678.1065073	988	0.6341445412540225
1717756705.147887	989	0.6218787442753866
1717756736.679827	990	0.6826872426544014
1717756762.7135203	991	0.6150630509783324
1717756790.7275915	992	0.6019888917883787
1717756817.300111	993	0.5616547033732132
1717756846.4788048	994	0.6812540986648551
1717756878.4326196	995	0.569431609771544
1717756905.985831	996	0.6609209128344019
1717756932.1594777	997	0.6047088721500745
1717756960.8443308	998	0.6473914152989045
1717756986.8980196	999	0.6235043068740795
