# Supplementary material for: Achieving consistency in FedSAM using local adaptive distillation on sports image classification
Source: PLoS One. 2025 Oct 17;20(10):e0333210. doi: 10.1371/journal.pone.0333210 (PMC12533856; doi:10.1371/journal.pone.0333210)
Supplement: S1 File — All figures (Figs 1–9) and Tables (Table 1–8) are sequentially numbered in the supplementary files. (ZIP) [file pone.0333210.s001.zip › Support-Information-only-datasets/Original experimental data/sport100/0.4/D2/Scaffold.csv]

Wall time	Step	Value	0.835300028
1701268662	0	0.0
1701268676	1	0.0
1701268702	3	0.03983600429512439
1701268713	4	0.04794884875932337
1701268727	5	0.07657655088524634
1701268738	6	0.15777787381761973
1701268750	7	0.1812492723738275
1701268762	8	0.2163469009367392
1701268775	9	0.16768897039244443
1701268788	10	0.22051611343212063
1701268801	11	0.25552493288121264
1701268814	12	0.2343914889127765
1701268827	13	0.2831170168456578
1701268841	14	0.324675508312093
1701268855	15	0.33851147166464285
1701268867	16	0.29644788743460426
1701268881	17	0.3310657914568136
1701268895	18	0.35028014682238523
1701268910	19	0.3368066993661141
1701268921	20	0.3451783955979351
1701268932	21	0.36714276425041537
1701268946	22	0.3666929363418182
1701268960	23	0.37241206001100996
1701268971	24	0.3804433227842609
1701268985	25	0.3737497907534596
1701268997	26	0.3538011254306008
1701269009	27	0.40841438960351345
1701269035	29	0.42448630201
1701269047	30	0.38575672358444574
1701269062	31	0.43275099656534044
1701269075	32	0.39246129564820403
1701269087	33	0.46258990185418475
1701269101	34	0.4268830738480224
1701269112	35	0.42092990793873436
1701269125	36	0.4259300583096662
1701269136	37	0.47249012741455815
1701269147	38	0.44377750961989054
1701269160	39	0.4284481602060272
1701269172	40	0.468969517819098
1701269197	42	0.49036979597142744
1701269210	43	0.4820747034713006
1701269222	44	0.4833530438854176
1701269235	45	0.5059963458569959
1701269251	46	0.46486331522884883
1701269261	47	0.5026557446083733
1701269275	48	0.4944728871993562
1701269287	49	0.5354677290511319
1701269297	50	0.5175630715167184
1701269305	51	0.4772559838724268
1701269590	0	0.0
1701269596	1	0.0
1701269602	2	0.016921522634817818
1701269608	3	0.05882751278101952
1701269613	4	0.07537405992468012
1701269620	5	0.1328911839925819
1701269625	6	0.15680735100658513
1701269631	7	0.16381621051299045
1701269637	8	0.21735961295309006
1701269642	9	0.19561455032572642
1701269649	10	0.1851848934701309
1701269655	11	0.2766033981390561
1701269662	12	0.26258741634907784
1701269669	13	0.2851408208997097
1701269675	14	0.30248203287331343
1701269682	15	0.3067037836558867
1701269688	16	0.3107674556691097
1701269695	17	0.31570808977409215
1701269701	18	0.39242446723484026
1701269707	19	0.33890267724930057
1701269712	20	0.3544955901606619
1701269718	21	0.35013238872246555
1701269724	22	0.36309913662246346
1701269730	23	0.36865482753518214
1701269735	24	0.3755060181168739
1701269742	25	0.41320422980792637
1701269747	26	0.3802025006567388
1701269752	27	0.4191648774008378
1701269758	28	0.3927004558343029
1701269764	29	0.38339448206375676
1701269770	30	0.4027410305349859
1701269777	31	0.40423255118069634
1701269783	32	0.4332715375228238
1701269788	33	0.4229089660761934
1701269795	34	0.4333212126737956
1701269801	35	0.4415402112302221
1701269806	36	0.45402689030796767
1701269811	37	0.47409340364542296
1701269817	38	0.4195789206406488
1701269822	39	0.44956847029857877
1701269828	40	0.4927603853144749
1701269833	41	0.4198611715394878
1701269839	42	0.4569516781077535
1701269845	43	0.4520659100237966
1701269851	44	0.45376401368535574
1701269857	45	0.46455451192675173
1701269864	46	0.47219008655851
1701269869	47	0.4527655239098938
1701269876	48	0.4782477660277192
1701269882	49	0.49435132250133196
1701269887	50	0.49013328714849114
1701269893	51	0.46586878861006786
1701269899	52	0.4956938043846286
1701269904	53	0.4833721149428545
1701269910	54	0.5233205091252905
1701269916	55	0.505061052296739
1701269922	56	0.5037717866147086
1701269928	57	0.48711131726298396
1701269934	58	0.5068207262633209
1701269939	59	0.5153527932413016
1701269945	60	0.5131507473929209
1701269950	61	0.5145586418519293
1701269956	62	0.47181801221971165
1701269962	63	0.5407781396743455
1701269968	64	0.519198521152278
1701269974	65	0.5238847741892878
1701269981	66	0.5488478373643916
1701269987	67	0.5475481499266599
1701269994	68	0.5336162156931762
1701270000	69	0.5234504806262003
1701270006	70	0.559633096552687
1701270011	71	0.542684172571932
1701270017	72	0.5527041290494945
1701270023	73	0.5402956811354004
1701270030	74	0.5593788529235934
1701270036	75	0.5352133203908969
1701270048	77	0.5331518513200063
1701270055	78	0.5671929192822783
1701270061	79	0.5540791205036403
1701270072	81	0.5478260035836672
1701270079	82	0.5484559752339558
1701270085	83	0.5229163289707235
1701270090	84	0.5446793871954809
1701270096	85	0.5475735238439082
1701270102	86	0.578997066978095
1701270108	87	0.5668132699551206
1701270115	88	0.5381358829713967
1701270121	89	0.5609851518659991
1701270127	90	0.5971808440577293
1701270133	91	0.5738185970679048
1701270139	92	0.5632035207255831
1701270145	93	0.57376972769107
1701270152	94	0.5687609028693928
1701270158	95	0.5884842599760378
1701270163	96	0.5745584098815987
1701270169	97	0.5782313962338704
1701270175	98	0.5783392343828052
1701270181	99	0.5601400666140719
1701270193	101	0.5797194447640228
1701270198	102	0.6060595636431994
1701270204	103	0.5876926142661936
1701270209	104	0.5758905057021079
1701270216	105	0.5717158672879125
1701270221	106	0.62001799616447
1701270227	107	0.5767320298273176
1701270233	108	0.5846940902087843
1701270239	109	0.5964018067107616
1701270246	110	0.5922448035899917
1701270252	111	0.5971029476577994
1701270259	112	0.5611493483049035
1701270265	113	0.5954722373090846
1701270271	114	0.6005763483435856
1701270277	115	0.6203129246178256
1701270283	116	0.6262695353850712
1701270289	117	0.6093003370438546
1701270295	118	0.590814908221138
1701270302	119	0.6036226133719785
1701270308	120	0.5809989840722734
1701270314	121	0.5950709587369332
1701270321	122	0.622935783469328
1701270326	123	0.595869421409104
1701270332	124	0.6036002281428001
1701270338	125	0.604204903720996
1701270343	126	0.6033668356131998
1701270349	127	0.5839049199211028
1701270354	128	0.5415281718204445
1701270361	129	0.5789013842522253
1701270366	130	0.6059328825837992
1701270371	131	0.586713412166353
1701270378	132	0.6155503056788422
1701270384	133	0.6104854270835463
1701270390	134	0.5965985322589186
1701270396	135	0.5807508381480474
1701270403	136	0.5962592253526043
1701270409	137	0.6143706775912818
1701270414	138	0.6055736365598331
1701270420	139	0.5978271649957903
1701270426	140	0.6159177221568787
1701270432	141	0.6081732809698736
1701270438	142	0.5994875480131645
1701270458	145	0.6167124612006446
1701270463	146	0.6241475802806195
1701270472	147	0.6199221598130683
1701270477	148	0.605471148755351
1701270483	149	0.5923903447640471
1701270489	150	0.602226397008979
1701270494	151	0.5912721346041916
1701270506	153	0.5923824629943408
1701270512	154	0.5989027903224657
1701270517	155	0.5723995415453356
1701270524	156	0.5915377711634066
1701270531	157	0.602918172548471
1701270541	159	0.6149377067906516
1701270547	160	0.5889064540864059
1701270552	161	0.6355872682573267
1701270557	162	0.6027535634447592
1701270564	163	0.6028246278061553
1701270569	164	0.6026699111976661
1701270575	165	0.6098677566134731
1701270580	166	0.6273947908484925
1701270585	167	0.6165367639980834
1701270591	168	0.6097763465924533
1701270599	169	0.5765682495554416
1701270604	170	0.6199067186079052
1701270611	171	0.5985628867255894
1701270622	173	0.5984401046600804
1701270629	174	0.6188023499979306
1701270635	175	0.6034416202101962
1701270640	176	0.5857420142060499
1701270646	177	0.6220926737204887
1701270653	178	0.6102109630506813
1701270658	179	0.6364474169114163
1701270665	180	0.6120063879327343
1701270670	181	0.6283615859256191
1701270676	182	0.6158209473476822
1701270682	183	0.6340197187807166
1701270688	184	0.5868028711535683
1701270694	185	0.6084769474602212
1701270701	186	0.6238515974079734
1701270708	187	0.5912827156169729
1701270714	188	0.6123214791563624
1701270720	189	0.6238869255455288
1701270725	190	0.6185599296687694
1701270731	191	0.6191795491729245
1701270737	192	0.5955787491144944
1701270743	193	0.6161574474516412
1701270750	194	0.6217734902781197
1701270756	195	0.6185562633539852
1701270763	196	0.5892937098642315
1701270768	197	0.6197696242436913
1701270774	198	0.6055892210961731
1701270780	199	0.612759338213143
1701270786	200	0.6262961700953925
1701270792	201	0.6198501080499254
1701270797	202	0.6133662668479023
1701270802	203	0.6296556293723239
1701270808	204	0.6083527970655344
1701270814	205	0.6340099164921399
1701270819	206	0.6242545909037519
1701270826	207	0.6120346729805385
1701270831	208	0.5969650492904294
1701270837	209	0.6017601794744898
1701270844	210	0.6050812744576822
1701270849	211	0.606208542703277
1701270855	212	0.6206757507379289
1701270862	213	0.6276361927311747
1701270873	215	0.6218859373017057
1701270879	216	0.620213414352812
1701270883	217	0.6192086385667227
1701270889	218	0.6212672270826421
1701270895	219	0.6139381580540273
1701270899	220	0.6104230666915232
1701270905	221	0.6342686822892158
1701270911	222	0.6272309680274547
1701270916	223	0.6078330841113854
1701270921	224	0.6108150387320854
1701270927	225	0.6001026084989468
1701270934	226	0.6174196045735989
1701270940	227	0.6621841353745707
1701270945	228	0.6300261171327811
1701270951	229	0.6460380388421996
1701270958	230	0.6095664192975735
1701270965	231	0.6169295877919254
1701270970	232	0.6372634753109867
1701270976	233	0.6355037119964777
1701270981	234	0.6189013903728666
1701270987	235	0.6460207045009989
1701270998	237	0.6339585273057208
1701271010	239	0.6207216226092218
1701271015	240	0.6385840763250228
1701271020	241	0.6218071640881198
1701271028	242	0.6454548106033181
1701271033	243	0.6160265267472482
1701271040	244	0.627065292881858
1701271046	245	0.6399604166863156
1701271052	246	0.6424154029105078
1701271058	247	0.6026281202775278
1701271064	248	0.6201334757399448
1701271070	249	0.640305808481413
1701271075	250	0.626603725362682
1701271081	251	0.6212545933130115
1701271087	252	0.6275198145302044
1701271093	253	0.6083197646523428
1701271104	255	0.6321547731776349
1701271110	256	0.6438304022164801
1701271116	257	0.6526187944889638
1701271122	258	0.6354222035862498
1701271127	259	0.6156111608207789
1701271141	261	0.6137037256273397
1701271147	262	0.6370091647923872
1701271153	263	0.6496138722748009
1701271159	264	0.6336761859707191
1701271165	265	0.6261789644158084
1701271170	266	0.6269014986149583
1701271176	267	0.6230505150923736
1701271181	268	0.6324439028549971
1701271186	269	0.6171937186829132
1701271193	270	0.6333800154217804
1701271198	271	0.6142005558467764
1701271204	272	0.648985839817232
1701271210	273	0.6118384619096601
1701271218	274	0.6411511045076723
1701271223	275	0.6244374810765037
1701271229	276	0.6274351509448115
1701271235	277	0.6300446151827913
1701271240	278	0.642228957812345
1701271245	279	0.6507126937510654
1701271251	280	0.6305119285552149
1701271258	281	0.6244715879293924
1701271264	282	0.6325400891642742
1701271270	283	0.6163717814548796
1701271277	284	0.6168642555552379
1701271282	285	0.6351431243246459
1701271289	286	0.6297211401590906
1701271295	287	0.6409792508993856
1701271300	288	0.6416207309240803
1701271308	289	0.6321532099194901
1701271314	290	0.6302829087568765
1701271319	291	0.6476855731348723
1701271325	292	0.6338426142144395
1701271331	293	0.6442855415198184
1701271336	294	0.6350879978461009
1701271342	295	0.6379305168759403
1701271348	296	0.608234040881518
1701271354	297	0.6499970937709385
1701271360	298	0.6612326232827315
1701271366	299	0.618956057312441
1701271371	300	0.6349291891716501
1701271376	301	0.633177034617286
1701271382	302	0.6519963543123202
1701271389	303	0.6521618186629236
1701271395	304	0.6356602832467383
1701271400	305	0.6211294271591713
1701271406	306	0.6415137034729842
1701271412	307	0.6234530298535736
1701271419	308	0.6345971163824944
1701271424	309	0.6331293605885508
1701271430	310	0.6486305074866855
1701271436	311	0.611195376398846
1701271443	312	0.6498221254057349
1701271449	313	0.6342383279700919
1701271455	314	0.6423250212605376
1701271460	315	0.6324354265749055
1701271467	316	0.6316443559598568
1701271480	318	0.665620510245082
1701271486	319	0.652660122254666
1701271493	320	0.5940652463433364
1701271499	321	0.642346314960413
1701271505	322	0.6391668204806035
1701271512	323	0.6542399130431272
1701271518	324	0.6394418942810244
1701271523	325	0.6432117633945463
1701271529	326	0.6288677102501304
1701271535	327	0.6577628093098477
1701271540	328	0.6360117112814655
1701271546	329	0.652631988003438
1701271552	330	0.652726246310399
1701271557	331	0.6543778452508325
1701271564	332	0.6390148563786111
1701271570	333	0.6316141122573744
1701271576	334	0.6357514116371896
1701271582	335	0.6304936466893224
1701271587	336	0.6573742139323673
1701271592	337	0.6232682433521117
1701271598	338	0.63741640732185
1701271604	339	0.621571030646906
1701271610	340	0.6718987199625149
1701271615	341	0.6470509148513516
1701271626	343	0.6740093437861577
1701271632	344	0.6403497825647398
1701271638	345	0.6531774397470167
1701271643	346	0.6364795523163961
1701271649	347	0.6213752630468317
1701271655	348	0.6334195493555329
1701271660	349	0.6173646819676446
1701271665	350	0.6506701148962434
1701271673	351	0.6235666293841139
1701271679	352	0.6285878853790864
1701271683	353	0.6369673745819315
1701271691	354	0.6347218661781265
1701271696	355	0.6521267969231198
1701271702	356	0.6310905830898186
1701271707	357	0.6345845565196279
1701271713	358	0.6445324057655109
1701271718	359	0.6327207553955433
1701271724	360	0.6398392601261115
1701271730	361	0.637976930461005
1701271737	362	0.6235190509934897
1701271743	363	0.6168616519044181
1701271750	364	0.6392681769697205
1701271761	366	0.6257756498215761
1701271767	367	0.625965799027642
1701271774	368	0.6571297952477427
1701271779	369	0.6309705673141788
1701271785	370	0.6265736144759747
1701271791	371	0.6215643009152197
1701271798	372	0.661924146299971
1701271804	373	0.6585543923515703
1701271810	374	0.6526498614247409
1701271816	375	0.6590186464385343
1701271822	376	0.6478795440270494
1701271829	377	0.6447325217018485
1701271836	378	0.6372566298744795
1701271848	380	0.6299411610135351
1701271858	382	0.623258879396631
1701271864	383	0.6339642889555474
1701271870	384	0.6387397228942157
1701271877	385	0.6217322019309124
1701271883	386	0.6427665156667917
1701271889	387	0.6500879652791974
1701271895	388	0.637403852163629
1701271901	389	0.6239527804537421
1701271907	390	0.6657319265789124
1701271912	391	0.6487101094641395
1701271918	392	0.6682974534665531
1701271925	393	0.6441000874019217
1701271932	394	0.6375074689848785
1701271938	395	0.6249833936403922
1701271943	396	0.638685943695378
1701271949	397	0.6486650542988261
1701271954	398	0.6570210420780149
1701271960	399	0.654581227843302
1701271967	400	0.6480523647657157
1701271973	401	0.6484120152612798
1701271979	402	0.6455581849232017
1701271985	403	0.6604017385405752
1701271991	404	0.6436098541152718
1701271996	405	0.6359744075794209
1701272002	406	0.627978888378327
1701272007	407	0.6240901400773456
1701272011	408	0.6291497797459448
1701272017	409	0.6441052823896507
1701272024	410	0.6366222679769008
1701272029	411	0.629410713908168
1701272033	412	0.6404365454367779
1701272040	413	0.643796271999825
1701272045	414	0.652163566329836
1701272050	415	0.6336890814812515
1701272057	416	0.6317738564562263
1701272063	417	0.6455677193774604
1701272068	418	0.6399421911641466
1701272073	419	0.6332341399009119
1701272080	420	0.6466222725211603
1701272085	421	0.6390196872655067
1701272091	422	0.6461806678129621
1701272096	423	0.634899544835159
1701272101	424	0.6407392085435385
1701272106	425	0.6525218330489667
1701272111	426	0.6402713060136854
1701272118	427	0.6307295849483826
1701272123	428	0.6437218387889544
1701272129	429	0.6420789077506222
1701272134	430	0.6629613496186586
1701272140	431	0.6369510655466886
1701272146	432	0.6290459461165593
1701272153	433	0.6279238635257763
1701272159	434	0.6480990878308764
1701272165	435	0.6544979114771858
1701272170	436	0.651256068056916
1701272176	437	0.6390515423291147
1701272183	438	0.6366870532178811
1701272190	439	0.6557163507307067
1701272196	440	0.6442305270759492
1701272203	441	0.6506705620037041
1701272216	443	0.643723633094051
1701272222	444	0.6455110394924817
1701272228	445	0.6666979296783361
1701272234	446	0.6303270666072448
1701272240	447	0.655383822647268
1701272245	448	0.6578024454830921
1701272256	450	0.6379338216590099
1701272262	451	0.6325363560171283
1701272269	452	0.6688215095448161
1701272275	453	0.6416719214339287
1701272281	454	0.6422540765841801
1701272288	455	0.6559188756317643
1701272294	456	0.6375659321444739
1701272301	457	0.6426222048636481
1701272306	458	0.6583016521039502
1701272312	459	0.6495162494252644
1701272318	460	0.6458494285347588
1701272324	461	0.6484929981999062
1701272329	462	0.6545644526338015
1701272335	463	0.65417797502529
1701272342	464	0.6465402833724956
1701272348	465	0.6495567060794647
1701272354	466	0.6456794470206313
1701272360	467	0.6412477541278965
1701272366	468	0.6592901601903879
1701272379	470	0.6450562837353919
1701272385	471	0.6539300244210297
1701272392	472	0.648994298692254
1701272398	473	0.6351629230034587
1701272421	477	0.6578039035758231
1701272427	478	0.649562266680598
1701272433	479	0.6215946063574498
1701272438	480	0.6259725127877196
1701272444	481	0.6363798234743869
1701272450	482	0.6430082221090329
1701272457	483	0.640104088763194
1701272461	484	0.6325773105534301
1701272467	485	0.6560265465074316
1701272474	486	0.6312000178508441
1701272480	487	0.6504055373757388
1701272486	488	0.6540691475459971
1701272491	489	0.6494694113826477
1701272497	490	0.6465346575108528
1701272503	491	0.6436835996783495
1701272508	492	0.6536457902654492
1701272514	493	0.651796722742823
1701272520	494	0.6525018351844238
1701272525	495	0.6362164892008157
1701272530	496	0.6558244699940773
1701272536	497	0.6540120154730636
1701272542	498	0.624401373370497
1701272549	499	0.6187023187475564
1701272554	500	0.6443592368028
1701272560	501	0.6494476681445269
1701272573	503	0.6313791709211147
1701272578	504	0.6521718615456262
1701272585	505	0.6387536582511718
1701272591	506	0.6615399459316192
1701272597	507	0.6494794522841434
1701272602	508	0.6463120450997135
1701272608	509	0.6377886340811932
1701272615	510	0.6512134874337079
1701272622	511	0.6441633953481266
1701272627	512	0.6403679855342164
1701272633	513	0.6355398318261787
1701272639	514	0.6515679962614567
1701272645	515	0.6593940579241557
1701272650	516	0.6364492371701299
1701272657	517	0.6414971002322707
1701272664	518	0.6558607873485038
1701272669	519	0.6414079481796535
1701272676	520	0.6438459181541756
1701272682	521	0.661396829308743
1701272688	522	0.6253557212368898
1701272694	523	0.6382446539015096
1701272701	524	0.6729547368220523
1701272706	525	0.6637469588279897
1701272712	526	0.6518722208499464
1701272718	527	0.642670334661491
1701272724	528	0.6477018555341786
1701272731	529	0.6519448947530956
1701272735	530	0.6455220354989252
1701272740	531	0.655749357436113
1701272745	532	0.6427680111189754
1701272751	533	0.6502409682608672
1701272757	534	0.6480880391932865
1701272762	535	0.6848314558164269
1701272768	536	0.6588708274467002
1701272773	537	0.654258668782887
1701272783	539	0.6659303890355596
1701272789	540	0.6456547708648444
1701272795	541	0.6396632867928845
1701272801	542	0.6610954331325848
1701272806	543	0.6647914693315131
1701272811	544	0.6484704499569892
1701272816	545	0.6437179956952118
1701272822	546	0.6505263915687256
1701272827	547	0.643274454580905
1701272833	548	0.6391419480080316
1701272839	549	0.6267584307143206
1701272846	550	0.6380261202443003
1701272851	551	0.6393458320107909
1701272857	552	0.650867775899167
1701272862	553	0.619889580794525
1701272869	554	0.6387908602415765
1701272882	556	0.6460925065846195
1701272887	557	0.6529537847441376
1701272893	558	0.6599346560907616
1701272899	559	0.6219067081103797
1701272904	560	0.6466600809069464
1701272910	561	0.6466137674762417
1701272916	562	0.6511072669989669
1701272922	563	0.6549004115928496
1701272929	564	0.6406050823363788
1701272934	565	0.6417570312144968
1701272939	566	0.6377837701902281
1701272945	567	0.6446973850565498
1701272951	568	0.642173229614776
1701272957	569	0.6471963416967496
1701272963	570	0.6593113302763566
1701272969	571	0.6485187712404648
1701272974	572	0.644654082810323
1701272981	573	0.6415834427177697
1701272986	574	0.6406309258640711
1701272992	575	0.6533027888910489
1701272998	576	0.639025586517547
1701273004	577	0.6514472344608416
1701273008	578	0.6533706732720099
1701273014	579	0.6606102915097596
1701273019	580	0.6551725467301042
1701273025	581	0.6485354129633891
1701273031	582	0.633688554460139
1701273037	583	0.6493494952650369
1701273043	584	0.6529240327371284
1701273048	585	0.6561053302926283
1701273053	586	0.6495781814730007
1701273059	587	0.6525233811978312
1701273064	588	0.6440625581579944
1701273070	589	0.6603420856823891
1701273076	590	0.6398128945111796
1701273082	591	0.6590823399640637
1701273086	592	0.6471982674312304
1701273092	593	0.6482480130360997
1701273098	594	0.6536130598141334
1701273104	595	0.655259046924278
1701273109	596	0.6570360804503028
1701273115	597	0.6568076075933145
1701273121	598	0.6513506634356112
1701273126	599	0.6498459137895962
1701273133	600	0.6463175645596514
1701273139	601	0.6559713553980875
1701273152	603	0.6364215984834132
1701273158	604	0.644372606512371
1701273163	605	0.6415247185918042
1701273168	606	0.6647029348843055
1701273175	607	0.6418982148150815
1701273181	608	0.6404360024018693
1701273186	609	0.651772619352166
1701273191	610	0.6457952124629674
1701273197	611	0.6370485029138632
1701273203	612	0.6579297894943804
1701273209	613	0.6533756199551812
1701273215	614	0.6439072094180346
1701273221	615	0.6578143401760888
1701273228	616	0.649212578557102
1701273233	617	0.6493329554044035
1701273246	619	0.6330311805482545
1701273252	620	0.6508619884167184
1701273258	621	0.6516726688794767
1701273263	622	0.6433054136642756
1701273270	623	0.6427402166923389
1701273275	624	0.6461331973603464
1701273282	625	0.6399007785241859
1701273288	626	0.6378621898940096
1701273294	627	0.651751668660165
1701273300	628	0.6543561969641346
1701273306	629	0.6589335095888291
1701273313	630	0.6535802237523087
1701273318	631	0.6615192720283672
1701273324	632	0.6382395180764641
1701273330	633	0.651528215881894
1701273336	634	0.638801497684787
1701273341	635	0.6466588392709623
1701273347	636	0.649097993029008
1701273352	637	0.6378224769685835
1701273357	638	0.651749269652371
1701273362	639	0.6395712293396025
1701273368	640	0.6476803847876202
1701273374	641	0.6538806618892661
1701273381	642	0.6424474223412001
1701273386	643	0.6407216895295553
1701273392	644	0.6332474201692087
1701273410	647	0.6472271242498387
1701273416	648	0.6570946005144751
1701273421	649	0.6662194296093018
1701273428	650	0.6498576997453116
1701273434	651	0.644012968216333
1701273439	652	0.6526134001828056
1701273444	653	0.6555183141599292
1701273450	654	0.659460584458176
1701273455	655	0.6599165747985601
1701273462	656	0.6608292320585972
1701273468	657	0.6492843426276516
1701273474	658	0.6528759446522829
1701273479	659	0.6406458122532933
1701273484	660	0.6626702499796299
1701273496	662	0.6468358908995792
1701273501	663	0.6424275647649385
1701273507	664	0.650225859446395
1701273512	665	0.6307507622166831
1701273519	666	0.6532682751367753
1701273523	667	0.6536471253014852
1701273529	668	0.6539439012041419
1701273535	669	0.6496292450515371
1701273541	670	0.6520432339458636
1701273546	671	0.6471401053616146
1701273551	672	0.6577578725618779
1701273556	673	0.6491087824818632
1701273562	674	0.6470890328631098
1701273568	675	0.6560581257211128
1701273573	676	0.6455375701298409
1701273579	677	0.6442099347576048
1701273586	678	0.6534432148681694
1701273592	679	0.643771341830951
1701273598	680	0.6424492467451567
1701273604	681	0.6533650813283134
1701273611	682	0.6472890801528042
1701273617	683	0.6584012601705032
1701273623	684	0.6564448841341373
1701273628	685	0.6423999351778242
1701273634	686	0.6429955730315283
1701273640	687	0.655991143556137
1701273645	688	0.6497443081562605
1701273651	689	0.6448099990209866
1701273657	690	0.6347698233474968
1701273663	691	0.6510980717901367
1701273669	692	0.6428981582123293
1701273675	693	0.6518129546067584
1701273679	694	0.6359631603360534
1701273685	695	0.6534341770398729
1701273697	697	0.6415814197743648
1701273702	698	0.6468724101406744
1701273708	699	0.6516446666357686
1701273713	700	0.6500093119267513
1701273719	701	0.6546474919447781
1701273726	702	0.6453932713117398
1701273732	703	0.6543917941973655
1701273738	704	0.6664977060532838
1701273744	705	0.6531317236134816
1701273750	706	0.6582698516046207
1701273755	707	0.6480205022590141
1701273761	708	0.6360405944587393
1701273767	709	0.6496645053215285
1701273772	710	0.6542417726540856
1701273779	711	0.6533887081562788
1701273785	712	0.6571530735582305
1701273791	713	0.6340219843572955
1701273797	714	0.653986236331855
1701273802	715	0.644428674272622
1701273808	716	0.6477192163591234
1701273814	717	0.6588541986323665
1701273819	718	0.6558107060818046
1701273825	719	0.6483441885238025
1701273831	720	0.659861388011715
1701273838	721	0.6460169880473817
1701273844	722	0.6630065240877298
1701273849	723	0.6547447359508418
1701273854	724	0.6445571368544976
1701273865	726	0.6513057670667355
1701273870	727	0.6516915557708453
1701273876	728	0.6501780844482308
1701273881	729	0.6482739458230051
1701273887	730	0.647134086582155
1701273892	731	0.6550379041922544
1701273897	732	0.6412906816672514
1701273902	733	0.6454632807480267
1701273908	734	0.6543493281468362
1701273914	735	0.6396408761985255
1701273919	736	0.640339464495528
1701273925	737	0.6431613808556209
1701273930	738	0.6571016082455681
1701273936	739	0.6391713588897963
1701273942	740	0.6442438646355739
1701273948	741	0.6525369060886064
1701273955	742	0.6550915305820695
1701273962	743	0.6512923400114168
1701273969	744	0.6502240388453592
1701273973	745	0.6495762622136334
1701273978	746	0.6502230832996457
1701273985	747	0.6490663734389286
1701273991	748	0.6408274636992752
1701273998	749	0.6472485724010497
1701274005	750	0.6595692159842669
1701274010	751	0.6597871078641422
1701274017	752	0.6509702059631193
1701274023	753	0.6461971255076195
1701274028	754	0.6458016599953936
1701274034	755	0.658117612649049
1701274040	756	0.6501615476368435
1701274047	757	0.6454789042517003
1701274058	759	0.652648706930513
1701274063	760	0.6528349082316789
1701274069	761	0.6447719818833039
1701274074	762	0.645997485140152
1701274079	763	0.6604201908152004
1701274086	764	0.6554435550088572
1701274090	765	0.6615828182690573
1701274097	766	0.6419909675384
1701274103	767	0.6475208499057894
1701274110	768	0.659114683201186
1701274117	769	0.6511896062864648
1701274123	770	0.6497504757071599
1701274129	771	0.6573495102362877
1701274135	772	0.6553326422348881
1701274141	773	0.6536722610786755
1701274146	774	0.6483126293007686
1701274152	775	0.652371163969354
1701274158	776	0.6465503352678165
1701274164	777	0.6492045988737207
1701274169	778	0.6467601591523139
1701274175	779	0.6440995907538178
1701274181	780	0.6495767347527663
1701274188	781	0.6514666817385745
1701274193	782	0.6476386890574681
1701274198	783	0.6590230788481807
1701274204	784	0.6441750947381906
1701274210	785	0.649455029681658
1701274215	786	0.6519957214337225
1701274221	787	0.6474646092646346
1701274226	788	0.6457671017816884
1701274231	789	0.6634741265582361
1701274237	790	0.6550548451161456
1701274243	791	0.6472356378635712
1701274248	792	0.6498189456057533
1701274253	793	0.6447539761272989
1701274258	794	0.6505841174740347
1701274264	795	0.6554950963220764
1701274270	796	0.6561590998479323
1701274281	798	0.6565770565652357
1701274287	799	0.6489126034613597
1701274295	800	0.6510394283652565
1701274300	801	0.6495640409939658
1701274307	802	0.640919714690821
1701274312	803	0.6577696731731947
1701274316	804	0.6500521696907018
1701274322	805	0.6515185585661711
1701274334	807	0.6548657875465776
1701274340	808	0.6492309894699116
1701274345	809	0.6478329984960604
1701274352	810	0.6465487203648973
1701274358	811	0.6495973652371516
1701274370	813	0.6552091718358357
1701274375	814	0.6487049757511744
1701274380	815	0.6506801671730721
1701274386	816	0.6520468480673018
1701274392	817	0.642755463004244
1701274398	818	0.6581391205169045
1701274403	819	0.6585419056362062
1701274408	820	0.6432819906129222
1701274415	821	0.6579146113837357
1701274420	822	0.6570754742049101
1701274427	823	0.6499021021916973
1701274433	824	0.6479823092866901
1701274439	825	0.6491286853434964
1701274444	826	0.6539802203636866
1701274450	827	0.6473464571204531
1701274456	828	0.6455015732605124
1701274461	829	0.6560564064279423
1701274466	830	0.6479296698845589
1701274470	831	0.6528038835318094
1701274476	832	0.6483909970305599
1701274481	833	0.6526379162501842
1701274487	834	0.6519820945841772
1701274493	835	0.65449162901235
1701274499	836	0.6556592206004341
1701274504	837	0.6519581067387018
1701274510	838	0.651997222780861
1701274517	839	0.6508366205923994
1701274523	840	0.6448254232926518
1701274529	841	0.6470527592064533
1701274534	842	0.6501170457479905
1701274539	843	0.650813703433217
1701274545	844	0.6534547832716203
1701274550	845	0.6428549688849455
1701274557	846	0.6523611085621823
1701274564	847	0.6486357666767882
1701274570	848	0.6581702887848538
1701274576	849	0.6481284599886036
1701274582	850	0.6500951776538701
1701274588	851	0.6535394925057935
1701274594	852	0.6601719775675943
1701274600	853	0.6575766427711508
1701274606	854	0.6443841422799607
1701274611	855	0.6541006259775702
1701274616	856	0.6464122434471181
1701274621	857	0.6435054663945036
1701274626	858	0.6538327533236047
1701274632	859	0.6549521589965415
1701274637	860	0.6544425299483985
1701274643	861	0.6542238556218513
1701274655	863	0.6534087904804606
1701274661	864	0.6496352571035698
1701274665	865	0.6572177418290032
1701274671	866	0.6512598933758962
1701274685	868	0.6552971006521778
1701274691	869	0.6580618026247819
1701274698	870	0.6539654165432456
1701274704	871	0.6511858322391089
1701274709	872	0.6505687473357471
1701274714	873	0.6565193004558788
1701274720	874	0.6584825013572222
1701274726	875	0.6527290461773684
1701274731	876	0.6546078464367568
1701274744	878	0.652878298595919
1701274750	879	0.650194274468519
1701274755	880	0.6468810740674705
1701274761	881	0.6542981787684652
1701274766	882	0.6537089262333783
1701274772	883	0.6552388400393084
1701274777	884	0.6545887309741927
1701274783	885	0.6513551941438743
1701274789	886	0.6486904058672063
1701274794	887	0.6554374770577929
1701274807	889	0.6533827837023525
1701274812	890	0.6504691610357338
1701274818	891	0.6555092418481319
1701274823	892	0.6541635691981665
1701274829	893	0.652466485647313
1701274842	895	0.6510591447483073
1701274849	896	0.6479854440708238
1701274854	897	0.6532061338108281
1701274864	899	0.6505524472249131
1701274869	900	0.6543007727552236
1701274874	901	0.6536654217977335
1701274882	902	0.6498583094204435
1701274889	903	0.650441799942978
1701274894	904	0.6533016624953492
1701274900	905	0.6508759808234085
1701274906	906	0.653033310793126
1701274911	907	0.650536659894305
1701274918	908	0.6519204290073654
1701274924	909	0.653533119552674
1701274929	910	0.6535354937509861
1701274934	911	0.6467403561854665
1701274940	912	0.6513280046215094
1701274946	913	0.6517039442467646
1701274951	914	0.651217406343487
1701274956	915	0.6492650759510928
1701274963	916	0.6520394346560561
1701274968	917	0.6512076215270898
1701274974	918	0.6547349733552829
1701274980	919	0.652700795729511
1701274987	920	0.6503682463241227
1701274992	921	0.6538291086428445
1701274998	922	0.6502640345738758
1701275004	923	0.6554824028654324
1701275009	924	0.6565110173237373
1701275015	925	0.6541606173400288
1701275021	926	0.6550472136424939
1701275026	927	0.6517680662013668
1701275033	928	0.6538024707406819
1701275038	929	0.6528739086329919
1701275045	930	0.6540698576593826
1701275052	931	0.6563939886315695
1701275058	932	0.654318671593291
1701275063	933	0.6555484246062936
1701275069	934	0.6555090612603865
1701275074	935	0.6509282549119096
1701275080	936	0.656400719022046
1701275086	937	0.6545623571831692
1701275092	938	0.6538587724500322
1701275098	939	0.6575735694983885
1701275104	940	0.651693033212112
1701275110	941	0.6532099713619602
1701275116	942	0.6543985274818068
1701275126	944	0.6518996934119468
1701275133	945	0.6522726349672019
1701275146	947	0.6518642624904645
1701275151	948	0.6529011163838404
1701275158	949	0.6516252117336961
1701275164	950	0.6546561030375856
1701275170	951	0.6512834243086457
1701275175	952	0.6529604268131384
1701275181	953	0.6544536499517718
1701275193	955	0.6535639735970866
1701275199	956	0.6515339015339897
1701275205	957	0.6516072835826578
1701275211	958	0.6539938155375857
1701275217	959	0.655377756965286
1701275223	960	0.6536076794373343
1701275229	961	0.6580747529826145
1701275234	962	0.6569112487457844
1701275247	964	0.6547456730172534
1701275252	965	0.6515909370240006
1701275259	966	0.6517744522814101
1701275265	967	0.6534963238705679
1701275271	968	0.6523088507638193
1701275277	969	0.6556955551984665
1701275282	970	0.6519201615865725
1701275289	971	0.6542373433587634
1701275294	972	0.6515509602328701
1701275300	973	0.6545130571116032
1701275306	974	0.6514118819457237
1701275311	975	0.6544513518326925
1701275316	976	0.6536097832291605
1701275322	977	0.6559229343457562
1701275328	978	0.6524968764403404
1701275334	979	0.6532978183532002
1701275341	980	0.6531264966243278
1701275345	981	0.6552552938303676
1701275352	982	0.6543600441130308
1701275358	983	0.6544902872840658
1701275364	984	0.6536690629881367
1701275371	985	0.6537110626092646
1701275376	986	0.6535041768238857
1701275382	987	0.6508330974124024
1701275389	988	0.6524897996874913
1701275394	989	0.6520876243618248
1701275401	990	0.6526910576383962
1701275407	991	0.6510171264855046
1701275412	992	0.651748827955107
1701275417	993	0.6531496622170341
1701275430	995	0.6513181778353755
1701275436	996	0.65133918503067
1701275441	997	0.6523167567913359
1701275447	998	0.6524689422386818
1701275453	999	0.652957719748747
