# Supplementary material for: Achieving consistency in FedSAM using local adaptive distillation on sports image classification
Source: PLoS One. 2025 Oct 17;20(10):e0333210. doi: 10.1371/journal.pone.0333210 (PMC12533856; doi:10.1371/journal.pone.0333210)
Supplement: S1 File — All figures (Figs 1–9) and Tables (Table 1–8) are sequentially numbered in the supplementary files. (ZIP) [file pone.0333210.s001.zip › Support-Information-only-datasets/Original experimental data/sport100/0.4/IID/A-FedSAM.csv]

Wall time	Step	Value
1742366636.699385	0	0.00800000037997961
1742366773.7608576	1	0.019999999552965164
1742366873.3517616	2	0.019999999552965164
1742366972.5802093	3	0.03400000184774399
1742367071.8258133	4	0.03799999877810478
1742367170.5889318	5	0.03200000151991844
1742367220.7348075	6	0.03400000184774399
1742367319.9227033	7	0.05000000074505806
1742367382.4682882	8	0.057999998331069946
1742367494.296732	9	0.0560000017285347
1742367581.0154188	10	0.07000000029802322
1742367693.0148823	11	0.07400000095367432
1742367791.6331916	12	0.08399999886751175
1742367902.8108368	13	0.08799999952316284
1742368002.227603	14	0.1080000028014183
1742368174.4448853	15	0.12200000137090683
1742368309.885182	16	0.13199999928474426
1742368408.608879	17	0.14000000059604645
1742368494.9391954	18	0.1420000046491623
1742368618.2430987	19	0.14800000190734863
1742368717.1103237	20	0.1679999977350235
1742368853.479498	21	0.17399999499320984
1742368964.740765	22	0.18000000715255737
1742369076.2848356	23	0.1940000057220459
1742369174.5500078	24	0.2199999988079071
1742369273.2953155	25	0.20000000298023224
1742369372.3513017	26	0.22200000286102295
1742369458.2482333	27	0.23399999737739563
1742369569.2954006	28	0.26600000262260437
1742369644.1948917	29	0.27399998903274536
1742369755.183499	30	0.2840000092983246
1742369891.2057872	31	0.2840000092983246
1742369953.7758482	32	0.2939999997615814
1742370053.6344883	33	0.32600000500679016
1742370165.5581656	34	0.328000009059906
1742370289.4651995	35	0.3400000035762787
1742370424.6815884	36	0.35600000619888306
1742370475.0107381	37	0.3479999899864197
1742370549.0255167	38	0.3659999966621399
1742370574.5639842	39	0.35199999809265137
1742370649.177793	40	0.39399999380111694
1742370797.2620027	41	0.414000004529953
1742370920.2628438	42	0.4339999854564667
1742371056.7710016	43	0.45399999618530273
1742371142.5019085	44	0.4699999988079071
1742371229.482964	45	0.4860000014305115
1742371316.2931771	46	0.4740000069141388
1742371451.3585935	47	0.5080000162124634
1742371563.21803	48	0.5379999876022339
1742371649.83185	49	0.5260000228881836
1742371773.5212073	50	0.5260000228881836
1742371921.071797	51	0.5320000052452087
1742371982.919154	52	0.5440000295639038
1742372093.7677054	53	0.5740000009536743
1742372191.9880116	54	0.5720000267028809
1742372290.7853732	55	0.5839999914169312
1742372402.3301334	56	0.5899999737739563
1742372488.5847733	57	0.5759999752044678
1742372612.4706693	58	0.5860000252723694
1742372734.9678397	59	0.6200000047683716
1742372883.5702136	60	0.6159999966621399
1742372969.335265	61	0.6259999871253967
1742373067.5762947	62	0.6299999952316284
1742373154.6438377	63	0.6380000114440918
1742373291.2177553	64	0.6499999761581421
1742373426.3786063	65	0.656000018119812
1742373524.8141916	66	0.6579999923706055
1742373660.4325914	67	0.6340000033378601
1742373747.0920248	68	0.6480000019073486
1742373870.1373312	69	0.6420000195503235
1742373981.1224568	70	0.6639999747276306
1742374080.0655043	71	0.6480000019073486
1742374141.7100914	72	0.6740000247955322
1742374228.2566824	73	0.6919999718666077
1742374339.176032	74	0.6800000071525574
1742374437.448064	75	0.6759999990463257
1742374536.314255	76	0.6759999990463257
1742374623.7464702	77	0.6980000138282776
1742374685.6455357	78	0.6700000166893005
1742374785.528947	79	0.6919999718666077
1742374909.1548536	80	0.7039999961853027
1742375008.025245	81	0.7139999866485596
1742375082.356027	82	0.6819999814033508
1742375193.7289524	83	0.6959999799728394
1742375317.8154268	84	0.7039999961853027
1742375442.6229227	85	0.6880000233650208
1742375555.6876395	86	0.7120000123977661
1742375655.169993	87	0.7139999866485596
1742375741.827424	88	0.7260000109672546
1742375877.3128507	89	0.7239999771118164
1742375988.052885	90	0.7039999961853027
1742376112.3653207	91	0.7279999852180481
1742376162.2564917	92	0.6859999895095825
1742376213.525881	93	0.7059999704360962
1742376302.3143394	94	0.7160000205039978
1742376366.4784672	95	0.7120000123977661
1742376503.6628213	96	0.7039999961853027
1742376653.1075573	97	0.7419999837875366
1742376753.3362327	98	0.7080000042915344
1742376841.2786484	99	0.7080000042915344
1742376967.3953524	100	0.734000027179718
1742377080.6948	101	0.722000002861023
1742377204.3085551	102	0.7440000176429749
1742377290.9867852	103	0.7260000109672546
1742377392.1465683	104	0.7440000176429749
1742377516.6141925	105	0.7260000109672546
1742377605.0147083	106	0.722000002861023
1742377729.305913	107	0.7179999947547913
1742377828.6930475	108	0.7139999866485596
1742377917.1803634	109	0.7139999866485596
1742378030.331694	110	0.7179999947547913
1742378167.5437047	111	0.7400000095367432
1742378279.6988962	112	0.7300000190734863
1742378330.7446003	113	0.7239999771118164
1742378455.4368947	114	0.7360000014305115
1742378530.0024643	115	0.75
1742378654.3612542	116	0.7459999918937683
1742378754.5685732	117	0.734000027179718
1742378792.6978738	118	0.722000002861023
1742378904.0669813	119	0.7440000176429749
1742378966.887319	120	0.7419999837875366
1742379055.451186	121	0.7319999933242798
1742379167.9090602	122	0.75
1742379266.8552291	123	0.7360000014305115
1742379379.1972888	124	0.734000027179718
1742379480.5352266	125	0.7419999837875366
1742379592.4394433	126	0.7400000095367432
1742379692.0793183	127	0.7379999756813049
1742379830.6103306	128	0.7440000176429749
1742379955.956007	129	0.7459999918937683
1742380068.523031	130	0.7400000095367432
1742380192.3973403	131	0.75
1742380291.952471	132	0.7559999823570251
1742380392.0528386	133	0.7400000095367432
1742380492.2633739	134	0.7580000162124634
1742380616.0310462	135	0.7440000176429749
1742380777.851306	136	0.75
1742380840.0541053	137	0.7400000095367432
1742380952.4586492	138	0.765999972820282
1742381089.06174	139	0.7599999904632568
1742381236.7081547	140	0.7580000162124634
1742381335.7037642	141	0.765999972820282
1742381411.731206	142	0.7440000176429749
1742381560.1245346	143	0.7580000162124634
1742381648.4380171	144	0.7279999852180481
1742381735.239028	145	0.7419999837875366
1742381846.2863712	146	0.7519999742507935
1742381957.5519392	147	0.75
1742382080.8112967	148	0.75
1742382130.9309564	149	0.7239999771118164
1742382231.5917542	150	0.7440000176429749
1742382282.0183513	151	0.7260000109672546
1742382393.7546544	152	0.7599999904632568
1742382481.3706665	153	0.7559999823570251
1742382520.1018171	154	0.722000002861023
1742382594.0329325	155	0.734000027179718
1742382730.4579053	156	0.7580000162124634
1742382830.3748465	157	0.7400000095367432
1742382941.3749027	158	0.734000027179718
1742383064.855202	159	0.7580000162124634
1742383177.1506875	160	0.7419999837875366
1742383263.741239	161	0.7360000014305115
1742383339.4518998	162	0.7400000095367432
1742383413.9807813	163	0.7379999756813049
1742383526.2474644	164	0.765999972820282
1742383600.1507568	165	0.7639999985694885
1742383700.0155134	166	0.7639999985694885
1742383774.602097	167	0.7480000257492065
1742383800.6744812	168	0.7360000014305115
1742383924.6431572	169	0.7540000081062317
1742384023.4475899	170	0.7519999742507935
1742384134.787039	171	0.7440000176429749
1742384283.7671094	172	0.765999972820282
1742384334.696314	173	0.7440000176429749
1742384433.5711632	174	0.765999972820282
1742384521.8720033	175	0.7480000257492065
1742384658.9144824	176	0.7620000243186951
1742384721.6749856	177	0.7540000081062317
1742384833.0593338	178	0.7519999742507935
1742384883.0771008	179	0.7480000257492065
1742385007.820538	180	0.7599999904632568
1742385119.0019166	181	0.7519999742507935
1742385205.9558036	182	0.7720000147819519
1742385305.1099744	183	0.765999972820282
1742385403.9941356	184	0.7720000147819519
1742385527.3532364	185	0.7599999904632568
1742385614.198666	186	0.7639999985694885
1742385689.6923842	187	0.7599999904632568
1742385789.6162822	188	0.7680000066757202
1742385876.651572	189	0.7519999742507935
1742385903.0775874	190	0.7379999756813049
1742386051.7668204	191	0.7599999904632568
1742386175.0154426	192	0.7720000147819519
1742386285.3798265	193	0.777999997138977
1742386359.6260426	194	0.7620000243186951
1742386508.4993017	195	0.7519999742507935
1742386571.1810431	196	0.7559999823570251
1742386633.1980772	197	0.7400000095367432
1742386756.090899	198	0.7599999904632568
1742386831.2897344	199	0.7599999904632568
1742386918.3484523	200	0.7599999904632568
1742387029.3592253	201	0.7480000257492065
1742387104.0530643	202	0.7559999823570251
1742387166.369632	203	0.7459999918937683
1742387264.8508	204	0.75
1742387362.835499	205	0.75
1742387462.3939757	206	0.7540000081062317
1742387572.8176932	207	0.7799999713897705
1742387696.0973454	208	0.7739999890327454
1742387807.2027016	209	0.7720000147819519
1742387932.0042863	210	0.7599999904632568
1742388019.1483216	211	0.7699999809265137
1742388191.3129992	212	0.7879999876022339
1742388352.076771	213	0.7599999904632568
1742388475.7476685	214	0.7620000243186951
1742388611.132266	215	0.7720000147819519
1742388697.4948423	216	0.7839999794960022
1742388784.4633327	217	0.7519999742507935
1742388883.5934696	218	0.7699999809265137
1742388995.9498675	219	0.777999997138977
1742389082.0276046	220	0.7559999823570251
1742389206.5838559	221	0.765999972820282
1742389316.83588	222	0.765999972820282
1742389390.933414	223	0.7760000228881836
1742389529.4316392	224	0.7900000214576721
1742389616.1973724	225	0.7720000147819519
1742389728.5970602	226	0.7720000147819519
1742389803.7397914	227	0.7639999985694885
1742389915.5600314	228	0.7699999809265137
1742390001.6934292	229	0.7720000147819519
1742390077.3450165	230	0.7720000147819519
1742390190.1586626	231	0.7739999890327454
1742390314.6991014	232	0.7820000052452087
1742390402.859202	233	0.7639999985694885
1742390490.406038	234	0.7540000081062317
1742390614.5405798	235	0.7760000228881836
1742390738.191065	236	0.765999972820282
1742390825.6607502	237	0.7620000243186951
1742390912.7243369	238	0.7599999904632568
1742391000.1271675	239	0.7620000243186951
1742391076.102341	240	0.7639999985694885
1742391163.447141	241	0.7599999904632568
1742391289.588567	242	0.7599999904632568
1742391377.9874465	243	0.7739999890327454
1742391513.5665143	244	0.7720000147819519
1742391613.1672568	245	0.7820000052452087
1742391687.573815	246	0.7739999890327454
1742391799.5282912	247	0.7720000147819519
1742391862.0510733	248	0.7900000214576721
1742391960.5584445	249	0.7839999794960022
1742392059.8211646	250	0.7799999713897705
1742392171.2678742	251	0.7760000228881836
1742392283.1938221	252	0.7699999809265137
1742392369.518779	253	0.7760000228881836
1742392468.6708322	254	0.7820000052452087
1742392605.599324	255	0.7900000214576721
1742392730.2480888	256	0.7720000147819519
1742392804.6859553	257	0.7680000066757202
1742392892.6852074	258	0.777999997138977
1742392980.8858309	259	0.7680000066757202
1742393103.8938866	260	0.7760000228881836
1742393229.3664806	261	0.7699999809265137
1742393304.5854661	262	0.777999997138977
1742393390.9054656	263	0.7639999985694885
1742393452.9724333	264	0.7720000147819519
1742393540.0365431	265	0.7680000066757202
1742393626.9718497	266	0.7620000243186951
1742393688.8364146	267	0.7739999890327454
1742393811.2389517	268	0.7799999713897705
1742393922.2152622	269	0.765999972820282
1742394059.0100162	270	0.7820000052452087
1742394169.6892436	271	0.7799999713897705
1742394293.5362356	272	0.7839999794960022
1742394392.6466777	273	0.7760000228881836
1742394517.7854917	274	0.777999997138977
1742394617.5794857	275	0.7860000133514404
1742394694.349756	276	0.7860000133514404
1742394807.9230006	277	0.7720000147819519
1742394895.1976721	278	0.7820000052452087
1742394982.924586	279	0.7879999876022339
1742395057.844672	280	0.7720000147819519
1742395194.4253886	281	0.7799999713897705
1742395316.3116803	282	0.7860000133514404
1742395392.96426	283	0.7860000133514404
1742395517.359861	284	0.7799999713897705
1742395664.5182936	285	0.777999997138977
1742395811.8629508	286	0.7839999794960022
1742395936.3445249	287	0.7799999713897705
1742396013.3433735	288	0.777999997138977
1742396063.3625214	289	0.765999972820282
1742396187.326713	290	0.7599999904632568
1742396286.5856247	291	0.7540000081062317
1742396397.6178222	292	0.7720000147819519
1742396497.3322587	293	0.7680000066757202
1742396585.3748193	294	0.777999997138977
1742396635.5689518	295	0.7599999904632568
1742396698.746904	296	0.7739999890327454
1742396849.1222856	297	0.7820000052452087
1742396936.8011093	298	0.777999997138977
1742397036.0762718	299	0.7699999809265137
