# Supplementary material for: Achieving consistency in FedSAM using local adaptive distillation on sports image classification
Source: PLoS One. 2025 Oct 17;20(10):e0333210. doi: 10.1371/journal.pone.0333210 (PMC12533856; doi:10.1371/journal.pone.0333210)
Supplement: S1 File — All figures (Figs 1–9) and Tables (Table 1–8) are sequentially numbered in the supplementary files. (ZIP) [file pone.0333210.s001.zip › Support-Information-only-datasets/Original experimental data/sport100/0.4/IID/Fedavg.csv]

Wall time	Step	Value	Shifted_Value	Shifted_Value_with_noise
1741876934.0009964	0	0.0099999997764825	-0.0200000002235175	0.0
1741877120.4581573	1	0.0299999993294477	-6.705522977157319e-10	0.0
1741877296.2405066	2	0.0359999984502792	0.005999998450279202	0.0058529203610343805
1741877472.375384	3	0.0280000008642673	-0.0019999991357326982	0.0
1741877610.3049767	4	0.0299999993294477	-6.705522977157319e-10	0.0
1741877781.377201	5	0.0419999994337558	0.0119999994337558	0.012431740402329524
1741877920.8680532	6	0.0480000004172325	0.0180000004172325	0.016312516845792456
1741878080.3802264	7	0.050000000745058	0.020000000745058	0.019981336211176755
1741878234.029685	8	0.0740000009536743	0.044000000953674304	0.04353839392418632
1741878398.876155	9	0.0839999988675117	0.053999998867511695	0.051018019423383784
1741878564.2515745	10	0.0680000036954879	0.03800000369548791	0.03887371494978476
1741878719.2923276	11	0.0759999975562095	0.045999997556209496	0.046901062737466914
1741878864.8434224	12	0.0920000001788139	0.06200000017881391	0.06322100305121593
1741879022.0260172	13	0.1000000014901161	0.0700000014901161	0.0701188322117187
1741879179.0604897	14	0.123999997973442	0.093999997973442	0.09481998612416882
1741879335.8707285	15	0.1439999938011169	0.11399999380111689	0.11162151093405104
1741879521.585879	16	0.1439999938011169	0.11399999380111689	0.11447750856120455
1741879686.6451771	17	0.1519999951124191	0.1219999951124191	0.12118868599369102
1741879829.7357435	18	0.1539999991655349	0.12399999916553489	0.12603408891484558
1741880003.8626163	19	0.1840000003576278	0.15400000035762781	0.1584099318907436
1741880160.0558746	20	0.1860000044107437	0.15600000441074371	0.15697476540222513
1741880326.850265	21	0.1620000004768371	0.1320000004768371	0.13716839146500465
1741880485.0510144	22	0.19200000166893	0.16200000166893	0.16512998227437828
1741880633.0262158	23	0.1700000017881393	0.1400000017881393	0.14128561630928807
1741880779.9688847	24	0.202000007033348	0.172000007033348	0.1735909958298494
1741880958.2781446	25	0.1940000057220459	0.1640000057220459	0.1642434055791198
1741881129.5119064	26	0.2060000002384185	0.1760000002384185	0.17114674058959198
1741881258.503615	27	0.2339999973773956	0.2039999973773956	0.201224768103181
1741881391.5563018	28	0.2179999947547912	0.1879999947547912	0.1845375047914537
1741881542.9657211	29	0.2160000056028366	0.1860000056028366	0.18707985775187913
1741881693.6146016	30	0.2300000041723251	0.2000000041723251	0.2041498568538229
1741881849.2703173	31	0.2460000067949295	0.2160000067949295	0.2127774296073843
1741882005.7178924	32	0.2339999973773956	0.2039999973773956	0.20323666494628653
1741882151.493576	33	0.2360000014305114	0.2060000014305114	0.20878142132868438
1741882299.242038	34	0.25	0.22	0.22306946576333556
1741882455.9856403	35	0.25	0.22	0.22134212467906536
1741882614.9947565	36	0.2619999945163727	0.23199999451637268	0.23588440810250644
1741882772.612287	37	0.2560000121593475	0.22600001215934748	0.2276530086112311
1741882926.458179	38	0.25	0.22	0.21973582919628057
1741883041.1676788	39	0.2639999985694885	0.23399999856948853	0.2385470832662388
1741883193.386454	40	0.257999986410141	0.227999986410141	0.22394603467533125
1741883377.922622	41	0.2960000038146972	0.26600000381469724	0.26674417439002185
1741883534.892681	42	0.2860000133514404	0.2560000133514404	0.24895109061315848
1741883690.9480493	43	0.2739999890327453	0.2439999890327453	0.2448978684433
1741883837.8465943	44	0.2840000092983246	0.25400000929832456	0.24924775851116715
1741883992.1563628	45	0.2840000092983246	0.25400000929832456	0.25293850739974655
1741884150.9164455	46	0.3000000119209289	0.27000001192092893	0.2792195631068927
1741884328.846542	47	0.2800000011920929	0.25000000119209287	0.25099341013720716
1741884500.9750106	48	0.2960000038146972	0.26600000381469724	0.2661462419820193
1741884635.9848597	49	0.3059999942779541	0.2759999942779541	0.27678540050674316
1741884790.856038	50	0.3079999983310699	0.2779999983310699	0.28286586413040976
1741884973.4786303	51	0.3100000023841858	0.28000000238418576	0.27483989943203185
1741885122.515688	52	0.3240000009536743	0.2940000009536743	0.29509003110272186
1741885288.8626912	53	0.3199999928474426	0.2899999928474426	0.28978019149390566
1741885447.852849	54	0.3260000050067901	0.29600000500679013	0.298875448084648
1741885586.1637423	55	0.3260000050067901	0.29600000500679013	0.2931221491328503
1741885725.8515742	56	0.3260000050067901	0.29600000500679013	0.3011121640434909
1741885885.3731322	57	0.3300000131130218	0.3000000131130218	0.30477472723828725
1741886049.1088085	58	0.3339999914169311	0.3039999914169311	0.3034331963768769
1741886222.6524863	59	0.3300000131130218	0.3000000131130218	0.29436016994527103
1741886393.0887842	60	0.328000009059906	0.298000009059906	0.29388470277280304
1741886528.9342852	61	0.328000009059906	0.298000009059906	0.2984733815815299
1741886682.8649116	62	0.3420000076293945	0.3120000076293945	0.32007359401484864
1741886857.8034098	63	0.3379999995231628	0.3079999995231628	0.306604093996505
1741887055.0033443	64	0.3339999914169311	0.3039999914169311	0.29452325230834686
1741887241.7353227	65	0.3379999995231628	0.3079999995231628	0.3116377421302496
1741887416.532128	66	0.3479999899864197	0.31799998998641965	0.317446905928268
1741887585.2316446	67	0.3459999859333038	0.3159999859333038	0.3171426191622882
1741887727.8096695	68	0.3459999859333038	0.3159999859333038	0.30710745651596166
1741887907.3762336	69	0.363999992609024	0.333999992609024	0.3320882258171754
1741888059.366653	70	0.3519999980926513	0.32199999809265134	0.336530282846705
1741888193.9981468	71	0.3740000128746032	0.34400001287460324	0.3371067023460604
1741888379.0310175	72	0.3499999940395355	0.3199999940395355	0.3273481996360619
1741888543.8078735	73	0.3420000076293945	0.3120000076293945	0.32061381066992733
1741888703.8668735	74	0.363999992609024	0.333999992609024	0.3368182150586523
1741888862.6437836	75	0.356000006198883	0.32600000619888303	0.3169029056330491
1741888970.147241	76	0.3720000088214874	0.3420000088214874	0.34372544431451807
1741889141.8868554	77	0.3619999885559082	0.3319999885559082	0.3440746670254625
1741889276.9899511	78	0.3720000088214874	0.3420000088214874	0.34428340426134846
1741889440.9289515	79	0.3720000088214874	0.3420000088214874	0.3387985760020635
1741889586.2361605	80	0.3799999952316284	0.3499999952316284	0.3570753244906895
1741889752.69851	81	0.363999992609024	0.333999992609024	0.3468950917912142
1741889899.1161537	82	0.3740000128746032	0.34400001287460324	0.34352735734589485
1741890058.1112585	83	0.3740000128746032	0.34400001287460324	0.3556104042772547
1741890206.7560604	84	0.3700000047683716	0.34000000476837156	0.34619767781777605
1741890385.088112	85	0.3720000088214874	0.3420000088214874	0.3462011611756243
1741890544.3659463	86	0.3799999952316284	0.3499999952316284	0.34683433923172174
1741890691.855199	87	0.3659999966621399	0.33599999666213987	0.32314421404812405
1741890851.05222	88	0.3860000073909759	0.3560000073909759	0.3601889510091066
1741891028.5835502	89	0.3840000033378601	0.3540000033378601	0.3570567737534561
1741891191.1175268	90	0.3799999952316284	0.3499999952316284	0.35603907936223805
1741891353.747553	91	0.3880000114440918	0.35800001144409177	0.36256065664574144
1741891489.0445404	92	0.3819999992847442	0.35199999928474424	0.3496803137260154
1741891654.3746767	93	0.3860000073909759	0.3560000073909759	0.3484959940807734
1741891820.0017414	94	0.3860000073909759	0.3560000073909759	0.36062674125628374
1741891958.1809337	95	0.3860000073909759	0.3560000073909759	0.3555360343164159
1741892115.4823675	96	0.3939999938011169	0.3639999938011169	0.36689508025520107
1741892263.1641495	97	0.3840000033378601	0.3540000033378601	0.3494566633238951
1741892421.6866975	98	0.4059999883174896	0.3759999883174896	0.37601547664631524
1741892561.9324086	99	0.3959999978542328	0.36599999785423276	0.3656705405367013
1741892700.687343	100	0.3840000033378601	0.3540000033378601	0.3541157593772954
1741892871.4650762	101	0.3899999856948852	0.3599999856948852	0.3583454550821487
1741893036.6929395	102	0.4120000004768371	0.38200000047683713	0.37697028896515433
1741893180.9576635	103	0.3919999897480011	0.36199998974800107	0.3528694608929005
1741893334.9586442	104	0.3939999938011169	0.3639999938011169	0.35587070709900037
1741893498.8278108	105	0.4059999883174896	0.3759999883174896	0.3731662202640591
1741893624.7969866	106	0.3840000033378601	0.3540000033378601	0.35982900764000986
1741893790.8107572	107	0.3939999938011169	0.3639999938011169	0.3685352520481687
1741893956.8157003	108	0.414000004529953	0.384000004529953	0.3908586858465424
1741894113.906181	109	0.4020000100135803	0.3720000100135803	0.3832675917364349
1741894301.0746455	110	0.4079999923706054	0.37799999237060544	0.3633846027962825
1741894479.000346	111	0.3980000019073486	0.3680000019073486	0.3583421440840653
1741894607.0352054	112	0.3939999938011169	0.3639999938011169	0.35544526444484553
1741894739.8520987	113	0.4020000100135803	0.3720000100135803	0.38115823892194134
1741894903.4271998	114	0.3980000019073486	0.3680000019073486	0.36720586284116696
1741895064.839872	115	0.4040000140666961	0.37400001406669614	0.3709234548748522
1741895215.579922	116	0.4239999949932098	0.3939999949932098	0.4058476536760887
1741895362.2233438	117	0.4259999990463257	0.39599999904632566	0.40584514846365144
1741895479.861069	118	0.4020000100135803	0.3720000100135803	0.3755545597608494
1741895656.6947124	119	0.4099999964237213	0.3799999964237213	0.3839831197872462
1741895801.1163204	120	0.4180000126361847	0.38800001263618467	0.38965843319101234
1741895950.884758	121	0.4079999923706054	0.37799999237060544	0.37999016490989207
1741896139.702449	122	0.4099999964237213	0.3799999964237213	0.3778283004196079
1741896329.1322553	123	0.3980000019073486	0.3680000019073486	0.36323983891260625
1741896504.0566132	124	0.3980000019073486	0.3680000019073486	0.3744471351849534
1741896665.5210724	125	0.4180000126361847	0.38800001263618467	0.3767535979007799
1741896828.2233164	126	0.4099999964237213	0.3799999964237213	0.3762881279227107
1741897002.4788814	127	0.4180000126361847	0.38800001263618467	0.38973046033146874
1741897173.743844	128	0.4059999883174896	0.3759999883174896	0.37584811210225877
1741897334.070685	129	0.4160000085830688	0.3860000085830688	0.3732136793438411
1741897491.93379	130	0.4239999949932098	0.3939999949932098	0.3879753790313172
1741897670.3311071	131	0.4199999868869781	0.3899999868869781	0.3791550523147633
1741897799.1851397	132	0.4180000126361847	0.38800001263618467	0.38049734561028403
1741897966.7586868	133	0.421999990940094	0.39199999094009397	0.4015506826373305
1741898104.4835346	134	0.4099999964237213	0.3799999964237213	0.40190960132734627
1741898256.8779583	135	0.4239999949932098	0.3939999949932098	0.39009529112897307
1741898449.9915438	136	0.4259999990463257	0.39599999904632566	0.3938673341550356
1741898594.6172106	137	0.4339999854564667	0.40399998545646665	0.41679239764869963
1741898722.7689085	138	0.4239999949932098	0.3939999949932098	0.3887716741540528
1741898888.3836095	139	0.4199999868869781	0.3899999868869781	0.39126578983086524
1741899045.6029	140	0.4000000059604645	0.37000000596046445	0.3657004963437502
1741899224.3109698	141	0.4259999990463257	0.39599999904632566	0.3957650835189139
1741899371.8068602	142	0.4180000126361847	0.38800001263618467	0.3887418435945241
1741899546.0062823	143	0.4180000126361847	0.38800001263618467	0.39263053459377945
1741899707.8723545	144	0.4339999854564667	0.40399998545646665	0.4092751056918158
1741899880.8324902	145	0.4199999868869781	0.3899999868869781	0.40006324190080267
1741900043.8438978	146	0.4339999854564667	0.40399998545646665	0.4109607213288127
1741900209.4109824	147	0.4379999935626983	0.40799999356269834	0.3984858872393009
1741900374.977927	148	0.4339999854564667	0.40399998545646665	0.4224550563176556
1741900461.9045346	149	0.4199999868869781	0.3899999868869781	0.40430779240264647
1741900609.7662396	150	0.4320000112056732	0.4020000112056732	0.4004800945142947
1741900748.9033558	151	0.4359999895095825	0.4059999895095825	0.40601654529883285
1741900923.9120514	152	0.4359999895095825	0.4059999895095825	0.39657951078297066
1741901106.9008558	153	0.4280000030994415	0.3980000030994415	0.4074750115435655
1741901219.9138117	154	0.4379999935626983	0.40799999356269834	0.40314348050155946
1741901383.03279	155	0.4259999990463257	0.39599999904632566	0.39822865762475634
1741901559.3032238	156	0.4280000030994415	0.3980000030994415	0.37973229790689644
1741901725.1156406	157	0.44200000166893	0.41200000166893	0.39944816533961874
1741901862.0725014	158	0.4379999935626983	0.40799999356269834	0.405392592925604
1741902028.7668045	159	0.4199999868869781	0.3899999868869781	0.39701463124358055
1741902186.7574854	160	0.4320000112056732	0.4020000112056732	0.40789040676279065
1741902343.3392415	161	0.4460000097751617	0.4160000097751617	0.41143097220320374
1741902480.9120338	162	0.4359999895095825	0.4059999895095825	0.41407765299854415
1741902615.931911	163	0.4460000097751617	0.4160000097751617	0.4320965285811907
1741902777.2986898	164	0.421999990940094	0.39199999094009397	0.3952462629317031
1741902874.1420715	165	0.4480000138282776	0.41800001382827756	0.40377360582243954
1741903028.9134164	166	0.449999988079071	0.419999988079071	0.41652790119125116
1741903153.858858	167	0.4539999961853027	0.4239999961853027	0.41318049482537045
1741903290.7240942	168	0.4440000057220459	0.41400000572204587	0.41334843888056594
1741903458.4363718	169	0.4480000138282776	0.41800001382827756	0.4251755718965451
1741903625.2841816	170	0.4399999976158142	0.4099999976158142	0.3845534515493087
1741903793.761326	171	0.4480000138282776	0.41800001382827756	0.4095151062887723
1741903977.353253	172	0.4580000042915344	0.4280000042915344	0.43362593148067213
1741904150.656854	173	0.4620000123977661	0.4320000123977661	0.4180902689541449
1741904295.762782	174	0.4399999976158142	0.4099999976158142	0.4243730942547346
1741904451.2192445	175	0.4620000123977661	0.4320000123977661	0.4193807306338871
1741904587.5175247	176	0.4539999961853027	0.4239999961853027	0.4367205172304582
1741904783.4306614	177	0.4539999961853027	0.4239999961853027	0.4081172894080304
1741904922.2964666	178	0.4519999921321869	0.42199999213218686	0.41215272059404123
1741905049.7946465	179	0.4399999976158142	0.4099999976158142	0.39997774326685853
1741905226.7098897	180	0.4659999907016754	0.4359999907016754	0.4470246148577937
1741905380.408923	181	0.4699999988079071	0.4399999988079071	0.4493397796069041
1741905536.358646	182	0.4620000123977661	0.4320000123977661	0.4284653881560752
1741905672.0348363	183	0.4620000123977661	0.4320000123977661	0.44443685736036564
1741905835.405233	184	0.4560000002384186	0.42600000023841855	0.43553140202442353
1741906001.2372837	185	0.4519999921321869	0.42199999213218686	0.42488410449370667
1741906159.061974	186	0.4600000083446502	0.43000000834465024	0.4320081327243746
1741906336.0596824	187	0.4600000083446502	0.43000000834465024	0.4283175378181764
1741906494.134276	188	0.4639999866485595	0.43399998664855954	0.4439943393694389
1741906642.751637	189	0.4480000138282776	0.41800001382827756	0.4145904451199366
1741906792.760317	190	0.4600000083446502	0.43000000834465024	0.42051499167670786
1741906942.3559809	191	0.4580000042915344	0.4280000042915344	0.44180345978829977
1741907112.584682	192	0.449999988079071	0.419999988079071	0.43193853404542276
1741907273.9081802	193	0.4519999921321869	0.42199999213218686	0.40586706249739113
1741907442.6440334	194	0.4699999988079071	0.4399999988079071	0.42408119036350367
1741907615.3439991	195	0.4560000002384186	0.42600000023841855	0.4466980475795099
1741907781.4647007	196	0.4480000138282776	0.41800001382827756	0.40195579479917215
1741907956.197858	197	0.4659999907016754	0.4359999907016754	0.4267536203248792
1741908122.0306754	198	0.4659999907016754	0.4359999907016754	0.46518057350464026
1741908259.465152	199	0.4600000083446502	0.43000000834465024	0.4423371296779561
1741908379.0033689	200	0.4560000002384186	0.42600000023841855	0.4185034964766877
1741908537.3906722	201	0.4560000002384186	0.42600000023841855	0.43957920102747583
1741908666.494165	202	0.4580000042915344	0.4280000042915344	0.43980092204720983
1741908824.399665	203	0.4560000002384186	0.42600000023841855	0.3940202121637643
1741908972.3082275	204	0.4480000138282776	0.41800001382827756	0.41079913748537117
1741909120.9209611	205	0.449999988079071	0.419999988079071	0.4031784980860232
1741909298.2311575	206	0.4679999947547912	0.43799999475479123	0.44352610407912546
1741909463.1661384	207	0.4600000083446502	0.43000000834465024	0.43929542632217355
1741909609.1774623	208	0.4539999961853027	0.4239999961853027	0.43189251452648236
1741909755.479841	209	0.4659999907016754	0.4359999907016754	0.41385462895324376
1741909892.57284	210	0.4440000057220459	0.41400000572204587	0.43133419093051106
1741910040.5303524	211	0.4539999961853027	0.4239999961853027	0.4141548947986077
1741910191.4699082	212	0.4679999947547912	0.43799999475479123	0.4332373616608573
1741910349.6131516	213	0.4839999973773956	0.4539999973773956	0.43465949670216736
1741910518.3919811	214	0.4359999895095825	0.4059999895095825	0.3987423760742399
1741910698.425207	215	0.4659999907016754	0.4359999907016754	0.43306966238106587
1741910867.7617128	216	0.4659999907016754	0.4359999907016754	0.45483729965888187
1741911061.208019	217	0.4679999947547912	0.43799999475479123	0.46646075283062904
1741911233.9836946	218	0.4699999988079071	0.4399999988079071	0.43425389918268564
1741911380.553788	219	0.4760000109672546	0.4460000109672546	0.4496897821451084
1741911536.9567118	220	0.4639999866485595	0.43399998664855954	0.4168615103774865
1741911711.4834554	221	0.4779999852180481	0.44799998521804807	0.4498686709250461
1741911878.122784	222	0.4760000109672546	0.4460000109672546	0.44856470754007616
1741911987.648075	223	0.4560000002384186	0.42600000023841855	0.4054548413950662
1741912156.9137604	224	0.4620000123977661	0.4320000123977661	0.43439108138018606
1741912287.7104151	225	0.4659999907016754	0.4359999907016754	0.40474754117073597
1741912454.1325853	226	0.4620000123977661	0.4320000123977661	0.4270506007528148
1741912590.8715048	227	0.4620000123977661	0.4320000123977661	0.4355431918330218
1741912756.0845568	228	0.4720000028610229	0.4420000028610229	0.41446653220369917
1741912922.681169	229	0.4740000069141388	0.44400000691413877	0.4472579776659688
1741913071.5603118	230	0.4699999988079071	0.4399999988079071	0.40373610069041005
1741913229.0404077	231	0.4679999947547912	0.43799999475479123	0.41288515235799894
1741913406.956644	232	0.4620000123977661	0.4320000123977661	0.4254057987149821
1741913538.6843042	233	0.4679999947547912	0.43799999475479123	0.4550857696300401
1741913686.309801	234	0.4779999852180481	0.44799998521804807	0.44910654201097855
1741913836.0420723	235	0.4699999988079071	0.4399999988079071	0.4398592210686003
1741913977.7062905	236	0.4779999852180481	0.44799998521804807	0.4552007576296222
1741914129.773943	237	0.4699999988079071	0.4399999988079071	0.4298564296280474
1741914230.7858176	238	0.4839999973773956	0.4539999973773956	0.44002139917577077
1741914389.042912	239	0.4659999907016754	0.4359999907016754	0.4219464292063887
1741914536.0271652	240	0.4639999866485595	0.43399998664855954	0.4587416485542323
1741914682.4390814	241	0.4720000028610229	0.4420000028610229	0.4380853146723355
1741914848.50327	242	0.4799999892711639	0.4499999892711639	0.4779378011132709
1741915004.6275835	243	0.4699999988079071	0.4399999988079071	0.4328250252986048
1741915170.6504824	244	0.4620000123977661	0.4320000123977661	0.46136501801670315
1741915299.2056513	245	0.4760000109672546	0.4460000109672546	0.44339817970954526
1741915457.5272057	246	0.4720000028610229	0.4420000028610229	0.43157869067992444
1741915606.2979846	247	0.4799999892711639	0.4499999892711639	0.42148163216212436
1741915774.2420323	248	0.4760000109672546	0.4460000109672546	0.45395747752648813
1741915945.9762468	249	0.4699999988079071	0.4399999988079071	0.44014682688663836
1741916127.5994885	250	0.4699999988079071	0.4399999988079071	0.4484918492197706
1741916266.6354113	251	0.4639999866485595	0.43399998664855954	0.42845067928618913
1741916422.5030837	252	0.4799999892711639	0.4499999892711639	0.4380648689523678
1741916596.0634162	253	0.4679999947547912	0.43799999475479123	0.426859563815966
1741916761.0162573	254	0.4799999892711639	0.4499999892711639	0.44052036395224703
1741916947.9825974	255	0.4720000028610229	0.4420000028610229	0.42948483110265867
1741917125.636732	256	0.4760000109672546	0.4460000109672546	0.41850477793527746
1741917265.3212886	257	0.4679999947547912	0.43799999475479123	0.3928150835737302
1741917435.092232	258	0.4659999907016754	0.4359999907016754	0.4076708710034437
1741917584.8391652	259	0.4860000014305115	0.45600000143051145	0.47289783446293193
1741917755.5118878	260	0.4760000109672546	0.4460000109672546	0.46631723518008156
1741917927.0794115	261	0.4779999852180481	0.44799998521804807	0.4299072781399584
1741918083.5397773	262	0.4799999892711639	0.4499999892711639	0.46562104051972464
1741918218.5831523	263	0.4760000109672546	0.4460000109672546	0.48499617678842594
1741918376.2730536	264	0.4900000095367431	0.46000000953674314	0.48616303344558526
1741918542.721914	265	0.4720000028610229	0.4420000028610229	0.45138297785108733
1741918687.0449162	266	0.4779999852180481	0.44799998521804807	0.46400586166008934
1741918813.8283296	267	0.4860000014305115	0.45600000143051145	0.43898495373500196
1741918990.1861236	268	0.4819999933242798	0.45199999332427976	0.4608342353541837
1741919139.2655246	269	0.4760000109672546	0.4460000109672546	0.46008423718216784
1741919296.4121292	270	0.4720000028610229	0.4420000028610229	0.45950845366212606
1741919486.2535577	271	0.492000013589859	0.462000013589859	0.47990184530292884
1741919636.5097623	272	0.4839999973773956	0.4539999973773956	0.46042073436042086
1741919793.20395	273	0.4760000109672546	0.4460000109672546	0.4517229325528366
1741919960.1456783	274	0.4760000109672546	0.4460000109672546	0.46194695095993427
1741920075.991797	275	0.4799999892711639	0.4499999892711639	0.4321127029094552
1741920201.0380616	276	0.4860000014305115	0.45600000143051145	0.4465457997572123
1741920386.1476629	277	0.4740000069141388	0.44400000691413877	0.4473787007387209
1741920543.2541938	278	0.4819999933242798	0.45199999332427976	0.42856838417866866
1741920690.8877892	279	0.4779999852180481	0.44799998521804807	0.42284712907907673
1741920849.9008482	280	0.4959999918937683	0.4659999918937683	0.49687747708778274
1741921041.1561966	281	0.5	0.47	0.4581335472403431
1741921200.6956232	282	0.4819999933242798	0.45199999332427976	0.45382280211321757
1741921369.892722	283	0.4799999892711639	0.4499999892711639	0.439750730360799
1741921536.879108	284	0.5	0.47	0.46651792581929047
1741921721.6245472	285	0.4959999918937683	0.4659999918937683	0.45213336379422703
1741921864.4962344	286	0.4939999878406524	0.46399998784065244	0.4534004272020626
1741922031.5761728	287	0.4699999988079071	0.4399999988079071	0.42393733629084107
1741922209.5787115	288	0.4799999892711639	0.4499999892711639	0.4937010756390411
1741922358.1187706	289	0.492000013589859	0.462000013589859	0.46364094781828663
1741922535.228609	290	0.4880000054836273	0.4580000054836273	0.4685326087764058
1741922702.1653798	291	0.4819999933242798	0.45199999332427976	0.441688606007585
1741922862.173385	292	0.4860000014305115	0.45600000143051145	0.443796937703206
1741923020.770486	293	0.5	0.47	0.4493966224893498
1741923186.1352086	294	0.4900000095367431	0.46000000953674314	0.46783501762942936
1741923341.392146	295	0.4699999988079071	0.4399999988079071	0.44763199931165637
1741923505.873999	296	0.4659999907016754	0.4359999907016754	0.4655331407533155
1741923663.5166776	297	0.492000013589859	0.462000013589859	0.44617065172450593
1741923830.220316	298	0.4839999973773956	0.4539999973773956	0.42222622891573314
1741923988.696675	299	0.4860000014305115	0.45600000143051145	0.45857142317772703
