# Supplementary material for: Achieving consistency in FedSAM using local adaptive distillation on sports image classification
Source: PLoS One. 2025 Oct 17;20(10):e0333210. doi: 10.1371/journal.pone.0333210 (PMC12533856; doi:10.1371/journal.pone.0333210)
Supplement: S1 File — All figures (Figs 1–9) and Tables (Table 1–8) are sequentially numbered in the supplementary files. (ZIP) [file pone.0333210.s001.zip › Support-Information-only-datasets/Original experimental data/sport100/0.4/IID/Fedcm.csv]

Wall time	Step	Value
1712116879.4459386	0	0.0
1712116913.7389648	1	0.0
1712116944.1492462	2	0.0
1712116973.2579305	3	0.0
1712117001.8457906	4	0.0
1712117034.3154094	5	0.0
1712117063.5410633	6	0.0
1712117092.1359775	7	0.0
1712117121.753507	8	0.0
1712117153.4133873	9	0.0
1712117183.7137015	10	0.0
1712117215.488565	11	0.0
1712117247.9711776	12	0.0
1712117281.5364385	13	0.0179060000876464
1712117312.9064095	14	0.034066189642383615
1712117346.7305927	15	0.0379327533964077
1712117378.459442	16	0.04748787241944931
1712117413.2843158	17	0.07146809459057514
1712117444.9831705	18	0.06733906458971325
1712117476.2231882	19	0.07938010709226757
1712117504.9639895	20	0.0870319101364956
1712117532.678125	21	0.10310258741685256
1712117564.5519333	22	0.10825215997314214
1712117599.3118217	23	0.1039985689459859
1712117628.1445904	24	0.11601316086639096
1712117660.0583885	25	0.12273715705379673
1712117690.1117892	26	0.1289470678636645
1712117717.9148843	27	0.13644626857696865
1712117748.8599906	28	0.14036420576650366
1712117779.2812607	29	0.13703821402353197
1712117809.7485254	30	0.1522843137773262
1712117842.7309644	31	0.15340595560449752
1712117873.372164	32	0.16234884488955492
1712117901.618144	33	0.17034286001757082
1712117934.5436006	34	0.16118893716520719
1712117966.3804193	35	0.1695526290386699
1712117993.784659	36	0.17815467437720953
1712118023.4971602	37	0.18397491892738577
1712118051.222288	38	0.1876439527492644
1712118080.9927647	39	0.17992880016840815
1712118114.8559458	40	0.18856887539576891
1712118145.1242604	41	0.18855018512596372
1712118179.5602436	42	0.1979751716114599
1712118209.529661	43	0.20263167729782455
1712118243.112924	44	0.20486565994741848
1712118274.6248398	45	0.20388396541262674
1712118312.651687	46	0.21492172803641432
1712118342.2021952	47	0.2053221039576181
1712118376.5942297	48	0.20099711662960218
1712118406.3947022	49	0.2080276566017319
1712118434.640669	50	0.1981523640776338
1712118465.612765	51	0.21329542829998946
1712118494.9873743	52	0.21479557339044003
1712118522.813475	53	0.2070479113302751
1712118552.2650542	54	0.21269929785109398
1712118582.279451	55	0.22824415064882556
1712118612.9816346	56	0.21557506337987628
1712118643.4938793	57	0.21564581807480585
1712118674.9478104	58	0.23043981545622355
1712118702.8748808	59	0.22575132820919186
1712118731.5397153	60	0.22459989553395918
1712118766.185639	61	0.21678933589897947
1712118796.4749482	62	0.22861249702264433
1712118825.947525	63	0.22591455227362517
1712118858.269185	64	0.2349006003036315
1712118891.980411	65	0.22896499629402098
1712118928.4317498	66	0.23566087154322518
1712118957.997295	67	0.23164358509258812
1712118992.6612134	68	0.23897312742718949
1712119022.9495225	69	0.23210136502295006
1712119054.878307	70	0.2401969039725542
1712119084.36088	71	0.24393769335724566
1712119116.6005762	72	0.23683526076223768
1712119147.9745352	73	0.26179397768213203
1712119182.977348	74	0.24270334353181336
1712119214.9881165	75	0.25325863665823156
1712119250.468758	76	0.24222867568429604
1712119283.0713418	77	0.2514819652298509
1712119315.2540474	78	0.26600912112212727
1712119342.6652775	79	0.24750534636014695
1712119372.7466545	80	0.2578023270893978
1712119405.787091	81	0.2659391629821191
1712119438.192726	82	0.2666736955670072
1712119470.5303824	83	0.25872475542368045
1712119504.517506	84	0.2674546402676362
1712119535.7705147	85	0.26873984203167084
1712119564.8552191	86	0.252620836131513
1712119595.868295	87	0.262453697097559
1712119628.852746	88	0.26885446959112586
1712119661.7442296	89	0.2689195237517296
1712119691.9485705	90	0.2732928403210124
1712119722.427826	91	0.2729982700086919
1712119752.739126	92	0.27492082844044996
1712119783.8961618	93	0.26687638584304135
1712119814.7802851	94	0.2677600707415974
1712119843.0122595	95	0.2634085954996947
1712119873.9743598	96	0.2714904845680718
1712119904.6785402	97	0.26561414332180977
1712119935.8065815	98	0.26960137298734743
1712119965.37513	99	0.2700185746736881
1712119998.5344858	100	0.2692983635357783
1712120030.3273542	101	0.2827928611041359
1712120059.0231786	102	0.286101695320851
1712120089.7183557	103	0.28247931056013376
1712120122.7587955	104	0.2763724874941066
1712120154.7485626	105	0.2839569863633665
1712120183.9612248	106	0.27349981898142883
1712120213.1019037	107	0.27947038370754823
1712120247.6558511	108	0.2786860146853246
1712120276.25271	109	0.2788990851290181
1712120309.8659563	110	0.279434891762482
1712120343.9190602	111	0.2831994837900704
1712120380.505372	112	0.28102066470195525
1712120410.3098283	113	0.27902484699522917
1712120439.908362	114	0.2884829981896913
1712120472.2640188	115	0.2872404987705729
1712120501.1977684	116	0.28551928984323266
1712120532.8946383	117	0.28161917566736955
1712120565.713136	118	0.28426950157979614
1712120602.3244264	119	0.29458928833378756
1712120636.9693406	120	0.2855809260634148
1712120669.0031006	121	0.28344699339167484
1712120702.0525343	122	0.28762510487169274
1712120729.0808864	123	0.30032057251242944
1712120762.056338	124	0.285091940416479
1712120793.236366	125	0.2878776066389396
1712120824.775286	126	0.28542813123479416
1712120853.4601085	127	0.29443086397919227
1712120881.376185	128	0.2977475138619835
1712120914.3036516	129	0.302779958316266
1712120946.2094464	130	0.30597013824659297
1712120973.4197414	131	0.29977484145770317
1712121007.4718535	132	0.29815028757702006
1712121040.9951332	133	0.2979429517591932
1712121073.9785872	134	0.3006035079122934
1712121103.7770555	135	0.3009638595054538
1712121136.3036485	136	0.2999988394382695
1712121170.378751	137	0.30895075259192706
1712121200.4631395	138	0.2915266908264231
1712121230.6664762	139	0.30354516286687316
1712121261.8265069	140	0.2921814279738776
1712121294.482066	141	0.31705300448004725
1712121326.788738	142	0.2873107632910956
1712121360.4479651	143	0.2982524241487839
1712121394.7280097	144	0.3074849363174306
1712121428.575184	145	0.3018658373501537
1712121455.2956357	146	0.2954763045427869
1712121492.2458189	147	0.30983370191812637
1712121521.97131	148	0.2857901725561687
1712121554.2340045	149	0.30701448830774297
1712121586.529663	150	0.3147514984845186
1712121618.5924237	151	0.30495888087859707
1712121649.8594213	152	0.29533811781134023
1712121681.5622778	153	0.31461072396663997
1712121713.5040596	154	0.31103755745109773
1712121746.3865464	155	0.29982255071154795
1712121781.4923134	156	0.29200475670005877
1712121816.3181703	157	0.32133295637397247
1712121844.7670755	158	0.28793160470248236
1712121874.6355307	159	0.32478510626652046
1712121902.6885586	160	0.31357986449723885
1712121929.931839	161	0.30562642010410485
1712121956.7692242	162	0.31792789171822444
1712121989.0119488	163	0.31192169666074876
1712122019.0223477	164	0.30807497792364863
1712122051.2700386	165	0.2973356907241348
1712122079.968824	166	0.3256428546111598
1712122106.8562636	167	0.32088155286952424
1712122139.1729217	168	0.32321342253035534
1712122173.362994	169	0.3116899023094728
1712122204.029148	170	0.30421807251352856
1712122237.596447	171	0.3185007906293225
1712122270.9487865	172	0.31172785260351593
1712122298.130098	173	0.30424845456863536
1712122332.930958	174	0.2978354378975272
1712122367.298969	175	0.31327492015461333
1712122395.121071	176	0.3039380012292922
1712122424.9935217	177	0.3048097225478662
1712122461.2849154	178	0.3306121773908281
1712122490.573542	179	0.29737779893238
1712122523.291084	180	0.3162288739531888
1712122554.0322573	181	0.31425925300697294
1712122584.947361	182	0.3256448749086354
1712122617.6059296	183	0.30937078134022394
1712122648.135152	184	0.32931275179478514
1712122679.7440548	185	0.31590979898722515
1712122712.1566832	186	0.3144732599838409
1712122744.6882849	187	0.3010783353572568
1712122777.0509272	188	0.3128802290743956
1712122806.7604256	189	0.3207649762153076
1712122838.4222984	190	0.3126133986023747
1712122872.7573297	191	0.32946002125230267
1712122901.3491747	192	0.33006162120595595
1712122933.1949906	193	0.3359812824239241
1712122966.8652225	194	0.32491127215214555
1712122998.7190354	195	0.30980605567587427
1712123030.242954	196	0.3115539824260025
1712123059.0437407	197	0.32270411217969147
1712123089.8488915	198	0.3299592753218247
1712123122.8893244	199	0.31571203435257134
1712123152.7887666	200	0.3249274995593143
1712123186.189082	201	0.3090190242365844
1712123211.891865	202	0.3175693345854944
1712123238.6573052	203	0.311112422043918
1712123269.313497	204	0.29787052125663366
1712123299.1019342	205	0.3286140020530677
1712123329.030399	206	0.3119323007620188
1712123361.1231325	207	0.3147323837188853
1712123393.6737292	208	0.323596221009902
1712123424.7487905	209	0.3099126968575712
1712123461.7399209	210	0.31718658939506233
1712123491.713375	211	0.32802633471037607
1712123524.940743	212	0.31803132198115597
1712123558.1041348	213	0.318224163767874
1712123589.6420498	214	0.32562275743256763
1712123624.2269552	215	0.3177981640392673
1712123653.1997263	216	0.32160599339149415
1712123682.4043822	217	0.3226573847977432
1712123717.746082	218	0.3187342286642224
1712123748.576225	219	0.3272278195227978
1712123775.2466908	220	0.33365802726815263
1712123805.5939896	221	0.3175374066984184
1712123835.789345	222	0.31493349653018693
1712123865.8937142	223	0.32885604922970096
1712123895.814141	224	0.30380511858974263
1712123929.057503	225	0.3226041798029441
1712123961.918991	226	0.3324405373288143
1712123995.0883863	227	0.3211821302523381
1712124026.5673249	228	0.3225726219931492
1712124056.3897936	229	0.3216552195789471
1712124090.3849118	230	0.33230925284547413
1712124125.2347617	231	0.3255340076597236
1712124151.2594478	232	0.3157497533796006
1712124186.911038	233	0.2963690109659536
1712124215.0580404	234	0.32939606964258566
1712124249.1851215	235	0.31765637965194254
1712124279.8653097	236	0.32907949171137546
1712124309.931708	237	0.30744639296566484
1712124345.772202	238	0.31462642663257634
1712124373.385408	239	0.3244178245770167
1712124400.1268485	240	0.32164794886061704
1712124431.8837032	241	0.322488465733947
1712124471.135141	242	0.3166906738121387
1712124499.9639266	243	0.3310038356945782
1712124537.3789554	244	0.32197325622363115
1712124569.7526004	245	0.32026277633928113
1712124598.9952502	246	0.32707746221457584
1712124628.819718	247	0.30401678695491696
1712124660.1896784	248	0.31814710262032314
1712124692.300413	249	0.3053596292891902
1712124722.6996927	250	0.3277537310784894
1712124753.9906838	251	0.31840424195896244
1712124782.728489	252	0.32159634071658266
1712124811.7361803	253	0.3235509618328052
1712124842.9982147	254	0.33559360538984206
1712124871.661052	255	0.33353202594218073
1712124902.4702024	256	0.3283796430561799
1712124936.4403355	257	0.32391514177398917
1712124966.1048508	258	0.3179098552749021
1712124993.8219929	259	0.3369608280473529
1712125028.4749043	260	0.3352362839723079
1712125063.436716	261	0.33280177994410265
1712125094.2878568	262	0.3307702303733764
1712125127.3042948	263	0.33593911671072996
1712125159.9228632	264	0.31956572125990546
1712125192.5274358	265	0.33379044621489
1712125225.290955	266	0.33809619412474845
1712125254.5755928	267	0.3357799806188276
1712125286.615351	268	0.33166779396485674
1712125315.031262	269	0.332581460983753
1712125350.407944	270	0.34287038780357226
1712125379.9784906	271	0.3315399229603048
1712125411.5014198	272	0.3254157970806011
1712125444.7217777	273	0.3400159816128684
1712125481.8938892	274	0.3373821195120495
1712125512.1452231	275	0.33491874296717206
1712125542.3905475	276	0.32372521373254964
1712125574.8851562	277	0.30072654146188005
1712125602.8372152	278	0.33086395002378644
1712125632.5017283	279	0.32929581530957786
1712125663.674759	280	0.33056394073921763
1712125699.099434	281	0.33427288756464385
1712125730.5343776	282	0.36316213779299167
1712125763.5058317	283	0.3336312354166509
1712125798.9934857	284	0.32549385680319415
1712125831.219178	285	0.33355361980266585
1712125866.1829977	286	0.32539511627946566
1712125898.6616037	287	0.3404588560823476
1712125929.3857827	288	0.3419017462911791
1712125966.1770115	289	0.33823633945120263
1712125996.1464314	290	0.32704151927955594
1712126025.9738922	291	0.33022701129618465
1712126058.624448	292	0.3398944791534742
1712126091.5609176	293	0.31705996318838797
1712126124.1414971	294	0.3380489843961952
1712126155.770382	295	0.33542890532672903
1712126189.1197147	296	0.3468816218208858
1712126223.8106182	297	0.33172249919707913
1712126257.9657	298	0.3433681356126512
1712126290.118418	299	0.3236715802093839
1712126317.7525747	300	0.32120504716858805
1712126344.8819027	301	0.33129846050100387
1712126374.7493603	302	0.32984658232994646
1712126408.5255556	303	0.32063701309021697
1712126439.1847546	304	0.3544537144185016
1712126470.8706107	305	0.35137721359191104
1712126505.7124672	306	0.3300110871935646
1712126534.883139	307	0.3342058670223783
1712126573.414818	308	0.3363679978257132
1712126601.1329508	309	0.3468027217310982
1712126632.7548418	310	0.3357487030949204
1712126662.5283153	311	0.3184278856711416
1712126697.3262024	312	0.33285730514695877
1712126728.862105	313	0.34157861718572813
1712126761.805567	314	0.3372355468526747
1712126794.5690885	315	0.34424242589294385
1712126826.0940063	316	0.33244325298259286
1712126856.757201	317	0.3324736318650656
1712126891.0332382	318	0.33666950627966624
1712126923.79776	319	0.3321058737288166
1712126957.1200993	320	0.3195131405629639
1712126992.10691	321	0.32943604871299487
1712127025.578207	322	0.3344642421664286
1712127063.3281367	323	0.33591064363737333
1712127096.140609	324	0.31789709950203326
1712127124.994414	325	0.3216046840769389
1712127155.8585453	326	0.3476318487674134
1712127189.6597366	327	0.3320453214573978
1712127218.6624565	328	0.34864809883828574
1712127248.7888253	329	0.35517966984326454
1712127279.8578844	330	0.32223475965166537
1712127310.490095	331	0.3394578991830216
1712127345.9187615	332	0.345769185330698
1712127383.5307295	333	0.3353226311397898
1712127417.079004	334	0.3280005713514523
1712127450.0534618	335	0.31964227205015694
1712127476.882881	336	0.32932018568864396
1712127505.6896665	337	0.34464719319008585
1712127537.7524123	338	0.3309411032769318
1712127573.9288464	339	0.34694078507707743
1712127604.466076	340	0.3308921298171395
1712127632.9399705	341	0.34552605678202397
1712127665.7124856	342	0.3185074011584318
1712127695.2680373	343	0.3314070982190179
1712127726.5110407	344	0.33717928622745535
1712127758.8137124	345	0.32324679501463893
1712127786.3719044	346	0.32198104715280496
1712127815.4216075	347	0.3374019072800231
1712127849.0318718	348	0.34641400047515186
1712127876.8709636	349	0.3203105269339117
1712127905.808704	350	0.3282052117787643
1712127941.1853912	351	0.35735571704143093
1712127972.7902832	352	0.32844938783646543
1712128000.3894522	353	0.34523236138405405
1712128036.2110007	354	0.33656144452213366
1712128065.6245892	355	0.34320151221150846
1712128095.9938908	356	0.3381205328754065
1712128125.944305	357	0.3300317801442603
1712128157.625174	358	0.3433861463116695
1712128187.9744604	359	0.34617165673584216
1712128222.5294187	360	0.34538848509667613
1712128254.4771967	361	0.31940732162779684
1712128289.1581109	362	0.31344095606071215
1712128322.726366	363	0.34757878657787983
1712128355.4129243	364	0.33142372336769177
1712128386.179074	365	0.35068557079008167
1712128420.9089775	366	0.3377337110315571
1712128455.00507	367	0.323198002114281
1712128489.4880364	368	0.35393128641643223
1712128519.6493957	369	0.3288786159016273
1712128550.6654732	370	0.32175587643490605
1712128582.6442437	371	0.3376535527619773
1712128616.4774272	372	0.3426146837323065
1712128649.117984	373	0.3228871073244117
1712128680.606917	374	0.33481513616724307
1712128712.119839	375	0.34020278440353313
1712128742.4761336	376	0.33622932281042217
1712128777.9807756	377	0.31971490553453
1712128812.5587173	378	0.33595455890004805
1712128844.3025656	379	0.3357589298034777
1712128876.2343533	380	0.3341713353260966
1712128905.83289	381	0.3503169955804046
1712128935.210491	382	0.32202863199409115
1712128964.2472017	383	0.3332851176701832
1712128998.2463295	384	0.3676612911130224
1712129031.3897336	385	0.33463272753548
1712129063.2805302	386	0.3378417070608897
1712129093.0910034	387	0.3231346174032517
1712129127.0871308	388	0.32397941655168055
1712129158.4640973	389	0.3169461155625611
1712129190.9657004	390	0.3657193282322204
1712129223.8741755	391	0.33330320120452034
1712129256.1648438	392	0.3343018531424226
1712129291.8314388	393	0.328746204111718
1712129325.6576269	394	0.3437525477599147
1712129358.3401728	395	0.34241682848936494
1712129389.553194	396	0.33667594883597796
1712129421.6839125	397	0.35092376753823934
1712129453.476749	398	0.3532906401992528
1712129482.7343912	399	0.3367078988570827
1712129515.2340045	400	0.351006639301
1712129552.3121371	401	0.32849570436184183
1712129583.4761715	402	0.33140089979820814
1712129616.6175704	403	0.32162797818098177
1712129648.1534889	404	0.341317203352302
1712129680.9469988	405	0.3318717068053721
1712129712.81581	406	0.3409015502916449
1712129739.3653266	407	0.3712001500448641
1712129766.231724	408	0.335635078164039
1712129798.8132985	409	0.3386037821715208
1712129832.1826298	410	0.34798328752729735
1712129865.2100725	411	0.3342653253957036
1712129893.0301716	412	0.3394515895495956
1712129928.0769956	413	0.3599962890479741
1712129959.0211012	414	0.33864045604361
1712129991.5007875	415	0.34026430016592135
1712130027.204378	416	0.32914769411538153
1712130057.2647529	417	0.35351249643877525
1712130089.311516	418	0.3583323019184135
1712130119.9267116	419	0.3386306270704504
1712130153.0081315	420	0.33336038846943766
1712130185.3468006	421	0.32503902197805984
1712130214.2285588	422	0.34185602755222383
1712130243.701132	423	0.3816249640038799
1712130273.5665803	424	0.3186359355912971
1712130301.130767	425	0.3278095054896258
1712130326.2667286	426	0.3316911387782437
1712130363.835712	427	0.32591167816812744
1712130394.7058425	428	0.33260178588522343
1712130427.4803574	429	0.34656931930641127
1712130457.981599	430	0.3253091161909814
1712130491.390926	431	0.321882012207209
1712130522.2680402	432	0.34990812887448947
1712130555.3884509	433	0.33508690857269813
1712130592.3096435	434	0.36497906125738033
1712130625.2041235	435	0.3345145088551172
1712130654.0788848	436	0.3497848867902987
1712130685.9277034	437	0.34872101340538014
1712130722.766922	438	0.34254782428938185
1712130754.5937438	439	0.3622809525983914
1712130785.2359462	440	0.36350940906628376
1712130822.17713	441	0.3537771292752257
1712130853.6860545	442	0.32006708618561736
1712130886.2756312	443	0.3599602739938313
1712130918.6832745	444	0.3604364373588212
1712130951.6327286	445	0.31935054918131306
1712130982.7267911	446	0.32835197430757773
1712131013.2870083	447	0.3421032893427954
1712131042.8445544	448	0.3283300234958563
1712131075.9189806	449	0.3282035517070414
1712131103.7240896	450	0.34428110991494726
1712131133.6245258	451	0.29597150162359304
1712131168.9232345	452	0.3290825008947581
1712131204.4158888	453	0.3328287514473807
1712131234.1863616	454	0.3512821923964095
1712131267.5776875	455	0.3457283956996731
1712131300.5111542	456	0.3355266776409876
1712131337.0594933	457	0.35979964708324946
1712131367.8506496	458	0.3443487432506082
1712131402.9494226	459	0.34047326005449363
1712131436.497692	460	0.32262233909268234
1712131469.8300312	461	0.3446986105653311
1712131500.010383	462	0.32556588293424304
1712131534.1904533	463	0.34322774943304357
1712131565.5124526	464	0.34790977535089324
1712131597.6981616	465	0.3401286343068938
1712131633.466715	466	0.342362574627575
1712131667.924691	467	0.3207534706663104
1712131702.1147704	468	0.30853268530908645
1712131735.47409	469	0.3592651663189903
1712131771.8564618	470	0.35455539219103743
1712131804.1731253	471	0.3465586024007614
1712131837.8573468	472	0.3230213740606754
1712131870.0510497	473	0.3133080963851249
1712131901.861884	474	0.3177782328160135
1712131933.5367506	475	0.3470983816880302
1712131966.7811189	476	0.32144492950952014
1712131995.5609145	477	0.33696126599465986
1712132029.2231464	478	0.3290530356316858
1712132063.336239	479	0.33320217824144743
1712132094.5942435	480	0.314408016627938
1712132126.8609264	481	0.34427332096230173
1712132160.3212233	482	0.3368158834679571
1712132194.3513443	483	0.335281175142679
1712132221.012813	484	0.3399235921464308
1712132254.4211285	485	0.3232176005107419
1712132286.631826	486	0.3230066846464103
1712132322.446374	487	0.34624277995092073
1712132356.8083875	488	0.32541408831894497
1712132383.4738524	489	0.3380408437437056
1712132414.444949	490	0.3455157540612023
1712132445.0431745	491	0.34986558268268586
1712132474.051886	492	0.32355495289721475
1712132506.657462	493	0.3383758017364024
1712132535.1013622	494	0.3207169369514595
1712132562.8884854	495	0.3551619168693743
1712132592.5819857	496	0.3359282214622407
1712132626.3801763	497	0.3484293506235163
1712132659.0347328	498	0.3520101116878965
1712132691.867239	499	0.3492045357171669
1712132721.6786962	500	0.34478085019063837
1712132755.890757	501	0.33711186407122506
1712132787.8065505	502	0.35133021052395746
1712132821.1518788	503	0.3471546893465148
1712132851.1073024	504	0.3558466559171461
1712132884.9184904	505	0.3317200151776194
1712132917.1341908	506	0.35287295082098236
1712132948.937014	507	0.333217699719741
1712132980.068063	508	0.36635192135837796
1712133011.1701105	509	0.33970784711501195
1712133043.4337983	510	0.36401413658320175
1712133078.3136437	511	0.3293942405086377
1712133110.2684233	512	0.3355422326566564
1712133142.430133	513	0.33331218868907825
1712133179.887152	514	0.3389137007370537
1712133210.4863744	515	0.36494204179056644
1712133241.474464	516	0.31515359424999445
1712133275.2816484	517	0.3681663757741265
1712133311.7369883	518	0.3507497358815081
1712133340.3728342	519	0.35172949446907176
1712133375.9214642	520	0.31653246073444774
1712133406.2507591	521	0.3133258235456888
1712133437.0259209	522	0.32240578894523836
1712133469.11666	523	0.3666536585396818
1712133502.463993	524	0.32814612787128167
1712133529.5583258	525	0.3255290065079739
1712133563.9913166	526	0.33703767588375977
1712133593.3859124	527	0.3651797366009412
1712133627.7039423	528	0.32881406549494424
1712133664.442191	529	0.37069932920796306
1712133692.7111514	530	0.35843061837800877
1712133723.9511592	531	0.3447233464781295
1712133754.1175146	532	0.3186989200888537
1712133784.191897	533	0.3252828770198404
1712133814.1123362	534	0.33370910550441685
1712133844.4016418	535	0.33288608932088815
1712133873.6582825	536	0.3686582594922089
1712133900.1298137	537	0.3356429794076783
1712133928.9695923	538	0.3339444291580742
1712133960.4575317	539	0.33863888839563233
1712133991.216688	540	0.3137969536749528
1712134021.8538852	541	0.32240756808291854
1712134052.7470112	542	0.3645147793754442
1712134081.3288634	543	0.33274331669539636
1712134110.214628	544	0.33034476329774176
1712134139.232353	545	0.3256458501704899
1712134169.2817447	546	0.3742725426319635
1712134198.7203288	547	0.34127756136573995
1712134229.8113828	548	0.31967124153444404
1712134263.751534	549	0.33850450841195207
1712134298.5823846	550	0.32277533782992635
1712134328.8877037	551	0.323007539102536
1712134363.1407394	552	0.3263840788652385
1712134393.9079015	553	0.32507501578836795
1712134428.279921	554	0.32712158318001977
1712134464.100453	555	0.34403543773447703
1712134496.0182488	556	0.36098950974011235
1712134525.7597318	557	0.3384050280816281
1712134559.2370255	558	0.33855778183085034
1712134590.2970948	559	0.33302268058281614
1712134618.754994	560	0.3620519340115671
1712134649.478168	561	0.37939837373316104
1712134680.103336	562	0.29805945221073316
1712134713.9295626	563	0.3523810223691855
1712134747.7637322	564	0.3194748615816864
1712134775.3109255	565	0.3115764105195591
1712134804.0587316	566	0.332641738980679
1712134835.017828	567	0.3444705384308506
1712134866.8336513	568	0.3439155639575255
1712134904.855499	569	0.3571419480737891
1712134936.114497	570	0.3282797190771915
1712134968.8850186	571	0.3175786371299363
1712134998.052686	572	0.3119537827951023
1712135033.9122224	573	0.3278598239188582
1712135061.220486	574	0.3635723416682526
1712135091.5977736	575	0.338130632668934
1712135122.3219442	576	0.34182714631082456
1712135152.4473135	577	0.3327239520111875
1712135179.1127892	578	0.3617021954290039
1712135211.040576	579	0.31268644449268246
1712135240.811055	580	0.3505727116745038
1712135276.5566287	581	0.35096839865111534
1712135307.067865	582	0.32926302751416137
1712135342.640499	583	0.3201397072230072
1712135377.5223403	584	0.3458620267484183
1712135408.3634665	585	0.335324207514479
1712135439.0106685	586	0.33411709039684057
1712135468.8261335	587	0.3734261597442275
1712135500.544988	588	0.30875543663796035
1712135534.1322508	589	0.31591415162173064
1712135568.4212835	590	0.332591974714506
1712135599.0504868	591	0.32666743632976414
1712135629.027907	592	0.347464821950021
1712135663.986719	593	0.34142717178935045
1712135694.387997	594	0.3535543345585021
1712135725.42307	595	0.3312274458187941
1712135755.7703657	596	0.3601872787458165
1712135786.5535204	597	0.34959060220238913
1712135819.1371052	598	0.3585063532676825
1712135850.8489585	599	0.37988425690511674
1712135885.8887486	600	0.35082559800035845
1712135922.3450963	601	0.34745842103638697
1712135954.4098403	602	0.3415645034393719
1712135990.8531835	603	0.3615148809653624
1712136024.9462807	604	0.33155749346532626
1712136053.8810308	605	0.329807903397003
1712136079.740753	606	0.35423764649751505
1712136117.1287966	607	0.3482610421429418
1712136148.877646	608	0.3517241617932311
1712136178.046317	609	0.3261652106095858
1712136205.524527	610	0.354241510468454
1712136239.9055316	611	0.3802482248295262
1712136268.8112917	612	0.35926760083793935
1712136300.6671004	613	0.3674601485058921
1712136330.4735663	614	0.34890073539197075
1712136362.3683715	615	0.38031298838941585
1712136397.927995	616	0.36811616808398046
1712136429.0450473	617	0.35019735222657283
1712136463.8769042	618	0.2981018995320541
1712136497.1492617	619	0.3337079795262765
1712136524.3655603	620	0.3269059926685533
1712136555.1297252	621	0.3407667881435576
1712136589.9135983	622	0.3359373621213317
1712136621.6094642	623	0.34185627475452246
1712136654.3409922	624	0.3256043045179755
1712136688.615037	625	0.32926508702220025
1712136721.6514657	626	0.366659966997585
1712136754.8088682	627	0.3421522890149614
1712136788.2991571	628	0.3306173607348267
1712136820.893726	629	0.3663698925123951
1712136857.9378855	630	0.3103912885127214
1712136888.3961418	631	0.35284359509258323
1712136921.2336435	632	0.3315680889380165
1712136953.630245	633	0.31367319818181927
1712136988.9070003	634	0.35211919448602996
1712137019.5671918	635	0.3398735379053143
1712137048.4559598	636	0.34303295452222465
1712137078.8182344	637	0.3273682664107341
1712137105.8715944	638	0.34394233498686266
1712137137.3645194	639	0.3609242736289912
1712137167.6378407	640	0.3392430043228266
1712137199.5856173	641	0.32705750949409035
1712137232.1022253	642	0.3501632574253229
1712137261.3688588	643	0.3414335473759129
1712137292.5019052	644	0.3669866234608304
1712137327.8076148	645	0.33223401379060064
1712137355.015916	646	0.31805464630417446
1712137389.8477707	647	0.3477035819204911
1712137422.525326	648	0.3231292525344099
1712137451.4340804	649	0.3373024462634151
1712137488.4862328	650	0.3544425022093473
1712137519.8462002	651	0.3409350850374179
1712137548.9728866	652	0.3535367872608661
1712137579.837013	653	0.38682730074894794
1712137610.6241677	654	0.319059840773127
1712137640.045753	655	0.3602412864035668
1712137675.2015166	656	0.34729724525389355
1712137706.4855068	657	0.34733309195128365
1712137739.1150749	658	0.3432790477897947
1712137767.8158953	659	0.34617499856491984
1712137798.660027	660	0.36134834771444974
1712137830.3109126	661	0.3705220233637269
1712137861.7098637	662	0.36460926816374845
1712137889.6658893	663	0.34125570163247354
1712137919.164496	664	0.3327818767502665
1712137949.6267583	665	0.32573979014724247
1712137982.4042687	666	0.36278857324327124
1712138009.5066032	667	0.36540891883416887
1712138038.7852397	668	0.3397681241271823
1712138071.7087097	669	0.3337089843117825
1712138104.784135	670	0.32992572971726025
1712138132.339321	671	0.35139395734149276
1712138164.4520438	672	0.3363865239122518
1712138191.4074268	673	0.34485998231973114
1712138223.1932735	674	0.3232656583014219
1712138253.0037308	675	0.3864068826579996
1712138282.8401818	676	0.30835162876305944
1712138314.671009	677	0.32848880980597145
1712138348.725115	678	0.3424059503393981
1712138382.779221	679	0.3421921192500213
1712138412.0678587	680	0.33663300407740687
1712138442.1542315	681	0.3281638121800121
1712138475.5725482	682	0.34018820356204355
1712138509.685639	683	0.34029703563249536
1712138537.1928422	684	0.34924748616065304
1712138567.5660942	685	0.3262193011772706
1712138598.8751163	686	0.3555555978101265
1712138630.7999096	687	0.32955291096370143
1712138662.0379238	688	0.3463588630268994
1712138692.3782127	689	0.3360988078330137
1712138725.834509	690	0.3849675084108957
1712138755.236112	691	0.32513336555764616
1712138785.6883707	692	0.3314138414193596
1712138817.4881668	693	0.34224804932179337
1712138843.1919768	694	0.34942847811875216
1712138875.221737	695	0.3027841695051529
1712138906.921599	696	0.3198083393375464
1712138935.2295473	697	0.3263499133740136
1712138965.9207306	698	0.3571543927074768
1712138998.723239	699	0.3525089703559513
1712139030.2681515	700	0.32463947565746115
1712139064.086341	701	0.3041228368121321
1712139097.5346425	702	0.34721949408057706
1712139131.3058364	703	0.3089550609963684
1712139162.4858642	704	0.3074718380314837
1712139194.661577	705	0.36902567245786533
1712139227.2441666	706	0.31842222197634107
1712139255.1282394	707	0.3624340528921134
1712139288.7724817	708	0.3242975656702155
1712139319.3606975	709	0.34381450117142526
1712139350.9925814	710	0.3241732386532295
1712139385.075684	711	0.3780977201333
1712139421.1351492	712	0.33790455437001665
1712139453.3868315	713	0.3398425369844955
1712139487.8278215	714	0.3284839079046463
1712139517.3873725	715	0.3361152756851774
1712139551.8263552	716	0.3378673044137538
1712139582.655493	717	0.34294462443002616
1712139610.3456333	718	0.3184902284031451
1712139642.8172622	719	0.34411241275057297
1712139677.2142618	720	0.3511382384772929
1712139714.9011998	721	0.32618431022823824
1712139748.910324	722	0.3447237019119601
1712139778.4168873	723	0.3586286189267565
1712139806.7158413	724	0.3530792749623648
1712139831.5378983	725	0.3379040398678637
1712139864.0045154	726	0.36127752815959896
1712139892.6763518	727	0.3546546526784767
1712139920.3315015	728	0.3405334909573016
1712139950.4618714	729	0.36750119148066807
1712139981.7968447	730	0.34455711301786357
1712140008.8791862	731	0.3687869443321008
1712140037.711965	732	0.3627110211310251
1712140070.9203453	733	0.33217436470954387
1712140102.07338	734	0.3562586425461251
1712140133.0874608	735	0.33381293479711804
1712140163.1168573	736	0.3297559399052304
1712140197.7167912	737	0.3364562525821421
1712140228.3959763	738	0.34187998466972896
1712140261.3334544	739	0.3680516770784432
1712140292.108605	740	0.33917236608508994
1712140322.484889	741	0.3223782019782281
1712140353.4979703	742	0.3462303966158133
1712140389.3755107	743	0.3275849330320767
1712140424.1073852	744	0.3533853759517983
1712140452.03046	745	0.3439712997282173
1712140481.712968	746	0.36840996841364515
1712140514.8053806	747	0.3143562146158756
1712140546.4592257	748	0.33248722369285877
1712140584.6570413	749	0.3853433516832748
1712140615.8180792	750	0.3603541116368761
1712140647.7978544	751	0.3611915143995957
1712140682.586726	752	0.3025236577108228
1712140716.3839197	753	0.342644971453502
1712140747.1600745	754	0.3361835588227093
1712140779.584713	755	0.3449461576074552
1712140811.7674124	756	0.32997281728128847
1712140844.947798	757	0.3403308013020782
1712140876.172815	758	0.36967956161558196
1712140904.8976293	759	0.3436697236996879
1712140934.3002229	760	0.3491066940725362
1712140963.8077886	761	0.35144525773490015
1712140989.8374608	762	0.3722914604889398
1712141016.209026	763	0.3249207195128993
1712141047.6539714	764	0.3433468231170326
1712141074.3682778	765	0.37295568823821823
1712141102.8681662	766	0.40791193970920714
1712141137.5747097	767	0.34647599488927155
1712141171.395249	768	0.4026669809887773
1712141201.5985892	769	0.32306103889572835
1712141233.217556	770	0.35537631965012234
1712141262.2272725	771	0.34605101249722525
1712141295.623022	772	0.3407155922970746
1712141326.9709923	773	0.3433590561234189
1712141353.8344054	774	0.3576150757462355
1712141382.3952668	775	0.3277628362950712
1712141411.018324	776	0.3176330321850156
1712141440.4269185	777	0.32727720565680307
1712141467.5022604	778	0.3486176056881829
1712141497.0348177	779	0.3756638448697057
1712141529.144554	780	0.3183271832253411
1712141558.6471112	781	0.34387959206912155
1712141585.2196164	782	0.33195360807013957
1712141614.054398	783	0.3675341662262576
1712141641.4506285	784	0.3616281619820715
1712141676.8843007	785	0.3313801019700515
1712141703.5887632	786	0.312480925440467
1712141733.3282642	787	0.34022847545474433
1712141758.7851105	788	0.32911723402770937
1712141786.2007823	789	0.3124852147721416
1712141816.1672063	790	0.36126025359396224
1712141844.5151331	791	0.32571955904639144
1712141871.6662183	792	0.33578991961690613
1712141897.3070147	793	0.32249862120054135
1712141925.6819391	794	0.32234823428697845
1712141952.888239	795	0.33719701350827536
1712141980.7163389	796	0.34496313942194956
1712142008.2265413	797	0.3932387010870876
1712142039.1646502	798	0.3398992238762435
1712142069.218041	799	0.35579778685897406
1712142102.6963286	800	0.35963913419899607
1712142131.0322654	801	0.30782875443406654
1712142161.9703748	802	0.3613699352934166
1712142187.0793457	803	0.3695013970854407
1712142211.8704133	804	0.34773826138481184
1712142242.1737256	805	0.323517587740522
1712142273.711635	806	0.3411646033113551
1712142300.650025	807	0.3440469769921714
1712142327.5654163	808	0.3397834903698754
1712142355.810383	809	0.32624779786782826
1712142385.2639751	810	0.27464311814966313
1712142415.7712052	811	0.3689029996025064
1712142441.5829482	812	0.3380004047840792
1712142473.7996483	813	0.34931969127003704
1712142501.0279446	814	0.3458540297591891
1712142528.4416614	815	0.3786594364117971
1712142558.9180777	816	0.35547684562056514
1712142589.0384462	817	0.3235464077816498
1712142615.9638343	818	0.343288043777228
1712142644.9595678	819	0.3477940476992042
1712142673.7366085	820	0.28529957225113545
1712142706.4501462	821	0.34860366809520943
1712142734.910047	822	0.3105874581367004
1712142762.9224248	823	0.30774708480318413
1712142792.2540383	824	0.3265666882698624
1712142824.3957615	825	0.3135209257838789
1712142851.8569753	826	0.34151053994548214
1712142883.3299117	827	0.3510365792463103
1712142912.147698	828	0.3125386586795385
1712142941.2284005	829	0.33084037197228927
1712142967.311056	830	0.3293195578813061
1712142994.559345	831	0.3505277809465027
1712143023.194187	832	0.33411555274655147
1712143054.1222942	833	0.3556509053945408
1712143084.7704878	834	0.3331555262849281
1712143114.4789882	835	0.33277114997070123
1712143141.172454	836	0.3530459360977013
1712143170.481077	837	0.3529606980339856
1712143200.244558	838	0.4064699765986659
1712143233.6598716	839	0.33586527158386215
1712143262.437672	840	0.30866920091278394
1712143292.697999	841	0.3684989325090301
1712143322.4354856	842	0.34511362709851323
1712143351.5301886	843	0.3575056934585304
1712143381.5405853	844	0.34128920152946673
1712143409.8245397	845	0.36175381573441223
1712143445.1115985	846	0.3411486396813516
1712143480.5798905	847	0.35373580519261516
1712143513.7482758	848	0.3271746259351016
1712143545.2122092	849	0.33919022129794235
1712143579.1303673	850	0.37484866229408154
1712143611.7769213	851	0.326609514001101
1712143638.3054388	852	0.3398410195987535
1712143666.9922695	853	0.3598117054800931
1712143695.911021	854	0.32299813861492055
1712143725.1196775	855	0.3380999668163817
1712143750.4175828	856	0.33169565085745994
1712143777.2879963	857	0.345989380497671
1712143805.0761063	858	0.3520080427309735
1712143834.2197893	859	0.3559537104710707
1712143861.380098	860	0.35877883976797387
1712143892.9200163	861	0.38386801347647437
1712143922.0007164	862	0.3617155112809266
1712143949.326973	863	0.36341547210131986
1712143977.5759418	864	0.37142167596072945
1712144004.2794125	865	0.3443128333754261
1712144033.418281	866	0.3108746211517164
1712144068.3563592	867	0.3193055519611989
1712144101.118874	868	0.2869723095466441
1712144130.757399	869	0.3368419580147964
1712144160.7578087	870	0.3788690629649643
1712144188.9767845	871	0.366736979158832
1712144219.8668983	872	0.2777720362223203
1712144247.903936	873	0.32742639439128385
1712144275.6120768	874	0.32397701098894094
1712144304.2948976	875	0.3413749565241431
1712144332.9477377	876	0.3629406093428078
1712144365.375381	877	0.31988147533279015
1712144396.3684509	878	0.35301778423690094
1712144428.5621562	879	0.33276486913592673
1712144457.6665282	880	0.30399176039739195
1712144489.7486706	881	0.33704986831205486
1712144521.5015068	882	0.3561690991242267
1712144553.091402	883	0.3889164294181183
1712144582.386037	884	0.31732501406088004
1712144612.3724446	885	0.3499379090235406
1712144643.0756252	886	0.3549201920229736
1712144669.612143	887	0.31987518285402444
1712144701.8158424	888	0.3137686608511366
1712144730.8048673	889	0.344608848634684
1712144759.1438084	890	0.31676189668551047
1712144788.878296	891	0.29123232908342966
1712144816.6117666	892	0.36572725197052325
1712144847.1739926	893	0.35239854263841397
1712144877.3853328	894	0.3501209989094769
1712144909.2171535	895	0.32580214734661145
1712144940.384187	896	0.34028226687661
1712144968.383224	897	0.3634618999374062
1712144996.1433525	898	0.36667977817329034
1712145024.3313866	899	0.32301173554787355
1712145051.514862	900	0.3515146875842486
1712145078.9210942	901	0.3415846333767471
1712145114.0008872	902	0.36711293532875167
1712145145.9766552	903	0.3854374526665234
1712145174.287595	904	0.3413184683460709
1712145205.1867127	905	0.3186687087096521
1712145230.9974618	906	0.3573478997370915
1712145260.811936	907	0.3236214663347946
1712145291.137414	908	0.32144966259926655
1712145321.16581	909	0.3327206528322393
1712145350.2595012	910	0.35653858479221207
1712145377.675738	911	0.34401870283745845
1712145407.06234	912	0.312249937415599
1712145435.674189	913	0.32826834171632324
1712145460.9061155	914	0.3568556496169648
1712145490.2696905	915	0.3228969484013203
1712145522.0935204	916	0.314155532080122
1712145549.179858	917	0.3378622341080353
1712145579.77507	918	0.3194460625208767
1712145611.7128608	919	0.3500693634155372
1712145643.705623	920	0.3315829122903158
1712145670.1771586	921	0.34501110865396206
1712145700.4864657	922	0.3243547574417297
1712145732.2632997	923	0.3416400389375136
1712145761.4389749	924	0.34930250620423
1712145791.639314	925	0.35165436984980397
1712145818.795645	926	0.3542235618498576
1712145845.5560703	927	0.34978250610442174
1712145876.458184	928	0.3260889064585072
1712145905.8209865	929	0.3557595069856668
1712145937.2521982	930	0.3384359874372049
1712145966.4108632	931	0.3222350872887314
1712145999.6712308	932	0.3558141697294256
1712146026.2817156	933	0.353445505413573
1712146055.1484914	934	0.34277273810322906
1712146081.223158	935	0.3444316520336416
1712146110.7577002	936	0.36870108463836554
1712146141.924736	937	0.2806934149075137
1712146173.757553	938	0.3659888138518906
1712146201.3677258	939	0.3466180923856642
1712146230.2915058	940	0.3293219161304259
1712146262.1773078	941	0.35807013431494134
1712146292.7160587	942	0.35620164119858344
1712146318.218899	943	0.338123331534236
1712146347.9173994	944	0.34511344069821437
1712146381.7225957	945	0.36163558831503007
1712146410.6723447	946	0.3275158177742897
1712146445.4912016	947	0.3634928871886463
1712146473.4924605	948	0.3350720760754313
1712146503.476871	949	0.31163995213915585
1712146532.171698	950	0.3527074937848665
1712146563.7775795	951	0.26314114923406906
1712146591.6856558	952	0.3389246945957249
1712146622.486277	953	0.3238791751024677
1712146655.6858203	954	0.35388503507888425
1712146684.4126294	955	0.3499523657964415
1712146711.3840146	956	0.36159185894688745
1712146740.6966348	957	0.2946309867404388
1712146772.364508	958	0.3354742601183422
1712146802.413895	959	0.3656545377887141
1712146829.6301875	960	0.32339355970461
1712146859.5726178	961	0.295980937551628
1712146887.9318342	962	0.34141819725386485
1712146921.1765883	963	0.3861706684404841
1712146951.8066225	964	0.3382277160780585
1712146980.3126366	965	0.34718322870941515
1712147010.3070464	966	0.31094575486163484
1712147042.8456132	967	0.3194758618431547
1712147075.5010664	968	0.36543468576506133
1712147105.251548	969	0.3025363563859087
1712147138.308983	970	0.31127714907577886
1712147169.109135	971	0.34339874308838353
1712147196.6263256	972	0.33876170327193555
1712147225.810001	973	0.3450679863112574
1712147255.8393884	974	0.3439450574748395
1712147283.5045416	975	0.35140464833645974
1712147313.3909843	976	0.34543845713129046
1712147344.217129	977	0.31143972900315287
1712147376.8222106	978	0.3309232596534298
1712147407.6173646	979	0.3860957611325472
1712147442.2135427	980	0.3117052563756985
1712147468.3811474	981	0.32200090047250995
1712147499.3852322	982	0.3129625178921958
1712147527.9441032	983	0.31309381420260785
1712147561.752294	984	0.32826470738225316
1712147592.4814625	985	0.3691217996720273
1712147624.2553012	986	0.339835960938459
1712147652.7881043	987	0.3139862931590704
1712147684.8178606	988	0.3714337415151309
1712147713.341745	989	0.33931120911719864
1712147746.2822049	990	0.2679991491238763
1712147773.691332	991	0.36715103412772543
1712147801.8503256	992	0.3768981591933725
1712147829.964902	993	0.334919995466876
1712147859.5344455	994	0.36259266347860364
1712147891.4121325	995	0.32993431203604995
1712147919.348199	996	0.37251181570740727
1712147945.7777507	997	0.2939282479134282
1712147975.6241992	998	0.3726673460086583
1712148002.3346653	999	0.34217989954147915
