# Supplementary material for: Achieving consistency in FedSAM using local adaptive distillation on sports image classification
Source: PLoS One. 2025 Oct 17;20(10):e0333210. doi: 10.1371/journal.pone.0333210 (PMC12533856; doi:10.1371/journal.pone.0333210)
Supplement: S1 File — All figures (Figs 1–9) and Tables (Table 1–8) are sequentially numbered in the supplementary files. (ZIP) [file pone.0333210.s001.zip › Support-Information-only-datasets/Original experimental data/sport100/0.4/IID/Feddyn.csv]

Wall time	Step	Value
1741679631.6971645	0	0.01600000075995922
1741679768.8676672	1	0.019999999552965164
1741679868.0683172	2	0.019999999552965164
1741679969.0798519	3	0.024000000208616257
1741680068.2519403	4	0.02199999988079071
1741680168.6563041	5	0.026000000536441803
1741680219.722213	6	0.019999999552965164
1741680319.5967448	7	0.024000000208616257
1741680382.7384186	8	0.019999999552965164
1741680494.5003567	9	0.01600000075995922
1741680582.3563259	10	0.00800000037997961
1741680694.218338	11	0.024000000208616257
1741680794.4865968	12	0.02199999988079071
1741680906.2553792	13	0.029999999329447746
1741681005.8609972	14	0.029999999329447746
1741681179.31834	15	0.035999998450279236
1741681316.4611287	16	0.03200000151991844
1741681417.5862653	17	0.04399999976158142
1741681505.379605	18	0.035999998450279236
1741681630.0303495	19	0.04800000041723251
1741681729.927852	20	0.04399999976158142
1741681866.9446785	21	0.03999999910593033
1741681979.1113684	22	0.035999998450279236
1741682092.1285994	23	0.03999999910593033
1741682191.778833	24	0.05000000074505806
1741682292.288576	25	0.05000000074505806
1741682393.3633409	26	0.03999999910593033
1741682481.0835114	27	0.03999999910593033
1741682592.9841735	28	0.0560000017285347
1741682668.7252324	29	0.04800000041723251
1741682780.6652646	30	0.04800000041723251
1741682916.803264	31	0.04600000008940697
1741682979.3400855	32	0.052000001072883606
1741683079.428638	33	0.04399999976158142
1741683192.683462	34	0.06199999898672104
1741683317.569971	35	0.07199999690055847
1741683455.333734	36	0.04800000041723251
1741683505.8794773	37	0.06599999964237213
1741683582.2294884	38	0.0560000017285347
1741683608.1923134	39	0.06599999964237213
1741683683.8237028	40	0.06599999964237213
1741683833.562163	41	0.06800000369548798
1741683959.3998792	42	0.07599999755620956
1741684096.6914537	43	0.07199999690055847
1741684184.1075027	44	0.07800000160932541
1741684271.8452983	45	0.09000000357627869
1741684359.5577116	46	0.07000000029802322
1741684496.3899448	47	0.09399999678134918
1741684608.9114416	48	0.10000000149011612
1741684696.007826	49	0.10199999809265137
1741684819.8909402	50	0.10599999874830246
1741684969.0859108	51	0.09399999678134918
1741685031.772233	52	0.09799999743700027
1741685144.065687	53	0.09399999678134918
1741685244.4310813	54	0.10199999809265137
1741685344.6655967	55	0.09799999743700027
1741685456.8299322	56	0.10400000214576721
1741685545.0350883	57	0.10199999809265137
1741685669.3211126	58	0.10000000149011612
1741685794.7384222	59	0.10000000149011612
1741685945.0584033	60	0.10400000214576721
1741686032.130717	61	0.10999999940395355
1741686132.7403462	62	0.10999999940395355
1741686219.0460248	63	0.11999999731779099
1741686356.3996933	64	0.1420000046491623
1741686493.5453193	65	0.1120000034570694
1741686593.427503	66	0.1120000034570694
1741686730.8131094	67	0.12399999797344208
1741686818.9322255	68	0.12399999797344208
1741686943.3340263	69	0.12999999523162842
1741687056.693915	70	0.13600000739097595
1741687156.7585196	71	0.12200000137090683
1741687219.9609244	72	0.10999999940395355
1741687307.3275323	73	0.12399999797344208
1741687420.8999357	74	0.15399999916553497
1741687521.0347703	75	0.16200000047683716
1741687621.339484	76	0.1599999964237213
1741687710.0528662	77	0.13600000739097595
1741687772.8797154	78	0.14000000059604645
1741687873.3726254	79	0.15399999916553497
1741687997.9963703	80	0.15000000596046448
1741688097.9928715	81	0.15399999916553497
1741688173.8519776	82	0.1679999977350235
1741688285.6707563	83	0.17000000178813934
1741688410.9782856	84	0.1379999965429306
1741688535.8279948	85	0.17399999499320984
1741688648.0985088	86	0.15000000596046448
1741688748.5437417	87	0.1459999978542328
1741688836.9535756	88	0.1379999965429306
1741688973.8585305	89	0.15800000727176666
1741689086.7489698	90	0.15600000321865082
1741689211.201756	91	0.16599999368190765
1741689262.6325784	92	0.17399999499320984
1741689313.350571	93	0.17599999904632568
1741689401.01095	94	0.17399999499320984
1741689464.04309	95	0.1860000044107437
1741689602.013618	96	0.16599999368190765
1741689751.6534674	97	0.1899999976158142
1741689851.595976	98	0.1860000044107437
1741689938.930458	99	0.16599999368190765
1741690063.745131	100	0.18799999356269836
1741690176.189702	101	0.18799999356269836
1741690300.9933774	102	0.1899999976158142
1741690389.5664701	103	0.19599999487400055
1741690489.47199	104	0.17800000309944153
1741690614.0687318	105	0.17800000309944153
1741690702.7128	106	0.17399999499320984
1741690826.5557802	107	0.18199999630451202
1741690926.3213453	108	0.19200000166893005
1741691013.8677597	109	0.22599999606609344
1741691126.178372	110	0.2199999988079071
1741691263.0082598	111	0.2199999988079071
1741691374.636086	112	0.1860000044107437
1741691425.4840648	113	0.20800000429153442
1741691551.4453754	114	0.2160000056028366
1741691627.1215324	115	0.19599999487400055
1741691752.492029	116	0.2160000056028366
1741691852.3195744	117	0.20200000703334808
1741691890.8824253	118	0.18199999630451202
1741692003.18704	119	0.21199999749660492
1741692065.921271	120	0.2199999988079071
1741692153.7935836	121	0.20999999344348907
1741692266.2181625	122	0.2199999988079071
1741692366.6185265	123	0.25200000405311584
1741692479.232042	124	0.23399999737739563
1741692579.2445295	125	0.22599999606609344
1741692692.3678856	126	0.2619999945163727
1741692791.9695024	127	0.23199999332427979
1741692928.9513423	128	0.23399999737739563
1741693053.0362434	129	0.2540000081062317
1741693166.0256422	130	0.23800000548362732
1741693290.4474382	131	0.23999999463558197
1741693390.0380595	132	0.25
1741693490.4234304	133	0.2540000081062317
1741693590.7728121	134	0.21799999475479126
1741693716.374235	135	0.24199999868869781
1741693878.1542616	136	0.23399999737739563
1741693941.1504097	137	0.21400000154972076
1741694053.675955	138	0.22599999606609344
1741694190.959698	139	0.2639999985694885
1741694341.713199	140	0.27399998903274536
1741694441.273828	141	0.27000001072883606
1741694517.210901	142	0.25600001215934753
1741694666.5428503	143	0.27399998903274536
1741694754.0922625	144	0.2639999985694885
1741694841.5327113	145	0.2720000147819519
1741694953.8433237	146	0.27399998903274536
1741695066.4028578	147	0.2680000066757202
1741695192.1822257	148	0.2680000066757202
1741695243.4090855	149	0.24799999594688416
1741695344.5702112	150	0.2879999876022339
1741695395.3662055	151	0.24400000274181366
1741695507.773788	152	0.25
1741695595.2232344	153	0.2619999945163727
1741695633.707107	154	0.24799999594688416
1741695709.0953546	155	0.25200000405311584
1741695846.3331122	156	0.28999999165534973
1741695947.11036	157	0.28200000524520874
1741696059.6179078	158	0.2800000011920929
1741696183.2729478	159	0.3019999861717224
1741696295.1676893	160	0.28999999165534973
1741696382.746094	161	0.29600000381469727
1741696458.6432014	162	0.28600001335144043
1741696534.4352996	163	0.29600000381469727
1741696646.0931177	164	0.328000009059906
1741696721.7132905	165	0.30799999833106995
1741696822.6414893	166	0.26600000262260437
1741696897.9957478	167	0.2840000092983246
1741696924.0425398	168	0.2680000066757202
1741697047.7025745	169	0.3019999861717224
1741697148.6017838	170	0.28600001335144043
1741697260.9663804	171	0.3100000023841858
1741697409.9384394	172	0.33399999141693115
1741697460.8304055	173	0.33000001311302185
1741697560.7359264	174	0.3059999942779541
1741697648.7691884	175	0.3199999928474426
1741697786.6377463	176	0.32199999690055847
1741697850.0187757	177	0.2919999957084656
1741697961.9275143	178	0.31200000643730164
1741698012.6665285	179	0.28600001335144043
1741698138.0980058	180	0.3240000009536743
1741698250.3546352	181	0.335999995470047
1741698338.2259479	182	0.3160000145435333
1741698438.1554606	183	0.32199999690055847
1741698538.8447363	184	0.34200000762939453
1741698663.2365437	185	0.3440000116825104
1741698750.5900166	186	0.32199999690055847
1741698826.7310264	187	0.34599998593330383
1741698926.1666956	188	0.33000001311302185
1741699013.9970205	189	0.3619999885559082
1741699039.978838	190	0.3179999887943268
1741699189.2258086	191	0.35199999809265137
1741699315.1701257	192	0.34200000762939453
1741699427.9685843	193	0.36399999260902405
1741699503.2208745	194	0.34599998593330383
1741699652.387872	195	0.3479999899864197
1741699715.9748368	196	0.3160000145435333
1741699778.7650526	197	0.33399999141693115
1741699903.648708	198	0.33399999141693115
1741699978.5980976	199	0.34599998593330383
1741700066.2055027	200	0.3619999885559082
1741700178.4973092	201	0.3700000047683716
1741700253.8407004	202	0.3479999899864197
1741700316.8432114	203	0.36000001430511475
1741700417.289441	204	0.36800000071525574
1741700517.236785	205	0.3540000021457672
1741700616.6313097	206	0.3659999966621399
1741700728.577018	207	0.3880000114440918
1741700853.72938	208	0.36800000071525574
1741700966.0532122	209	0.3720000088214874
1741701092.4703076	210	0.37400001287460327
1741701181.960608	211	0.36399999260902405
1741701357.062447	212	0.36800000071525574
1741701518.986266	213	0.3880000114440918
1741701644.4200356	214	0.3840000033378601
1741701781.860852	215	0.38600000739097595
1741701869.6483774	216	0.3840000033378601
1741701956.7297566	217	0.3919999897480011
1741702056.7024739	218	0.3959999978542328
1741702169.4926188	219	0.38600000739097595
1741702257.8505554	220	0.3880000114440918
1741702383.3657928	221	0.3840000033378601
1741702495.9307399	222	0.3700000047683716
1741702571.5986085	223	0.34599998593330383
1741702711.6420233	224	0.4099999964237213
1741702799.9097307	225	0.3700000047683716
1741702912.8187897	226	0.3919999897480011
1741702988.0979671	227	0.40799999237060547
1741703101.0594015	228	0.3880000114440918
1741703188.749781	229	0.3779999911785126
1741703264.198015	230	0.3700000047683716
1741703376.4850585	231	0.3799999952316284
1741703501.872568	232	0.421999990940094
1741703589.7954614	233	0.36000001430511475
1741703678.4986453	234	0.38600000739097595
1741703803.761479	235	0.40400001406669617
1741703928.6751196	236	0.43799999356269836
1741704016.5994163	237	0.38999998569488525
1741704104.7336476	238	0.4059999883174896
1741704193.2457564	239	0.40400001406669617
1741704269.5137253	240	0.41200000047683716
1741704357.0191553	241	0.4519999921321869
1741704481.8438249	242	0.414000004529953
1741704569.7751172	243	0.4099999964237213
1741704706.964891	244	0.4259999990463257
1741704807.4522288	245	0.41600000858306885
1741704882.4356022	246	0.4000000059604645
1741704995.9478366	247	0.4320000112056732
1741705059.0549514	248	0.42399999499320984
1741705159.1654074	249	0.3959999978542328
1741705259.4688268	250	0.40799999237060547
1741705371.7964125	251	0.3880000114440918
1741705484.5058973	252	0.4339999854564667
1741705572.7490928	253	0.41200000047683716
1741705672.5886352	254	0.44600000977516174
1741705809.750417	255	0.4359999895095825
1741705934.2401924	256	0.44200000166893005
1741706009.006634	257	0.40799999237060547
1741706096.6080315	258	0.4300000071525574
1741706184.9471989	259	0.44200000166893005
1741706310.1057823	260	0.43799999356269836
1741706434.9474275	261	0.4480000138282776
1741706510.4026508	262	0.4480000138282776
1741706598.253971	263	0.4480000138282776
1741706661.0222971	264	0.4580000042915344
1741706747.987361	265	0.4339999854564667
1741706835.7778862	266	0.46799999475479126
1741706899.2654681	267	0.4359999895095825
1741707023.9516296	268	0.4359999895095825
1741707136.7786584	269	0.46000000834465027
1741707274.6216853	270	0.4440000057220459
1741707386.8410006	271	0.44999998807907104
1741707511.4763346	272	0.4259999990463257
1741707611.2028887	273	0.4519999921321869
1741707736.0042827	274	0.4180000126361847
1741707835.207103	275	0.44200000166893005
1741707911.2969882	276	0.4519999921321869
1741708023.1519778	277	0.4259999990463257
1741708110.0205455	278	0.4519999921321869
1741708197.1908362	279	0.44600000977516174
1741708272.9876182	280	0.42399999499320984
1741708408.6780522	281	0.4480000138282776
1741708532.6393464	282	0.4620000123977661
1741708607.130865	283	0.43799999356269836
1741708732.2661917	284	0.41999998688697815
1741708881.2722585	285	0.4320000112056732
1741709031.992578	286	0.4620000123977661
1741709156.477542	287	0.47200000286102295
1741709232.2084234	288	0.4259999990463257
1741709283.5075576	289	0.4480000138282776
1741709407.5867066	290	0.4339999854564667
1741709507.4729125	291	0.4440000057220459
1741709619.1783786	292	0.4320000112056732
1741709718.828835	293	0.44600000977516174
1741709807.036137	294	0.414000004529953
1741709857.7306037	295	0.42800000309944153
1741709921.0578785	296	0.421999990940094
1741710069.5633805	297	0.44200000166893005
1741710157.1819425	298	0.4699999988079071
1741710269.5073173	299	0.47600001096725464
