# Supplementary material for: Achieving consistency in FedSAM using local adaptive distillation on sports image classification
Source: PLoS One. 2025 Oct 17;20(10):e0333210. doi: 10.1371/journal.pone.0333210 (PMC12533856; doi:10.1371/journal.pone.0333210)
Supplement: S1 File — All figures (Figs 1–9) and Tables (Table 1–8) are sequentially numbered in the supplementary files. (ZIP) [file pone.0333210.s001.zip › Support-Information-only-datasets/Original experimental data/sport100/0.4/IID/Fedspeed.csv]

Wall time	Step	Value	0.821399987
1702373829	0	0.04114174383449304
1702373835	1	0.08644687873031294
1702373841	2	0.13852453940758344
1702373847	3	0.16914827940825466
1702373852	4	0.2000660929947161
1702373859	5	0.24270369228098385
1702373864	6	0.28003455523769594
1702373870	7	0.30642794255666106
1702373876	8	0.3153315315254176
1702373882	9	0.3222126699308373
1702373888	10	0.334868610427025
1702373895	11	0.36145134865373996
1702373901	12	0.38243635551822747
1702373908	13	0.3966901376968902
1702373914	14	0.4013241111206362
1702373920	15	0.4206077337819933
1702373926	16	0.42673244334803306
1702373933	17	0.437538634505822
1702373939	18	0.44077704527594747
1702373946	19	0.4542921576229718
1702373951	20	0.4605247229618847
1702373957	21	0.45431914210562147
1702373963	22	0.46516440070759113
1702373969	23	0.4834322995954802
1702373975	24	0.4728006089526062
1702373981	25	0.48331853328494867
1702373987	26	0.4800952774116966
1702373992	27	0.4933717383341548
1702373998	28	0.4916251170130692
1702374004	29	0.5123540905534524
1702374010	30	0.506379568688263
1702374017	31	0.5161014979406059
1702374023	32	0.5280963069461867
1702374029	33	0.5333960363138602
1702374035	34	0.5343894598085034
1702374041	35	0.5300159911846516
1702374047	36	0.5363859466338439
1702374052	37	0.5460417580336215
1702374058	38	0.5466698880017816
1702374063	39	0.5534083539963024
1702374069	40	0.5675651348237923
1702374075	41	0.5555356083259302
1702374081	42	0.5630113186563895
1702374087	43	0.5720481184184134
1702374093	44	0.5612961322595544
1702374099	45	0.5775375091998228
1702374106	46	0.5799979808024833
1702374112	47	0.5833857582541732
1702374118	48	0.5806465128179762
1702374125	49	0.581053005016327
1702374130	50	0.5861420903295239
1702374136	51	0.5946885746842566
1702374142	52	0.590799323903443
1702374148	53	0.5974273155419448
1702374154	54	0.5963290805563879
1702374160	55	0.5994363070999585
1702374167	56	0.6118261400439128
1702374173	57	0.6049081457782943
1702374179	58	0.5995887762977771
1702374185	59	0.620290465427106
1702374191	60	0.6155272170218548
1702374197	61	0.6149231774022746
1702374202	62	0.6101036343644258
1702374208	63	0.6200940804127387
1702374215	64	0.6231531174196414
1702374221	65	0.6269699878655918
1702374228	66	0.6191266139081845
1702374235	67	0.6295255458153599
1702374241	68	0.6279994337128253
1702374247	69	0.622652033593945
1702374253	70	0.6212022420120608
1702374259	71	0.6285059070586518
1702374264	72	0.6239656920044645
1702374270	73	0.6506106202126648
1702374277	74	0.6465670062562136
1702374283	75	0.6344738004747945
1702374289	76	0.6375475106727243
1702374295	77	0.6289111209177474
1702374302	78	0.6426655224567887
1702374308	79	0.6291430776627069
1702374314	80	0.6457319970599434
1702374320	81	0.6393622725252136
1702374326	82	0.6441386826888479
1702374332	83	0.6452961858449149
1702374338	84	0.6348724411878284
1702374344	85	0.6427795078333749
1702374349	86	0.6430272206924167
1702374356	87	0.6532389682227128
1702374363	88	0.6493395155030677
1702374370	89	0.6641877034722344
1702374375	90	0.6485904559846074
1702374382	91	0.6490929703581575
1702374388	92	0.6455317510562238
1702374394	93	0.6378501711257394
1702374401	94	0.6545688769672416
1702374407	95	0.6569860274690725
1702374412	96	0.6527358386373663
1702374418	97	0.6440806877885004
1702374424	98	0.6583809707548429
1702374430	99	0.6551886229885626
1702374436	100	0.6695913708105252
1702374442	101	0.6603375851469936
1702374448	102	0.6516650292931975
1702374454	103	0.6619164720380587
1702374460	104	0.6454535894187103
1702374466	105	0.6580924834470413
1702374472	106	0.6622318213933615
1702374479	107	0.6651728223369219
1702374485	108	0.6650324072066248
1702374491	109	0.6640554871647864
1702374498	110	0.6717098741378494
1702374504	111	0.6748654674819276
1702374512	112	0.6488129719000637
1702374518	113	0.6766587439098511
1702374524	114	0.6679128241297282
1702374530	115	0.6692691284412251
1702374536	116	0.6633141011162678
1702374543	117	0.6614862489658633
1702374549	118	0.6625976981472823
1702374555	119	0.668159298522909
1702374562	120	0.6722267816721919
1702374568	121	0.6743865726170163
1702374575	122	0.6869934697192422
1702374580	123	0.6630400303738596
1702374586	124	0.6807571853693661
1702374592	125	0.6866785165222428
1702374597	126	0.6792924710726262
1702374603	127	0.6764339822026069
1702374608	128	0.6842357037694834
1702374615	129	0.680121263298518
1702374620	130	0.6773442484535895
1702374626	131	0.6787926197310251
1702374632	132	0.6725365548756448
1702374638	133	0.6794809574279358
1702374644	134	0.6709405953131437
1702374650	135	0.668679557445769
1702374656	136	0.6619224572382749
1702374663	137	0.6797205414803739
1702374668	138	0.6863075774049835
1702374674	139	0.6700225228817085
1702374680	140	0.6851554140645905
1702374686	141	0.6847870093927287
1702374692	142	0.6675212265166737
1702374699	143	0.6682471866430596
1702374706	144	0.6739000199575743
1702374712	145	0.6650474896478142
1702374718	146	0.6684391231089376
1702374726	147	0.6683686054584181
1702374731	148	0.6580909413008253
1702374738	149	0.6802416576908422
1702374743	150	0.6800108078854186
1702374749	151	0.6644327345641272
1702374755	152	0.6883938633557897
1702374761	153	0.6817126374580844
1702374767	154	0.6679389351355691
1702374772	155	0.6752446164335518
1702374779	156	0.6851808233674926
1702374786	157	0.6849845310987088
1702374791	158	0.683476924445843
1702374797	159	0.6862327867937491
1702374803	160	0.6836548515678094
1702374808	161	0.6794369393524323
1702374813	162	0.6771423360573494
1702374820	163	0.6746062336475078
1702374825	164	0.6794839713285735
1702374832	165	0.6781526101799448
1702374837	166	0.6864045186038517
1702374842	167	0.6680937087270016
1702374848	168	0.6740202876869882
1702374856	169	0.6667857932429316
1702374862	170	0.6900944415335879
1702374869	171	0.6922715963250425
1702374875	172	0.6888372432323276
1702374880	173	0.6918343901314061
1702374887	174	0.6940824221531884
1702374894	175	0.6994886650327446
1702374899	176	0.6794197592936136
1702374906	177	0.6845720647248503
1702374913	178	0.7019941340789275
1702374918	179	0.681576381474509
1702374924	180	0.7097495082898243
1702374930	181	0.6841371877443254
1702374936	182	0.7013095401068671
1702374943	183	0.6818449265185323
1702374949	184	0.6868023529370085
1702374955	185	0.6787062768928319
1702374962	186	0.6902997919677938
1702374968	187	0.698243155341131
1702374974	188	0.6915031631196001
1702374980	189	0.6926076659975053
1702374986	190	0.7001639215138271
1702374993	191	0.7069366062093525
1702374998	192	0.6903493884403166
1702375004	193	0.6938408834559955
1702375011	194	0.699590898409619
1702375017	195	0.6963494666070517
1702375023	196	0.6920261010826749
1702375029	197	0.6996759069786761
1702375035	198	0.6902058823564673
1702375041	199	0.6866794725832172
1702375047	200	0.6799477228678807
1702375053	201	0.7038047869120748
1702375058	202	0.6725125145046342
1702375064	203	0.6752005038252253
1702375070	204	0.6951312521529153
1702375075	205	0.6836308039870601
1702375081	206	0.6820738076215644
1702375088	207	0.6911279542722832
1702375094	208	0.6953699439112324
1702375100	209	0.701289869441091
1702375106	210	0.7033924564229104
1702375112	211	0.6975178121415476
1702375118	212	0.7061327646319585
1702375124	213	0.691482191681731
1702375130	214	0.6778859986659038
1702375136	215	0.6959543654148737
1702375142	216	0.6894428737076577
1702375147	217	0.6897519090445914
1702375153	218	0.7067033716161939
1702375158	219	0.6885591582199588
1702375163	220	0.6997273817860951
1702375169	221	0.6745653764958875
1702375175	222	0.693362089259784
1702375180	223	0.6947938061608128
1702375186	224	0.6959749467926977
1702375193	225	0.6933112889972646
1702375200	226	0.712383235093846
1702375206	227	0.6931734825258289
1702375212	228	0.6802986908697514
1702375218	229	0.7036058351157238
1702375225	230	0.6934936694462266
1702375232	231	0.6865809385060557
1702375237	232	0.6947155816428344
1702375243	233	0.7051912914769708
1702375248	234	0.709737432568424
1702375255	235	0.6956807696630827
1702375261	236	0.7042506728647965
1702375267	237	0.6959022619865963
1702375274	238	0.7155364701108325
1702375279	239	0.682008584114188
1702375284	240	0.6922486278289991
1702375290	241	0.7196362274781672
1702375297	242	0.6961057421676131
1702375303	243	0.7022267215213731
1702375310	244	0.7005856848922445
1702375316	245	0.6960767244837055
1702375322	246	0.6948997589035582
1702375328	247	0.7052053569596411
1702375334	248	0.6911516476192388
1702375341	249	0.7154283270910328
1702375346	250	0.6748703735249327
1702375352	251	0.6902239930813722
1702375358	252	0.712075771909766
1702375364	253	0.6933472070356247
1702375370	254	0.7037670059690022
1702375375	255	0.6866258964842421
1702375381	256	0.6905335018959232
1702375387	257	0.6823226618585271
1702375393	258	0.6950421939145123
1702375398	259	0.7057282850453435
1702375406	260	0.7056495584100128
1702375412	261	0.7067925212588168
1702375418	262	0.7056069747399751
1702375425	263	0.7024657792737952
1702375431	264	0.693343422569338
1702375436	265	0.7032663286306235
1702375442	266	0.6935145558502704
1702375448	267	0.698427200711708
1702375453	268	0.6897301758864004
1702375459	269	0.690658526721958
1702375465	270	0.7035285736298291
1702375471	271	0.6731498435681771
1702375477	272	0.7221245684535189
1702375483	273	0.7072404343306876
1702375490	274	0.6996095105597415
1702375496	275	0.694169130673379
1702375502	276	0.702558641776907
1702375508	277	0.6974644869180547
1702375513	278	0.7047233045095893
1702375518	279	0.6970029891027477
1702375524	280	0.7112774422483097
1702375531	281	0.7126182290841324
1702375537	282	0.704469815336969
1702375544	283	0.7092606745466881
1702375551	284	0.6988739249589319
1702375557	285	0.702036403007952
1702375563	286	0.7126279701296888
1702375569	287	0.7003860644192526
1702375575	288	0.6864600737678487
1702375583	289	0.7046066709620226
1702375589	290	0.7064337847309711
1702375594	291	0.6880239612793791
1702375601	292	0.7205107561068729
1702375606	293	0.7011526875302314
1702375612	294	0.6878246730698636
1702375618	295	0.7049777817380349
1702375624	296	0.6971397510459101
1702375631	297	0.702619032125719
1702375637	298	0.7157025839385661
1702375644	299	0.706854246573458
1702375649	300	0.7063170660542714
1702375654	301	0.7096731122969059
1702375660	302	0.7095016055866641
1702375667	303	0.7201130048569621
1702375673	304	0.7047237678842045
1702375678	305	0.6921441154936377
1702375685	306	0.707478281526794
1702375690	307	0.6960904096127367
1702375698	308	0.6881780393730862
1702375703	309	0.7116001138415569
1702375709	310	0.7030460984480353
1702375715	311	0.7035116746819043
1702375722	312	0.6996961846847445
1702375728	313	0.6931769704306495
1702375734	314	0.6959154591611997
1702375739	315	0.7006290910679438
1702375746	316	0.6971765712069379
1702375751	317	0.7009496336142698
1702375758	318	0.7245372947604388
1702375765	319	0.7153258645892658
1702375771	320	0.6961952764076511
1702375777	321	0.7018393928359898
1702375784	322	0.7061480539972264
1702375790	323	0.7070178228530213
1702375796	324	0.723982429713011
1702375802	325	0.7089247111717998
1702375807	326	0.7212411142874608
1702375814	327	0.69862797839252
1702375820	328	0.7308203118464506
1702375825	329	0.6922812271583018
1702375831	330	0.7180189433845442
1702375836	331	0.7226511677165305
1702375843	332	0.7084275149150311
1702375850	333	0.693799260138872
1702375856	334	0.716499960092868
1702375862	335	0.6975751047589183
1702375867	336	0.6990949160685047
1702375873	337	0.7097249938217576
1702375878	338	0.7197673649197927
1702375885	339	0.7041373629120381
1702375891	340	0.7100653063274739
1702375896	341	0.6896510515160801
1702375903	342	0.7025185788362248
1702375908	343	0.6951836810681977
1702375914	344	0.7090395968437885
1702375920	345	0.697489086261176
1702375925	346	0.7095188644154314
1702375931	347	0.7232794431200282
1702375937	348	0.7049148326797223
1702375942	349	0.7026382712269351
1702375948	350	0.6766972514485836
1702375956	351	0.6933977740576958
1702375962	352	0.7109084004805128
1702375967	353	0.7152377447470315
1702375975	354	0.69846784396649
1702375980	355	0.6996423132704445
1702375986	356	0.6741943074377454
1702375992	357	0.7101559388944368
1702375998	358	0.7148775527937795
1702376003	359	0.7136989439630704
1702376009	360	0.7128985964895374
1702376015	361	0.6882369402989106
1702376022	362	0.7104343216413326
1702376028	363	0.6948528623696483
1702376035	364	0.7292851781058772
1702376040	365	0.6800571997589674
1702376046	366	0.7059724989059749
1702376053	367	0.7138777777691762
1702376059	368	0.6967872618158933
1702376065	369	0.7178274812333003
1702376071	370	0.7275745459291546
1702376077	371	0.7294725455119628
1702376083	372	0.7314149702719566
1702376089	373	0.7513226404762404
1702376096	374	0.7076357458984065
1702376101	375	0.6904997355173036
1702376107	376	0.698058316470696
1702376114	377	0.7234396389854244
1702376121	378	0.6944126399396091
1702376127	379	0.7225552994418006
1702376133	380	0.7162426561480887
1702376138	381	0.7142846232312772
1702376144	382	0.7068154851948203
1702376150	383	0.6865714499948542
1702376156	384	0.7029164044364439
1702376163	385	0.7213071670159997
1702376169	386	0.7046709251945007
1702376175	387	0.7199471413787147
1702376181	388	0.7141010544265556
1702376187	389	0.6856415610641318
1702376193	390	0.7001314488917992
1702376199	391	0.7106266241871156
1702376205	392	0.7016865361293699
1702376212	393	0.6921916923466592
1702376218	394	0.7141227588656294
1702376224	395	0.7069788791708052
1702376230	396	0.7057607625532923
1702376236	397	0.7107426356524095
1702376242	398	0.7024870082243677
1702376247	399	0.7104645018339969
1702376254	400	0.7227903174625564
1702376261	401	0.6771399901152778
1702376267	402	0.7025489992889674
1702376273	403	0.6926799317582967
1702376280	404	0.7267740585548643
1702376285	405	0.707402048734074
1702376290	406	0.7362592775939332
1702376296	407	0.6961192528263431
1702376301	408	0.7224136141755351
1702376307	409	0.6897743668552824
1702376313	410	0.7016944666139054
1702376319	411	0.6971840729355361
1702376324	412	0.7306108520326552
1702376330	413	0.7181578324273856
1702376336	414	0.7207127761848244
1702376341	415	0.7083697678663294
1702376348	416	0.6895440564772616
1702376354	417	0.6856822335455628
1702376360	418	0.6888547371975682
1702376366	419	0.7180866587659266
1702376372	420	0.7216383395757718
1702376378	421	0.7188671666874789
1702376384	422	0.7011486475023125
1702376390	423	0.7065629189040367
1702376396	424	0.718387612610495
1702376401	425	0.7049135512301479
1702376406	426	0.7329187521367213
1702376413	427	0.7248682731295019
1702376419	428	0.7258482714005735
1702376424	429	0.723004575180564
1702376430	430	0.6946838859146968
1702376436	431	0.6960837213199956
1702376442	432	0.7050141128058093
1702376449	433	0.7096788033798872
1702376455	434	0.7261330248021425
1702376461	435	0.744267598653946
1702376466	436	0.7173009030564115
1702376472	437	0.721148640420703
1702376479	438	0.7187733425335986
1702376486	439	0.6649668049668381
1702376492	440	0.7146109058535188
1702376499	441	0.6974646406724184
1702376506	442	0.7213552887542981
1702376512	443	0.7155035743234389
1702376519	444	0.7298512152313111
1702376525	445	0.7320541959804557
1702376531	446	0.7132930809607513
1702376537	447	0.7005475173663184
1702376542	448	0.7361429222331581
1702376549	449	0.7292490959760959
1702376554	450	0.7077352074641465
1702376560	451	0.7124066011315401
1702376567	452	0.7187303020736442
1702376574	453	0.69715207933156
1702376580	454	0.6937668892700705
1702376587	455	0.725460831765568
1702376593	456	0.6936115324980578
1702376600	457	0.6957420997898484
1702376606	458	0.7292739429519453
1702376612	459	0.7114622271113001
1702376618	460	0.7123180653554814
1702376624	461	0.7234422987641176
1702376630	462	0.7109468424346278
1702376636	463	0.7260965811725039
1702376643	464	0.6841044373644778
1702376649	465	0.7088987473178808
1702376655	466	0.7250013621258188
1702376662	467	0.721344939577469
1702376668	468	0.7214863919554305
1702376674	469	0.705366189931427
1702376682	470	0.7236938015710364
1702376688	471	0.706191307082133
1702376695	472	0.7353716214421354
1702376702	473	0.7174019697246933
1702376708	474	0.7080375547447064
1702376714	475	0.6996018216074145
1702376720	476	0.7213372517145333
1702376726	477	0.6935808311783412
1702376732	478	0.7343302251869409
1702376739	479	0.7251089259449461
1702376744	480	0.7052115733344296
1702376750	481	0.7343273445973281
1702376756	482	0.7126038088986422
1702376763	483	0.7477402205228744
1702376768	484	0.7433880154210747
1702376774	485	0.7164502445462587
1702376780	486	0.7210482075035898
1702376787	487	0.7199431405064781
1702376793	488	0.724741062821577
1702376799	489	0.7029144037970231
1702376804	490	0.7412122363029625
1702376810	491	0.6988554139227112
1702376816	492	0.7298898498888369
1702376822	493	0.6861201228086177
1702376828	494	0.7256093157785269
1702376833	495	0.7034141540749437
1702376839	496	0.6873740756935027
1702376845	497	0.6902886588176067
1702376851	498	0.6938511049029396
1702376858	499	0.7067495606086067
1702376863	500	0.7293663776966656
1702376869	501	0.7085363295827102
1702376876	502	0.716360127599242
1702376882	503	0.7381622712347098
1702376888	504	0.7413493167707739
1702376895	505	0.6948499237536584
1702376901	506	0.7026045302494239
1702376907	507	0.7333500364852663
1702376912	508	0.7373068372458229
1702376919	509	0.7390287197592719
1702376925	510	0.7360408403561075
1702376932	511	0.6942389911907806
1702376938	512	0.7001554258551739
1702376944	513	0.70982289118301
1702376951	514	0.7046486784335267
1702376956	515	0.727062042905747
1702376962	516	0.7142952518786402
1702376969	517	0.7252821491076363
1702376976	518	0.7023508916141589
1702376982	519	0.7287938054636144
1702376989	520	0.7053961371072243
1702376995	521	0.7125506699854699
1702377001	522	0.7196889756916127
1702377008	523	0.7142571681243448
1702377015	524	0.7108453876285235
1702377020	525	0.7321171474962233
1702377027	526	0.7289623227484995
1702377033	527	0.7388717697878773
1702377039	528	0.7061671565103366
1702377046	529	0.702611584408917
1702377051	530	0.7189097913084402
1702377056	531	0.7062481391887955
1702377062	532	0.7471364978502545
1702377068	533	0.7114718219272
1702377074	534	0.720675049833793
1702377079	535	0.7390968751487567
1702377085	536	0.7317541712228017
1702377091	537	0.69268102822993
1702377096	538	0.72046702917613
1702377102	539	0.7390225172265491
1702377108	540	0.7062744030315556
1702377114	541	0.72198001595585
1702377120	542	0.7165141946337852
1702377126	543	0.7239169912504859
1702377131	544	0.7143384093988303
1702377137	545	0.6864733048351127
1702377143	546	0.7202998798765889
1702377149	547	0.7100193288879654
1702377154	548	0.7471075166583767
1702377161	549	0.7014977714876263
1702377168	550	0.7137505003979601
1702377173	551	0.7377632265488513
1702377179	552	0.6880339287384419
1702377185	553	0.715058287286268
1702377192	554	0.6924561759801457
1702377198	555	0.7095014763698198
1702377205	556	0.7076820172460591
1702377210	557	0.6878895411139437
1702377216	558	0.7347392499943435
1702377223	559	0.6962332865134311
1702377227	560	0.7173275200938838
1702377234	561	0.741970314477942
1702377240	562	0.6893062107401977
1702377246	563	0.6937632286576392
1702377253	564	0.7473965241972873
1702377258	565	0.7429278969162437
1702377263	566	0.7199906616417325
1702377270	567	0.722727297494133
1702377275	568	0.7120980181434332
1702377282	569	0.7291433066184353
1702377288	570	0.7092927202463136
1702377294	571	0.7198942035085363
1702377300	572	0.7045294900284901
1702377307	573	0.719175137291818
1702377312	574	0.6791143398144301
1702377318	575	0.6990785915560109
1702377324	576	0.7061024509259128
1702377330	577	0.6998151230141941
1702377335	578	0.7199865276459284
1702377341	579	0.7322985848404828
1702377347	580	0.7022610844268866
1702377353	581	0.7250809766669947
1702377359	582	0.7454590332830764
1702377366	583	0.7405677550003634
1702377372	584	0.7021965840941189
1702377378	585	0.7530820382099715
1702377384	586	0.7376924359299636
1702377389	587	0.7034540076468998
1702377395	588	0.7042734616698286
1702377401	589	0.7469772385613732
1702377407	590	0.6911331892466177
1702377413	591	0.7149029739371483
1702377418	592	0.7214440371884961
1702377425	593	0.7216971205773393
1702377431	594	0.7135070861578967
1702377437	595	0.728412088741899
1702377443	596	0.6890962630136851
1702377449	597	0.7253967831287625
1702377455	598	0.7325534363346334
1702377460	599	0.7205593489270219
1702377467	600	0.6980465544163715
1702377473	601	0.7140231247817695
1702377480	602	0.7014704732653573
1702377487	603	0.6974567621137711
1702377494	604	0.7401713380559295
1702377499	605	0.7056909126410328
1702377504	606	0.7158286033991329
1702377511	607	0.705428263252419
1702377517	608	0.7362148726700327
1702377523	609	0.7340222059201726
1702377529	610	0.7217047634379742
1702377535	611	0.7189170396287236
1702377541	612	0.7167902951828854
1702377547	613	0.7251752750745962
1702377553	614	0.7281540432169442
1702377559	615	0.7089707358905908
1702377566	616	0.7202008136976441
1702377572	617	0.716645156837607
1702377579	618	0.7142828166460338
1702377585	619	0.6975619380661899
1702377591	620	0.7139468295243798
1702377597	621	0.7643367910044369
1702377603	622	0.7183704397681067
1702377609	623	0.7207812174827747
1702377615	624	0.6989853178213928
1702377622	625	0.7054742120357183
1702377628	626	0.7031594663976248
1702377634	627	0.6941051966894801
1702377640	628	0.7173541606878026
1702377646	629	0.732188041514351
1702377653	630	0.7201046365740071
1702377658	631	0.7231850311290492
1702377665	632	0.731567931249573
1702377671	633	0.7340936045038323
1702377677	634	0.7076458458568781
1702377682	635	0.7398472557707285
1702377688	636	0.7379932168323514
1702377694	637	0.7115196858783659
1702377699	638	0.7057946463865902
1702377705	639	0.7371862885806958
1702377711	640	0.7497471287435777
1702377717	641	0.7239103807273681
1702377724	642	0.7258896150855297
1702377730	643	0.7194802206368487
1702377736	644	0.6841946205302
1702377743	645	0.7145319643843585
1702377748	646	0.7135897258029166
1702377755	647	0.6884232453564141
1702377762	648	0.6750984990299912
1702377767	649	0.7030619794386197
1702377774	650	0.74190585042761
1702377780	651	0.748983690932893
1702377786	652	0.6966753125360865
1702377791	653	0.7432434872864343
1702377797	654	0.7438583533427384
1702377803	655	0.7184776174257678
1702377810	656	0.7421364805482571
1702377816	657	0.7171918271206548
1702377822	658	0.7280088682581237
1702377827	659	0.7275745393679349
1702377833	660	0.7209030231437612
1702377840	661	0.7115270458127586
1702377845	662	0.697363941588061
1702377851	663	0.7290291370867117
1702377857	664	0.7345346786932945
1702377863	665	0.7234051178320278
1702377869	666	0.700060823519443
1702377874	667	0.6995896553703722
1702377879	668	0.7292508644433532
1702377886	669	0.6957347402795109
1702377891	670	0.7158935584142472
1702377897	671	0.7325411862668774
1702377902	672	0.7022153900688473
1702377908	673	0.7185077930938023
1702377914	674	0.724958600581783
1702377920	675	0.7322819451052811
1702377925	676	0.7262651619899925
1702377931	677	0.7000996952188937
1702377938	678	0.679345214817049
1702377945	679	0.7267587997838971
1702377950	680	0.7085828779185294
1702377957	681	0.712378166038122
1702377963	682	0.7413173186819337
1702377970	683	0.7068764395095787
1702377975	684	0.6965052547774934
1702377981	685	0.7182936320638683
1702377987	686	0.7064018937406573
1702377993	687	0.7162322417363599
1702377998	688	0.7284873105919949
1702378004	689	0.7290212661998127
1702378010	690	0.7140847409995212
1702378017	691	0.7578404333093727
1702378023	692	0.7180050660153451
1702378029	693	0.7142891488717635
1702378034	694	0.7275863262105127
1702378040	695	0.6943692597041211
1702378046	696	0.7130714048649709
1702378052	697	0.7041477377704564
1702378057	698	0.7014225141434445
1702378063	699	0.7004816069754848
1702378069	700	0.7273796154846176
1702378075	701	0.7549133905273294
1702378082	702	0.7253437143857046
1702378089	703	0.7237811142451428
1702378095	704	0.7195161637067388
1702378102	705	0.7451150851295827
1702378108	706	0.7249801427873617
1702378113	707	0.6913908266322206
1702378119	708	0.7288700286178693
1702378126	709	0.6620009383647345
1702378131	710	0.7250374644870627
1702378138	711	0.7443170678552529
1702378144	712	0.7215443357695926
1702378151	713	0.7066032291762702
1702378156	714	0.76044339771565
1702378162	715	0.6941376472896239
1702378169	716	0.7272493399087951
1702378174	717	0.7253943973612016
1702378180	718	0.7589246867419909
1702378186	719	0.7163612162729532
1702378193	720	0.694649262878093
1702378199	721	0.7199727944624903
1702378205	722	0.7190926875702289
1702378211	723	0.7115126337637203
1702378217	724	0.7227505124291895
1702378222	725	0.7403405025957192
1702378228	726	0.7095373521778507
1702378234	727	0.7104672617535155
1702378240	728	0.7297828751612293
1702378246	729	0.7504106000817077
1702378252	730	0.7426068177930704
1702378257	731	0.7536272638808108
1702378262	732	0.7337524284831116
1702378268	733	0.7063170142696572
1702378274	734	0.7251355778332212
1702378279	735	0.714971767201664
1702378285	736	0.7219803566883631
1702378291	737	0.7609480941902464
1702378297	738	0.6731563041516693
1702378303	739	0.7402984096882361
1702378309	740	0.739066818268141
1702378315	741	0.6791812813731082
1702378322	742	0.7222216670285728
1702378329	743	0.7311713562676074
1702378335	744	0.6854298742166532
1702378340	745	0.6842151945357199
1702378346	746	0.7367699729108572
1702378352	747	0.7261273430114754
1702378358	748	0.7098310756478867
1702378366	749	0.7648789770200931
1702378372	750	0.7255055207743258
1702378378	751	0.7349966341613966
1702378385	752	0.7219195483256728
1702378391	753	0.7112665172136379
1702378396	754	0.7131282590355769
1702378402	755	0.7422049675023634
1702378408	756	0.7229959070025093
1702378415	757	0.7177747066957558
1702378421	758	0.7223050141668206
1702378427	759	0.7202420672872205
1702378433	760	0.6596939043384786
1702378439	761	0.7290999724802937
1702378444	762	0.7211214886154755
1702378450	763	0.7180890245811967
1702378456	764	0.7200207385973445
1702378462	765	0.7248519362023931
1702378468	766	0.7178620936553812
1702378475	767	0.7368914468393761
1702378482	768	0.7292340344517044
1702378489	769	0.7228930122799898
1702378495	770	0.7372630170009153
1702378501	771	0.7164637060430258
1702378508	772	0.7187849384918953
1702378514	773	0.7315349806506645
1702378519	774	0.7471850198899153
1702378526	775	0.7437185272246649
1702378532	776	0.7203540260899345
1702378538	777	0.7117972581404649
1702378544	778	0.6856798664882161
1702378550	779	0.7651065472715413
1702378556	780	0.6770170863992545
1702378563	781	0.7144437616696104
1702378568	782	0.7006802794302801
1702378574	783	0.7106400989581044
1702378580	784	0.7076061239850341
1702378586	785	0.7454554904765721
1702378591	786	0.705357647485378
1702378598	787	0.7163288250726658
1702378603	788	0.7011255255762785
1702378608	789	0.7570423985913534
1702378615	790	0.7001994322778353
1702378621	791	0.7244587998074553
1702378626	792	0.7327851194652406
1702378631	793	0.7251012640535912
1702378637	794	0.7063339714451711
1702378643	795	0.6828908232697033
1702378649	796	0.7382741739281999
1702378655	797	0.7311432393968906
1702378661	798	0.7060048163770779
1702378667	799	0.6868386956451941
1702378675	800	0.7110814365645789
1702378681	801	0.7244594612289
1702378687	802	0.7326998440380963
1702378692	803	0.7015229705450899
1702378697	804	0.7206471427944531
1702378703	805	0.7055630491515535
1702378709	806	0.7217818198516126
1702378715	807	0.7202122030941916
1702378721	808	0.7162774233392504
1702378726	809	0.7132393879298777
1702378733	810	0.7230441170496931
1702378740	811	0.6846631410931012
1702378745	812	0.7262642251219168
1702378752	813	0.7073686376023154
1702378757	814	0.7244000135512879
1702378762	815	0.6964972881843788
1702378768	816	0.6854031992862408
1702378775	817	0.7012778436113799
1702378781	818	0.6687355932333695
1702378786	819	0.7216456530428557
1702378792	820	0.6954438444977561
1702378799	821	0.7563056866423461
1702378804	822	0.7219573516270201
1702378811	823	0.7231453632230161
1702378817	824	0.6874771534198041
1702378823	825	0.6805209061868622
1702378829	826	0.7314689612920873
1702378835	827	0.7167359718238164
1702378842	828	0.7149945438711645
1702378847	829	0.7486470422798706
1702378852	830	0.7201814578869622
1702378857	831	0.6933741310598434
1702378863	832	0.7400186652827462
1702378869	833	0.7181875202487665
1702378875	834	0.7361890685930914
1702378881	835	0.7216742889314673
1702378887	836	0.7082910260909538
1702378892	837	0.6914759931106831
1702378899	838	0.7044443260702852
1702378906	839	0.6833527052513522
1702378913	840	0.7579013377955321
1702378918	841	0.7295784735897505
1702378923	842	0.7286104009960296
1702378929	843	0.7259227892369746
1702378935	844	0.7268994701177087
1702378940	845	0.7432336979321006
1702378948	846	0.7488561458043662
1702378954	847	0.7266863585150078
1702378961	848	0.7248910993514125
1702378967	849	0.6883839452476912
1702378973	850	0.7268145619974664
1702378980	851	0.7292401403780099
1702378985	852	0.7521516273608062
1702378992	853	0.7751554683565663
1702378998	854	0.7233573739851424
1702379003	855	0.694384894148798
1702379009	856	0.6968776265519966
1702379014	857	0.7260619948752304
1702379020	858	0.730199027289232
1702379025	859	0.6817601890603506
1702379031	860	0.7573675492437625
1702379037	861	0.7218104633543089
1702379043	862	0.7481861832385344
1702379049	863	0.7137961926058958
1702379055	864	0.7161115195778859
1702379060	865	0.7330979358038743
1702379066	866	0.7034260757106992
1702379073	867	0.7360296114872101
1702379080	868	0.6810877920745592
1702379086	869	0.6968152479283155
1702379093	870	0.7047605497811561
1702379098	871	0.7458684763350555
1702379104	872	0.7617876476678916
1702379109	873	0.7327557128488413
1702379115	874	0.7365604736260133
1702379121	875	0.739845147224965
1702379127	876	0.7314295889983916
1702379134	877	0.6847444092581335
1702379140	878	0.7313912931060974
1702379146	879	0.7259720337516687
1702379151	880	0.7616875497754344
1702379158	881	0.733149940449669
1702379164	882	0.7102763537281035
1702379170	883	0.7181059144464756
1702379175	884	0.7374315579697678
1702379181	885	0.7273564731379627
1702379188	886	0.7174229009753603
1702379193	887	0.7376899003587766
1702379200	888	0.7104492924298049
1702379206	889	0.6881471141382387
1702379212	890	0.706707371458334
1702379218	891	0.6493713351290143
1702379224	892	0.7514632983368156
1702379230	893	0.7645085595769857
1702379237	894	0.7360569728902735
1702379243	895	0.6873215607206787
1702379250	896	0.7084432658778783
1702379256	897	0.7066863887863343
1702379261	898	0.7129273014890392
1702379266	899	0.7235571895633719
1702379272	900	0.7525440998701176
1702379277	901	0.7363650199417315
1702379285	902	0.7233616740882022
1702379291	903	0.7051667368345264
1702379297	904	0.6737628481413755
1702379304	905	0.7417127356025915
1702379309	906	0.6966966349665185
1702379315	907	0.7565747537396128
1702379322	908	0.6977862784695867
1702379328	909	0.7014471499437746
1702379334	910	0.7200403438136056
1702379339	911	0.7026437522401655
1702379345	912	0.7255606254030668
1702379351	913	0.7360839407936834
1702379356	914	0.7448607282298298
1702379362	915	0.7280982085736836
1702379369	916	0.7259966973009123
1702379374	917	0.6969388458053027
1702379380	918	0.7103004924918737
1702379387	919	0.6877846510257866
1702379394	920	0.7117698376479592
1702379399	921	0.6720069841803774
1702379406	922	0.700310551533105
1702379412	923	0.6813795338025477
1702379418	924	0.7480481866567884
1702379424	925	0.7260932353298885
1702379430	926	0.7398831428047626
1702379436	927	0.7192712162205697
1702379442	928	0.722773205910973
1702379448	929	0.7219977817816754
1702379455	930	0.7032679009592927
1702379461	931	0.702269353812014
1702379467	932	0.7084331497458243
1702379473	933	0.7300042002136653
1702379479	934	0.6891307532177576
1702379484	935	0.7024540847957585
1702379490	936	0.7182426462275965
1702379497	937	0.7445122466925784
1702379503	938	0.7695005744079783
1702379509	939	0.6824176168458388
1702379515	940	0.7117129407077293
1702379521	941	0.7249892469996685
1702379527	942	0.6972504476392649
1702379533	943	0.7244552680545338
1702379539	944	0.7007184317143086
1702379546	945	0.7060361578414303
1702379552	946	0.7136390775189452
1702379560	947	0.6976207636459728
1702379565	948	0.7203461938641721
1702379572	949	0.7151337280225407
1702379578	950	0.7513882805566894
1702379585	951	0.7175452728444736
1702379590	952	0.7024333336598085
1702379596	953	0.6884540521603317
1702379603	954	0.7383822899964979
1702379609	955	0.6964662951026034
1702379615	956	0.7291530316704432
1702379621	957	0.7169746845720512
1702379628	958	0.7233649095210309
1702379634	959	0.7115442720825966
1702379640	960	0.7081693780532821
1702379646	961	0.6897725166281952
1702379652	962	0.7078600952050539
1702379658	963	0.6999218457615086
1702379665	964	0.7224841771813055
1702379671	965	0.7529225670932638
1702379677	966	0.7372048481748449
1702379684	967	0.684168154767301
1702379690	968	0.6990698866781292
1702379696	969	0.7052087865251637
1702379701	970	0.7162955149369169
1702379708	971	0.7141781269721191
1702379714	972	0.7055363573375791
1702379720	973	0.7535945314360957
1702379727	974	0.7313072054728226
1702379732	975	0.7473213164243536
1702379737	976	0.7245068545618664
1702379743	977	0.7289465217677185
1702379750	978	0.6682969782746877
1702379756	979	0.7117497970013523
1702379763	980	0.7180360900560074
1702379768	981	0.713059336728673
1702379775	982	0.7390165580086973
1702379780	983	0.6891398726947274
1702379787	984	0.7245784547521504
1702379793	985	0.7003171808198421
1702379799	986	0.7320090771076133
1702379805	987	0.7080397784419197
1702379812	988	0.7332903761224534
1702379817	989	0.7373343519498392
1702379825	990	0.7202372450845658
1702379830	991	0.7193136884475493
1702379836	992	0.7383626215325397
1702379841	993	0.6836285682129183
1702379847	994	0.7281541680465999
1702379854	995	0.7352574891057313
1702379859	996	0.6823595003495844
1702379865	997	0.693887003707899
1702379871	998	0.714282792601669
1702379877	999	0.7276824752840491
