# Supplementary material for: Achieving consistency in FedSAM using local adaptive distillation on sports image classification
Source: PLoS One. 2025 Oct 17;20(10):e0333210. doi: 10.1371/journal.pone.0333210 (PMC12533856; doi:10.1371/journal.pone.0333210)
Supplement: S1 File — All figures (Figs 1–9) and Tables (Table 1–8) are sequentially numbered in the supplementary files. (ZIP) [file pone.0333210.s001.zip › Support-Information-only-datasets/Original experimental data/sport100/0.4/IID/Scaffold.csv]

Wall time	Step	Value
1741679694.2802606	0	0.019999999552965164
1741679834.095577	1	0.017999999225139618
1741679935.714254	2	0.026000000536441803
1741680037.1277468	3	0.02199999988079071
1741680139.6634393	4	0.03400000184774399
1741680242.9398973	5	0.05000000074505806
1741680294.2007482	6	0.03799999877810478
1741680396.674596	7	0.06800000369548798
1741680460.3254523	8	0.07999999821186066
1741680574.9051118	9	0.06800000369548798
1741680663.6373034	10	0.09799999743700027
1741680779.1332295	11	0.12800000607967377
1741680880.2855616	12	0.12399999797344208
1741680993.8447804	13	0.15199999511241913
1741681095.926617	14	0.14000000059604645
1741681272.225068	15	0.1599999964237213
1741681413.2156432	16	0.17800000309944153
1741681515.3604581	17	0.15800000727176666
1741681604.6993089	18	0.19599999487400055
1741681731.559337	19	0.20200000703334808
1741681833.243298	20	0.2240000069141388
1741681972.4494658	21	0.22599999606609344
1741682088.57015	22	0.24400000274181366
1741682202.23773	23	0.2540000081062317
1741682304.3596714	24	0.2619999945163727
1741682407.5155907	25	0.2639999985694885
1741682508.7525582	26	0.26600000262260437
1741682598.076208	27	0.2800000011920929
1741682713.442576	28	0.2919999957084656
1741682790.0680587	29	0.3140000104904175
1741682903.4305787	30	0.31200000643730164
1741683042.2092357	31	0.33399999141693115
1741683106.784623	32	0.30399999022483826
1741683208.6774347	33	0.33000001311302185
1741683323.2088919	34	0.3700000047683716
1741683451.3712993	35	0.3659999966621399
1741683591.7018263	36	0.3880000114440918
1741683643.7413461	37	0.37599998712539673
1741683720.2469518	38	0.3779999911785126
1741683746.5557141	39	0.328000009059906
1741683823.8825407	40	0.39800000190734863
1741683976.7413135	41	0.4259999990463257
1741684105.0160732	42	0.43799999356269836
1741684244.570253	43	0.42800000309944153
1741684333.119188	44	0.44600000977516174
1741684422.564443	45	0.44600000977516174
1741684511.3517091	46	0.46000000834465027
1741684650.4787872	47	0.4659999907016754
1741684764.1855206	48	0.46799999475479126
1741684853.7862172	49	0.4659999907016754
1741684980.5116634	50	0.4519999921321869
1741685132.2440927	51	0.4779999852180481
1741685196.6798036	52	0.4740000069141388
1741685311.415049	53	0.4819999933242798
1741685413.000913	54	0.5080000162124634
1741685515.3136876	55	0.4779999852180481
1741685629.662162	56	0.4959999918937683
1741685718.6142569	57	0.5139999985694885
1741685846.4925017	58	0.5220000147819519
1741685973.5131571	59	0.5339999794960022
1741686124.9367194	60	0.5220000147819519
1741686212.398866	61	0.5
1741686314.7892013	62	0.5299999713897705
1741686404.2290897	63	0.5400000214576721
1741686542.7477098	64	0.5299999713897705
1741686682.8581169	65	0.5479999780654907
1741686785.24695	66	0.5180000066757202
1741686925.6975904	67	0.527999997138977
1741687016.4561253	68	0.5139999985694885
1741687142.9929523	69	0.5460000038146973
1741687257.0033069	70	0.5299999713897705
1741687358.8219051	71	0.5559999942779541
1741687424.0670407	72	0.5339999794960022
1741687513.2183747	73	0.5320000052452087
1741687627.9874804	74	0.5360000133514404
1741687730.7768805	75	0.5460000038146973
1741687832.921367	76	0.5460000038146973
1741687921.7683809	77	0.5519999861717224
1741687985.669253	78	0.5320000052452087
1741688087.827076	79	0.5339999794960022
1741688214.585147	80	0.5360000133514404
1741688316.6669922	81	0.5400000214576721
1741688394.241559	82	0.5559999942779541
1741688508.8723524	83	0.5640000104904175
1741688635.2484457	84	0.5600000023841858
1741688762.7898211	85	0.5720000267028809
1741688877.6465778	86	0.5720000267028809
1741688979.3867893	87	0.5600000023841858
1741689070.0892193	88	0.5419999957084656
1741689209.3363438	89	0.5559999942779541
1741689323.7942808	90	0.5659999847412109
1741689449.8435662	91	0.5759999752044678
1741689501.7132206	92	0.5400000214576721
1741689553.8238006	93	0.5419999957084656
1741689643.5925155	94	0.5619999766349792
1741689708.205158	95	0.5839999914169312
1741689848.6878946	96	0.5820000171661377
1741690000.2211475	97	0.6000000238418579
1741690102.5868921	98	0.5860000252723694
1741690191.684821	99	0.593999981880188
1741690318.4898653	100	0.6200000047683716
1741690433.6445806	101	0.6079999804496765
1741690561.249374	102	0.5879999995231628
1741690650.698191	103	0.5759999752044678
1741690752.7930222	104	0.5839999914169312
1741690878.5863857	105	0.5899999737739563
1741690968.3441286	106	0.5820000171661377
1741691094.3693955	107	0.5759999752044678
1741691196.626175	108	0.5839999914169312
1741691285.694112	109	0.578000009059906
1741691398.5885394	110	0.593999981880188
1741691538.9263215	111	0.6000000238418579
1741691654.6068704	112	0.578000009059906
1741691706.7854302	113	0.5659999847412109
1741691832.5707982	114	0.5879999995231628
1741691909.4315789	115	0.5820000171661377
1741692036.8264384	116	0.5839999914169312
1741692138.1385176	117	0.5960000157356262
1741692177.8440053	118	0.5540000200271606
1741692291.764111	119	0.5920000076293945
1741692356.4607258	120	0.5860000252723694
1741692445.803575	121	0.6000000238418579
1741692560.6454124	122	0.6119999885559082
1741692663.9638357	123	0.6200000047683716
1741692777.674007	124	0.6019999980926514
1741692879.510919	125	0.6100000143051147
1741692993.7549253	126	0.6039999723434448
1741693095.6918051	127	0.5879999995231628
1741693236.340488	128	0.6100000143051147
1741693363.4484406	129	0.6159999966621399
1741693477.5644796	130	0.6000000238418579
1741693604.8943858	131	0.6019999980926514
1741693707.3930633	132	0.6060000061988831
1741693808.9650612	133	0.6039999723434448
1741693911.652706	134	0.6060000061988831
1741694038.761654	135	0.6200000047683716
1741694202.7869713	136	0.6140000224113464
1741694268.0474112	137	0.5899999737739563
1741694382.3703878	138	0.5920000076293945
1741694521.2506273	139	0.6140000224113464
1741694673.260731	140	0.6039999723434448
1741694775.5045166	141	0.6140000224113464
1741694852.1623633	142	0.6100000143051147
1741695003.389735	143	0.621999979019165
1741695093.1584485	144	0.6060000061988831
1741695183.6079285	145	0.6039999723434448
1741695298.948586	146	0.6179999709129333
1741695414.135293	147	0.621999979019165
1741695541.366202	148	0.6179999709129333
1741695592.9869387	149	0.5920000076293945
1741695694.6569023	150	0.6039999723434448
1741695745.4319053	151	0.6060000061988831
1741695860.9505053	152	0.6259999871253967
1741695950.4673	153	0.6119999885559082
1741695989.900875	154	0.5920000076293945
1741696067.4984252	155	0.6000000238418579
1741696206.3756685	156	0.5979999899864197
1741696308.2825572	157	0.5960000157356262
1741696422.5405562	158	0.5879999995231628
1741696550.279308	159	0.6019999980926514
1741696663.561614	160	0.6019999980926514
1741696753.1713781	161	0.6140000224113464
1741696831.107822	162	0.6140000224113464
1741696908.132552	163	0.6079999804496765
1741697022.4095452	164	0.621999979019165
1741697099.1513653	165	0.6240000128746033
1741697202.0369468	166	0.6200000047683716
1741697279.3255932	167	0.6299999952316284
1741697306.3270855	168	0.5799999833106995
1741697432.9621844	169	0.6480000019073486
1741697533.863392	170	0.6399999856948853
1741697648.2943375	171	0.6340000033378601
1741697801.2631385	172	0.6240000128746033
1741697852.9128652	173	0.6259999871253967
1741697954.861741	174	0.6359999775886536
1741698043.6287713	175	0.621999979019165
1741698184.825284	176	0.628000020980835
1741698248.8591065	177	0.6140000224113464
1741698362.6972368	178	0.6399999856948853
1741698414.677859	179	0.6119999885559082
1741698542.193681	180	0.628000020980835
1741698656.2827322	181	0.628000020980835
1741698745.3136814	182	0.6439999938011169
1741698847.5774574	183	0.6320000290870667
1741698949.1374588	184	0.6359999775886536
1741699075.606609	185	0.6520000100135803
1741699164.227687	186	0.6579999923706055
1741699241.432359	187	0.6359999775886536
1741699343.9100695	188	0.6359999775886536
1741699433.5098395	189	0.628000020980835
1741699460.434377	190	0.6000000238418579
1741699613.308186	191	0.6140000224113464
1741699739.7103574	192	0.6200000047683716
1741699854.6421444	193	0.6299999952316284
1741699931.1440456	194	0.6259999871253967
1741700082.8694553	195	0.6460000276565552
1741700147.3744354	196	0.6359999775886536
1741700212.1626263	197	0.621999979019165
1741700338.946947	198	0.6380000114440918
1741700415.913874	199	0.656000018119812
1741700504.5860114	200	0.6520000100135803
1741700618.6602297	201	0.6320000290870667
1741700695.0141578	202	0.6380000114440918
1741700759.075325	203	0.6259999871253967
1741700861.5355842	204	0.6359999775886536
1741700963.6897235	205	0.6420000195503235
1741701067.028939	206	0.6439999938011169
1741701183.435121	207	0.6340000033378601
1741701311.384678	208	0.6480000019073486
1741701425.3365517	209	0.6539999842643738
1741701553.7958102	210	0.6520000100135803
1741701643.010386	211	0.6779999732971191
1741701820.9833689	212	0.6460000276565552
1741701984.561581	213	0.6439999938011169
1741702111.7235043	214	0.6480000019073486
1741702251.8957949	215	0.6460000276565552
1741702341.9284368	216	0.6380000114440918
1741702431.7382	217	0.6460000276565552
1741702533.7406209	218	0.6600000262260437
1741702649.9411068	219	0.6380000114440918
1741702740.9613092	220	0.6299999952316284
1741702867.7734663	221	0.6159999966621399
1741702982.287647	222	0.6520000100135803
1741703060.2152677	223	0.6299999952316284
1741703199.0275426	224	0.6499999761581421
1741703287.8668225	225	0.6420000195503235
1741703403.271374	226	0.6399999856948853
1741703480.5191734	227	0.6499999761581421
1741703594.453554	228	0.6259999871253967
1741703685.3138015	229	0.6499999761581421
1741703763.0892937	230	0.6480000019073486
1741703877.1463559	231	0.6439999938011169
1741704003.959398	232	0.6460000276565552
1741704094.2959347	233	0.656000018119812
1741704184.3635566	234	0.6639999747276306
1741704311.2015903	235	0.6539999842643738
1741704437.6517482	236	0.6579999923706055
1741704527.4274614	237	0.6520000100135803
1741704617.5290706	238	0.6539999842643738
1741704706.6080246	239	0.6499999761581421
1741704783.790684	240	0.6480000019073486
1741704873.158525	241	0.6520000100135803
1741705000.6793447	242	0.6520000100135803
1741705089.9092517	243	0.6359999775886536
1741705230.6468847	244	0.6420000195503235
1741705332.8676775	245	0.6539999842643738
1741705409.5425172	246	0.6259999871253967
1741705524.1993902	247	0.6480000019073486
1741705588.651082	248	0.6639999747276306
1741705689.8421986	249	0.656000018119812
1741705792.415879	250	0.6679999828338623
1741705907.2147083	251	0.6539999842643738
1741706020.4560256	252	0.6520000100135803
1741706109.7898955	253	0.6520000100135803
1741706212.1516254	254	0.6600000262260437
1741706351.8526075	255	0.6639999747276306
1741706479.4993875	256	0.6620000004768372
1741706557.5228026	257	0.6520000100135803
1741706646.1051412	258	0.6639999747276306
1741706734.443717	259	0.6520000100135803
1741706861.6434264	260	0.6480000019073486
1741706989.243022	261	0.6800000071525574
1741707066.467896	262	0.6579999923706055
1741707156.7133925	263	0.6579999923706055
1741707221.6826413	264	0.6420000195503235
1741707311.6029503	265	0.6539999842643738
1741707401.6722395	266	0.6520000100135803
1741707466.0181816	267	0.6380000114440918
1741707592.148642	268	0.6499999761581421
1741707707.4209142	269	0.6600000262260437
1741707845.7622366	270	0.6679999828338623
1741707959.7165852	271	0.6480000019073486
1741708085.9565144	272	0.6420000195503235
1741708187.1572375	273	0.6740000247955322
1741708313.3708863	274	0.6959999799728394
1741708414.4534416	275	0.671999990940094
1741708491.725554	276	0.6539999842643738
1741708604.8805747	277	0.6899999976158142
1741708693.741149	278	0.6480000019073486
1741708782.5071206	279	0.671999990940094
1741708859.220575	280	0.6660000085830688
1741708999.6138752	281	0.6819999814033508
1741709126.638169	282	0.6539999842643738
1741709204.098121	283	0.671999990940094
1741709331.3143165	284	0.671999990940094
1741709481.9863222	285	0.6700000166893005
1741709632.438942	286	0.6740000247955322
1741709759.0028305	287	0.6759999990463257
1741709835.8914948	288	0.6679999828338623
1741709887.88853	289	0.6460000276565552
1741710013.1990125	290	0.6840000152587891
1741710115.8226104	291	0.6840000152587891
1741710229.6867287	292	0.6639999747276306
1741710314.5782552	293	0.671999990940094
1741710379.7816648	294	0.6700000166893005
1741710417.5928984	295	0.6539999842643738
1741710464.8829095	296	0.6520000100135803
1741710575.3546066	297	0.6940000057220459
1741710640.1913602	298	0.6840000152587891
1741710723.8503754	299	0.6819999814033508
