# Supplementary material for: Achieving consistency in FedSAM using local adaptive distillation on sports image classification
Source: PLoS One. 2025 Oct 17;20(10):e0333210. doi: 10.1371/journal.pone.0333210 (PMC12533856; doi:10.1371/journal.pone.0333210)
Supplement: S1 File — All figures (Figs 1–9) and Tables (Table 1–8) are sequentially numbered in the supplementary files. (ZIP) [file pone.0333210.s001.zip › Support-Information-only-datasets/Original experimental data/sport100/0.4/P1/A-FedSAM.csv]

Wall time	Step	Value
1742385978.124986	0	0.009999999776482582
1742386104.8735104	1	0.01600000075995922
1742386197.9165883	2	0.009999999776482582
1742386290.6801133	3	0.012000000104308128
1742386383.957285	4	0.01600000075995922
1742386477.58429	5	0.019999999552965164
1742386524.3324575	6	0.02199999988079071
1742386617.6009207	7	0.03799999877810478
1742386676.1412804	8	0.052000001072883606
1742386782.3553026	9	0.03400000184774399
1742386865.269138	10	0.05000000074505806
1742386972.0703368	11	0.041999999433755875
1742387066.8446703	12	0.05000000074505806
1742387175.7201185	13	0.05999999865889549
1742387272.3526115	14	0.07599999755620956
1742387441.4571772	15	0.07800000160932541
1742387572.172971	16	0.07800000160932541
1742387666.1432445	17	0.09600000083446503
1742387749.154604	18	0.10999999940395355
1742387868.0654936	19	0.10199999809265137
1742387962.695034	20	0.11999999731779099
1742388091.724351	21	0.12600000202655792
1742388196.6011128	22	0.12399999797344208
1742388300.8937938	23	0.12800000607967377
1742388394.233454	24	0.16200000047683716
1742388487.1954205	25	0.16599999368190765
1742388580.875644	26	0.17399999499320984
1742388661.9907358	27	0.15800000727176666
1742388766.602601	28	0.17800000309944153
1742388836.0895903	29	0.1940000057220459
1742388941.0620987	30	0.1899999976158142
1742389069.3741813	31	0.21799999475479126
1742389127.48978	32	0.1979999989271164
1742389219.9305794	33	0.21799999475479126
1742389323.492154	34	0.2460000067949295
1742389438.378328	35	0.24400000274181366
1742389566.9197407	36	0.257999986410141
1742389613.5138724	37	0.2240000069141388
1742389683.3455431	38	0.2639999985694885
1742389707.1271832	39	0.21400000154972076
1742389776.965856	40	0.2619999945163727
1742389917.0080247	41	0.2939999997615814
1742390032.735549	42	0.3179999887943268
1742390160.2995071	43	0.3059999942779541
1742390241.5467892	44	0.3179999887943268
1742390322.7565734	45	0.33399999141693115
1742390405.0388558	46	0.3499999940395355
1742390533.1027548	47	0.3319999873638153
1742390637.497377	48	0.36000001430511475
1742390719.6015642	49	0.3400000035762787
1742390834.9357166	50	0.3540000021457672
1742390973.9530501	51	0.3840000033378601
1742391032.5192804	52	0.3720000088214874
1742391137.9251776	53	0.35199999809265137
1742391231.2335093	54	0.3659999966621399
1742391326.313687	55	0.3880000114440918
1742391430.8871846	56	0.37599998712539673
1742391511.9025793	57	0.38999998569488525
1742391627.6941247	58	0.41600000858306885
1742391744.6562078	59	0.41999998688697815
1742391885.2782497	60	0.4059999883174896
1742391966.892017	61	0.4320000112056732
1742392060.2808511	62	0.4300000071525574
1742392142.268849	63	0.40799999237060547
1742392271.038806	64	0.421999990940094
1742392399.580463	65	0.4519999921321869
1742392493.067172	66	0.4399999976158142
1742392621.6865034	67	0.4259999990463257
1742392702.882434	68	0.42399999499320984
1742392819.6277132	69	0.45399999618530273
1742392924.0226185	70	0.47200000286102295
1742393017.41147	71	0.4560000002384186
1742393075.7233305	72	0.44600000977516174
1742393157.3398046	73	0.4819999933242798
1742393261.8416786	74	0.4699999988079071
1742393354.4538357	75	0.4699999988079071
1742393447.8606637	76	0.49000000953674316
1742393529.1669047	77	0.492000013589859
1742393588.2638488	78	0.47999998927116394
1742393681.9661355	79	0.4699999988079071
1742393798.7525337	80	0.4860000014305115
1742393892.1335607	81	0.5
1742393961.6033483	82	0.4860000014305115
1742394066.6314714	83	0.5059999823570251
1742394182.3836617	84	0.49000000953674316
1742394299.8282118	85	0.5180000066757202
1742394405.4801035	86	0.5260000228881836
1742394499.461375	87	0.5080000162124634
1742394580.8876412	88	0.5120000243186951
1742394710.361621	89	0.49799999594688416
1742394815.6426942	90	0.5460000038146973
1742394932.5204492	91	0.5419999957084656
1742394978.9013226	92	0.5199999809265137
1742395027.309386	93	0.515999972820282
1742395110.2248402	94	0.5400000214576721
1742395170.2245595	95	0.5260000228881836
1742395300.6308844	96	0.5440000295639038
1742395443.195674	97	0.5379999876022339
1742395537.070723	98	0.5260000228881836
1742395617.9886804	99	0.5440000295639038
1742395734.1894505	100	0.5339999794960022
1742395839.0526104	101	0.5619999766349792
1742395955.0132072	102	0.578000009059906
1742396036.604474	103	0.5540000200271606
1742396129.9939485	104	0.5600000023841858
1742396246.5866616	105	0.5659999847412109
1742396328.0428307	106	0.5860000252723694
1742396444.2833152	107	0.5720000267028809
1742396536.9279933	108	0.5580000281333923
1742396618.4443781	109	0.5600000023841858
1742396723.6898825	110	0.5600000023841858
1742396851.0236523	111	0.578000009059906
1742396955.146997	112	0.578000009059906
1742397001.9957714	113	0.5720000267028809
1742397118.08906	114	0.5720000267028809
1742397188.2193985	115	0.5600000023841858
1742397304.3905346	116	0.5839999914169312
1742397397.2498941	117	0.578000009059906
1742397433.2426436	118	0.5519999861717224
1742397537.6160116	119	0.5680000185966492
1742397596.689103	120	0.5659999847412109
1742397677.891715	121	0.5680000185966492
1742397781.6605883	122	0.593999981880188
1742397874.5538974	123	0.5799999833106995
1742397979.27797	124	0.6000000238418579
1742398072.7011209	125	0.5860000252723694
1742398177.5982068	126	0.5820000171661377
1742398271.068499	127	0.5740000009536743
1742398398.9059305	128	0.5899999737739563
1742398515.807374	129	0.6019999980926514
1742398620.2971373	130	0.5979999899864197
1742398736.3539863	131	0.6000000238418579
1742398829.4966943	132	0.5879999995231628
1742398922.7823026	133	0.5920000076293945
1742399015.710257	134	0.6000000238418579
1742399132.0207694	135	0.5820000171661377
1742399283.0280707	136	0.5879999995231628
1742399341.033575	137	0.5860000252723694
1742399445.7510848	138	0.6019999980926514
1742399574.5505347	139	0.6060000061988831
1742399713.9224927	140	0.5979999899864197
1742399807.0994444	141	0.5860000252723694
1742399876.9969368	142	0.6039999723434448
1742400016.3116457	143	0.6079999804496765
1742400098.5012681	144	0.6060000061988831
1742400181.2605023	145	0.628000020980835
1742400287.2389677	146	0.6240000128746033
1742400395.7013953	147	0.6039999723434448
1742400516.1026783	148	0.6119999885559082
1742400563.3712876	149	0.6079999804496765
1742400656.5749793	150	0.6100000143051147
1742400704.1676135	151	0.6019999980926514
1742400809.7979681	152	0.621999979019165
1742400892.02712	153	0.5960000157356262
1742400927.7396696	154	0.5720000267028809
1742400998.0967784	155	0.5960000157356262
1742401127.5875883	156	0.6200000047683716
1742401221.5741048	157	0.6159999966621399
1742401327.346897	158	0.6299999952316284
1742401445.870057	159	0.628000020980835
1742401552.0748632	160	0.6100000143051147
1742401634.901536	161	0.6200000047683716
1742401705.633861	162	0.621999979019165
1742401776.5252578	163	0.6159999966621399
1742401882.9154916	164	0.6200000047683716
1742401953.9170845	165	0.5920000076293945
1742402048.2232993	166	0.6340000033378601
1742402119.1938658	167	0.6159999966621399
1742402143.5625815	168	0.5640000104904175
1742402261.418871	169	0.628000020980835
1742402355.701907	170	0.6340000033378601
1742402461.601147	171	0.628000020980835
1742402603.5214405	172	0.6179999709129333
1742402651.3547795	173	0.6000000238418579
1742402745.2453992	174	0.6259999871253967
1742402827.4269474	175	0.6460000276565552
1742402956.8452706	176	0.6179999709129333
1742403016.3002446	177	0.5979999899864197
1742403121.99566	178	0.6159999966621399
1742403169.6870267	179	0.5899999737739563
1742403287.1327157	180	0.6119999885559082
1742403393.2351828	181	0.6119999885559082
1742403475.5271683	182	0.6240000128746033
1742403569.95957	183	0.6320000290870667
1742403664.150334	184	0.628000020980835
1742403782.814267	185	0.6420000195503235
1742403866.6960645	186	0.6200000047683716
1742403938.7329786	187	0.6299999952316284
1742404033.8493671	188	0.6200000047683716
1742404116.4895294	189	0.6240000128746033
1742404141.2244477	190	0.5960000157356262
1742404282.0140603	191	0.6299999952316284
1742404400.3205752	192	0.6299999952316284
1742404505.6115925	193	0.6399999856948853
1742404576.2221344	194	0.6460000276565552
1742404716.9989552	195	0.6460000276565552
1742404776.2688947	196	0.6539999842643738
1742404835.8828874	197	0.6420000195503235
1742404954.5249164	198	0.6340000033378601
1742405025.3598528	199	0.6499999761581421
1742405108.6766028	200	0.6340000033378601
1742405215.1801188	201	0.656000018119812
1742405285.8866353	202	0.6420000195503235
1742405345.3739235	203	0.6420000195503235
1742405440.6433444	204	0.621999979019165
1742405535.9460342	205	0.6340000033378601
1742405631.1594439	206	0.6499999761581421
1742405738.6772578	207	0.6420000195503235
1742405857.7637904	208	0.6499999761581421
1742405964.044805	209	0.6399999856948853
1742406083.131512	210	0.6380000114440918
1742406165.625167	211	0.6439999938011169
1742406330.8023903	212	0.656000018119812
1742406486.1767478	213	0.6480000019073486
1742406605.2322109	214	0.6399999856948853
1742406735.4913893	215	0.6520000100135803
1742406818.5021374	216	0.6420000195503235
1742406901.3372958	217	0.6359999775886536
1742406996.5847144	218	0.6420000195503235
1742407103.6536577	219	0.6460000276565552
1742407188.4221866	220	0.6399999856948853
1742407307.026117	221	0.6639999747276306
1742407414.0795963	222	0.6439999938011169
1742407484.5790331	223	0.6520000100135803
1742407614.9751096	224	0.6600000262260437
1742407698.2903357	225	0.6579999923706055
1742407805.3729815	226	0.6460000276565552
1742407877.3980186	227	0.6460000276565552
1742407984.7066953	228	0.6480000019073486
1742408069.805995	229	0.656000018119812
1742408142.394985	230	0.6420000195503235
1742408249.3318853	231	0.6460000276565552
1742408367.3254523	232	0.6600000262260437
1742408449.8959537	233	0.6740000247955322
1742408532.651896	234	0.6579999923706055
1742408650.8563652	235	0.6600000262260437
1742408769.2322104	236	0.6499999761581421
1742408851.5118117	237	0.6420000195503235
1742408934.1814108	238	0.6359999775886536
1742409016.9295344	239	0.6639999747276306
1742409088.3322275	240	0.6579999923706055
1742409171.0368202	241	0.6539999842643738
1742409289.1307373	242	0.6620000004768372
1742409371.5457652	243	0.6600000262260437
1742409501.5068698	244	0.6639999747276306
1742409594.9850874	245	0.6499999761581421
1742409666.2689278	246	0.6520000100135803
1742409772.9212368	247	0.6520000100135803
1742409832.3879094	248	0.6520000100135803
1742409927.291421	249	0.6539999842643738
1742410021.3726761	250	0.6420000195503235
1742410126.4586952	251	0.6480000019073486
1742410232.4259672	252	0.6460000276565552
1742410314.8968956	253	0.6579999923706055
1742410408.9020994	254	0.6340000033378601
1742410538.9743273	255	0.6620000004768372
1742410655.9247718	256	0.656000018119812
1742410726.4863374	257	0.6600000262260437
1742410808.168253	258	0.6679999828338623
1742410890.2199717	259	0.6620000004768372
1742411007.9351332	260	0.671999990940094
1742411125.1314433	261	0.6620000004768372
1742411196.0346367	262	0.6480000019073486
1742411278.342537	263	0.656000018119812
1742411337.288105	264	0.6520000100135803
1742411419.8819518	265	0.6819999814033508
1742411502.5302835	266	0.6499999761581421
1742411561.7819376	267	0.6380000114440918
1742411679.7096496	268	0.6700000166893005
1742411785.7103603	269	0.6660000085830688
1742411915.3108993	270	0.671999990940094
1742412021.331193	271	0.6620000004768372
1742412138.4784942	272	0.6679999828338623
1742412232.4697258	273	0.6620000004768372
1742412349.3358545	274	0.671999990940094
1742412443.3563504	275	0.6620000004768372
1742412513.705908	276	0.6480000019073486
1742412619.553778	277	0.6740000247955322
1742412701.7419815	278	0.6660000085830688
1742412783.0111475	279	0.6579999923706055
1742412853.788523	280	0.6579999923706055
1742412983.1276624	281	0.6620000004768372
1742413100.6634445	282	0.6800000071525574
1742413171.1753309	283	0.6499999761581421
1742413288.8299215	284	0.6880000233650208
1742413429.185302	285	0.6700000166893005
1742413569.5774772	286	0.6539999842643738
1742413686.37185	287	0.6620000004768372
1742413756.6424518	288	0.6600000262260437
1742413804.1620343	289	0.6600000262260437
1742413921.674414	290	0.6600000262260437
1742414017.3126233	291	0.6740000247955322
1742414123.4263377	292	0.6740000247955322
1742414218.1916797	293	0.656000018119812
1742414300.3761249	294	0.6679999828338623
1742414347.6149268	295	0.6520000100135803
1742414407.0814698	296	0.6499999761581421
1742414548.7260056	297	0.6700000166893005
1742414630.9794786	298	0.671999990940094
1742414702.6172626	299	0.6620000004768372
