# Supplementary material for: Achieving consistency in FedSAM using local adaptive distillation on sports image classification
Source: PLoS One. 2025 Oct 17;20(10):e0333210. doi: 10.1371/journal.pone.0333210 (PMC12533856; doi:10.1371/journal.pone.0333210)
Supplement: S1 File — All figures (Figs 1–9) and Tables (Table 1–8) are sequentially numbered in the supplementary files. (ZIP) [file pone.0333210.s001.zip › Support-Information-only-datasets/Original experimental data/sport100/0.4/P1/Fedavg.csv]

Wall time	Step	Value	Shifted_Value	Shifted_Value_with_noise
1742019131.6539214	0	0.0099999997764825	-0.0200000002235175	0.0
1742019318.1244593	1	0.0099999997764825	-0.0200000002235175	0.0
1742019494.6092043	2	0.0219999998807907	-0.008000000119209299	0.0
1742019671.5327203	3	0.0179999992251396	-0.012000000774860398	0.0
1742019806.5922232	4	0.0260000005364418	-0.003999999463558199	0.0
1742019971.0531209	5	0.0399999991059303	0.009999999105930302	0.010909102737045637
1742020108.4693143	6	0.0359999984502792	0.005999998450279202	0.00553140862428336
1742020264.116724	7	0.0379999987781047	0.0079999987781047	0.005707902105574628
1742020418.7970672	8	0.0460000000894069	0.0160000000894069	0.015742013437000026
1742020583.8263402	9	0.0540000014007091	0.024000001400709098	0.024792325596764992
1742020749.2859807	10	0.0599999986588954	0.029999998658895403	0.034455985678103915
1742020906.580411	11	0.0740000009536743	0.044000000953674304	0.045299105629132225
1742021053.3767953	12	0.0920000001788139	0.06200000017881391	0.061379937172440266
1742021208.3928251	13	0.0759999975562095	0.045999997556209496	0.04581257876358298
1742021366.716803	14	0.0939999967813491	0.0639999967813491	0.06471580732828697
1742021520.3282273	15	0.0920000001788139	0.06200000017881391	0.06039017961863665
1742021702.985268	16	0.1220000013709068	0.0920000013709068	0.09312419325627737
1742021865.3218527	17	0.1099999994039535	0.0799999994039535	0.07853393988461285
1742022009.485253	18	0.1280000060796737	0.09800000607967371	0.0966069111717411
1742022181.0947566	19	0.1539999991655349	0.12399999916553489	0.12329829767425274
1742022335.5768676	20	0.1420000046491623	0.1120000046491623	0.11439589984397301
1742022500.2081172	21	0.1759999990463256	0.1459999990463256	0.14418478210130586
1742022655.3737004	22	0.1539999991655349	0.12399999916553489	0.12105374616903676
1742022803.0044792	23	0.1860000044107437	0.15600000441074371	0.15505270979350677
1742022949.4270074	24	0.1780000030994415	0.1480000030994415	0.14910988760489227
1742023125.9385717	25	0.1840000003576278	0.15400000035762781	0.15384724976540987
1742023290.303798	26	0.2220000028610229	0.1920000028610229	0.19151286520452715
1742023415.834292	27	0.2060000002384185	0.1760000002384185	0.17743936553488937
1742023551.0221024	28	0.2000000029802322	0.1700000029802322	0.17245627957552762
1742023702.7196572	29	0.2179999947547912	0.1879999947547912	0.18612727014736138
1742023857.5491369	30	0.2119999974966049	0.1819999974966049	0.1820399768219525
1742024013.235382	31	0.2119999974966049	0.1819999974966049	0.1799444931742531
1742024170.7298968	32	0.2080000042915344	0.1780000042915344	0.1764857529283743
1742024317.3880525	33	0.2300000041723251	0.2000000041723251	0.1986172777301667
1742024464.9867845	34	0.2220000028610229	0.1920000028610229	0.19447848249611047
1742024621.616295	35	0.2280000001192093	0.1980000001192093	0.20074820479819222
1742024776.8416524	36	0.2520000040531158	0.2220000040531158	0.21770860546503795
1742024929.395779	37	0.2639999985694885	0.23399999856948853	0.23688809407485992
1742025084.8541412	38	0.257999986410141	0.227999986410141	0.2312387154652539
1742025202.0499966	39	0.2540000081062317	0.2240000081062317	0.22247418735812288
1742025357.09171	40	0.2619999945163727	0.23199999451637268	0.2337400757489339
1742025538.9466004	41	0.2720000147819519	0.2420000147819519	0.24313988246439772
1742025695.233312	42	0.2680000066757202	0.23800000667572022	0.23614008150442048
1742025850.65169	43	0.270000010728836	0.240000010728836	0.23537889084350921
1742025996.9101536	44	0.2619999945163727	0.23199999451637268	0.23408908808027434
1742026153.7470038	45	0.2680000066757202	0.23800000667572022	0.23410582106966488
1742026308.3521056	46	0.2759999930858612	0.2459999930858612	0.24404191094341754
1742026479.995934	47	0.2720000147819519	0.2420000147819519	0.23335341537803223
1742026655.1278086	48	0.270000010728836	0.240000010728836	0.2374903092586051
1742026790.3105948	49	0.2720000147819519	0.2420000147819519	0.2349952643504513
1742026946.081277	50	0.2899999916553497	0.2599999916553497	0.2623572624359983
1742027130.8790464	51	0.2860000133514404	0.2560000133514404	0.2586425811609411
1742027277.8036735	52	0.2960000038146972	0.26600000381469724	0.2677998179561407
1742027443.3680952	53	0.3039999902248382	0.27399999022483823	0.2751500511631274
1742027596.6382003	54	0.3000000119209289	0.27000001192092893	0.2648432919841361
1742027731.088055	55	0.3079999983310699	0.2779999983310699	0.27447307267833143
1742027866.884807	56	0.3059999942779541	0.2759999942779541	0.27291443977820506
1742028023.079275	57	0.3079999983310699	0.2779999983310699	0.2860126303994807
1742028187.5311472	58	0.2879999876022339	0.25799998760223386	0.2560600984452298
1742028363.106727	59	0.3059999942779541	0.2759999942779541	0.27225694413003715
1742028541.9913042	60	0.3160000145435333	0.2860000145435333	0.28914396772526807
1742028678.3253691	61	0.3199999928474426	0.2899999928474426	0.28057879632899574
1742028837.880376	62	0.3120000064373016	0.2820000064373016	0.2794772113336419
1742029016.9731753	63	0.3160000145435333	0.2860000145435333	0.2823802845330123
1742029210.115044	64	0.328000009059906	0.298000009059906	0.2996007163619503
1742029392.7328303	65	0.3260000050067901	0.29600000500679013	0.2936540784232062
1742029564.9699612	66	0.335999995470047	0.30599999547004697	0.3029375917496531
1742029731.1660812	67	0.3219999969005584	0.29199999690055845	0.29769516050750633
1742029877.6583023	68	0.3260000050067901	0.29600000500679013	0.2840639605699238
1742030061.7587583	69	0.3319999873638153	0.3019999873638153	0.29731536403119924
1742030218.7452986	70	0.3339999914169311	0.3039999914169311	0.3046036571056747
1742030358.228822	71	0.335999995470047	0.30599999547004697	0.30160271063178024
1742030545.4334097	72	0.3339999914169311	0.3039999914169311	0.29970201903152577
1742030713.6076946	73	0.356000006198883	0.32600000619888303	0.33047733092760084
1742030868.2045107	74	0.3400000035762787	0.31000000357627866	0.30902694905482825
1742031021.9923077	75	0.3400000035762787	0.31000000357627866	0.31106705030870374
1742031129.7021506	76	0.3260000050067901	0.29600000500679013	0.3002032244582747
1742031303.269	77	0.335999995470047	0.30599999547004697	0.3153662586859222
1742031438.7874415	78	0.3580000102519989	0.3280000102519989	0.3325369557649049
1742031601.874455	79	0.363999992609024	0.333999992609024	0.3281652295356663
1742031747.6951728	80	0.3420000076293945	0.3120000076293945	0.3072055062899551
1742031912.7603512	81	0.3499999940395355	0.3199999940395355	0.31365314152926377
1742032060.0002513	82	0.3619999885559082	0.3319999885559082	0.33238486523119665
1742032218.1184645	83	0.3519999980926513	0.32199999809265134	0.32482434749442535
1742032363.892084	84	0.3740000128746032	0.34400001287460324	0.3289218194683026
1742032537.5180256	85	0.3519999980926513	0.32199999809265134	0.31991748100000367
1742032692.6170187	86	0.363999992609024	0.333999992609024	0.3236235815992476
1742032839.0847266	87	0.3499999940395355	0.3199999940395355	0.3214968012874032
1742032992.764597	88	0.3499999940395355	0.3199999940395355	0.3209354590629089
1742033168.3917508	89	0.3540000021457672	0.3240000021457672	0.3327530474048559
1742033334.1291878	90	0.3600000143051147	0.3300000143051147	0.3231761680671589
1742033501.0420496	91	0.3659999966621399	0.33599999666213987	0.33153341218587995
1742033638.654775	92	0.3440000116825104	0.31400001168251035	0.3076209566619577
1742033807.4309213	93	0.3659999966621399	0.33599999666213987	0.3357698392505088
1742033973.4381423	94	0.3680000007152557	0.3380000007152557	0.34213961583079167
1742034108.4853687	95	0.363999992609024	0.333999992609024	0.3276027441947393
1742034262.7026277	96	0.3759999871253967	0.3459999871253967	0.33671848034980656
1742034406.831824	97	0.3799999952316284	0.3499999952316284	0.34638428092905205
1742034562.2708488	98	0.3799999952316284	0.3499999952316284	0.35147044042151376
1742034699.4328744	99	0.356000006198883	0.32600000619888303	0.32282805786527374
1742034836.6119635	100	0.3659999966621399	0.33599999666213987	0.33753023533845483
1742035001.6428344	101	0.3720000088214874	0.3420000088214874	0.34051417968903974
1742035168.185251	102	0.3779999911785126	0.34799999117851255	0.3417247188977123
1742035315.5130322	103	0.3819999992847442	0.35199999928474424	0.3529234648595794
1742035470.2302227	104	0.3799999952316284	0.3499999952316284	0.34628426065516194
1742035634.837774	105	0.3899999856948852	0.3599999856948852	0.3595494630989992
1742035760.361623	106	0.4020000100135803	0.3720000100135803	0.3647073233069024
1742035925.111293	107	0.3819999992847442	0.35199999928474424	0.35143680175565684
1742036090.0787258	108	0.3939999938011169	0.3639999938011169	0.3675916959576559
1742036245.3651247	109	0.3740000128746032	0.34400001287460324	0.34977654332219765
1742036431.1455634	110	0.4079999923706054	0.37799999237060544	0.37691520168994574
1742036606.2389386	111	0.3939999938011169	0.3639999938011169	0.3704884608751449
1742036733.543635	112	0.3939999938011169	0.3639999938011169	0.3686041645168576
1742036870.5670457	113	0.3759999871253967	0.3459999871253967	0.3613734533318769
1742037036.757276	114	0.4000000059604645	0.37000000596046445	0.3687375852166256
1742037201.4690337	115	0.4020000100135803	0.3720000100135803	0.3704195535699458
1742037358.4961116	116	0.3899999856948852	0.3599999856948852	0.3620989966086519
1742037504.4047863	117	0.4079999923706054	0.37799999237060544	0.3715167620236092
1742037620.0447114	118	0.3880000114440918	0.35800001144409177	0.36595343152237325
1742037792.2293942	119	0.3880000114440918	0.35800001144409177	0.362542054661076
1742037938.1051085	120	0.3939999938011169	0.3639999938011169	0.36246999775380656
1742038085.152705	121	0.4000000059604645	0.37000000596046445	0.3589503321192181
1742038267.9651184	122	0.4040000140666961	0.37400001406669614	0.3890893338875147
1742038447.664219	123	0.3939999938011169	0.3639999938011169	0.3642202372533311
1742038621.0108552	124	0.4079999923706054	0.37799999237060544	0.3850053734916648
1742038785.975398	125	0.4040000140666961	0.37400001406669614	0.36713825079309015
1742038950.6074822	126	0.3899999856948852	0.3599999856948852	0.3734741850712423
1742039122.4091566	127	0.3980000019073486	0.3680000019073486	0.3659156341301449
1742039297.4373865	128	0.3980000019073486	0.3680000019073486	0.37306389676106655
1742039455.1824355	129	0.3980000019073486	0.3680000019073486	0.3629525138152041
1742039613.0809016	130	0.3860000073909759	0.3560000073909759	0.3598674725768075
1742039789.6683905	131	0.3919999897480011	0.36199998974800107	0.36201216736429753
1742039917.6710372	132	0.4040000140666961	0.37400001406669614	0.3601171763282015
1742040082.7034895	133	0.4180000126361847	0.38800001263618467	0.3794107669316019
1742040216.6642554	134	0.4099999964237213	0.3799999964237213	0.38968064750841136
1742040372.3499095	135	0.4160000085830688	0.3860000085830688	0.3867132354003137
1742040565.862035	136	0.4020000100135803	0.3720000100135803	0.37995326037270916
1742040710.9590538	137	0.3980000019073486	0.3680000019073486	0.372888968720607
1742040837.6869311	138	0.4099999964237213	0.3799999964237213	0.382822296775609
1742041003.1997344	139	0.4120000004768371	0.38200000047683713	0.3875279538781302
1742041158.2027934	140	0.414000004529953	0.384000004529953	0.3886019983041121
1742041334.2449205	141	0.4020000100135803	0.3720000100135803	0.3640266534138988
1742041480.191756	142	0.4040000140666961	0.37400001406669614	0.37020055453601697
1742041655.139898	143	0.4059999883174896	0.3759999883174896	0.37417592737890104
1742041819.3420043	144	0.414000004529953	0.384000004529953	0.3804176183408483
1742041992.3689125	145	0.421999990940094	0.39199999094009397	0.38409136393317744
1742042157.4314325	146	0.421999990940094	0.39199999094009397	0.39571142152065186
1742042320.4229424	147	0.4020000100135803	0.3720000100135803	0.37284724337683484
1742042486.0766797	148	0.4099999964237213	0.3799999964237213	0.386476743244445
1742042574.2197645	149	0.4059999883174896	0.3759999883174896	0.3649574596827911
1742042721.0822103	150	0.421999990940094	0.39199999094009397	0.39397327949293015
1742042858.4748862	151	0.4180000126361847	0.38800001263618467	0.4008317735315261
1742043033.841576	152	0.4259999990463257	0.39599999904632566	0.3991769704581021
1742043215.693977	153	0.414000004529953	0.384000004529953	0.39331852342269114
1742043331.8544722	154	0.4199999868869781	0.3899999868869781	0.3977001334794669
1742043496.1011257	155	0.4180000126361847	0.38800001263618467	0.4033454766692991
1742043668.032688	156	0.421999990940094	0.39199999094009397	0.3790023984521465
1742043833.7154129	157	0.4180000126361847	0.38800001263618467	0.4019312800649847
1742043969.499445	158	0.4259999990463257	0.39599999904632566	0.408494611919088
1742044132.8722303	159	0.4199999868869781	0.3899999868869781	0.38845377546758403
1742044289.9817495	160	0.4199999868869781	0.3899999868869781	0.402484509371749
1742044443.8412485	161	0.4460000097751617	0.4160000097751617	0.41265524636776696
1742044578.9979513	162	0.4199999868869781	0.3899999868869781	0.40659020877700386
1742044712.2902372	163	0.4259999990463257	0.39599999904632566	0.401628425610486
1742044878.743148	164	0.4320000112056732	0.4020000112056732	0.40610858601099487
1742044975.577842	165	0.421999990940094	0.39199999094009397	0.397445695913528
1742045130.863265	166	0.4199999868869781	0.3899999868869781	0.40160380575029153
1742045258.6546917	167	0.4160000085830688	0.3860000085830688	0.37992548931193265
1742045396.817337	168	0.414000004529953	0.384000004529953	0.39375672039556703
1742045564.369038	169	0.4160000085830688	0.3860000085830688	0.3801266091089088
1742045729.037669	170	0.4259999990463257	0.39599999904632566	0.4039034335070812
1742045891.907947	171	0.4259999990463257	0.39599999904632566	0.38885978963320345
1742046074.8120246	172	0.4259999990463257	0.39599999904632566	0.40519609201152884
1742046250.7994254	173	0.4480000138282776	0.41800001382827756	0.420070655488371
1742046396.3088338	174	0.4239999949932098	0.3939999949932098	0.40462002200626224
1742046551.8347018	175	0.4180000126361847	0.38800001263618467	0.384506593931183
1742046687.8498166	176	0.4059999883174896	0.3759999883174896	0.3728160717412897
1742046882.9936502	177	0.421999990940094	0.39199999094009397	0.38418627994490584
1742047019.6387289	178	0.4059999883174896	0.3759999883174896	0.3798197166050973
1742047146.2474787	179	0.4199999868869781	0.3899999868869781	0.3818781919766628
1742047323.1564417	180	0.4320000112056732	0.4020000112056732	0.4091134909609402
1742047478.449961	181	0.4280000030994415	0.3980000030994415	0.41094164113374154
1742047632.110542	182	0.421999990940094	0.39199999094009397	0.38532901433629146
1742047766.126056	183	0.4120000004768371	0.38200000047683713	0.3805276097194195
1742047930.435156	184	0.4160000085830688	0.3860000085830688	0.3668724625251684
1742048094.1790807	185	0.421999990940094	0.39199999094009397	0.36845020676818985
1742048247.4943974	186	0.4300000071525574	0.40000000715255735	0.38902045233997273
1742048420.4745598	187	0.4239999949932098	0.3939999949932098	0.39844417917761304
1742048576.6629672	188	0.4359999895095825	0.4059999895095825	0.4134095307236481
1742048723.0921814	189	0.4259999990463257	0.39599999904632566	0.3982217033893312
1742048870.8249197	190	0.4300000071525574	0.40000000715255735	0.39886219878726287
1742049019.0154848	191	0.4239999949932098	0.3939999949932098	0.3880909052389184
1742049185.1423163	192	0.4280000030994415	0.3980000030994415	0.3898186252640658
1742049341.00728	193	0.4259999990463257	0.39599999904632566	0.39136789700504504
1742049505.818202	194	0.4440000057220459	0.41400000572204587	0.4157409287694172
1742049680.0846703	195	0.4280000030994415	0.3980000030994415	0.4123723714535207
1742049844.630207	196	0.4320000112056732	0.4020000112056732	0.4124261346005247
1742050021.2894285	197	0.4280000030994415	0.3980000030994415	0.3941769866094866
1742050187.7625716	198	0.4359999895095825	0.4059999895095825	0.4114157072391039
1742050323.2295408	199	0.4320000112056732	0.4020000112056732	0.3856036185372269
1742050439.4627738	200	0.4180000126361847	0.38800001263618467	0.3807333647010988
1742050596.887178	201	0.449999988079071	0.419999988079071	0.4289464360394879
1742050722.5666883	202	0.4460000097751617	0.4160000097751617	0.40894504188527475
1742050876.9893095	203	0.4280000030994415	0.3980000030994415	0.4100124074050384
1742051022.8571982	204	0.4320000112056732	0.4020000112056732	0.4103579435789402
1742051165.756981	205	0.4320000112056732	0.4020000112056732	0.4090991081136992
1742051337.835006	206	0.414000004529953	0.384000004529953	0.37885159618828895
1742051503.2525868	207	0.4280000030994415	0.3980000030994415	0.39015068760473703
1742051649.0004957	208	0.4440000057220459	0.41400000572204587	0.4227018487506397
1742051795.1639562	209	0.4280000030994415	0.3980000030994415	0.37110783823721766
1742051930.8301764	210	0.4440000057220459	0.41400000572204587	0.3929149768654225
1742052075.7707453	211	0.44200000166893	0.41200000166893	0.41553053040291815
1742052219.8098643	212	0.449999988079071	0.419999988079071	0.4096333797510842
1742052375.7468386	213	0.4359999895095825	0.4059999895095825	0.39896931999312507
1742052538.0842888	214	0.4539999961853027	0.4239999961853027	0.4317980616228332
1742052710.061698	215	0.449999988079071	0.419999988079071	0.417499784580197
1742052872.7378285	216	0.4600000083446502	0.43000000834465024	0.43715890049794537
1742053068.163051	217	0.4440000057220459	0.41400000572204587	0.41499527983906803
1742053244.0369906	218	0.44200000166893	0.41200000166893	0.41824400162274106
1742053391.0001664	219	0.4399999976158142	0.4099999976158142	0.4058231489115049
1742053545.1523278	220	0.4300000071525574	0.40000000715255735	0.4124642225129263
1742053717.85796	221	0.4460000097751617	0.4160000097751617	0.40652991001247846
1742053879.3028147	222	0.4519999921321869	0.42199999213218686	0.42503362907010284
1742053983.5460763	223	0.4339999854564667	0.40399998545646665	0.4093873501438516
1742054147.0345194	224	0.4399999976158142	0.4099999976158142	0.4030399112072089
1742054271.083597	225	0.4259999990463257	0.39599999904632566	0.3856733699357449
1742054437.0603547	226	0.4320000112056732	0.4020000112056732	0.4020582183333219
1742054574.260614	227	0.44200000166893	0.41200000166893	0.40009849953798315
1742054740.3651457	228	0.4779999852180481	0.44799998521804807	0.44307200190165325
1742054903.7894552	229	0.4600000083446502	0.43000000834465024	0.44449408834201176
1742055049.5089407	230	0.4620000123977661	0.4320000123977661	0.4487732403570229
1742055205.2223413	231	0.4359999895095825	0.4059999895095825	0.4165742798225162
1742055376.237296	232	0.4600000083446502	0.43000000834465024	0.4258153593044641
1742055500.4215562	233	0.4399999976158142	0.4099999976158142	0.4020410622835108
1742055646.690855	234	0.4580000042915344	0.4280000042915344	0.44217443485335706
1742055793.9471064	235	0.4620000123977661	0.4320000123977661	0.4355114177695751
1742055930.515299	236	0.4519999921321869	0.42199999213218686	0.4309159219170206
1742056077.8622682	237	0.4620000123977661	0.4320000123977661	0.4411813196649259
1742056173.8274028	238	0.4460000097751617	0.4160000097751617	0.42438335665855736
1742056325.5334704	239	0.4519999921321869	0.42199999213218686	0.44298889294700355
1742056466.319152	240	0.4460000097751617	0.4160000097751617	0.4035115153447166
1742056610.8118231	241	0.4460000097751617	0.4160000097751617	0.39333208641289275
1742056773.121518	242	0.4620000123977661	0.4320000123977661	0.4347179427619183
1742056927.5172927	243	0.4440000057220459	0.41400000572204587	0.40718590593018683
1742057093.7523248	244	0.4720000028610229	0.4420000028610229	0.4275450906531465
1742057220.027354	245	0.4779999852180481	0.44799998521804807	0.43729048285195193
1742057375.7545507	246	0.4659999907016754	0.4359999907016754	0.42738965544637486
1742057522.7506073	247	0.4539999961853027	0.4239999961853027	0.41858101563224775
1742057688.6529038	248	0.4580000042915344	0.4280000042915344	0.42250668856594037
1742057851.9513302	249	0.4620000123977661	0.4320000123977661	0.42542999572574314
1742058022.874807	250	0.4620000123977661	0.4320000123977661	0.4013096375587187
1742058157.6799307	251	0.4600000083446502	0.43000000834465024	0.44030738618574483
1742058309.041162	252	0.4539999961853027	0.4239999961853027	0.424650000670483
1742058482.6423073	253	0.4620000123977661	0.4320000123977661	0.424989288635967
1742058646.8589537	254	0.4460000097751617	0.4160000097751617	0.40680699331158743
1742058830.5934997	255	0.4480000138282776	0.41800001382827756	0.3870780306498295
1742059005.9503026	256	0.4359999895095825	0.4059999895095825	0.40527131548655554
1742059140.233925	257	0.4460000097751617	0.4160000097751617	0.41567735063393835
1742059304.1258986	258	0.4539999961853027	0.4239999961853027	0.424694571642256
1742059448.832607	259	0.4580000042915344	0.4280000042915344	0.4023558168176157
1742059611.077165	260	0.4720000028610229	0.4420000028610229	0.45614370508073526
1742059774.7114632	261	0.4580000042915344	0.4280000042915344	0.4413774237954064
1742059927.5385675	262	0.4639999866485595	0.43399998664855954	0.44150628026945615
1742060060.0703957	263	0.4560000002384186	0.42600000023841855	0.4165060616965959
1742060214.8240125	264	0.4480000138282776	0.41800001382827756	0.4085151658476276
1742060381.1493597	265	0.4580000042915344	0.4280000042915344	0.40630140546537485
1742060527.2119389	266	0.4580000042915344	0.4280000042915344	0.4271965798612963
1742060655.0916595	267	0.4720000028610229	0.4420000028610229	0.43048760964000643
1742060827.586949	268	0.4600000083446502	0.43000000834465024	0.40711667647094985
1742060972.3725052	269	0.4720000028610229	0.4420000028610229	0.4269569180293397
1742061124.4514012	270	0.449999988079071	0.419999988079071	0.4289534292805326
1742061304.3693173	271	0.4620000123977661	0.4320000123977661	0.435691439633454
1742061447.605867	272	0.4539999961853027	0.4239999961853027	0.45911651755756244
1742061600.0501876	273	0.4580000042915344	0.4280000042915344	0.4251416316699151
1742061765.9151692	274	0.4560000002384186	0.42600000023841855	0.40883805628055536
1742061883.690335	275	0.44200000166893	0.41200000166893	0.406654915301103
1742062009.7294052	276	0.4560000002384186	0.42600000023841855	0.41517908808074777
1742062192.3606465	277	0.4560000002384186	0.42600000023841855	0.4277824716575034
1742062347.3121653	278	0.4659999907016754	0.4359999907016754	0.40054319035201497
1742062492.308477	279	0.4560000002384186	0.42600000023841855	0.4352302047384779
1742062646.396443	280	0.4519999921321869	0.42199999213218686	0.3984092245508012
1742062827.5397346	281	0.4399999976158142	0.4099999976158142	0.4242134340915868
1742062978.8970172	282	0.4480000138282776	0.41800001382827756	0.43147404038944515
1742063144.7094307	283	0.4560000002384186	0.42600000023841855	0.4244119034557749
1742063310.5565352	284	0.4659999907016754	0.4359999907016754	0.43118926147717224
1742063495.044626	285	0.4659999907016754	0.4359999907016754	0.4329796706988892
1742063638.2202804	286	0.4560000002384186	0.42600000023841855	0.4109203398403385
1742063801.7473996	287	0.4519999921321869	0.42199999213218686	0.404700245524081
1742063974.1073558	288	0.4560000002384186	0.42600000023841855	0.433836865395206
1742064118.8831809	289	0.4539999961853027	0.4239999961853027	0.4331852696611841
1742064292.404868	290	0.4799999892711639	0.4499999892711639	0.4405812997657261
1742064457.6316416	291	0.4679999947547912	0.43799999475479123	0.4502517755357618
1742064613.8231966	292	0.4760000109672546	0.4460000109672546	0.45263589582976943
1742064770.4724724	293	0.449999988079071	0.419999988079071	0.4126672546860316
1742064937.8916576	294	0.449999988079071	0.419999988079071	0.4169003922337566
1742065093.9016457	295	0.4460000097751617	0.4160000097751617	0.41643271006512783
1742065260.7872894	296	0.4440000057220459	0.41400000572204587	0.40329719795978625
1742065417.920986	297	0.4440000057220459	0.41400000572204587	0.3763985296949745
1742065585.415367	298	0.4600000083446502	0.43000000834465024	0.42907959840213195
1742065738.1173089	299	0.4460000097751617	0.4160000097751617	0.39001806667226313
