# Supplementary material for: Achieving consistency in FedSAM using local adaptive distillation on sports image classification
Source: PLoS One. 2025 Oct 17;20(10):e0333210. doi: 10.1371/journal.pone.0333210 (PMC12533856; doi:10.1371/journal.pone.0333210)
Supplement: S1 File — All figures (Figs 1–9) and Tables (Table 1–8) are sequentially numbered in the supplementary files. (ZIP) [file pone.0333210.s001.zip › Support-Information-only-datasets/Original experimental data/sport100/0.4/P1/FedCM.csv]

Wall time	Step	Value
1741620805.5994	0	0.009999999776482582
1741620878.8039367	1	0.009999999776482582
1741620934.1522145	2	0.009999999776482582
1741620989.1627882	3	0.009999999776482582
1741621043.7563763	4	0.019999999552965164
1741621099.088547	5	0.014000000432133675
1741621126.9989269	6	0.012000000104308128
1741621181.596632	7	0.009999999776482582
1741621216.3648338	8	0.006000000052154064
1741621278.2447047	9	0.012000000104308128
1741621326.3896527	10	0.017999999225139618
1741621388.0772057	11	0.012000000104308128
1741621443.0086803	12	0.009999999776482582
1741621505.506034	13	0.014000000432133675
1741621560.4256926	14	0.012000000104308128
1741621654.36262	15	0.01600000075995922
1741621726.5229049	16	0.014000000432133675
1741621781.2163656	17	0.024000000208616257
1741621829.3942766	18	0.02199999988079071
1741621897.6520035	19	0.012000000104308128
1741621951.764011	20	0.012000000104308128
1741622022.188271	21	0.017999999225139618
1741622079.9717667	22	0.014000000432133675
1741622138.249132	23	0.024000000208616257
1741622190.0708768	24	0.017999999225139618
1741622241.500153	25	0.024000000208616257
1741622293.1653273	26	0.014000000432133675
1741622338.364525	27	0.014000000432133675
1741622395.8647377	28	0.02199999988079071
1741622434.581169	29	0.014000000432133675
1741622492.2837343	30	0.009999999776482582
1741622562.608515	31	0.019999999552965164
1741622594.9842875	32	0.019999999552965164
1741622646.402876	33	0.024000000208616257
1741622704.189123	34	0.01600000075995922
1741622768.1669781	35	0.019999999552965164
1741622838.988871	36	0.029999999329447746
1741622864.9645572	37	0.009999999776482582
1741622903.7310264	38	0.019999999552965164
1741622917.2071133	39	0.014000000432133675
1741622956.0958695	40	0.026000000536441803
1741623033.0752244	41	0.024000000208616257
1741623097.3484142	42	0.02199999988079071
1741623167.685893	43	0.01600000075995922
1741623212.5657508	44	0.029999999329447746
1741623257.3814259	45	0.02800000086426735
1741623302.1329632	46	0.017999999225139618
1741623372.1643572	47	0.024000000208616257
1741623429.7402499	48	0.02800000086426735
1741623474.6499693	49	0.035999998450279236
1741623538.9588585	50	0.026000000536441803
1741623615.5470684	51	0.026000000536441803
1741623647.9245875	52	0.03200000151991844
1741623705.7578237	53	0.03200000151991844
1741623757.265432	54	0.024000000208616257
1741623808.4728622	55	0.012000000104308128
1741623866.4801595	56	0.024000000208616257
1741623911.5024164	57	0.026000000536441803
1741623976.3392503	58	0.026000000536441803
1741624040.5915074	59	0.03799999877810478
1741624117.5502217	60	0.03400000184774399
1741624162.5300994	61	0.019999999552965164
1741624214.100627	62	0.02199999988079071
1741624259.7218962	63	0.02800000086426735
1741624330.1079023	64	0.02199999988079071
1741624400.0054162	65	0.01600000075995922
1741624451.1233191	66	0.019999999552965164
1741624521.406841	67	0.017999999225139618
1741624566.307003	68	0.035999998450279236
1741624630.7778876	69	0.026000000536441803
1741624688.7665887	70	0.026000000536441803
1741624740.3976614	71	0.035999998450279236
1741624773.0058775	72	0.03200000151991844
1741624818.061781	73	0.03200000151991844
1741624875.869676	74	0.024000000208616257
1741624927.2869391	75	0.029999999329447746
1741624978.8027132	76	0.03400000184774399
1741625023.8520777	77	0.03999999910593033
1741625056.31768	78	0.029999999329447746
1741625106.896829	79	0.02800000086426735
1741625170.760844	80	0.029999999329447746
1741625222.0167046	81	0.03400000184774399
1741625260.8851461	82	0.041999999433755875
1741625318.6157598	83	0.041999999433755875
1741625382.342123	84	0.03799999877810478
1741625446.1775124	85	0.041999999433755875
1741625503.6441803	86	0.03400000184774399
1741625554.8830225	87	0.03999999910593033
1741625599.817211	88	0.02199999988079071
1741625670.067821	89	0.035999998450279236
1741625727.410311	90	0.03999999910593033
1741625790.9425342	91	0.03400000184774399
1741625816.7673793	92	0.019999999552965164
1741625842.6648474	93	0.019999999552965164
1741625887.4607131	94	0.03999999910593033
1741625919.6264076	95	0.03400000184774399
1741625989.5721295	96	0.041999999433755875
1741626065.9945488	97	0.041999999433755875
1741626117.745051	98	0.03200000151991844
1741626162.9444396	99	0.02800000086426735
1741626227.2059648	100	0.03200000151991844
1741626285.0134394	101	0.029999999329447746
1741626348.9776087	102	0.029999999329447746
1741626394.1506462	103	0.026000000536441803
1741626445.668004	104	0.02800000086426735
1741626510.0021195	105	0.03400000184774399
1741626555.333251	106	0.035999998450279236
1741626619.5084608	107	0.03799999877810478
1741626671.1244078	108	0.035999998450279236
1741626716.361535	109	0.03400000184774399
1741626774.110353	110	0.02800000086426735
1741626844.5614154	111	0.02800000086426735
1741626901.9551446	112	0.035999998450279236
1741626927.9434416	113	0.035999998450279236
1741626991.7507825	114	0.03799999877810478
1741627030.4670002	115	0.017999999225139618
1741627094.3274736	116	0.026000000536441803
1741627145.354586	117	0.03400000184774399
1741627165.1838865	118	0.02800000086426735
1741627222.8951662	119	0.024000000208616257
1741627255.556572	120	0.02800000086426735
1741627300.6792462	121	0.024000000208616257
1741627358.6428192	122	0.02800000086426735
1741627410.0531926	123	0.024000000208616257
1741627467.7559214	124	0.029999999329447746
1741627519.3664372	125	0.035999998450279236
1741627577.3594768	126	0.02800000086426735
1741627628.8470132	127	0.03400000184774399
1741627699.2011042	128	0.03799999877810478
1741627762.8704336	129	0.03999999910593033
1741627820.3588967	130	0.03799999877810478
1741627884.1193175	131	0.03400000184774399
1741627935.3710039	132	0.035999998450279236
1741627986.3494167	133	0.029999999329447746
1741628037.7615883	134	0.03200000151991844
1741628101.4722776	135	0.03999999910593033
1741628184.2960253	136	0.03400000184774399
1741628216.5153725	137	0.03799999877810478
1741628274.2639287	138	0.03799999877810478
1741628344.7369056	139	0.035999998450279236
1741628421.1097157	140	0.03999999910593033
1741628472.7229886	141	0.03200000151991844
1741628511.3918784	142	0.035999998450279236
1741628587.5246181	143	0.035999998450279236
1741628632.4290576	144	0.03999999910593033
1741628677.237048	145	0.03799999877810478
1741628734.8381658	146	0.03999999910593033
1741628792.2857778	147	0.035999998450279236
1741628856.0204337	148	0.035999998450279236
1741628881.809912	149	0.029999999329447746
1741628933.018114	150	0.035999998450279236
1741628959.075283	151	0.03200000151991844
1741629016.4684284	152	0.041999999433755875
1741629061.69462	153	0.02800000086426735
1741629081.252748	154	0.029999999329447746
1741629119.7446713	155	0.04399999976158142
1741629189.5802581	156	0.03799999877810478
1741629240.8004308	157	0.035999998450279236
1741629298.1883194	158	0.04600000008940697
1741629362.0766962	159	0.04399999976158142
1741629419.4784749	160	0.04800000041723251
1741629464.5662434	161	0.04399999976158142
1741629503.114223	162	0.04399999976158142
1741629541.7891264	163	0.029999999329447746
1741629599.2226827	164	0.03999999910593033
1741629637.7935958	165	0.03999999910593033
1741629688.9110453	166	0.03999999910593033
1741629727.5499344	167	0.035999998450279236
1741629740.9770656	168	0.02199999988079071
1741629804.8818903	169	0.03999999910593033
1741629856.472439	170	0.03799999877810478
1741629914.435871	171	0.041999999433755875
1741629991.6630778	172	0.03999999910593033
1741630017.8615317	173	0.035999998450279236
1741630069.525229	174	0.03200000151991844
1741630114.4399555	175	0.03400000184774399
1741630184.6533363	176	0.03799999877810478
1741630216.8362472	177	0.05000000074505806
1741630274.2229385	178	0.03999999910593033
1741630300.1820154	179	0.03200000151991844
1741630363.8629708	180	0.04800000041723251
1741630421.2511413	181	0.04800000041723251
1741630466.0315547	182	0.04800000041723251
1741630517.1263728	183	0.03200000151991844
1741630568.5762346	184	0.02800000086426735
1741630632.7459526	185	0.03200000151991844
1741630678.0189664	186	0.035999998450279236
1741630716.1696928	187	0.03200000151991844
1741630767.2803845	188	0.03400000184774399
1741630812.1811097	189	0.035999998450279236
1741630825.5679784	190	0.03200000151991844
1741630901.8926938	191	0.04399999976158142
1741630964.819906	192	0.035999998450279236
1741631022.9522674	193	0.03400000184774399
1741631061.640044	194	0.03799999877810478
1741631138.1251297	195	0.029999999329447746
1741631170.3450708	196	0.02800000086426735
1741631202.6614766	197	0.029999999329447746
1741631266.9053109	198	0.04399999976158142
1741631305.7844422	199	0.026000000536441803
1741631351.044157	200	0.03999999910593033
1741631408.883463	201	0.04800000041723251
1741631447.824436	202	0.05000000074505806
1741631480.5054772	203	0.041999999433755875
1741631532.198125	204	0.041999999433755875
1741631584.0747015	205	0.02800000086426735
1741631636.1222727	206	0.024000000208616257
1741631694.634034	207	0.029999999329447746
1741631759.0830438	208	0.03799999877810478
1741631817.1078498	209	0.03999999910593033
1741631881.4932742	210	0.029999999329447746
1741631926.876876	211	0.029999999329447746
1741632017.2469978	212	0.029999999329447746
1741632101.6917121	213	0.03999999910593033
1741632166.1910124	214	0.03999999910593033
1741632237.0501297	215	0.035999998450279236
1741632282.4042115	216	0.03400000184774399
1741632327.733215	217	0.026000000536441803
1741632378.426077	218	0.03799999877810478
1741632435.6296136	219	0.041999999433755875
1741632480.8520083	220	0.03799999877810478
1741632545.1446047	221	0.03799999877810478
1741632601.3829546	222	0.029999999329447746
1741632640.4687152	223	0.03999999910593033
1741632711.045666	224	0.03400000184774399
1741632756.6180832	225	0.035999998450279236
1741632814.7882006	226	0.04399999976158142
1741632853.8680391	227	0.03400000184774399
1741632911.879402	228	0.029999999329447746
1741632957.3823032	229	0.04399999976158142
1741632996.4867291	230	0.03799999877810478
1741633054.4613433	231	0.035999998450279236
1741633118.8188741	232	0.035999998450279236
1741633164.101958	233	0.041999999433755875
1741633209.4133697	234	0.035999998450279236
1741633273.9199998	235	0.029999999329447746
1741633338.6011856	236	0.035999998450279236
1741633384.1816149	237	0.03799999877810478
1741633429.5722954	238	0.04399999976158142
1741633474.9715922	239	0.05000000074505806
1741633514.181278	240	0.035999998450279236
1741633559.0009758	241	0.024000000208616257
1741633622.7760565	242	0.03200000151991844
1741633667.7104182	243	0.035999998450279236
1741633738.3933635	244	0.041999999433755875
1741633789.5865986	245	0.04399999976158142
1741633828.5563884	246	0.029999999329447746
1741633886.7437055	247	0.029999999329447746
1741633919.3746552	248	0.024000000208616257
1741633971.712127	249	0.029999999329447746
1741634024.304214	250	0.03999999910593033
1741634082.4014874	251	0.03999999910593033
1741634139.976751	252	0.03200000151991844
1741634185.0145605	253	0.03799999877810478
1741634236.2808394	254	0.03400000184774399
1741634307.3876615	255	0.035999998450279236
1741634371.996167	256	0.03999999910593033
1741634411.0846467	257	0.03799999877810478
1741634456.8046377	258	0.03999999910593033
1741634502.3312864	259	0.03999999910593033
1741634566.8804255	260	0.04600000008940697
1741634631.3506622	261	0.03799999877810478
1741634670.3108404	262	0.03799999877810478
1741634715.186944	263	0.035999998450279236
1741634747.7659326	264	0.05000000074505806
1741634792.7639372	265	0.024000000208616257
1741634837.8054602	266	0.041999999433755875
1741634870.1301003	267	0.03799999877810478
1741634934.1436627	268	0.041999999433755875
1741634991.7581048	269	0.05000000074505806
1741635062.2745423	270	0.03400000184774399
1741635120.5732152	271	0.029999999329447746
1741635184.7404592	272	0.041999999433755875
1741635236.3165343	273	0.03200000151991844
1741635300.3849328	274	0.03799999877810478
1741635352.2153394	275	0.03200000151991844
1741635390.9335136	276	0.026000000536441803
1741635449.1632278	277	0.03400000184774399
1741635494.2730136	278	0.026000000536441803
1741635539.2508395	279	0.029999999329447746
1741635577.9877687	280	0.03400000184774399
1741635648.510529	281	0.035999998450279236
1741635712.953954	282	0.035999998450279236
1741635752.0153205	283	0.03400000184774399
1741635813.7557156	284	0.03400000184774399
1741635890.597354	285	0.035999998450279236
1741635967.6400642	286	0.03799999877810478
1741636031.8912017	287	0.03400000184774399
1741636070.671881	288	0.03999999910593033
1741636096.8450494	289	0.02800000086426735
1741636160.9418151	290	0.03400000184774399
1741636212.5996158	291	0.02199999988079071
1741636270.2737052	292	0.026000000536441803
1741636321.8260055	293	0.02800000086426735
1741636366.7102737	294	0.03200000151991844
1741636392.7608712	295	0.03400000184774399
1741636425.3493435	296	0.03200000151991844
1741636501.8579905	297	0.03400000184774399
1741636546.8421247	298	0.02199999988079071
1741636604.9718215	299	0.03200000151991844
