# Supplementary material for: Achieving consistency in FedSAM using local adaptive distillation on sports image classification
Source: PLoS One. 2025 Oct 17;20(10):e0333210. doi: 10.1371/journal.pone.0333210 (PMC12533856; doi:10.1371/journal.pone.0333210)
Supplement: S1 File — All figures (Figs 1–9) and Tables (Table 1–8) are sequentially numbered in the supplementary files. (ZIP) [file pone.0333210.s001.zip › Support-Information-only-datasets/Original experimental data/sport100/0.4/P1/Feddyn.csv]

Wall time	Step	Value
1741622296.6349545	0	0.009999999776482582
1741622395.0961304	1	0.009999999776482582
1741622467.2929652	2	0.009999999776482582
1741622539.1508417	3	0.017999999225139618
1741622610.6882014	4	0.01600000075995922
1741622682.1038697	5	0.012000000104308128
1741622718.0907018	6	0.01600000075995922
1741622789.5013347	7	0.02199999988079071
1741622834.6650116	8	0.009999999776482582
1741622915.6789339	9	0.012000000104308128
1741622978.9330735	10	0.02199999988079071
1741623058.9218056	11	0.019999999552965164
1741623130.9560132	12	0.017999999225139618
1741623211.4516377	13	0.017999999225139618
1741623283.0231826	14	0.017999999225139618
1741623407.0466297	15	0.024000000208616257
1741623505.5146816	16	0.017999999225139618
1741623577.3714998	17	0.019999999552965164
1741623639.819011	18	0.02199999988079071
1741623729.2488027	19	0.019999999552965164
1741623800.3096683	20	0.017999999225139618
1741623898.5566812	21	0.019999999552965164
1741623978.9664137	22	0.024000000208616257
1741624058.4420798	23	0.024000000208616257
1741624130.211348	24	0.026000000536441803
1741624201.6601965	25	0.026000000536441803
1741624273.916669	26	0.02800000086426735
1741624336.8388343	27	0.029999999329447746
1741624416.5202832	28	0.02800000086426735
1741624470.887836	29	0.03999999910593033
1741624550.5493767	30	0.03200000151991844
1741624648.6175156	31	0.02800000086426735
1741624693.231015	32	0.026000000536441803
1741624765.2096908	33	0.041999999433755875
1741624845.1284091	34	0.03999999910593033
1741624933.595991	35	0.02800000086426735
1741625030.8926492	36	0.03799999877810478
1741625067.1121664	37	0.035999998450279236
1741625121.1536796	38	0.029999999329447746
1741625140.0429025	39	0.035999998450279236
1741625193.5991862	40	0.041999999433755875
1741625300.5607183	41	0.03400000184774399
1741625390.528079	42	0.04399999976158142
1741625488.5630324	43	0.029999999329447746
1741625550.5056887	44	0.05000000074505806
1741625612.7619398	45	0.02800000086426735
1741625675.8415556	46	0.04399999976158142
1741625774.439936	47	0.04399999976158142
1741625855.106577	48	0.041999999433755875
1741625918.2499526	49	0.052000001072883606
1741626007.717792	50	0.06400000303983688
1741626114.4343083	51	0.03799999877810478
1741626160.0658972	52	0.0560000017285347
1741626239.867378	53	0.03200000151991844
1741626311.1409976	54	0.04399999976158142
1741626382.7801778	55	0.05000000074505806
1741626463.9315054	56	0.06599999964237213
1741626526.6374605	57	0.04800000041723251
1741626615.878504	58	0.0560000017285347
1741626705.0834599	59	0.057999998331069946
1741626811.5396762	60	0.07199999690055847
1741626874.2367616	61	0.057999998331069946
1741626945.3341959	62	0.0560000017285347
1741627007.6769917	63	0.05000000074505806
1741627105.340761	64	0.05999999865889549
1741627203.311895	65	0.06400000303983688
1741627274.782531	66	0.08399999886751175
1741627373.2708173	67	0.07000000029802322
1741627436.1786056	68	0.08399999886751175
1741627525.4559681	69	0.07800000160932541
1741627604.5345027	70	0.0560000017285347
1741627676.0576289	71	0.0820000022649765
1741627721.7722461	72	0.0820000022649765
1741627784.0307274	73	0.06199999898672104
1741627865.0368993	74	0.06800000369548798
1741627937.3915446	75	0.05999999865889549
1741628009.6748118	76	0.08399999886751175
1741628073.150943	77	0.06400000303983688
1741628119.3156424	78	0.07599999755620956
1741628190.675615	79	0.0860000029206276
1741628280.4531446	80	0.07599999755620956
1741628351.6631608	81	0.09000000357627869
1741628405.3284097	82	0.07800000160932541
1741628485.11828	83	0.07999999821186066
1741628574.5037742	84	0.09200000017881393
1741628663.0258975	85	0.07999999821186066
1741628743.302064	86	0.09600000083446503
1741628814.6667833	87	0.09000000357627869
1741628877.6704354	88	0.07800000160932541
1741628975.0375652	89	0.09600000083446503
1741629055.2805364	90	0.10599999874830246
1741629144.172769	91	0.12200000137090683
1741629179.8626134	92	0.06400000303983688
1741629216.2890992	93	0.06599999964237213
1741629279.4806828	94	0.10999999940395355
1741629324.3779025	95	0.10400000214576721
1741629421.0939074	96	0.11400000005960464
1741629527.1317117	97	0.09799999743700027
1741629598.460946	98	0.09600000083446503
1741629660.3647792	99	0.09600000083446503
1741629748.4754615	100	0.09799999743700027
1741629828.7791448	101	0.07199999690055847
1741629917.7475169	102	0.1080000028014183
1741629979.601578	103	0.11599999666213989
1741630050.4014761	104	0.1080000028014183
1741630139.271841	105	0.12200000137090683
1741630201.0571136	106	0.09600000083446503
1741630290.4035525	107	0.1379999965429306
1741630361.673742	108	0.11599999666213989
1741630424.520464	109	0.10199999809265137
1741630504.7390869	110	0.11800000071525574
1741630602.2421267	111	0.12800000607967377
1741630682.9945486	112	0.12399999797344208
1741630718.9015994	113	0.12200000137090683
1741630808.1534438	114	0.13600000739097595
1741630861.427595	115	0.11800000071525574
1741630950.46308	116	0.15000000596046448
1741631021.903823	117	0.12600000202655792
1741631049.4796138	118	0.07199999690055847
1741631128.9817474	119	0.13199999928474426
1741631173.2464788	120	0.12600000202655792
1741631235.7553866	121	0.11800000071525574
1741631315.0384429	122	0.1120000034570694
1741631385.5074832	123	0.13600000739097595
1741631465.3691194	124	0.164000004529953
1741631536.4585934	125	0.14000000059604645
1741631615.5634327	126	0.13199999928474426
1741631687.2624068	127	0.12800000607967377
1741631784.5267603	128	0.14399999380111694
1741631873.4447396	129	0.15399999916553497
1741631953.069653	130	0.1379999965429306
1741632040.876981	131	0.14800000190734863
1741632111.3407815	132	0.13600000739097595
1741632182.4483435	133	0.14000000059604645
1741632252.875186	134	0.11999999731779099
1741632340.6275318	135	0.1340000033378601
1741632454.8775373	136	0.12999999523162842
1741632499.1885753	137	0.11800000071525574
1741632578.590555	138	0.14399999380111694
1741632675.426041	139	0.13600000739097595
1741632781.103751	140	0.15399999916553497
1741632851.5555518	141	0.12399999797344208
1741632904.7117956	142	0.13600000739097595
1741633010.0556118	143	0.14000000059604645
1741633071.9970977	144	0.15000000596046448
1741633133.898587	145	0.14000000059604645
1741633213.7693863	146	0.1420000046491623
1741633293.0844314	147	0.14800000190734863
1741633380.8037906	148	0.164000004529953
1741633417.2703004	149	0.12800000607967377
1741633487.7370968	150	0.14399999380111694
1741633523.4993773	151	0.1080000028014183
1741633603.6322167	152	0.1379999965429306
1741633666.0639877	153	0.12800000607967377
1741633693.4552956	154	0.10999999940395355
1741633747.608387	155	0.15600000321865082
1741633845.4419656	156	0.14399999380111694
1741633916.1561697	157	0.1340000033378601
1741633995.9062362	158	0.14399999380111694
1741634085.263282	159	0.13600000739097595
1741634164.6780417	160	0.13199999928474426
1741634227.4862394	161	0.1599999964237213
1741634281.5413718	162	0.15399999916553497
1741634335.210642	163	0.1599999964237213
1741634416.4300852	164	0.164000004529953
1741634470.501059	165	0.1459999978542328
1741634541.6395404	166	0.17800000309944153
1741634595.6694732	167	0.1379999965429306
1741634614.2546306	168	0.10400000214576721
1741634703.1662636	169	0.12600000202655792
1741634774.4994059	170	0.18799999356269836
1741634853.5844781	171	0.164000004529953
1741634959.9597805	172	0.18799999356269836
1741634996.436947	173	0.1720000058412552
1741635067.093356	174	0.17000000178813934
1741635128.8352244	175	0.17800000309944153
1741635226.0937388	176	0.1979999989271164
1741635270.386208	177	0.17599999904632568
1741635350.729399	178	0.1899999976158142
1741635387.1146119	179	0.1899999976158142
1741635475.4009614	180	0.19200000166893005
1741635555.3797157	181	0.18400000035762787
1741635617.426907	182	0.1860000044107437
1741635687.4141724	183	0.18000000715255737
1741635759.011909	184	0.20600000023841858
1741635848.0580454	185	0.20000000298023224
1741635910.913655	186	0.18199999630451202
1741635964.508477	187	0.1940000057220459
1741636034.9448104	188	0.19200000166893005
1741636097.8152232	189	0.18400000035762787
1741636116.3629847	190	0.14399999380111694
1741636222.5393124	191	0.20200000703334808
1741636312.5808148	192	0.21799999475479126
1741636393.7088845	193	0.20000000298023224
1741636448.7519064	194	0.19200000166893005
1741636555.1485083	195	0.21799999475479126
1741636600.5788438	196	0.16200000047683716
1741636645.9220335	197	0.16599999368190765
1741636734.4702375	198	0.23199999332427979
1741636787.9618533	199	0.23000000417232513
1741636850.3081982	200	0.2280000001192093
1741636929.9192631	201	0.2619999945163727
1741636984.18828	202	0.21400000154972076
1741637028.366005	203	0.22200000286102295
1741637098.9565313	204	0.2460000067949295
1741637169.6491764	205	0.19200000166893005
1741637241.1484876	206	0.20200000703334808
1741637321.9620442	207	0.2460000067949295
1741637411.1896763	208	0.27399998903274536
1741637491.318991	209	0.23199999332427979
1741637580.0550685	210	0.2639999985694885
1741637643.0550928	211	0.2160000056028366
1741637768.572673	212	0.257999986410141
1741637883.3275318	213	0.23399999737739563
1741637973.2798436	214	0.25999999046325684
1741638071.4618392	215	0.2720000147819519
1741638133.6246045	216	0.2800000011920929
1741638197.0955238	217	0.2540000081062317
1741638268.6839273	218	0.24799999594688416
1741638347.8942199	219	0.257999986410141
1741638410.2595701	220	0.2759999930858612
1741638499.1327136	221	0.2720000147819519
1741638579.2423513	222	0.2720000147819519
1741638632.305332	223	0.24400000274181366
1741638729.2894104	224	0.25999999046325684
1741638790.8446596	225	0.2460000067949295
1741638871.188132	226	0.2720000147819519
1741638924.3944385	227	0.25999999046325684
1741639004.7428918	228	0.2840000092983246
1741639067.497631	229	0.25200000405311584
1741639121.3478255	230	0.23000000417232513
1741639201.5958693	231	0.2720000147819519
1741639290.1149814	232	0.2639999985694885
1741639357.6556761	233	0.2460000067949295
1741639420.8023734	234	0.2639999985694885
1741639509.9969692	235	0.2639999985694885
1741639599.5583265	236	0.2840000092983246
1741639662.662064	237	0.28200000524520874
1741639724.9511518	238	0.2619999945163727
1741639788.2287757	239	0.2460000067949295
1741639842.1676145	240	0.25200000405311584
1741639904.439353	241	0.25
1741639993.0511541	242	0.2939999997615814
1741640055.5986285	243	0.2619999945163727
1741640153.5875466	244	0.2939999997615814
1741640223.8870213	245	0.2879999876022339
1741640277.1467636	246	0.26600000262260437
1741640356.6038027	247	0.2800000011920929
1741640400.8998623	248	0.27000001072883606
1741640472.351272	249	0.2720000147819519
1741640543.8249583	250	0.2939999997615814
1741640623.9061422	251	0.27399998903274536
1741640703.9649374	252	0.2800000011920929
1741640766.9304116	253	0.27799999713897705
1741640838.1947622	254	0.28200000524520874
1741640936.0934932	255	0.257999986410141
1741641025.1880178	256	0.2800000011920929
1741641078.8650744	257	0.23999999463558197
1741641141.520063	258	0.28200000524520874
1741641203.5468578	259	0.2540000081062317
1741641292.4138613	260	0.2720000147819519
1741641381.2766893	261	0.2460000067949295
1741641435.661188	262	0.2619999945163727
1741641498.7763062	263	0.2540000081062317
1741641543.424315	264	0.24799999594688416
1741641605.3066728	265	0.257999986410141
1741641667.3543084	266	0.2879999876022339
1741641711.8594542	267	0.2460000067949295
1741641800.300473	268	0.2540000081062317
1741641880.133038	269	0.2879999876022339
1741641976.9515927	270	0.2980000078678131
1741642056.487124	271	0.27000001072883606
1741642144.9041905	272	0.29600000381469727
1741642216.7486408	273	0.2980000078678131
1741642305.5819347	274	0.28999999165534973
1741642376.5000327	275	0.2919999957084656
1741642430.3092122	276	0.2460000067949295
1741642510.684459	277	0.2879999876022339
1741642573.0757737	278	0.27799999713897705
1741642636.4880228	279	0.26600000262260437
1741642691.3648386	280	0.30399999022483826
1741642788.9983578	281	0.27799999713897705
1741642878.0374076	282	0.27399998903274536
1741642932.0244715	283	0.2540000081062317
1741643020.353461	284	0.29600000381469727
1741643127.8101296	285	0.28999999165534973
1741643234.610098	286	0.2939999997615814
1741643323.447795	287	0.2800000011920929
1741643376.732812	288	0.26600000262260437
1741643413.4979308	289	0.2540000081062317
1741643502.311418	290	0.2680000066757202
1741643573.3180227	291	0.24400000274181366
1741643654.5302854	292	0.2759999930858612
1741643725.9907954	293	0.2619999945163727
1741643788.7729468	294	0.2840000092983246
1741643825.2328768	295	0.23999999463558197
1741643870.0181453	296	0.2619999945163727
1741643976.8817294	297	0.29600000381469727
1741644039.2280118	298	0.3240000009536743
1741644119.7734387	299	0.3100000023841858
