# Supplementary material for: Achieving consistency in FedSAM using local adaptive distillation on sports image classification
Source: PLoS One. 2025 Oct 17;20(10):e0333210. doi: 10.1371/journal.pone.0333210 (PMC12533856; doi:10.1371/journal.pone.0333210)
Supplement: S1 File — All figures (Figs 1–9) and Tables (Table 1–8) are sequentially numbered in the supplementary files. (ZIP) [file pone.0333210.s001.zip › Support-Information-only-datasets/Original experimental data/sport100/0.4/P1/Fedspeed.csv]

Wall time	Step	Value
1712937160.553301	0	0.0
1712937188.5803432	1	0.0
1712937216.3614454	2	0.0
1712937241.9612403	3	0.0
1712937265.27081	4	0.0
1712937291.3944669	5	0.006733251407714122
1712937314.4580476	6	0.045313543114814614
1712937338.5144036	7	0.06873790544815593
1712937364.8789575	8	0.10562052904096438
1712937389.352134	9	0.12035366787297275
1712937416.6094158	10	0.15554844914975333
1712937443.3398774	11	0.17083422825791367
1712937470.288247	12	0.18646577005958204
1712937497.3595936	13	0.2134685795099285
1712937523.3772795	14	0.2336385826686961
1712937550.9394605	15	0.23682353182133714
1712937576.7872086	16	0.2529549037980003
1712937604.83322	17	0.26496191779558
1712937631.1508048	18	0.2821899805285565
1712937659.1708505	19	0.2871062254099807
1712937683.0801957	20	0.29092096401543294
1712937706.8925834	21	0.3029288061518572
1712937733.5850527	22	0.312568145573978
1712937760.649386	23	0.31525213738414093
1712937784.708689	24	0.33868158687585626
1712937811.2412093	25	0.33014049497531833
1712937835.2455366	26	0.3359608001752186
1712937858.8229914	27	0.33311591921874917
1712937883.1382172	28	0.3542746465461101
1712937909.4067786	29	0.3590952784320066
1712937935.1745763	30	0.37867542446901814
1712937964.27723	31	0.3707681983692677
1712937990.535873	32	0.3850389912266461
1712938015.8657317	33	0.39639858464788597
1712938044.3306687	34	0.3854538709881742
1712938068.7838128	35	0.39075964639345545
1712938093.1620486	36	0.40444996507543257
1712938117.2033496	37	0.40608099059550296
1712938140.8677545	38	0.4068435383567584
1712938164.7361505	39	0.41186859161331457
1712938190.2979932	40	0.4178825678182932
1712938214.0183978	41	0.41473397391683847
1712938241.6705568	42	0.41615510801880456
1712938265.9417858	43	0.426605801519375
1712938290.8757806	44	0.4170103948119227
1712938315.34299	45	0.4284906085437879
1712938343.490991	46	0.43549205249957934
1712938366.8425229	47	0.4249277572016871
1712938394.4147022	48	0.424819301291686
1712938419.5206404	49	0.4432671112640251
1712938441.8695283	50	0.43702536373761297
1712938466.7865598	51	0.44455404364417855
1712938491.7925627	52	0.4413402414889033
1712938515.1750858	53	0.44371902036526084
1712938540.6079488	54	0.4447221222046178
1712938566.7985718	55	0.4467594620823258
1712938592.577294	56	0.4701845901283108
1712938618.28012	57	0.4611981143589548
1712938645.3514535	58	0.4642994520661605
1712938667.8482587	59	0.45895103149914546
1712938692.4453957	60	0.4593357739904979
1712938717.8422782	61	0.4573503167577992
1712938741.9825509	62	0.4612223355694304
1712938767.1974945	63	0.4671317004348907
1712938794.8166556	64	0.4668146845495422
1712938820.5153997	65	0.47436619584732964
1712938849.7000926	66	0.4688616910779896
1712938875.3178985	67	0.46816961832343146
1712938903.7208245	68	0.4869681794865427
1712938929.3956137	69	0.48429462366101245
1712938953.8877842	70	0.4742062959934386
1712938976.1856494	71	0.48230524446468703
1712939001.4235742	72	0.47474865012878664
1712939026.9724145	73	0.4826043087864969
1712939054.7625196	74	0.4943491593333985
1712939080.446268	75	0.49060600392151366
1712939106.022091	76	0.4873487159812262
1712939131.4989789	77	0.4760202647745327
1712939159.1921222	78	0.4895851664939415
1712939184.8469212	79	0.49177266487043764
1712939209.316096	80	0.5011985281759055
1712939235.3057785	81	0.4966907582736973
1712939263.9786105	82	0.4948967965986606
1712939288.000928	83	0.4939936702454501
1712939312.772971	84	0.4931277796378588
1712939338.0609205	85	0.5025404394360728
1712939360.331797	86	0.49094855721677255
1712939388.7437315	87	0.5084440247228044
1712939415.797021	88	0.5041175332434397
1712939442.467525	89	0.505603575748536
1712939466.230926	90	0.5068929339964452
1712939492.756453	91	0.521741307797514
1712939518.7091458	92	0.5122695641549803
1712939545.8464622	93	0.5015117172830738
1712939572.1731796	94	0.5088943436322821
1712939597.3179688	95	0.5205759752128667
1712939621.259349	96	0.510431816030414
1712939645.1247196	97	0.508535763639163
1712939670.5945349	98	0.5150739510922985
1712939697.0111156	99	0.5201991560059148
1712939721.529282	100	0.5194434578990589
1712939747.208069	101	0.5171645178133291
1712939770.0527666	102	0.501165689990304
1712939796.4933074	103	0.5169469858219212
1712939821.3653607	104	0.5405244653544875
1712939847.9148622	105	0.5296466240376267
1712939872.3820393	106	0.5265482088340193
1712939897.6229658	107	0.5409480985806736
1712939923.443671	108	0.5377826445403046
1712939948.3307486	109	0.5295177823983531
1712939978.0782382	110	0.5280072228072074
1712940004.081915	111	0.5426265409468418
1712940034.5541732	112	0.5428915922972182
1712940059.4262216	113	0.5244180397255334
1712940085.4538915	114	0.5303636136768363
1712940111.8354585	115	0.5412713218864473
1712940136.915432	116	0.5463161498442269
1712940163.7268553	117	0.5484605133188674
1712940189.7775254	118	0.5518231643567612
1712940216.3190076	119	0.550883667289418
1712940243.7232802	120	0.5508373442085376
1712940270.4127448	121	0.5445127132162083
1712940298.621727	122	0.5600925166280454
1712940321.4604318	123	0.5443156062026667
1712940345.739664	124	0.5612389228414094
1712940369.1661654	125	0.5397376306548896
1712940393.1934395	126	0.5419888482208626
1712940416.927888	127	0.5538772499910181
1712940438.53098	128	0.554988083725548
1712940467.2088068	129	0.5534196957389078
1712940491.305101	130	0.556040022712766
1712940513.6199625	131	0.5526354382511106
1712940541.7239797	132	0.5582124615007691
1712940568.3664565	133	0.5580963697468897
1712940592.537733	134	0.5454093155461093
1712940617.0428522	135	0.5568451661528787
1712940643.9612885	136	0.5508253088711529
1712940670.2078958	137	0.5616426957911691
1712940695.120881	138	0.5628672899934489
1712940719.1272037	139	0.5564773625685006
1712940743.8213468	140	0.5540336224272329
1712940770.8656878	141	0.5540108136703404
1712940795.999658	142	0.5525083648017552
1712940824.1216638	143	0.5496974240748221
1712940850.4502456	144	0.5586841675381455
1712940878.357308	145	0.5647583292601961
1712940900.920106	146	0.5485714396059754
1712940934.2364116	147	0.5791539158720136
1712940958.168795	148	0.5556145155124205
1712940983.2407384	149	0.5622793809885048
1712941007.466031	150	0.5644382424450587
1712941033.170773	151	0.5569453418016452
1712941057.2111282	152	0.5541561343578768
1712941084.0535347	153	0.5539124986963112
1712941108.3087797	154	0.5681623237785064
1712941133.242807	155	0.559426375537206
1712941161.0778646	156	0.5655461755757556
1712941188.607101	157	0.5761822621321284
1712941210.930922	158	0.5694417128012969
1712941235.6460176	159	0.5774187392274749
1712941260.4311285	160	0.568512922371678
1712941284.6573417	161	0.5622289898989477
1712941307.097206	162	0.5730911581832646
1712941334.4824452	163	0.5597993500264371
1712941358.109889	164	0.573985576233975
1712941385.1912303	165	0.5589058197266137
1712941406.052559	166	0.5587718827135997
1712941429.4110956	167	0.5868824048921486
1712941454.712002	168	0.5606941879120365
1712941485.167249	169	0.5668857446092704
1712941511.021983	170	0.5653638635462036
1712941538.7411203	171	0.5484489556917771
1712941565.0317135	172	0.562587756386568
1712941586.7837567	173	0.5692209064515306
1712941615.5835462	174	0.5893826464555119
1712941644.797206	175	0.5720710329656671
1712941667.7278695	176	0.5694425222489511
1712941693.7355154	177	0.5775854778288781
1712941722.084487	178	0.5593429326184859
1712941744.7352517	179	0.5769939638488346
1712941771.9085522	180	0.5967573912162633
1712941796.8865385	181	0.5829384163546957
1712941820.9698622	182	0.581558848327937
1712941849.5987096	183	0.5634260663906211
1712941874.7166731	184	0.5919666614917894
1712941900.4354382	185	0.5741138836689388
1712941928.952331	186	0.5768803437166949
1712941957.155309	187	0.5811493166946291
1712941983.358893	188	0.5798187286638931
1712942008.9257147	189	0.5798237130054504
1712942033.1240146	190	0.561536244918809
1712942060.4552746	191	0.5840077828490664
1712942084.059723	192	0.5797024050713838
1712942109.4635904	193	0.5754151515848571
1712942138.8172195	194	0.5883250520420131
1712942165.2397244	195	0.5730958140539707
1712942192.7059789	196	0.5890609297686018
1712942216.9052022	197	0.5612276237755276
1712942241.5433214	198	0.6002751057993598
1712942267.0461912	199	0.5806272519265937
1712942292.5760005	200	0.5884266122037821
1712942318.1798496	201	0.5574312520369122
1712942340.367755	202	0.5844193635067475
1712942364.1831348	203	0.5908755791667826
1712942389.2311337	204	0.5931413929723208
1712942413.0275254	205	0.5855743024022618
1712942437.1318078	206	0.5809755811516476
1712942465.6766818	207	0.5691484203058971
1712942490.8056307	208	0.5668845030469083
1712942515.746667	209	0.5667918280787513
1712942542.1492145	210	0.5827385917582424
1712942565.7756696	211	0.578747990723496
1712942591.5244317	212	0.5722945072849909
1712942618.416831	213	0.5847949400140252
1712942643.091948	214	0.5863025894941423
1712942669.4085245	215	0.5796293844410939
1712942692.614105	216	0.6001234860010128
1712942714.3661454	217	0.6086869000902584
1712942740.5087843	218	0.5868282205278655
1712942763.400464	219	0.5754907390784773
1712942784.9695284	220	0.5975749120034346
1712942810.5004103	221	0.5909620584939467
1712942834.5117245	222	0.5773661615587917
1712942856.7586076	223	0.5817745079179891
1712942882.1694846	224	0.5919542735075338
1712942908.988907	225	0.5916881998182922
1712942936.5510898	226	0.595391110879115
1712942962.4358103	227	0.5819842324310455
1712942987.601765	228	0.5790572664917624
1712943013.5794542	229	0.5784328805014939
1712943041.6294856	230	0.5983963749399952
1712943069.5665126	231	0.5827057227470364
1712943092.7801294	232	0.5814473151524828
1712943117.8331137	233	0.5904377100709298
1712943140.8527484	234	0.5699658313313131
1712943168.4049437	235	0.5899693109258727
1712943194.0247447	236	0.5975487568727552
1712943217.8431325	237	0.5741592294357676
1712943247.9595077	238	0.603401590451786
1712943270.9751356	239	0.5849693524614387
1712943292.9281204	240	0.5647787154579159
1712943316.1386971	241	0.5880443649189373
1712943347.6465802	242	0.5680520529270736
1712943371.2820222	243	0.5830916862738597
1712943401.7943	244	0.5778741348906696
1712943427.304145	245	0.5772932995118274
1712943451.998247	246	0.5858595142683102
1712943477.8829665	247	0.5899638357856097
1712943502.8889732	248	0.5889080571615058
1712943529.9123197	249	0.5789034754355313
1712943552.119225	250	0.5855674116739764
1712943577.7080452	251	0.5953918235943909
1712943603.019946	252	0.5844436914424254
1712943627.8549666	253	0.595860972720014
1712943653.4808035	254	0.5816352856211197
1712943676.676353	255	0.5924420617684801
1712943701.8643355	256	0.5815993917340273
1712943726.319502	257	0.5919681268459032
1712943750.9436316	258	0.5881087899516396
1712943774.2811396	259	0.6065096700552146
1712943802.9039917	260	0.6061531258096979
1712943828.5678165	261	0.5795955344590715
1712943854.8933573	262	0.5930275385337282
1712943880.8050735	263	0.5818901239019303
1712943905.4432285	264	0.59801736538867
1712943929.5364854	265	0.5808719076984137
1712943953.864742	266	0.5771931271045577
1712943977.586157	267	0.6052542841526037
1712944002.0883229	268	0.6155085107676941
1712944025.5128324	269	0.5911205001958132
1712944053.1349912	270	0.6018447922196982
1712944076.729453	271	0.5886618696924469
1712944102.294271	272	0.5852814269420175
1712944128.593859	273	0.5835125470237833
1712944158.373341	274	0.5896975265718243
1712944182.2357078	275	0.5842730467602241
1712944207.471634	276	0.5885453542151317
1712944232.942492	277	0.6110610800056103
1712944255.242355	278	0.6037712586183095
1712944278.3359766	279	0.5713436635437747
1712944304.2256944	280	0.5778589534347305
1712944332.946513	281	0.6094416915106683
1712944358.5323267	282	0.5740792315640901
1712944386.9852283	283	0.5897804484075295
1712944414.555413	284	0.604589046881503
1712944440.130229	285	0.5735447922952411
1712944466.2798707	286	0.5855092391128834
1712944492.7503655	287	0.590737203371286
1712944517.7204194	288	0.5954101528151396
1712944548.778486	289	0.5930783029727361
1712944572.701836	290	0.5852485528386443
1712944595.954397	291	0.5990569364060905
1712944624.7891774	292	0.6040300304512055
1712944650.0781076	293	0.600489214376201
1712944673.6865375	294	0.5900196428551573
1712944699.4402652	295	0.5995691355643347
1712944725.010127	296	0.6099771146667088
1712944753.075152	297	0.5983175541688646
1712944777.9641888	298	0.5904639570170099
1712944804.529695	299	0.6046705439829445
1712944826.9904995	300	0.5854762629637887
1712944850.547983	301	0.59482456524362
1712944875.848872	302	0.6103218063412494
1712944903.6709504	303	0.5984341775319706
1712944928.274114	304	0.5898024146317737
1712944952.1674411	305	0.6007530600476922
1712944978.6599674	306	0.6050920345768369
1712945002.1325	307	0.5994117433222573
1712945031.1551788	308	0.6060992998290767
1712945053.7719796	309	0.5939472342674489
1712945079.8636422	310	0.5895841542137126
1712945105.091566	311	0.6139760200301357
1712945134.4051893	312	0.613184719854588
1712945160.5797882	313	0.5992891470015701
1712945184.385208	314	0.5974698230183659
1712945207.5358262	315	0.6082397266228916
1712945235.7057877	316	0.5649584696494365
1712945259.4762025	317	0.5907806508536166
1712945287.8221276	318	0.5812659720068577
1712945314.5825713	319	0.5909669446440335
1712945340.92714	320	0.5925263488036207
1712945366.203065	321	0.5946405618179252
1712945392.487621	322	0.5669112268961017
1712945419.870901	323	0.5855326494170456
1712945445.8695822	324	0.5995621760013919
1712945468.6223066	325	0.5835677718764641
1712945493.917213	326	0.5928882057400198
1712945522.374124	327	0.616895241506848
1712945546.3454568	328	0.5916185756071037
1712945570.724657	329	0.583366293856821
1712945595.638689	330	0.5862689997837616
1712945618.486385	331	0.6105157706285014
1712945647.1482232	332	0.5889821928219676
1712945674.7203946	333	0.5982688530201642
1712945701.017992	334	0.5822710169668963
1712945725.2102597	335	0.5913903138701069
1712945748.462811	336	0.5756565510016955
1712945771.2635229	337	0.5766345967285743
1712945796.4044828	338	0.6022200918970889
1712945823.234901	339	0.5941705233867481
1712945848.3608675	340	0.5954514699854381
1712945871.98432	341	0.6141018376742281
1712945898.8287232	342	0.5821498064077602
1712945921.077607	343	0.602930120918126
1712945945.957618	344	0.5879491868011921
1712945970.9536626	345	0.5896843302723411
1712945993.3524992	346	0.600962508093506
1712946018.543439	347	0.6160024600368458
1712946044.1742318	348	0.6120803434001006
1712946067.4588003	349	0.6113921270649486
1712946090.5864036	350	0.602622780887065
1712946121.9283888	351	0.604399028091517
1712946148.7777932	352	0.5876545947421696
1712946169.28422	353	0.6059611883849284
1712946200.6112146	354	0.5873898938233986
1712946224.6294944	355	0.6001944334229613
1712946248.9277315	356	0.6035251466790721
1712946273.0910337	357	0.5910863197774385
1712946298.3369238	358	0.6115540148230456
1712946321.0946844	359	0.5838155138527364
1712946347.5502243	360	0.6047393343110402
1712946372.0323927	361	0.5893753501741478
1712946399.9924493	362	0.5861288626682288
1712946426.7638905	363	0.5955833640218882
1712946454.4480364	364	0.5806094045643352
1712946478.2163956	365	0.577762833204122
1712946502.7995353	366	0.584534390939383
1712946529.371037	367	0.597701132327646
1712946557.9519234	368	0.6162946468603451
1712946582.6370404	369	0.605582235538846
1712946606.9932518	370	0.6201945001787134
1712946631.847303	371	0.6018986192576818
1712946659.1495683	372	0.6152330905401957
1712946685.6890836	373	0.597181721723721
1712946711.7307153	374	0.6084009306875506
1712946736.3458729	375	0.5775846763529984
1712946760.9589722	376	0.5793119549409681
1712946790.056666	377	0.5977439098235753
1712946818.3856406	378	0.6047726960046588
1712946845.0310843	379	0.6033632850939762
1712946869.1534076	380	0.5893761130633145
1712946892.0031023	381	0.5895283932387174
1712946915.810488	382	0.6018608171664115
1712946941.1423874	383	0.5909226344411094
1712946967.768832	384	0.5938970053344529
1712946995.1410787	385	0.5903844100298555
1712947020.5519512	386	0.5974255470452349
1712947045.441992	387	0.581948307414906
1712947071.7556171	388	0.6025501396811304
1712947097.0474875	389	0.5887977564295073
1712947123.4880643	390	0.6091583214010402
1712947147.852278	391	0.5782002276091701
1712947174.634712	392	0.6065735307715624
1712947204.171269	393	0.5896067506980607
1712947231.4245126	394	0.5799267355130843
1712947256.9063983	395	0.5957579871885997
1712947281.7024665	396	0.6035625553859743
1712947306.854421	397	0.5717908750961953
1712947330.2649434	398	0.604692927387741
1712947354.9929943	399	0.5975630804737121
1712947381.5045528	400	0.5983968087195064
1712947409.657549	401	0.6008137224863682
1712947434.3086655	402	0.5920645416562897
1712947462.599621	403	0.6052176108164421
1712947488.7732508	404	0.5998738786091561
1712947511.511975	405	0.584550682362927
1712947534.8384795	406	0.5777576321571923
1712947557.9001052	407	0.6056823109871334
1712947579.3912296	408	0.5951382159985225
1712947604.8691154	409	0.5905499615874389
1712947632.3503337	410	0.5903992832028323
1712947655.6798842	411	0.6075255526718175
1712947677.6138482	412	0.6091580381475761
1712947704.8771386	413	0.6129969189608041
1712947728.2586572	414	0.6099964074247224
1712947752.3299634	415	0.5887096400958369
1712947781.1097195	416	0.5809757204755011
1712947805.9778109	417	0.5982599954551164
1712947828.9364228	418	0.6176210048614373
1712947854.234363	419	0.6290855259144328
1712947881.688555	420	0.6193274738153212
1712947906.8055587	421	0.6106068096787548
1712947931.201753	422	0.5707786435572765
1712947956.4596932	423	0.5981602688999932
1712947980.1021135	424	0.594765671256554
1712948002.5589411	425	0.6139502863478863
1712948024.795836	426	0.5872622368710285
1712948053.7955518	427	0.6109909263790738
1712948078.2857168	428	0.6175189559092039
1712948102.4699807	429	0.5701079865678295
1712948125.2636554	430	0.6112450616761017
1712948151.6602468	431	0.5944559400686867
1712948177.9098558	432	0.597257567724359
1712948204.7332404	433	0.6269654933771676
1712948232.5763724	434	0.6201612556325039
1712948257.4194229	435	0.6110934949491003
1712948280.860928	436	0.6081163374318764
1712948305.0571966	437	0.5818513281363401
1712948334.7876923	438	0.5905546138606108
1712948361.9489925	439	0.6182898660120683
1712948386.905979	440	0.5908000123652672
1712948416.7674294	441	0.5863919005620679
1712948443.3099425	442	0.6169772704566064
1712948471.2600274	443	0.5827234040972185
1712948498.380331	444	0.5643676784037551
1712948524.5530066	445	0.6158641681128506
1712948550.4167128	446	0.6098015002997919
1712948574.4850304	447	0.6121484027729699
1712948598.0454946	448	0.5816155707147701
1712948625.8485637	449	0.6107916669883873
1712948649.2680736	450	0.59893907496513
1712948674.7159352	451	0.5940885171855036
1712948703.8856466	452	0.5984250897358673
1712948731.8756957	453	0.6094277994387912
1712948757.1935985	454	0.581024888283672
1712948786.4572363	455	0.6027108439168023
1712948811.352275	456	0.6004805223112615
1712948839.9141045	457	0.6173609160915114
1712948864.1333575	458	0.5699471127663797
1712948890.7618785	459	0.5906426341201516
1712948916.934506	460	0.597134831176308
1712948943.163122	461	0.623023126824843
1712948967.0244942	462	0.6164659630125872
1712948993.345075	463	0.5993182253941997
1712949020.3844242	464	0.5965497443723341
1712949047.5007524	465	0.6109656078281541
1712949073.9312997	466	0.6112744504518085
1712949100.3188608	467	0.5763564304823028
1712949127.3802004	468	0.6190191578102754
1712949154.300597	469	0.589321010849822
1712949184.502938	470	0.599961100239285
1712949209.880784	471	0.6251710704511882
1712949237.4370103	472	0.6137180876890943
1712949265.6159968	473	0.6081983370025218
1712949291.5557013	474	0.6040898186413838
1712949318.738006	475	0.6023306761342114
1712949345.275519	476	0.600095439888438
1712949368.0602343	477	0.601606339704493
1712949396.203236	478	0.6178303303890174
1712949422.1649344	479	0.5924043856134955
1712949445.1135883	480	0.6310540253951494
1712949471.2911837	481	0.6040430413282
1712949497.625779	482	0.6034304855468494
1712949525.1649892	483	0.6165814874032415
1712949547.498852	484	0.6360299399121782
1712949573.8913982	485	0.6131608040151338
1712949600.6448677	486	0.6018759036555498
1712949626.6834867	487	0.6238655677611222
1712949654.7415152	488	0.60419200616671
1712949677.8881435	489	0.6238966336211381
1712949702.1444006	490	0.5954509703133448
1712949726.6085649	491	0.6206448553399082
1712949750.0690684	492	0.6248076837703568
1712949776.9654665	493	0.6099247846318939
1712949800.918806	494	0.6326815224766341
1712949824.8941383	495	0.5935362018027888
1712949850.2110405	496	0.6059034675331797
1712949875.703886	497	0.6084246153117943
1712949901.8135357	498	0.5945727344055775
1712949928.3020642	499	0.6310461253603804
1712949950.6579175	500	0.6228987017194536
1712949976.724572	501	0.6194803356492385
1712950004.0948248	502	0.6188486353632251
1712950030.397416	503	0.6034097472677366
1712950055.009542	504	0.596186558965156
1712950082.2778254	505	0.5890378939527144
1712950108.499431	506	0.5978099893382481
1712950138.1309206	507	0.6196044322735232
1712950164.8164194	508	0.6103714361813432
1712950190.25429	509	0.6467655063986777
1712950218.2612946	510	0.6020847874558074
1712950247.607943	511	0.6036591628293289
1712950271.9881482	512	0.615757218473899
1712950295.415661	513	0.6098457564318776
1712950322.9378626	514	0.5861284708434613
1712950347.3920355	515	0.6209649894707261
1712950372.9608624	516	0.6002606924327418
1712950399.8092694	517	0.598873230773237
1712950429.3678143	518	0.5859743586566583
1712950453.4991035	519	0.6134640607098258
1712950484.087323	520	0.6021200610456775
1712950509.4322166	521	0.5901749658542697
1712950534.4431772	522	0.6298606200517217
1712950560.5358694	523	0.5886260054582559
1712950589.089741	524	0.6332639180035273
1712950611.9354317	525	0.5983670139059917
1712950640.9221642	526	0.6292449626693737
1712950665.784214	527	0.607006849437456
1712950691.9018586	528	0.602335700058071
1712950719.659943	529	0.6136283843919402
1712950741.6569476	530	0.6303008379388944
1712950763.835853	531	0.6248757607649401
1712950786.4096336	532	0.6068855897639263
1712950812.2673569	533	0.6013750256606967
1712950838.0691123	534	0.5965182623035227
1712950860.6079106	535	0.6209530737657677
1712950885.481954	536	0.5824934757112441
1712950908.1666985	537	0.595372541072699
1712950931.5512164	538	0.6247064089502496
1712950956.1873355	539	0.6111843117960002
1712950980.9614134	540	0.6275042995334248
1712951006.837141	541	0.622015916638819
1712951032.0690658	542	0.5956724485321565
1712951055.4375963	543	0.621030334681415
1712951080.3246365	544	0.6120079296497339
1712951103.8671107	545	0.6011706472304117
1712951128.3632777	546	0.5998435823820091
1712951153.230325	547	0.6078950311368746
1712951177.4855657	548	0.6010090444677105
1712951203.564231	549	0.6310948658338904
1712951232.5999324	550	0.5838893758713471
1712951255.7345026	551	0.6095661639546066
1712951281.0254476	552	0.6022811841723951
1712951306.1193902	553	0.6206638736670899
1712951332.4829588	554	0.5887531058200426
1712951359.5653224	555	0.5876984463743504
1712951386.7356372	556	0.6162026729193816
1712951411.3597715	557	0.5761295415279437
1712951435.860942	558	0.6204424151134529
1712951461.910608	559	0.6026657863794549
1712951482.435038	560	0.592182067924832
1712951508.585675	561	0.6000727026161836
1712951533.554654	562	0.6049961190756498
1712951560.100163	563	0.5920102330143097
1712951589.0109174	564	0.5840857194169314
1712951611.2198513	565	0.5900273075409198
1712951634.695344	566	0.5963192657810099
1712951660.867982	567	0.6119596857077291
1712951685.6700494	568	0.6164559095507613
1712951712.9973056	569	0.5959891448587606
1712951738.4691565	570	0.6082459754993254
1712951764.7097285	571	0.6063116925849482
1712951788.883033	572	0.6115682554689507
1712951817.7048087	573	0.5902632836008096
1712951841.974054	574	0.6214678334723925
1712951867.505891	575	0.6223867881905467
1712951891.912084	576	0.5970574251306328
1712951918.2336688	577	0.6158713147752441
1712951940.126661	578	0.6093281887030921
1712951965.0206945	579	0.6083619292224359
1712951988.8890784	580	0.5795842028034316
1712952014.1089962	581	0.5959903812689545
1712952039.0589874	582	0.6022457963233743
1712952066.1943097	583	0.5993078947911307
1712952091.2203066	584	0.5964663362625217
1712952115.4166148	585	0.6041118593405834
1712952138.6681702	586	0.6175878012486442
1712952162.5885222	587	0.6161308471747958
1712952186.8357644	588	0.6075291112207101
1712952212.0556624	589	0.6049656337567143
1712952238.0243962	590	0.6034646512607439
1712952261.8537354	591	0.5971172665433965
1712952282.8250673	592	0.5910867006400207
1712952309.8924098	593	0.5893698974946069
1712952334.4665518	594	0.5965433921527105
1712952359.4965427	595	0.607855725422989
1712952384.5744884	596	0.6218776186401244
1712952409.634514	597	0.6066572287199979
1712952435.4892485	598	0.5952912935596727
1712952457.726127	599	0.5923659941827668
1712952484.3496172	600	0.6105357631864963
1712952511.8698187	601	0.6122572847983472
1712952538.9121306	602	0.6070441001466248
1712952566.8302424	603	0.6002724167819123
1712952594.914249	604	0.6219747742913321
1712952617.1141615	605	0.5733948326368935
1712952639.729916	606	0.5885488843560349
1712952668.72464	607	0.5923930362681809
1712952694.5853448	608	0.5975225115450836
1712952718.0848622	609	0.6288659407178067
1712952742.2791288	610	0.6202284576657937
1712952769.5394106	611	0.6167850923957959
1712952794.1845174	612	0.5741239472049842
1712952819.399465	613	0.6221124348971521
1712952844.1805024	614	0.6068847139024692
1712952870.9809752	615	0.5993610505956863
1712952899.3108726	616	0.5964690854355501
1712952924.0789826	617	0.5792765901087675
1712952951.15533	618	0.639436336839926
1712952979.2623415	619	0.5784873962272211
1712953002.6438627	620	0.5939301509262276
1712953027.8927922	621	0.5947971734176473
1712953053.0647402	622	0.6080089467794288
1712953078.9374251	623	0.5934285610247872
1712953103.3736477	624	0.6103576533177
1712953132.3103564	625	0.599209087485013
1712953158.2011206	626	0.5920469978733974
1712953184.5007057	627	0.6313191112269666
1712953208.9508858	628	0.5910435918813535
1712953234.5596871	629	0.5958174709202033
1712953264.035269	630	0.600226066021728
1712953287.8876407	631	0.6180012499487555
1712953313.806345	632	0.5921660944220914
1712953339.9939697	633	0.6117598506108554
1712953365.9956224	634	0.6413934484242793
1712953390.3068774	635	0.6260099240728113
1712953413.8043694	636	0.6344240663763959
1712953438.9613254	637	0.5955821022544747
1712953460.4294682	638	0.6164021871001364
1712953484.9366252	639	0.6181530611225481
1712953510.4364629	640	0.6218487445507084
1712953535.7043808	641	0.5907403389547481
1712953563.5674706	642	0.5936427131469711
1712953588.9433217	643	0.6131286196849322
1712953614.276221	644	0.6259557817666894
1712953641.824446	645	0.6426455013639045
1712953665.2929378	646	0.6253034042093388
1712953692.6381953	647	0.5981544968017714
1712953718.8318193	648	0.6159468001664943
1712953742.0044236	649	0.6410491432992572
1712953769.954466	650	0.598805515215017
1712953796.1490922	651	0.5941224037046948
1712953820.2293792	652	0.6210026785642458
1712953843.217028	653	0.6099566717901206
1712953868.608919	654	0.6515814491107383
1712953892.5602615	655	0.6070706679420971
1712953921.1740704	656	0.6145085449986826
1712953945.1074166	657	0.5608650465284286
1712953971.4610283	658	0.6318048428592516
1712953994.0687988	659	0.6272260368692175
1712954018.705919	660	0.5985370843847122
1712954044.8045669	661	0.6172949886937338
1712954068.843882	662	0.5683161864348412
1712954092.2973788	663	0.5986322808069922
1712954117.5053196	664	0.557694156831324
1712954143.629964	665	0.6114132670828845
1712954170.5283654	666	0.6135337028073264
1712954192.209391	667	0.5773333015393002
1712954216.3717084	668	0.5963621741036516
1712954243.782928	669	0.5915056262714865
1712954268.6609826	670	0.5797705008924283
1712954291.7056077	671	0.6113064644855591
1712954315.9818478	672	0.5992192518646989
1712954340.302071	673	0.617288175421862
1712954365.4980044	674	0.6113447289290629
1712954391.633614	675	0.6152486645406959
1712954414.3963735	676	0.6359575205228151
1712954439.025457	677	0.5607312616258379
1712954467.6153138	678	0.6352502360659967
1712954495.292462	679	0.5833418246286463
1712954520.3404818	680	0.6321030336231097
1712954547.0549412	681	0.612616383756142
1712954574.0023296	682	0.5812235393290135
1712954601.1066616	683	0.6127086013787288
1712954625.7357802	684	0.5610351405482422
1712954651.0116994	685	0.6138282046876259
1712954675.2029543	686	0.6600875381726832
1712954700.0340178	687	0.6194318123407618
1712954724.2492769	688	0.5964200316400864
1712954749.2072582	689	0.5883612995415961
1712954775.6008575	690	0.6368783524499099
1712954802.4892557	691	0.6421630711715529
1712954828.2710063	692	0.6019899086486531
1712954853.2380247	693	0.6052446477671121
1712954874.568196	694	0.6055191440035858
1712954899.952088	695	0.5943802850220974
1712954925.9777582	696	0.5858655557914383
1712954950.2809813	697	0.6118512189428928
1712954974.7261734	698	0.6367935573223499
1712954998.426581	699	0.6085218424546438
1712955024.12937	700	0.6139427242986668
1712955047.9087622	701	0.5839422635485306
1712955076.1447337	702	0.5919703128359479
1712955104.2137609	703	0.6218017097358243
1712955129.8815148	704	0.6259192203399598
1712955156.624997	705	0.5853460982476689
1712955182.2897909	706	0.6136099512475138
1712955203.8398633	707	0.6010195820726252
1712955231.6540084	708	0.5612371126441941
1712955257.6326869	709	0.6040481569961085
1712955281.158338	710	0.6220393142812175
1712955309.1032355	711	0.6130417918761455
1712955335.570758	712	0.5890694139059001
1712955362.4391823	713	0.5917115388648132
1712955386.3974795	714	0.6178627858463799
1712955410.5297987	715	0.6065897239412172
1712955437.936996	716	0.6330027345844569
1712955463.1659677	717	0.5767959105863174
1712955486.265573	718	0.6002248163469377
1712955511.56145	719	0.6417457268948107
1712955539.5055623	720	0.6156500716795268
1712955566.4359393	721	0.6344075803661894
1712955591.280995	722	0.6107527264325041
1712955614.7694762	723	0.6272343666348908
1712955639.066713	724	0.640155782403882
1712955660.9567094	725	0.5933100479879649
1712955686.6594868	726	0.6135603460166704
1712955710.951716	727	0.6138681546110979
1712955735.796778	728	0.6347950402400321
1712955761.345567	729	0.5733480768078274
1712955787.5502238	730	0.6065834090861674
1712955809.7960722	731	0.6040313933692866
1712955833.7304616	732	0.6235219575941636
1712955856.27925	733	0.590082573349633
1712955882.946718	734	0.6072824390266028
1712955907.1729677	735	0.6167349566842716
1712955930.8254156	736	0.6290505504540179
1712955957.1989691	737	0.6154915375640746
1712955981.2582366	738	0.6110745718096191
1712956006.6041317	739	0.5991561388511216
1712956032.0770252	740	0.6030394156833453
1712956058.1456778	741	0.6083129353882917
1712956086.2227027	742	0.6407473881828066
1712956116.3660674	743	0.5815470914158648
1712956144.2771358	744	0.606393917772284
1712956165.957211	745	0.602022189694901
1712956188.7839062	746	0.6177891098213995
1712956216.0052035	747	0.5815159083023727
1712956241.2410932	748	0.639595652639529
1712956271.5644398	749	0.6453684155294355
1712956297.518094	750	0.5980072460218696
1712956321.8043602	751	0.6162255206329094
1712956350.124316	752	0.6161047722598669
1712956375.5411794	753	0.5677320616030143
1712956400.0153642	754	0.6225854266987192
1712956424.1606307	755	0.6182593179807097
1712956450.1073377	756	0.5693556410539018
1712956478.7811627	757	0.6090453159900667
1712956502.2526186	758	0.5908199878440895
1712956529.7888496	759	0.6077999889672824
1712956552.7335055	760	0.6119273772535112
1712956577.3466024	761	0.5891466778321164
1712956599.9963586	762	0.5987768916511039
1712956623.9667344	763	0.6014594052412379
1712956651.7218175	764	0.5907169257419964
1712956674.132676	765	0.6042381157361175
1712956701.1810472	766	0.5859993357678469
1712956729.9728308	767	0.5956600784340571
1712956758.9965358	768	0.6186563664527761
1712956786.2038467	769	0.6018468941357907
1712956811.910633	770	0.5737369880180652
1712956837.9912837	771	0.6105972609276218
1712956864.7686925	772	0.6230738295174939
1712956890.164606	773	0.6257570395802063
1712956913.8210332	774	0.5937298808840041
1712956940.7724123	775	0.6447935885572287
1712956966.7750947	776	0.5858367540782795
1712956993.907385	777	0.5720537026242069
1712957016.7180877	778	0.5808704826233011
1712957042.4698925	779	0.5853820689689372
1712957068.9673774	780	0.6069173909223591
1712957096.0537467	781	0.5591142144919354
1712957118.9194028	782	0.5577816514882166
1712957142.7678034	783	0.5826019533305771
1712957167.5388603	784	0.5945979784287753
1712957194.8771482	785	0.6108969766880068
1712957216.5622134	786	0.6187489261936912
1712957243.6485531	787	0.5869912797699016
1712957266.184343	788	0.584794118676341
1712957289.2249742	789	0.6118017687254965
1712957316.425239	790	0.6089827424619044
1712957342.31399	791	0.6046516716380109
1712957364.5418875	792	0.5974326524417732
1712957387.2816162	793	0.6262123835354286
1712957412.2815824	794	0.6036981398403876
1712957438.420256	795	0.6519087517893966
1712957462.7004955	796	0.5965526184405998
1712957487.4265516	797	0.6051476024436155
1712957512.6905098	798	0.6030900344724692
1712957538.8181531	799	0.5895800268007849
1712957568.0917532	800	0.6016934434439991
1712957592.540944	801	0.6317369561248691
1712957618.9065435	802	0.6607955878420204
1712957641.6142411	803	0.6449689734292623
1712957661.903799	804	0.6016932792498213
1712957687.3886387	805	0.5745746441402335
1712957715.6655953	806	0.6052278593677524
1712957740.4936545	807	0.6014849145770045
1712957764.172083	808	0.6527568184874816
1712957787.8205235	809	0.5916144249978522
1712957815.9205325	810	0.5891956968826534
1712957843.2307608	811	0.6021025279022907
1712957865.983523	812	0.6261891846626179
1712957893.7936282	813	0.5965207798607359
1712957917.166154	814	0.6070675547638299
1712957940.6016212	815	0.6125733174493153
1712957966.0454838	816	0.6034638784112534
1712957991.8372705	817	0.5763730689781138
1712958016.459362	818	0.5948247129326305
1712958039.5410178	819	0.6017177335922126
1712958063.228405	820	0.6207766292304231
1712958091.7282913	821	0.5865692414692119
1712958114.986898	822	0.6170087048463493
1712958141.6593616	823	0.6438032409341399
1712958167.138174	824	0.5765615443977843
1712958194.0355964	825	0.594514071273622
1712958217.2192056	826	0.6050533348829021
1712958244.3475208	827	0.5974139007591882
1712958270.010315	828	0.6221921524539185
1712958292.5551004	829	0.5749509558835937
1712958313.3374562	830	0.6101451657168012
1712958334.7456083	831	0.6134901844184398
1712958358.7749262	832	0.635164657784936
1712958384.5696664	833	0.6027319145999074
1712958409.5856764	834	0.6240404585693571
1712958435.9022703	835	0.593101298275612
1712958460.8662727	836	0.6353463372234716
1712958483.945892	837	0.6264661472551273
1712958510.7943056	838	0.5890755119293805
1712958541.2905557	839	0.5814096075732124
1712958568.4008822	840	0.6302052564382103
1712958592.5121682	841	0.5778618401617193
1712958614.946004	842	0.625992215388029
1712958640.2039194	843	0.5751246747096239
1712958663.4025042	844	0.5378547187322595
1712958686.3531604	845	0.6002311265402277
1712958717.1343174	846	0.6553606513547053
1712958745.2443223	847	0.6041545139123323
1712958772.3786466	848	0.6256679068132449
1712958798.3223534	849	0.5890366791103832
1712958823.1544132	850	0.6177176906024265
1712958851.441366	851	0.5897183562591434
1712958875.3727117	852	0.5724697310171762
1712958902.4620357	853	0.5708259512283126
1712958926.935223	854	0.602704312527764
1712958951.144474	855	0.6015591977667686
1712958974.342022	856	0.580157893178747
1712958997.6965528	857	0.6051397780602685
1712959020.6162634	858	0.5766805704429924
1712959045.28837	859	0.6028347013417539
1712959067.8161635	860	0.6448989915075374
1712959094.7335572	861	0.5647325343452295
1712959120.4783168	862	0.6371926511332987
1712959145.2593985	863	0.6106588917301624
1712959170.4603014	864	0.5843416713266117
1712959191.416637	865	0.615987811003119
1712959217.545247	866	0.5997996818534916
1712959246.706917	867	0.5742940480413623
1712959274.6970053	868	0.5532288775318067
1712959300.2538333	869	0.5887744164305999
1712959328.4578102	870	0.6136372698450329
1712959352.864005	871	0.6107469972928491
1712959378.6867146	872	0.5817271342573092
1712959400.1688788	873	0.6214488575344248
1712959426.3595223	874	0.5730143452243844
1712959451.1285422	875	0.6135448119011432
1712959475.5597644	876	0.5917908981419939
1712959504.2125993	877	0.5888726211545838
1712959530.4062262	878	0.5754814221415492
1712959555.421214	879	0.5704395234079201
1712959578.428856	880	0.6062371063815151
1712959605.0743084	881	0.6298817819227814
1712959629.9624004	882	0.618950886279998
1712959654.679484	883	0.6354939702870803
1712959679.0946815	884	0.5991033365452764
1712959704.0476956	885	0.6250679400336387
1712959730.993068	886	0.5765782293079591
1712959753.6567905	887	0.6017376152107927
1712959780.395283	888	0.6165143794976762
1712959806.126047	889	0.5907121454818144
1712959830.8591	890	0.6372466854195219
1712959855.9071295	891	0.6212258538462541
1712959879.9874356	892	0.5890559898866653
1712959906.3000133	893	0.6174137352193395
1712959932.85052	894	0.6357269512522238
1712959959.7699103	895	0.578818794279652
1712959987.9478898	896	0.5884586755737421
1712960011.2834404	897	0.5937971889091951
1712960033.7112727	898	0.5685554081007707
1712960055.8861344	899	0.6268069029571112
1712960080.0833976	900	0.5760582707611491
1712960104.1647325	901	0.6192175593492942
1712960134.8229263	902	0.5912084763685193
1712960162.9139435	903	0.5756472583500317
1712960186.0085654	904	0.5897238445696069
1712960214.4254744	905	0.6069881458940962
1712960237.908959	906	0.5658892192747942
1712960263.4447937	907	0.5902264055862297
1712960291.7877278	908	0.5593913546209474
1712960318.0923123	909	0.6432134148006117
1712960342.181605	910	0.5641846031046135
1712960365.1252766	911	0.6266898491624829
1712960390.5671332	912	0.5881744722453003
1712960415.5741415	913	0.6279469111690229
1712960438.613777	914	0.6076652942092937
1712960464.216584	915	0.659297912399578
1712960491.1169844	916	0.6085517914490014
1712960514.7774134	917	0.6119693151214923
1712960540.9290483	918	0.5813487814170284
1712960568.2453194	919	0.5938793697801428
1712960596.2133667	920	0.6107520393078013
1712960619.9517417	921	0.5990455736081484
1712960646.9741366	922	0.5964722078839415
1712960673.2807243	923	0.5809073304882499
1712960697.9138453	924	0.6181539515668265
1712960725.7259529	925	0.5505137918031247
1712960750.4870324	926	0.6095188704563854
1712960774.828216	927	0.5954818142911786
1712960801.2258058	928	0.6080454228408789
1712960825.7279627	929	0.595140318711111
1712960855.3804867	930	0.5939479625257784
1712960881.775009	931	0.6243035360757488
1712960909.442197	932	0.601038749447558
1712960933.2825716	933	0.6118938915254348
1712960958.9903543	934	0.616632298893679
1712960982.8597248	935	0.6053937802860169
1712961007.7827475	936	0.5844468192214677
1712961034.368245	937	0.5810469999884876
1712961060.6748328	938	0.6632999299392464
1712961084.6701534	939	0.6007073964090107
1712961109.4801853	940	0.5841327893724652
1712961136.9344463	941	0.6056762879354157
1712961161.8114822	942	0.6048361656590168
1712961183.8164504	943	0.6203525724715836
1712961208.8484411	944	0.6608339990743254
1712961237.277353	945	0.5714740399289782
1712961262.3483305	946	0.6182638839038582
1712961292.3187582	947	0.623892810603979
1712961316.417046	948	0.5955379676296774
1712961345.3807845	949	0.6388187540309792
1712961369.6810048	950	0.6101434021733235
1712961397.2991765	951	0.6274650194470985
1712961420.9715693	952	0.5969785073560071
1712961446.9932754	953	0.6100684956629725
1712961474.1965833	954	0.6262754139684175
1712961498.098941	955	0.5930085969893836
1712961523.999656	956	0.5717190124416707
1712961550.1153076	957	0.5847532498495702
1712961577.287579	958	0.5510857320391304
1712961602.4155648	959	0.5821300413845995
1712961627.502547	960	0.5957462496360637
1712961654.10501	961	0.6032442082109588
1712961677.8194263	962	0.6276697590938523
1712961704.732858	963	0.6001196776406978
1712961731.2813685	964	0.6296946784002646
1712961756.3003676	965	0.6735543705960659
1712961784.0834787	966	0.5820149720483536
1712961810.9448886	967	0.604480733568955
1712961836.5087056	968	0.6280652126789663
1712961862.3554502	969	0.6166127590515443
1712961885.441062	970	0.5787384637379193
1712961913.8909614	971	0.5604682261430712
1712961937.1915128	972	0.6513714030451736
1712961963.3791406	973	0.5743634496139398
1712961991.1832464	974	0.5797610012516867
1712962013.4971094	975	0.6412578970124624
1712962037.9552915	976	0.6003234261054994
1712962062.4924445	977	0.6026541885386993
1712962088.6000988	978	0.580454910722383
1712962115.0845845	979	0.6062873278944558
1712962143.881415	980	0.6061959898903531
1712962166.501141	981	0.5956527816770227
1712962194.4022174	982	0.6271274701699765
1712962218.7624643	983	0.6109263293476204
1712962247.3733146	984	0.6041581718230254
1712962274.7465637	985	0.642458144427003
1712962299.5156417	986	0.6033524248062248
1712962324.480656	987	0.6166289583878637
1712962352.3107564	988	0.5630885821940741
1712962377.367744	989	0.6374736602495173
1712962406.7243454	990	0.5932489626468402
1712962430.7386794	991	0.5973568126166355
1712962454.5440547	992	0.5910246761735907
1712962478.6153233	993	0.6260880198845544
1712962504.7261732	994	0.5833217939360756
1712962532.0902658	995	0.6015925502454812
1712962557.133257	996	0.6075095265787919
1712962581.153557	997	0.6134229671292234
1712962606.88133	998	0.5924854619222727
1712962630.9226153	999	0.6170825170626197
