# Supplementary material for: Achieving consistency in FedSAM using local adaptive distillation on sports image classification
Source: PLoS One. 2025 Oct 17;20(10):e0333210. doi: 10.1371/journal.pone.0333210 (PMC12533856; doi:10.1371/journal.pone.0333210)
Supplement: S1 File — All figures (Figs 1–9) and Tables (Table 1–8) are sequentially numbered in the supplementary files. (ZIP) [file pone.0333210.s001.zip › Support-Information-only-datasets/Original experimental data/sport100/0.4/P1/Scaffold.csv]

Wall time	Step	Value
1741478720.8203626	0	0.009999999776482582
1741479020.0485783	1	0.017999999225139618
1741479240.1211627	2	0.017999999225139618
1741479462.756545	3	0.014000000432133675
1741479682.7746217	4	0.026000000536441803
1741479910.8114731	5	0.03400000184774399
1741480025.7631292	6	0.029999999329447746
1741480253.062081	7	0.04600000008940697
1741480395.8315234	8	0.05400000140070915
1741480642.823755	9	0.07599999755620956
1741480833.0311632	10	0.07000000029802322
1741481077.067401	11	0.057999998331069946
1741481297.4569468	12	0.06800000369548798
1741481540.8003109	13	0.09399999678134918
1741481761.626425	14	0.09600000083446503
1741482151.8886957	15	0.12600000202655792
1741482457.7301793	16	0.12999999523162842
1741482680.029326	17	0.15600000321865082
1741482881.0711935	18	0.15399999916553497
1741483158.2028642	19	0.16200000047683716
1741483377.755477	20	0.15000000596046448
1741483680.8248577	21	0.164000004529953
1741483930.066745	22	0.17800000309944153
1741484180.8599167	23	0.18799999356269836
1741484404.475806	24	0.21400000154972076
1741484630.2466004	25	0.21400000154972076
1741484858.280363	26	0.2160000056028366
1741485058.440981	27	0.2240000069141388
1741485309.146753	28	0.23800000548362732
1741485478.7312925	29	0.25200000405311584
1741485726.269077	30	0.25200000405311584
1741486026.7716153	31	0.28999999165534973
1741486167.4988186	32	0.25200000405311584
1741486388.5158672	33	0.2840000092983246
1741486637.9537833	34	0.2919999957084656
1741486914.563471	35	0.29600000381469727
1741487216.3911495	36	0.30399999022483826
1741487332.5512846	37	0.2840000092983246
1741487500.3604507	38	0.32199999690055847
1741487561.1288295	39	0.25
1741487728.8991535	40	0.3100000023841858
1741488053.2134933	41	0.32199999690055847
1741488333.1717417	42	0.32600000500679016
1741488639.339086	43	0.34599998593330383
1741488834.9410486	44	0.37400001287460327
1741489031.3997154	45	0.36000001430511475
1741489226.0171936	46	0.3440000116825104
1741489529.5944955	47	0.35199999809265137
1741489774.6639256	48	0.3659999966621399
1741489968.730095	49	0.3540000021457672
1741490245.4600158	50	0.3700000047683716
1741490571.4823718	51	0.39399999380111694
1741490713.995121	52	0.3700000047683716
1741490969.7247806	53	0.37599998712539673
1741491193.5277874	54	0.3779999911785126
1741491418.1331859	55	0.3919999897480011
1741491672.3271928	56	0.40400001406669617
1741491866.7781315	57	0.41600000858306885
1741492141.1013606	58	0.41600000858306885
1741492421.7171626	59	0.42399999499320984
1741492757.864061	60	0.4339999854564667
1741492956.6539567	61	0.44200000166893005
1741493177.0558908	62	0.4180000126361847
1741493374.6851246	63	0.4339999854564667
1741493676.8979783	64	0.46399998664855957
1741493980.897977	65	0.43799999356269836
1741494197.7215714	66	0.44999998807907104
1741494504.3879232	67	0.4480000138282776
1741494702.1753101	68	0.4300000071525574
1741494974.9447145	69	0.4399999976158142
1741495221.2437851	70	0.46399998664855957
1741495444.374606	71	0.4519999921321869
1741495584.1012907	72	0.4519999921321869
1741495780.5343683	73	0.44999998807907104
1741496027.2332892	74	0.4620000123977661
1741496244.4870844	75	0.4659999907016754
1741496461.307988	76	0.4699999988079071
1741496656.7871203	77	0.4699999988079071
1741496799.3352137	78	0.46000000834465027
1741497024.3992383	79	0.46000000834465027
1741497302.25797	80	0.47999998927116394
1741497528.0061631	81	0.4699999988079071
1741497698.1431513	82	0.4740000069141388
1741497948.6385267	83	0.4699999988079071
1741498219.1799355	84	0.47999998927116394
1741498489.352966	85	0.47200000286102295
1741498739.6383932	86	0.492000013589859
1741498964.0172427	87	0.49000000953674316
1741499159.9568315	88	0.4860000014305115
1741499460.733969	89	0.4880000054836273
1741499713.4220061	90	0.48399999737739563
1741499990.7257469	91	0.49799999594688416
1741500101.7199142	92	0.4740000069141388
1741500210.5133386	93	0.45399999618530273
1741500403.3904989	94	0.47999998927116394
1741500544.523317	95	0.48399999737739563
1741500846.7058916	96	0.49000000953674316
1741501177.1843712	97	0.49000000953674316
1741501397.9908807	98	0.49000000953674316
1741501596.5865831	99	0.5120000243186951
1741501875.9001932	100	0.5139999985694885
1741502120.0297987	101	0.5040000081062317
1741502393.4265249	102	0.515999972820282
1741502586.1546538	103	0.5059999823570251
1741502813.3736734	104	0.5220000147819519
1741503102.3001387	105	0.5120000243186951
1741503310.514127	106	0.5059999823570251
1741503597.1422029	107	0.5040000081062317
1741503823.4439898	108	0.5080000162124634
1741504027.9965415	109	0.5180000066757202
1741504284.3374197	110	0.5099999904632568
1741504605.6427798	111	0.5040000081062317
1741504868.496044	112	0.5260000228881836
1741504988.8738167	113	0.4959999918937683
1741505282.710319	114	0.5460000038146973
1741505456.809271	115	0.5059999823570251
1741505747.544322	116	0.5260000228881836
1741505983.304522	117	0.5080000162124634
1741506072.9112256	118	0.4860000014305115
1741506326.7822556	119	0.5059999823570251
1741506473.5527751	120	0.5099999904632568
1741506679.0606458	121	0.5519999861717224
1741506941.3292475	122	0.5260000228881836
1741507178.0814185	123	0.515999972820282
1741507437.7473788	124	0.5540000200271606
1741507669.415	125	0.5199999809265137
1741507932.5031023	126	0.5320000052452087
1741508165.9111614	127	0.5379999876022339
1741508478.972804	128	0.5400000214576721
1741508767.1164758	129	0.5339999794960022
1741509026.0642107	130	0.5320000052452087
1741509317.2861793	131	0.5479999780654907
1741509550.4635422	132	0.5360000133514404
1741509787.659902	133	0.5379999876022339
1741510018.4993565	134	0.5220000147819519
1741510310.6655293	135	0.5379999876022339
1741510681.6768706	136	0.5360000133514404
1741510827.9489048	137	0.5320000052452087
1741511090.1413023	138	0.5519999861717224
1741511414.098617	139	0.5360000133514404
1741511758.0504138	140	0.5419999957084656
1741511994.0209682	141	0.5400000214576721
1741512170.6615267	142	0.527999997138977
1741512520.4617739	143	0.5260000228881836
1741512720.43296	144	0.5559999942779541
1741512922.5051374	145	0.5339999794960022
1741513183.6307445	146	0.5440000295639038
1741513448.9115665	147	0.5460000038146973
1741513738.1148524	148	0.5559999942779541
1741513857.7174656	149	0.5099999904632568
1741514093.8468611	150	0.5379999876022339
1741514214.7211134	151	0.5180000066757202
1741514475.291532	152	0.5460000038146973
1741514678.0704088	153	0.550000011920929
1741514765.8508916	154	0.48399999737739563
1741514939.8534234	155	0.5400000214576721
1741515254.334777	156	0.5699999928474426
1741515486.1603136	157	0.5440000295639038
1741515747.862226	158	0.5619999766349792
1741516040.6682198	159	0.5479999780654907
1741516306.3289995	160	0.5419999957084656
1741516512.7829063	161	0.550000011920929
1741516686.612421	162	0.5220000147819519
1741516859.1061282	163	0.5360000133514404
1741517111.4688551	164	0.5540000200271606
1741517285.5839279	165	0.5460000038146973
1741517516.176183	166	0.5460000038146973
1741517689.8732085	167	0.5540000200271606
1741517752.9445899	168	0.4860000014305115
1741518043.424871	169	0.550000011920929
1741518274.9691765	170	0.5559999942779541
1741518540.649109	171	0.5519999861717224
1741518882.3904867	172	0.5699999928474426
1741519002.187144	173	0.5379999876022339
1741519235.1124148	174	0.5720000267028809
1741519440.8251686	175	0.5540000200271606
1741519749.9184167	176	0.5699999928474426
1741519890.0483873	177	0.5220000147819519
1741520136.143045	178	0.5600000023841858
1741520249.331109	179	0.5260000228881836
1741520522.767265	180	0.5680000185966492
1741520769.2564285	181	0.5740000009536743
1741520963.4607654	182	0.5839999914169312
1741521189.82419	183	0.5699999928474426
1741521410.4852347	184	0.5680000185966492
1741521685.5484385	185	0.5860000252723694
1741521877.4953198	186	0.5659999847412109
1741522048.2593021	187	0.578000009059906
1741522266.9771445	188	0.5759999752044678
1741522462.6902895	189	0.5640000104904175
1741522522.8558962	190	0.4339999854564667
1741522846.2813256	191	0.5759999752044678
1741523118.7648704	192	0.5659999847412109
1741523370.3365188	193	0.5600000023841858
1741523539.2423785	194	0.5680000185966492
1741523873.415767	195	0.5600000023841858
1741524013.5867462	196	0.5699999928474426
1741524157.8165624	197	0.5580000281333923
1741524436.588592	198	0.5640000104904175
1741524604.908185	199	0.5740000009536743
1741524797.879548	200	0.5600000023841858
1741525045.0992918	201	0.5460000038146973
1741525209.0984113	202	0.5440000295639038
1741525351.542075	203	0.5640000104904175
1741525569.495082	204	0.5440000295639038
1741525790.7538204	205	0.5640000104904175
1741526011.2397642	206	0.5820000171661377
1741526260.2154226	207	0.5680000185966492
1741526541.6100955	208	0.5720000267028809
1741526789.7031329	209	0.578000009059906
1741527063.273741	210	0.6019999980926514
1741527255.9178445	211	0.6079999804496765
1741527640.3071933	212	0.5920000076293945
1741527991.7411573	213	0.5839999914169312
1741528272.9127553	214	0.6000000238418579
1741528581.326638	215	0.6140000224113464
1741528778.6387706	216	0.5820000171661377
1741528973.861098	217	0.5879999995231628
1741529200.1120646	218	0.5920000076293945
1741529448.1885087	219	0.5759999752044678
1741529641.491219	220	0.5879999995231628
1741529918.7121053	221	0.5839999914169312
1741530172.5744815	222	0.5740000009536743
1741530341.6182363	223	0.5839999914169312
1741530647.017081	224	0.6060000061988831
1741530842.1605976	225	0.593999981880188
1741531095.3516262	226	0.5920000076293945
1741531264.7514312	227	0.5720000267028809
1741531512.2246566	228	0.578000009059906
1741531704.1559281	229	0.6000000238418579
1741531869.7881727	230	0.6039999723434448
1741532116.4061527	231	0.5860000252723694
1741532394.3249772	232	0.6039999723434448
1741532590.4838755	233	0.5879999995231628
1741532786.9330623	234	0.5820000171661377
1741533064.381554	235	0.593999981880188
1741533348.0836425	236	0.5899999737739563
1741533548.6815774	237	0.5839999914169312
1741533742.234863	238	0.593999981880188
1741533937.779703	239	0.5979999899864197
1741534107.2096128	240	0.6039999723434448
1741534302.6391525	241	0.5960000157356262
1741534577.1112635	242	0.5839999914169312
1741534774.7687159	243	0.578000009059906
1741535078.8163455	244	0.6079999804496765
1741535302.5624876	245	0.6119999885559082
1741535473.6527781	246	0.6039999723434448
1741535726.5988736	247	0.6039999723434448
1741535869.9944797	248	0.6100000143051147
1741536088.6839132	249	0.6079999804496765
1741536310.3258421	250	0.6140000224113464
1741536557.2880628	251	0.593999981880188
1741536803.7433712	252	0.5920000076293945
1741536999.3614488	253	0.6060000061988831
1741537219.3939183	254	0.5960000157356262
1741537527.5025089	255	0.6200000047683716
1741537809.8803213	256	0.6140000224113464
1741537983.3485289	257	0.6039999723434448
1741538177.8188446	258	0.5899999737739563
1741538368.5131953	259	0.5879999995231628
1741538640.791111	260	0.5860000252723694
1741538918.7955406	261	0.6100000143051147
1741539083.8450496	262	0.5820000171661377
1741539277.9633586	263	0.6200000047683716
1741539418.18481	264	0.5820000171661377
1741539612.099019	265	0.578000009059906
1741539808.6590092	266	0.5879999995231628
1741539951.2341588	267	0.5839999914169312
1741540229.301982	268	0.6079999804496765
1741540478.2265358	269	0.593999981880188
1741540779.6117237	270	0.6060000061988831
1741541029.2637584	271	0.6019999980926514
1741541308.8521116	272	0.6179999709129333
1741541528.4072478	273	0.6140000224113464
1741541806.1841197	274	0.621999979019165
1741542025.0836463	275	0.6200000047683716
1741542194.2653244	276	0.6060000061988831
1741542444.698763	277	0.6039999723434448
1741542641.8448741	278	0.5920000076293945
1741542835.6017685	279	0.6039999723434448
1741543007.854737	280	0.6079999804496765
1741543313.1661425	281	0.6119999885559082
1741543592.8716836	282	0.6140000224113464
1741543762.1197796	283	0.6079999804496765
1741544044.3334157	284	0.6119999885559082
1741544379.905444	285	0.621999979019165
1741544713.854604	286	0.621999979019165
1741544993.1906853	287	0.6140000224113464
1741545161.6317644	288	0.5920000076293945
1741545273.4146955	289	0.5680000185966492
1741545546.4058218	290	0.6140000224113464
1741545768.7413783	291	0.6159999966621399
1741546015.7467017	292	0.6200000047683716
1741546242.977446	293	0.6140000224113464
1741546437.019264	294	0.628000020980835
1741546552.1013203	295	0.5979999899864197
1741546693.4566343	296	0.5820000171661377
1741547027.449906	297	0.6039999723434448
1741547221.404191	298	0.6039999723434448
1741547472.7210386	299	0.6179999709129333
