# Supplementary material for: Achieving consistency in FedSAM using local adaptive distillation on sports image classification
Source: PLoS One. 2025 Oct 17;20(10):e0333210. doi: 10.1371/journal.pone.0333210 (PMC12533856; doi:10.1371/journal.pone.0333210)
Supplement: S1 File — All figures (Figs 1–9) and Tables (Table 1–8) are sequentially numbered in the supplementary files. (ZIP) [file pone.0333210.s001.zip › Support-Information-only-datasets/Original experimental data/sport100/0.4/P2/A-FedSAM.csv]

Wall time	Step	Value
1742366844.5301676	0	0.014000000432133675
1742366977.2323587	1	0.017999999225139618
1742367071.1029267	2	0.024000000208616257
1742367164.9780066	3	0.02800000086426735
1742367259.187932	4	0.035999998450279236
1742367353.4538374	5	0.041999999433755875
1742367400.6501906	6	0.041999999433755875
1742367495.3494616	7	0.04399999976158142
1742367554.6408582	8	0.05400000140070915
1742367660.5170512	9	0.07400000095367432
1742367742.6549037	10	0.07000000029802322
1742367847.8399847	11	0.07199999690055847
1742367941.5316155	12	0.07800000160932541
1742368047.401605	13	0.09200000017881393
1742368141.7169502	14	0.09399999678134918
1742368306.2438095	15	0.1080000028014183
1742368435.1095915	16	0.12999999523162842
1742368529.9070513	17	0.14399999380111694
1742368612.602487	18	0.13600000739097595
1742368730.0599	19	0.15800000727176666
1742368824.9174893	20	0.15600000321865082
1742368954.0056791	21	0.19200000166893005
1742369060.6978092	22	0.19200000166893005
1742369166.3976293	23	0.20600000023841858
1742369260.8334744	24	0.20399999618530273
1742369355.0551734	25	0.20600000023841858
1742369449.3709557	26	0.21799999475479126
1742369532.2415574	27	0.24199999868869781
1742369638.3928602	28	0.257999986410141
1742369709.2591825	29	0.25999999046325684
1742369815.2488875	30	0.2720000147819519
1742369944.7120671	31	0.2879999876022339
1742370003.9088492	32	0.30000001192092896
1742370098.056343	33	0.3199999928474426
1742370204.1300473	34	0.3580000102519989
1742370321.561509	35	0.36000001430511475
1742370450.7319782	36	0.36000001430511475
1742370498.179461	37	0.3440000116825104
1742370568.9907594	38	0.4000000059604645
1742370593.207705	39	0.3479999899864197
1742370664.1137905	40	0.36000001430511475
1742370805.2843857	41	0.4320000112056732
1742370922.7500634	42	0.4320000112056732
1742371051.589442	43	0.4440000057220459
1742371133.8081262	44	0.4440000057220459
1742371216.2050993	45	0.4620000123977661
1742371298.44712	46	0.4580000042915344
1742371427.298952	47	0.47200000286102295
1742371533.0472713	48	0.4779999852180481
1742371615.4074526	49	0.5059999823570251
1742371732.3583727	50	0.5199999809265137
1742371872.7862527	51	0.5299999713897705
1742371932.2247648	52	0.4959999918937683
1742372037.9682405	53	0.5419999957084656
1742372132.1089406	54	0.5299999713897705
1742372226.1341186	55	0.5320000052452087
1742372331.9597554	56	0.550000011920929
1742372414.0372393	57	0.5299999713897705
1742372531.8283184	58	0.5740000009536743
1742372649.4870403	59	0.5740000009536743
1742372790.2023253	60	0.5640000104904175
1742372872.606181	61	0.5559999942779541
1742372966.335925	62	0.5659999847412109
1742373048.3025768	63	0.5740000009536743
1742373176.4781299	64	0.6060000061988831
1742373304.5883927	65	0.5820000171661377
1742373398.3139932	66	0.5799999833106995
1742373526.6395159	67	0.5920000076293945
1742373608.9929214	68	0.5860000252723694
1742373725.770419	69	0.5979999899864197
1742373831.1170487	70	0.6100000143051147
1742373924.3404424	71	0.5920000076293945
1742373983.0565257	72	0.6060000061988831
1742374065.306756	73	0.6079999804496765
1742374171.1342018	74	0.6240000128746033
1742374264.6053314	75	0.6019999980926514
1742374358.356627	76	0.6340000033378601
1742374440.1999314	77	0.6259999871253967
1742374498.971288	78	0.6079999804496765
1742374592.1852756	79	0.6399999856948853
1742374709.1507924	80	0.6460000276565552
1742374803.2465634	81	0.6639999747276306
1742374873.3315933	82	0.6520000100135803
1742374978.0178869	83	0.6480000019073486
1742375094.237616	84	0.6740000247955322
1742375210.4239278	85	0.6480000019073486
1742375315.2893937	86	0.6499999761581421
1742375408.6478415	87	0.6740000247955322
1742375490.7363307	88	0.6600000262260437
1742375619.1319191	89	0.6880000233650208
1742375723.8925076	90	0.6700000166893005
1742375840.493578	91	0.6740000247955322
1742375887.6082122	92	0.656000018119812
1742375934.5649319	93	0.6660000085830688
1742376016.4553256	94	0.6679999828338623
1742376075.3197536	95	0.6620000004768372
1742376203.7278175	96	0.6700000166893005
1742376343.5044525	97	0.6779999732971191
1742376437.01732	98	0.6880000233650208
1742376518.929301	99	0.6740000247955322
1742376635.7334797	100	0.6880000233650208
1742376740.8319764	101	0.6779999732971191
1742376858.0321708	102	0.6819999814033508
1742376939.8898737	103	0.6859999895095825
1742377033.1764016	104	0.6899999976158142
1742377149.9115267	105	0.6779999732971191
1742377231.9603992	106	0.6959999799728394
1742377348.7832487	107	0.6899999976158142
1742377442.1604557	108	0.6859999895095825
1742377524.194192	109	0.6800000071525574
1742377629.1347084	110	0.6959999799728394
1742377757.682607	111	0.6959999799728394
1742377862.4162092	112	0.6919999718666077
1742377909.5783865	113	0.6660000085830688
1742378025.925184	114	0.6859999895095825
1742378096.2033753	115	0.6899999976158142
1742378212.908426	116	0.6980000138282776
1742378306.3870802	117	0.7059999704360962
1742378342.0988138	118	0.6800000071525574
1742378447.0386217	119	0.6959999799728394
1742378505.805234	120	0.6980000138282776
1742378587.6509545	121	0.6959999799728394
1742378692.5941377	122	0.6980000138282776
1742378786.0041316	123	0.7039999961853027
1742378891.1539264	124	0.6959999799728394
1742378984.4240007	125	0.7139999866485596
1742379089.0177596	126	0.6959999799728394
1742379182.0861466	127	0.7059999704360962
1742379309.7245839	128	0.7179999947547913
1742379425.398286	129	0.7099999785423279
1742379530.3147078	130	0.7099999785423279
1742379646.5106587	131	0.7059999704360962
1742379739.644577	132	0.7139999866485596
1742379833.151844	133	0.7039999961853027
1742379926.8597012	134	0.6980000138282776
1742380043.462135	135	0.7139999866485596
1742380195.2790408	136	0.7039999961853027
1742380254.3640773	137	0.7099999785423279
1742380360.1406822	138	0.7080000042915344
1742380488.4680681	139	0.699999988079071
1742380628.2458913	140	0.7200000286102295
1742380722.1303964	141	0.7139999866485596
1742380792.855953	142	0.699999988079071
1742380929.702116	143	0.7059999704360962
1742381011.9849472	144	0.7080000042915344
1742381094.4876747	145	0.7400000095367432
1742381200.0820992	146	0.7239999771118164
1742381306.3557696	147	0.7139999866485596
1742381423.9650426	148	0.7059999704360962
1742381471.279272	149	0.699999988079071
1742381565.6220486	150	0.7200000286102295
1742381613.141193	151	0.6940000057220459
1742381719.0576713	152	0.6959999799728394
1742381801.542285	153	0.7020000219345093
1742381837.4099982	154	0.6819999814033508
1742381908.669243	155	0.7179999947547913
1742382037.1178265	156	0.7120000123977661
1742382130.3247197	157	0.7179999947547913
1742382234.682817	158	0.7260000109672546
1742382344.849338	159	0.7179999947547913
1742382446.4421096	160	0.7039999961853027
1742382520.9643018	161	0.6940000057220459
1742382585.1488676	162	0.7059999704360962
1742382649.227424	163	0.7020000219345093
1742382749.5753517	164	0.6959999799728394
1742382820.0087004	165	0.6959999799728394
1742382913.7941692	166	0.7099999785423279
1742382984.5795748	167	0.7039999961853027
1742383008.6324112	168	0.7020000219345093
1742383125.7450247	169	0.7120000123977661
1742383219.8374581	170	0.6959999799728394
1742383325.2561808	171	0.7120000123977661
1742383465.1340718	172	0.7239999771118164
1742383512.2957811	173	0.7039999961853027
1742383606.1901193	174	0.7099999785423279
1742383688.7161126	175	0.734000027179718
1742383817.8799698	176	0.7260000109672546
1742383876.9998233	177	0.6959999799728394
1742383982.3050232	178	0.699999988079071
1742384029.9000926	179	0.7120000123977661
1742384147.278243	180	0.7059999704360962
1742384252.760874	181	0.7099999785423279
1742384335.0011783	182	0.7160000205039978
1742384429.1276252	183	0.6980000138282776
1742384523.0832999	184	0.7139999866485596
1742384640.9312441	185	0.7239999771118164
1742384722.7179205	186	0.7360000014305115
1742384792.839888	187	0.7160000205039978
1742384886.8826265	188	0.7239999771118164
1742384968.9973836	189	0.7120000123977661
1742384993.063139	190	0.6480000019073486
1742385132.631342	191	0.7179999947547913
1742385249.2280476	192	0.7200000286102295
1742385354.7617807	193	0.7300000190734863
1742385424.937085	194	0.7120000123977661
1742385564.9791245	195	0.7260000109672546
1742385623.7994182	196	0.734000027179718
1742385680.573051	197	0.7300000190734863
1742385786.9177222	198	0.734000027179718
1742385857.028541	199	0.7039999961853027
1742385939.42831	200	0.7080000042915344
1742386044.2636757	201	0.7260000109672546
1742386114.4645479	202	0.7139999866485596
1742386173.0072994	203	0.7260000109672546
1742386266.5882757	204	0.7319999933242798
1742386359.7739718	205	0.7319999933242798
1742386453.4063933	206	0.7179999947547913
1742386558.523394	207	0.7279999852180481
1742386676.5153775	208	0.734000027179718
1742386782.4506373	209	0.7160000205039978
1742386900.1946895	210	0.7279999852180481
1742386982.716128	211	0.7300000190734863
1742387146.5433936	212	0.7260000109672546
1742387299.4327328	213	0.734000027179718
1742387417.0400484	214	0.7260000109672546
1742387546.2766857	215	0.7300000190734863
1742387629.1251864	216	0.734000027179718
1742387711.8541353	217	0.7300000190734863
1742387805.991642	218	0.7440000176429749
1742387911.7169077	219	0.7200000286102295
1742387994.0359643	220	0.7200000286102295
1742388111.6707504	221	0.7300000190734863
1742388217.1610715	222	0.7260000109672546
1742388287.7830918	223	0.7239999771118164
1742388416.4723248	224	0.75
1742388498.906503	225	0.734000027179718
1742388604.6086888	226	0.75
1742388675.2605097	227	0.7179999947547913
1742388780.7967453	228	0.7360000014305115
1742388862.9438531	229	0.7440000176429749
1742388933.429322	230	0.7139999866485596
1742389039.138033	231	0.7319999933242798
1742389156.7251568	232	0.7379999756813049
1742389239.0263503	233	0.7239999771118164
1742389321.3771894	234	0.722000002861023
1742389438.722977	235	0.7400000095367432
1742389556.2555091	236	0.7179999947547913
1742389638.6238601	237	0.7239999771118164
1742389721.2920113	238	0.7440000176429749
1742389803.8887348	239	0.7260000109672546
1742389874.827197	240	0.7379999756813049
1742389957.109952	241	0.7179999947547913
1742390073.895008	242	0.7239999771118164
1742390156.0479884	243	0.7319999933242798
1742390284.435027	244	0.7440000176429749
1742390378.0971317	245	0.7239999771118164
1742390448.5627878	246	0.7200000286102295
1742390553.5181801	247	0.7300000190734863
1742390612.135372	248	0.7279999852180481
1742390705.7336617	249	0.7440000176429749
1742390799.1207047	250	0.7480000257492065
1742390904.321633	251	0.7379999756813049
1742391009.2132084	252	0.7319999933242798
1742391090.8397377	253	0.7200000286102295
1742391184.051139	254	0.7400000095367432
1742391312.1724548	255	0.7379999756813049
1742391429.0296242	256	0.7379999756813049
1742391499.5567927	257	0.7080000042915344
1742391582.280222	258	0.7360000014305115
1742391666.1203613	259	0.734000027179718
1742391784.9092438	260	0.7459999918937683
1742391899.2476106	261	0.734000027179718
1742391971.3215382	262	0.7160000205039978
1742392052.5087435	263	0.7319999933242798
1742392112.6671848	264	0.722000002861023
1742392195.3881924	265	0.7419999837875366
1742392279.0957491	266	0.7559999823570251
1742392338.9252956	267	0.7300000190734863
1742392458.0108516	268	0.7379999756813049
1742392563.1355615	269	0.7400000095367432
1742392690.7777238	270	0.7680000066757202
1742392795.6287324	271	0.7540000081062317
1742392911.5190165	272	0.7480000257492065
1742393004.5361838	273	0.7440000176429749
1742393120.7524273	274	0.7540000081062317
1742393214.4133227	275	0.7580000162124634
1742393284.9075668	276	0.7379999756813049
1742393389.9724102	277	0.7559999823570251
1742393471.7928238	278	0.7300000190734863
1742393553.9227388	279	0.7379999756813049
1742393624.2870603	280	0.7599999904632568
1742393752.5610127	281	0.7540000081062317
1742393869.0887988	282	0.7319999933242798
1742393939.5391316	283	0.7419999837875366
1742394056.2514973	284	0.7599999904632568
1742394195.5087488	285	0.7480000257492065
1742394335.0921311	286	0.7419999837875366
1742394451.4893644	287	0.75
1742394521.3991482	288	0.7360000014305115
1742394568.5324275	289	0.7239999771118164
1742394679.6882143	290	0.7360000014305115
1742394769.486253	291	0.734000027179718
1742394871.4158084	292	0.7300000190734863
1742394961.4382982	293	0.7319999933242798
1742395043.338934	294	0.7440000176429749
1742395090.4512312	295	0.7200000286102295
1742395149.2582655	296	0.722000002861023
1742395288.871647	297	0.7480000257492065
1742395370.81467	298	0.7300000190734863
1742395475.87614	299	0.7419999837875366
