# Supplementary material for: Achieving consistency in FedSAM using local adaptive distillation on sports image classification
Source: PLoS One. 2025 Oct 17;20(10):e0333210. doi: 10.1371/journal.pone.0333210 (PMC12533856; doi:10.1371/journal.pone.0333210)
Supplement: S1 File — All figures (Figs 1–9) and Tables (Table 1–8) are sequentially numbered in the supplementary files. (ZIP) [file pone.0333210.s001.zip › Support-Information-only-datasets/Original experimental data/sport100/0.4/P2/Fedavg.csv]

Wall time	Step	Value	Shifted_Value	Shifted_Value_with_noise
1742065923.6204956	0	0.0199999995529651	-0.010000000447034897	0.0
1742066109.2091508	1	0.0179999992251396	-0.012000000774860398	0.0
1742066281.8730538	2	0.0219999998807907	-0.008000000119209299	0.0
1742066453.722155	3	0.0340000018477439	0.004000001847743899	0.005246606620271555
1742066590.907122	4	0.0399999991059303	0.009999999105930302	0.011275250955252837
1742066755.744423	5	0.0359999984502792	0.005999998450279202	0.0075910543899789865
1742066890.3817885	6	0.0439999997615814	0.013999999761581401	0.014093810216270755
1742067043.3003664	7	0.0520000010728836	0.0220000010728836	0.01895136476282952
1742067198.9196606	8	0.0379999987781047	0.0079999987781047	0.0065762951635589244
1742067363.9939818	9	0.0599999986588954	0.029999998658895403	0.030292391255073402
1742067529.405279	10	0.0700000002980232	0.0400000002980232	0.039663258128333226
1742067683.423031	11	0.0740000009536743	0.044000000953674304	0.04302912390579263
1742067827.3160005	12	0.0920000001788139	0.06200000017881391	0.0616732534491846
1742067984.287989	13	0.096000000834465	0.066000000834465	0.06365544735403293
1742068138.506317	14	0.0780000016093254	0.048000001609325396	0.05234752319552334
1742068292.0875852	15	0.1120000034570694	0.0820000034570694	0.08204306968195833
1742068476.181954	16	0.123999997973442	0.093999997973442	0.09003744754100232
1742068642.240449	17	0.1199999973177909	0.0899999973177909	0.09374000666128182
1742068787.019285	18	0.1299999952316284	0.09999999523162839	0.1012123304377017
1742068958.938619	19	0.1420000046491623	0.1120000046491623	0.11490341534003304
1742069113.197469	20	0.1519999951124191	0.1219999951124191	0.11783144928755004
1742069277.0436676	21	0.1459999978542328	0.11599999785423279	0.11322652128734365
1742069428.1554291	22	0.1659999936819076	0.1359999936819076	0.1346943000744552
1742069574.7173588	23	0.1500000059604644	0.1200000059604644	0.11958426474122201
1742069720.0767813	24	0.1700000017881393	0.1400000017881393	0.1425574234491231
1742069895.1340897	25	0.1620000004768371	0.1320000004768371	0.1268949334849565
1742070058.9775903	26	0.1679999977350235	0.1379999977350235	0.1454918004926056
1742070185.0705009	27	0.2000000029802322	0.1700000029802322	0.1686623619794129
1742070321.5636966	28	0.1800000071525573	0.1500000071525573	0.15613843237236774
1742070475.3512168	29	0.2060000002384185	0.1760000002384185	0.176388013249362
1742070630.1207695	30	0.202000007033348	0.172000007033348	0.17710872444733614
1742070784.2352378	31	0.2000000029802322	0.1700000029802322	0.17016256529089213
1742070939.0345695	32	0.2160000056028366	0.1860000056028366	0.18855219169636972
1742071085.2467122	33	0.2140000015497207	0.1840000015497207	0.18031486286001863
1742071229.617731	34	0.2220000028610229	0.1920000028610229	0.1880437278610827
1742071384.3758874	35	0.2259999960660934	0.1959999960660934	0.18845609635007302
1742071536.6111205	36	0.2380000054836273	0.2080000054836273	0.2112363641935386
1742071691.847953	37	0.2460000067949295	0.2160000067949295	0.2120808259887513
1742071848.3449206	38	0.2460000067949295	0.2160000067949295	0.219006766170678
1742071966.1009462	39	0.2360000014305114	0.2060000014305114	0.2032990944048469
1742072121.6276543	40	0.2339999973773956	0.2039999973773956	0.21003286179305966
1742072305.391312	41	0.2460000067949295	0.2160000067949295	0.22009890062856421
1742072462.0991442	42	0.2560000121593475	0.22600001215934748	0.23087528666601664
1742072617.575088	43	0.2520000040531158	0.2220000040531158	0.2226164976724278
1742072762.2827497	44	0.2639999985694885	0.23399999856948853	0.2295773446604555
1742072918.1248531	45	0.2660000026226043	0.23600000262260432	0.2336703417535778
1742073071.818586	46	0.2720000147819519	0.2420000147819519	0.23885389909314622
1742073245.3023877	47	0.2919999957084656	0.26199999570846555	0.2691374689113954
1742073420.0484662	48	0.2939999997615814	0.2639999997615814	0.26945839044524755
1742073557.728081	49	0.2960000038146972	0.26600000381469724	0.26278720911181597
1742073714.7829258	50	0.2879999876022339	0.25799998760223386	0.2527280778120563
1742073902.138232	51	0.2980000078678131	0.2680000078678131	0.26542045312019913
1742074048.8922837	52	0.2899999916553497	0.2599999916553497	0.2606132774481366
1742074213.8898509	53	0.3019999861717224	0.2719999861717224	0.26866875950431374
1742074369.768819	54	0.3179999887943268	0.28799998879432676	0.2877584360446309
1742074507.6620371	55	0.3079999983310699	0.2779999983310699	0.28420226537467
1742074640.8616664	56	0.3059999942779541	0.2759999942779541	0.2687070951048344
1742074794.3651514	57	0.3179999887943268	0.28799998879432676	0.27055601209122637
1742074959.02123	58	0.3140000104904175	0.28400001049041745	0.28674800121194305
1742075134.84073	59	0.3219999969005584	0.29199999690055845	0.29101350753795713
1742075309.746885	60	0.3260000050067901	0.29600000500679013	0.29169564736634435
1742075446.1139653	61	0.3400000035762787	0.31000000357627866	0.3105733693467426
1742075601.506426	62	0.3300000131130218	0.3000000131130218	0.3053864186799094
1742075779.6028068	63	0.3420000076293945	0.3120000076293945	0.31283370600653326
1742075975.950592	64	0.3260000050067901	0.29600000500679013	0.2937982177365789
1742076160.9256086	65	0.335999995470047	0.30599999547004697	0.3042845222361738
1742076335.1655378	66	0.3440000116825104	0.31400001168251035	0.3180493947963929
1742076500.0243292	67	0.3379999995231628	0.3079999995231628	0.3041823115594515
1742076644.2445035	68	0.3459999859333038	0.3159999859333038	0.30993684615328326
1742076829.7859545	69	0.335999995470047	0.30599999547004697	0.3032062235968715
1742076986.108475	70	0.328000009059906	0.298000009059906	0.2878077757259298
1742077122.9490328	71	0.3379999995231628	0.3079999995231628	0.3054018612761874
1742077307.2518137	72	0.3440000116825104	0.31400001168251035	0.3092006856509986
1742077473.4431658	73	0.3540000021457672	0.3240000021457672	0.32284904363877304
1742077629.324415	74	0.3499999940395355	0.3199999940395355	0.3199255124179943
1742077784.499455	75	0.3540000021457672	0.3240000021457672	0.3241665942099526
1742077891.3170807	76	0.3339999914169311	0.3039999914169311	0.3032188404396225
1742078067.440205	77	0.3459999859333038	0.3159999859333038	0.32919148417872085
1742078203.919737	78	0.3540000021457672	0.3240000021457672	0.31552383540886325
1742078369.260495	79	0.3540000021457672	0.3240000021457672	0.32604613326610066
1742078515.0420396	80	0.3600000143051147	0.3300000143051147	0.33081368363602187
1742078682.4196951	81	0.3440000116825104	0.31400001168251035	0.32505310262721815
1742078829.1870632	82	0.356000006198883	0.32600000619888303	0.3158519633505764
1742078987.1396098	83	0.356000006198883	0.32600000619888303	0.3234395635420354
1742079136.1927023	84	0.3600000143051147	0.3300000143051147	0.33538046169786395
1742079310.9306526	85	0.356000006198883	0.32600000619888303	0.3215446315163157
1742079466.3968394	86	0.3540000021457672	0.3240000021457672	0.32435178091630373
1742079611.0699246	87	0.3659999966621399	0.33599999666213987	0.32907674325938585
1742079767.568969	88	0.3600000143051147	0.3300000143051147	0.32170506279351463
1742079940.9865563	89	0.3680000007152557	0.3380000007152557	0.33143025223711653
1742080106.0462382	90	0.3600000143051147	0.3300000143051147	0.32940695851985424
1742080272.3925817	91	0.3779999911785126	0.34799999117851255	0.3507614345734713
1742080408.832935	92	0.3740000128746032	0.34400001287460324	0.3570749380210857
1742080575.220271	93	0.3659999966621399	0.33599999666213987	0.33060715267957874
1742080741.542756	94	0.3740000128746032	0.34400001287460324	0.347119428669935
1742080878.925521	95	0.3720000088214874	0.3420000088214874	0.33423896122025576
1742081033.1213248	96	0.3880000114440918	0.35800001144409177	0.36188854973289203
1742081179.5949757	97	0.3759999871253967	0.3459999871253967	0.35149863212719495
1742081333.717618	98	0.3899999856948852	0.3599999856948852	0.35482644902254984
1742081469.9343357	99	0.3819999992847442	0.35199999928474424	0.34318837258293794
1742081604.4880316	100	0.3840000033378601	0.3540000033378601	0.3610032677130123
1742081770.2421308	101	0.3860000073909759	0.3560000073909759	0.357131711557669
1742081936.8645787	102	0.3840000033378601	0.3540000033378601	0.350525614222497
1742082084.1985111	103	0.3840000033378601	0.3540000033378601	0.35548339921705374
1742082240.5602293	104	0.3899999856948852	0.3599999856948852	0.3697734680817179
1742082407.4511423	105	0.3880000114440918	0.35800001144409177	0.36559547542897075
1742082533.3180149	106	0.3899999856948852	0.3599999856948852	0.36989733832622157
1742082698.6964157	107	0.3860000073909759	0.3560000073909759	0.367576501409145
1742082864.607268	108	0.4000000059604645	0.37000000596046445	0.3728130008297634
1742083019.427763	109	0.3860000073909759	0.3560000073909759	0.35709554838504864
1742083202.6782534	110	0.3759999871253967	0.3459999871253967	0.3358078586617221
1742083378.1640449	111	0.3840000033378601	0.3540000033378601	0.35797544771903744
1742083507.3121867	112	0.3700000047683716	0.34000000476837156	0.3386236346565193
1742083642.9102287	113	0.3899999856948852	0.3599999856948852	0.3604211317239364
1742083804.5974507	114	0.3919999897480011	0.36199998974800107	0.3601768333495077
1742083968.6528778	115	0.3840000033378601	0.3540000033378601	0.33950222310419914
1742084121.2620552	116	0.3919999897480011	0.36199998974800107	0.3794570906830647
1742084266.619161	117	0.4020000100135803	0.3720000100135803	0.3660418509241027
1742084382.6111045	118	0.3779999911785126	0.34799999117851255	0.35782268045966537
1742084556.0308323	119	0.4000000059604645	0.37000000596046445	0.36964417137842437
1742084702.9472942	120	0.3819999992847442	0.35199999928474424	0.35939861351391783
1742084849.6201942	121	0.3819999992847442	0.35199999928474424	0.345643727512777
1742085034.9075286	122	0.3980000019073486	0.3680000019073486	0.36793681652733623
1742085216.8400471	123	0.4040000140666961	0.37400001406669614	0.372472114462691
1742085392.3785944	124	0.4040000140666961	0.37400001406669614	0.36989387152530406
1742085557.6485643	125	0.4020000100135803	0.3720000100135803	0.3667933976727598
1742085722.8700924	126	0.4040000140666961	0.37400001406669614	0.3774889029133246
1742085897.8175733	127	0.4040000140666961	0.37400001406669614	0.3741310363322787
1742086072.87411	128	0.3899999856948852	0.3599999856948852	0.35083943130153217
1742086230.2509809	129	0.4020000100135803	0.3720000100135803	0.3679430577316305
1742086387.5903914	130	0.4079999923706054	0.37799999237060544	0.37784243642249393
1742086564.0817356	131	0.4099999964237213	0.3799999964237213	0.3678010991607111
1742086692.3403668	132	0.3980000019073486	0.3680000019073486	0.3765020492621394
1742086858.1556003	133	0.4000000059604645	0.37000000596046445	0.3559402095533526
1742086994.481674	134	0.4120000004768371	0.38200000047683713	0.3865310129407867
1742087150.1796377	135	0.4120000004768371	0.38200000047683713	0.3679514469018388
1742087344.4249089	136	0.4160000085830688	0.3860000085830688	0.3872034731721047
1742087490.045322	137	0.4099999964237213	0.3799999964237213	0.37189975058124763
1742087616.199437	138	0.4199999868869781	0.3899999868869781	0.3958281013643089
1742087782.0540457	139	0.421999990940094	0.39199999094009397	0.3909496354807885
1742087937.9666278	140	0.4259999990463257	0.39599999904632566	0.39429624917496614
1742088114.529811	141	0.4160000085830688	0.3860000085830688	0.39776959517555616
1742088263.195614	142	0.4239999949932098	0.3939999949932098	0.4144896519113029
1742088440.7246	143	0.4339999854564667	0.40399998545646665	0.41259675104964
1742088606.541427	144	0.4300000071525574	0.40000000715255735	0.40660457782928167
1742088780.688443	145	0.4180000126361847	0.38800001263618467	0.3953685272890966
1742088945.7408962	146	0.4199999868869781	0.3899999868869781	0.4117197042113817
1742089110.375513	147	0.414000004529953	0.384000004529953	0.3626676612468219
1742089276.7587595	148	0.4199999868869781	0.3899999868869781	0.39386406890532044
1742089363.8728392	149	0.3919999897480011	0.36199998974800107	0.3601720108014773
1742089511.0916035	150	0.4160000085830688	0.3860000085830688	0.3838051127272964
1742089647.0332584	151	0.4180000126361847	0.38800001263618467	0.40239514311782343
1742089822.7117865	152	0.4180000126361847	0.38800001263618467	0.3901659207323339
1742090008.0093253	153	0.4180000126361847	0.38800001263618467	0.3985240537709719
1742090125.636495	154	0.4000000059604645	0.37000000596046445	0.3713066787935079
1742090289.4896443	155	0.4239999949932098	0.3939999949932098	0.3827802570257646
1742090465.919308	156	0.4239999949932098	0.3939999949932098	0.39538097898004493
1742090631.5821776	157	0.4160000085830688	0.3860000085830688	0.3942572639142984
1742090769.489714	158	0.4120000004768371	0.38200000047683713	0.37874342252972915
1742090934.5133626	159	0.4160000085830688	0.3860000085830688	0.379223852627769
1742091090.343647	160	0.4079999923706054	0.37799999237060544	0.38148247402391355
1742091246.3325503	161	0.421999990940094	0.39199999094009397	0.39487494643620696
1742091383.332528	162	0.421999990940094	0.39199999094009397	0.3931454483887719
1742091518.9672532	163	0.4180000126361847	0.38800001263618467	0.37612020100528526
1742091686.2630196	164	0.4300000071525574	0.40000000715255735	0.3993408724739797
1742091784.063444	165	0.4099999964237213	0.3799999964237213	0.3774157452950155
1742091938.3738084	166	0.4379999935626983	0.40799999356269834	0.39447910015104637
1742092064.6184204	167	0.4239999949932098	0.3939999949932098	0.4009299778193211
1742092200.2409196	168	0.4160000085830688	0.3860000085830688	0.3903663251180144
1742092365.6112037	169	0.414000004529953	0.384000004529953	0.37578844958326474
1742092531.1666698	170	0.4059999883174896	0.3759999883174896	0.3577073931634175
1742092697.8529906	171	0.4199999868869781	0.3899999868869781	0.3991686912602094
1742092883.734258	172	0.4259999990463257	0.39599999904632566	0.3817877008712178
1742093058.3374453	173	0.4399999976158142	0.4099999976158142	0.4317924435690681
1742093203.6175675	174	0.4259999990463257	0.39599999904632566	0.3884962104161705
1742093357.2843733	175	0.4320000112056732	0.4020000112056732	0.39943476979008347
1742093494.6084943	176	0.421999990940094	0.39199999094009397	0.39410488488440343
1742093688.4439118	177	0.4239999949932098	0.3939999949932098	0.40407977332799744
1742093825.4399848	178	0.4300000071525574	0.40000000715255735	0.39405539830247027
1742093951.5916684	179	0.4259999990463257	0.39599999904632566	0.3861559813454375
1742094125.3977342	180	0.4320000112056732	0.4020000112056732	0.4140552380420219
1742094280.9032707	181	0.4199999868869781	0.3899999868869781	0.39208442587485937
1742094437.390333	182	0.4239999949932098	0.3939999949932098	0.3940770805938323
1742094574.4081814	183	0.4339999854564667	0.40399998545646665	0.42111785481215297
1742094740.3297896	184	0.421999990940094	0.39199999094009397	0.3937248092874172
1742094906.2049296	185	0.4339999854564667	0.40399998545646665	0.38139022140926476
1742095059.591404	186	0.4320000112056732	0.4020000112056732	0.3838015016542578
1742095231.7708037	187	0.4379999935626983	0.40799999356269834	0.3990074823722471
1742095386.2917056	188	0.421999990940094	0.39199999094009397	0.38849041284602004
1742095530.1550906	189	0.4359999895095825	0.4059999895095825	0.38446863873873965
1742095673.2297394	190	0.4339999854564667	0.40399998545646665	0.41117883104545844
1742095821.2175283	191	0.4280000030994415	0.3980000030994415	0.40512087405650776
1742095987.024864	192	0.4460000097751617	0.4160000097751617	0.42782493586197873
1742096141.973271	193	0.4280000030994415	0.3980000030994415	0.3684856457935007
1742096309.7359717	194	0.4239999949932098	0.3939999949932098	0.4003758375188256
1742096485.1243834	195	0.4320000112056732	0.4020000112056732	0.4128588588490712
1742096649.8270438	196	0.4300000071525574	0.40000000715255735	0.3858732081660205
1742096824.596856	197	0.4399999976158142	0.4099999976158142	0.41564384032726337
1742096990.9216971	198	0.44200000166893	0.41200000166893	0.41883517660643693
1742097125.1946845	199	0.4440000057220459	0.41400000572204587	0.3997807197337558
1742097239.7146194	200	0.44200000166893	0.41200000166893	0.39558092018635516
1742097394.3422532	201	0.4320000112056732	0.4020000112056732	0.4243032706483863
1742097520.8257608	202	0.4320000112056732	0.4020000112056732	0.37562995158433055
1742097677.836701	203	0.4320000112056732	0.4020000112056732	0.39048442418842755
1742097824.9721975	204	0.4339999854564667	0.40399998545646665	0.40995900762280957
1742097973.1338527	205	0.4359999895095825	0.4059999895095825	0.40551040350064765
1742098148.5135446	206	0.4180000126361847	0.38800001263618467	0.3856571091788229
1742098314.2391715	207	0.4280000030994415	0.3980000030994415	0.406070033792719
1742098456.4153483	208	0.4239999949932098	0.3939999949932098	0.3876859998311143
1742098600.833246	209	0.4339999854564667	0.40399998545646665	0.3892014450691383
1742098735.2846582	210	0.4359999895095825	0.4059999895095825	0.40069531929049496
1742098877.7773638	211	0.44200000166893	0.41200000166893	0.41192974613406164
1742099022.4128742	212	0.4399999976158142	0.4099999976158142	0.4198070854322427
1742099176.3013692	213	0.44200000166893	0.41200000166893	0.4422229840821441
1742099340.3806438	214	0.44200000166893	0.41200000166893	0.41605740152556203
1742099514.88122	215	0.449999988079071	0.419999988079071	0.4197413530747663
1742099677.368451	216	0.4440000057220459	0.41400000572204587	0.4356133551328045
1742099868.621191	217	0.449999988079071	0.419999988079071	0.4376289148004561
1742100040.3408146	218	0.4379999935626983	0.40799999356269834	0.41675827433177964
1742100183.6813395	219	0.4359999895095825	0.4059999895095825	0.400237997869853
1742100336.002979	220	0.4460000097751617	0.4160000097751617	0.41125070820613074
1742100508.537577	221	0.4460000097751617	0.4160000097751617	0.4151904961240508
1742100671.5364718	222	0.4539999961853027	0.4239999961853027	0.438849457628753
1742100778.1158588	223	0.4239999949932098	0.3939999949932098	0.39012912836455477
1742100941.4313855	224	0.4519999921321869	0.42199999213218686	0.44005070570038557
1742101068.6165898	225	0.449999988079071	0.419999988079071	0.39033853212375524
1742101231.580866	226	0.4620000123977661	0.4320000123977661	0.44460180209282957
1742101365.366229	227	0.449999988079071	0.419999988079071	0.4183637290793772
1742101527.6404183	228	0.4480000138282776	0.41800001382827756	0.4091228065271241
1742101690.915207	229	0.4519999921321869	0.42199999213218686	0.42206736146675267
1742101833.6336198	230	0.449999988079071	0.419999988079071	0.44252761574625443
1742101987.1778178	231	0.4359999895095825	0.4059999895095825	0.40817394084175745
1742102158.648924	232	0.4580000042915344	0.4280000042915344	0.43659217657403837
1742102283.6280046	233	0.4659999907016754	0.4359999907016754	0.4342726958689654
1742102428.3344555	234	0.4620000123977661	0.4320000123977661	0.43704942323455476
1742102571.889461	235	0.449999988079071	0.419999988079071	0.4179797429764544
1742102708.494303	236	0.4580000042915344	0.4280000042915344	0.4246869219247949
1742102853.926334	237	0.4699999988079071	0.4399999988079071	0.4226137805959019
1742102947.21075	238	0.4519999921321869	0.42199999213218686	0.3992836194342938
1742103097.539033	239	0.4480000138282776	0.41800001382827756	0.4058022582327478
1742103240.7473145	240	0.4480000138282776	0.41800001382827756	0.41984673189340477
1742103382.910445	241	0.44200000166893	0.41200000166893	0.4062256103970201
1742103544.3186684	242	0.4539999961853027	0.4239999961853027	0.4359544560659391
1742103696.061314	243	0.4480000138282776	0.41800001382827756	0.41852000204272344
1742103858.57543	244	0.4539999961853027	0.4239999961853027	0.4287854019462713
1742103984.3146677	245	0.449999988079071	0.419999988079071	0.427310750621139
1742104138.4541864	246	0.4580000042915344	0.4280000042915344	0.4416423955121838
1742104284.272491	247	0.4620000123977661	0.4320000123977661	0.42943797420530566
1742104448.7824922	248	0.4720000028610229	0.4420000028610229	0.4392960815578544
1742104609.2669778	249	0.4560000002384186	0.42600000023841855	0.40058332914913763
1742104783.22655	250	0.4480000138282776	0.41800001382827756	0.40269320022689525
1742104917.0941074	251	0.4399999976158142	0.4099999976158142	0.4249193262293759
1742105073.5205865	252	0.44200000166893	0.41200000166893	0.4255196487254344
1742105248.1913314	253	0.4639999866485595	0.43399998664855954	0.4277483770041971
1742105413.020072	254	0.4580000042915344	0.4280000042915344	0.449413376002572
1742105595.847967	255	0.4679999947547912	0.43799999475479123	0.4494209249802092
1742105771.636351	256	0.4580000042915344	0.4280000042915344	0.43702042904913496
1742105908.9115076	257	0.4659999907016754	0.4359999907016754	0.4415292882139485
1742106073.2818666	258	0.4760000109672546	0.4460000109672546	0.4567020539673429
1742106216.9615762	259	0.4539999961853027	0.4239999961853027	0.4093804362372544
1742106379.5319836	260	0.4639999866485595	0.43399998664855954	0.4388264738990309
1742106542.1030145	261	0.4519999921321869	0.42199999213218686	0.4182771061006643
1742106695.370521	262	0.4620000123977661	0.4320000123977661	0.4501754598397168
1742106829.0418904	263	0.4560000002384186	0.42600000023841855	0.43378407092972193
1742106983.9336555	264	0.4620000123977661	0.4320000123977661	0.40693273254101714
1742107148.5365806	265	0.4519999921321869	0.42199999213218686	0.4431822842697093
1742107294.6423056	266	0.449999988079071	0.419999988079071	0.42795976506143807
1742107421.6005704	267	0.4600000083446502	0.43000000834465024	0.41638200222575844
1742107597.2085087	268	0.4620000123977661	0.4320000123977661	0.43470553052141375
1742107740.8315282	269	0.4600000083446502	0.43000000834465024	0.43130055951087887
1742107895.3149283	270	0.4720000028610229	0.4420000028610229	0.45421740223326446
1742108077.5468163	271	0.4580000042915344	0.4280000042915344	0.4260128858492424
1742108223.2297766	272	0.4600000083446502	0.43000000834465024	0.4158807613094735
1742108378.9307292	273	0.4560000002384186	0.42600000023841855	0.4161378819311275
1742108543.8990035	274	0.4620000123977661	0.4320000123977661	0.4261445260218573
1742108659.4175694	275	0.4560000002384186	0.42600000023841855	0.4138569126147357
1742108786.2042527	276	0.4740000069141388	0.44400000691413877	0.4475002776890754
1742108971.8074946	277	0.4639999866485595	0.43399998664855954	0.4372374247725665
1742109126.4924653	278	0.4580000042915344	0.4280000042915344	0.39023255437555626
1742109271.6202135	279	0.4580000042915344	0.4280000042915344	0.44602249756492474
1742109425.03846	280	0.4659999907016754	0.4359999907016754	0.44827925867774576
1742109607.650439	281	0.4659999907016754	0.4359999907016754	0.43332086682821597
1742109763.0972052	282	0.4580000042915344	0.4280000042915344	0.41970278536939326
1742109927.4613943	283	0.4659999907016754	0.4359999907016754	0.43119107246316696
1742110091.8728774	284	0.4600000083446502	0.43000000834465024	0.4537223520051
1742110276.7919345	285	0.4639999866485595	0.43399998664855954	0.41469080496871275
1742110419.836363	286	0.4720000028610229	0.4420000028610229	0.4425447930575361
1742110584.2733295	287	0.4699999988079071	0.4399999988079071	0.42084678494595085
1742110759.8429327	288	0.4600000083446502	0.43000000834465024	0.40436660279322095
1742110905.2896726	289	0.4600000083446502	0.43000000834465024	0.4407109785890659
1742111078.6574628	290	0.4620000123977661	0.4320000123977661	0.46391735375904997
1742111244.177431	291	0.4519999921321869	0.42199999213218686	0.41473683706371905
1742111397.928407	292	0.4620000123977661	0.4320000123977661	0.4322914911052707
1742111551.64703	293	0.4560000002384186	0.42600000023841855	0.4188878121835307
1742111716.2401917	294	0.4659999907016754	0.4359999907016754	0.43125203564921166
1742111872.4624667	295	0.4720000028610229	0.4420000028610229	0.4661936462569619
1742112035.1906145	296	0.4639999866485595	0.43399998664855954	0.431276303247825
1742112191.4111536	297	0.4580000042915344	0.4280000042915344	0.46463181063043435
1742112354.7481017	298	0.449999988079071	0.419999988079071	0.4369184232838496
1742112509.6937456	299	0.4580000042915344	0.4280000042915344	0.41194904685475275
