# Supplementary material for: Achieving consistency in FedSAM using local adaptive distillation on sports image classification
Source: PLoS One. 2025 Oct 17;20(10):e0333210. doi: 10.1371/journal.pone.0333210 (PMC12533856; doi:10.1371/journal.pone.0333210)
Supplement: S1 File — All figures (Figs 1–9) and Tables (Table 1–8) are sequentially numbered in the supplementary files. (ZIP) [file pone.0333210.s001.zip › Support-Information-only-datasets/Original experimental data/sport100/0.4/P2/FedCM.csv]

Wall time	Step	Value
1741660603.1361525	0	0.009999999776482582
1741660671.8536818	1	0.009999999776482582
1741660722.736229	2	0.012000000104308128
1741660774.118701	3	0.012000000104308128
1741660825.1889908	4	0.012000000104308128
1741660876.623908	5	0.014000000432133675
1741660902.5048554	6	0.012000000104308128
1741660953.4836583	7	0.01600000075995922
1741660985.709517	8	0.017999999225139618
1741661043.1280391	9	0.017999999225139618
1741661087.7429025	10	0.009999999776482582
1741661145.2062829	11	0.009999999776482582
1741661196.359986	12	0.012000000104308128
1741661253.622022	13	0.01600000075995922
1741661304.733244	14	0.019999999552965164
1741661393.3270593	15	0.02800000086426735
1741661463.1209517	16	0.024000000208616257
1741661514.3024237	17	0.029999999329447746
1741661558.5983317	18	0.017999999225139618
1741661621.6712615	19	0.02199999988079071
1741661672.3704503	20	0.019999999552965164
1741661742.2908158	21	0.017999999225139618
1741661799.839352	22	0.017999999225139618
1741661856.9418378	23	0.019999999552965164
1741661907.9272244	24	0.019999999552965164
1741661958.712701	25	0.019999999552965164
1741662009.8750865	26	0.01600000075995922
1741662054.5231967	27	0.019999999552965164
1741662111.5834115	28	0.02800000086426735
1741662149.8764048	29	0.02800000086426735
1741662206.9336698	30	0.029999999329447746
1741662276.779828	31	0.03400000184774399
1741662309.1696162	32	0.029999999329447746
1741662360.1794202	33	0.026000000536441803
1741662417.222459	34	0.029999999329447746
1741662480.7288284	35	0.035999998450279236
1741662550.6727114	36	0.03799999877810478
1741662576.8240662	37	0.041999999433755875
1741662615.473786	38	0.03400000184774399
1741662628.8504775	39	0.02199999988079071
1741662667.3270118	40	0.024000000208616257
1741662743.6362896	41	0.035999998450279236
1741662807.413641	42	0.03400000184774399
1741662877.267974	43	0.035999998450279236
1741662922.2131784	44	0.041999999433755875
1741662967.0200725	45	0.041999999433755875
1741663011.8130434	46	0.04399999976158142
1741663081.8577628	47	0.04800000041723251
1741663139.5008073	48	0.029999999329447746
1741663184.346376	49	0.03999999910593033
1741663247.9006429	50	0.03400000184774399
1741663324.1481807	51	0.03400000184774399
1741663356.6403131	52	0.029999999329447746
1741663413.9660997	53	0.03799999877810478
1741663464.8637347	54	0.026000000536441803
1741663515.4718907	55	0.035999998450279236
1741663572.1833582	56	0.029999999329447746
1741663616.6015072	57	0.03400000184774399
1741663679.6565385	58	0.029999999329447746
1741663742.518992	59	0.03999999910593033
1741663817.87801	60	0.035999998450279236
1741663862.6240704	61	0.03799999877810478
1741663914.1091092	62	0.03799999877810478
1741663958.4678423	63	0.03200000151991844
1741664027.8045478	64	0.03999999910593033
1741664096.945707	65	0.03200000151991844
1741664147.6506689	66	0.035999998450279236
1741664216.7859952	67	0.03200000151991844
1741664261.1151707	68	0.029999999329447746
1741664324.0450776	69	0.03200000151991844
1741664380.9620616	70	0.029999999329447746
1741664431.7098799	71	0.035999998450279236
1741664463.8654168	72	0.03799999877810478
1741664508.5122774	73	0.03799999877810478
1741664565.4800289	74	0.03200000151991844
1741664616.3235373	75	0.03999999910593033
1741664667.2733688	76	0.041999999433755875
1741664711.2227046	77	0.03799999877810478
1741664742.6590655	78	0.041999999433755875
1741664793.663923	79	0.03999999910593033
1741664857.2509072	80	0.03999999910593033
1741664908.3147311	81	0.04600000008940697
1741664947.124596	82	0.04800000041723251
1741665004.9847374	83	0.04399999976158142
1741665069.7019894	84	0.04600000008940697
1741665133.582884	85	0.052000001072883606
1741665191.280924	86	0.05000000074505806
1741665242.4084363	87	0.04600000008940697
1741665286.9525526	88	0.03200000151991844
1741665356.6653628	89	0.03799999877810478
1741665413.9129286	90	0.03799999877810478
1741665477.1230886	91	0.03400000184774399
1741665502.976866	92	0.035999998450279236
1741665529.009053	93	0.03400000184774399
1741665573.652825	94	0.04399999976158142
1741665605.7848332	95	0.035999998450279236
1741665674.8979876	96	0.03400000184774399
1741665750.3460727	97	0.02800000086426735
1741665800.9779809	98	0.03400000184774399
1741665845.8861527	99	0.04399999976158142
1741665908.9147406	100	0.03999999910593033
1741665965.694176	101	0.04399999976158142
1741666028.7780998	102	0.04600000008940697
1741666073.1807601	103	0.041999999433755875
1741666123.6835546	104	0.03999999910593033
1741666186.7617407	105	0.04399999976158142
1741666231.4986494	106	0.03799999877810478
1741666294.7045186	107	0.03999999910593033
1741666345.7286108	108	0.035999998450279236
1741666390.3677058	109	0.03200000151991844
1741666447.3338737	110	0.029999999329447746
1741666516.4259405	111	0.03799999877810478
1741666573.3096979	112	0.04600000008940697
1741666599.1798964	113	0.03799999877810478
1741666662.2811065	114	0.04399999976158142
1741666700.714976	115	0.04399999976158142
1741666764.2160578	116	0.04399999976158142
1741666815.0798612	117	0.04600000008940697
1741666834.9084456	118	0.03799999877810478
1741666892.15542	119	0.03799999877810478
1741666924.6318128	120	0.03799999877810478
1741666969.1123402	121	0.03200000151991844
1741667025.9656317	122	0.04399999976158142
1741667076.6166325	123	0.041999999433755875
1741667133.8744445	124	0.041999999433755875
1741667184.7663336	125	0.041999999433755875
1741667242.0111651	126	0.04600000008940697
1741667292.700775	127	0.041999999433755875
1741667362.2611496	128	0.041999999433755875
1741667425.4475935	129	0.04399999976158142
1741667482.287274	130	0.03999999910593033
1741667545.5921853	131	0.03999999910593033
1741667596.2298155	132	0.035999998450279236
1741667646.69801	133	0.03999999910593033
1741667697.6065397	134	0.04600000008940697
1741667760.48181	135	0.05000000074505806
1741667842.1107926	136	0.0560000017285347
1741667873.9875267	137	0.05400000140070915
1741667931.0312755	138	0.05400000140070915
1741668000.2148237	139	0.052000001072883606
1741668076.0416875	140	0.04600000008940697
1741668126.8353581	141	0.04399999976158142
1741668165.192818	142	0.04399999976158142
1741668240.9758544	143	0.04800000041723251
1741668285.5689356	144	0.04600000008940697
1741668330.3087125	145	0.04800000041723251
1741668387.1588597	146	0.03999999910593033
1741668443.990155	147	0.03999999910593033
1741668507.1360261	148	0.041999999433755875
1741668532.9536686	149	0.04600000008940697
1741668583.8531582	150	0.05000000074505806
1741668609.906336	151	0.04600000008940697
1741668666.8498688	152	0.04399999976158142
1741668711.6434028	153	0.035999998450279236
1741668731.2763312	154	0.03799999877810478
1741668769.9751444	155	0.04600000008940697
1741668840.0056393	156	0.04399999976158142
1741668890.8085697	157	0.04600000008940697
1741668948.110292	158	0.04600000008940697
1741669011.7350774	159	0.03999999910593033
1741669069.0012012	160	0.041999999433755875
1741669113.6238413	161	0.03999999910593033
1741669152.2882624	162	0.041999999433755875
1741669191.0471408	163	0.041999999433755875
1741669248.4980793	164	0.03999999910593033
1741669286.9913704	165	0.041999999433755875
1741669337.808943	166	0.03999999910593033
1741669375.8800478	167	0.04800000041723251
1741669389.131937	168	0.03799999877810478
1741669452.0528655	169	0.035999998450279236
1741669502.4643252	170	0.03999999910593033
1741669559.645053	171	0.03999999910593033
1741669635.4508402	172	0.03999999910593033
1741669661.4070868	173	0.041999999433755875
1741669712.2420382	174	0.03999999910593033
1741669756.7860887	175	0.04800000041723251
1741669825.283893	176	0.041999999433755875
1741669857.538767	177	0.05000000074505806
1741669915.124325	178	0.04800000041723251
1741669941.002003	179	0.04399999976158142
1741670004.8899343	180	0.03799999877810478
1741670061.5237172	181	0.04800000041723251
1741670105.936581	182	0.041999999433755875
1741670156.4176998	183	0.04800000041723251
1741670207.2299602	184	0.04399999976158142
1741670270.6552334	185	0.03999999910593033
1741670315.1498814	186	0.03999999910593033
1741670353.376085	187	0.041999999433755875
1741670403.7491276	188	0.04800000041723251
1741670448.129199	189	0.052000001072883606
1741670461.3486588	190	0.03999999910593033
1741670536.5894036	191	0.041999999433755875
1741670599.6951892	192	0.035999998450279236
1741670656.7564065	193	0.04600000008940697
1741670694.9722607	194	0.05400000140070915
1741670770.861395	195	0.04600000008940697
1741670803.0167918	196	0.041999999433755875
1741670835.0689282	197	0.03999999910593033
1741670898.2424288	198	0.041999999433755875
1741670936.5573468	199	0.041999999433755875
1741670981.0053391	200	0.04800000041723251
1741671038.1858463	201	0.04600000008940697
1741671076.5536978	202	0.03799999877810478
1741671108.6922958	203	0.04800000041723251
1741671159.400214	204	0.05000000074505806
1741671210.3505282	205	0.04399999976158142
1741671261.1185977	206	0.03200000151991844
1741671318.177655	207	0.03400000184774399
1741671382.4265134	208	0.04600000008940697
1741671439.7322147	209	0.04600000008940697
1741671503.312761	210	0.041999999433755875
1741671548.413215	211	0.041999999433755875
1741671636.9777904	212	0.041999999433755875
1741671719.3399267	213	0.041999999433755875
1741671782.562016	214	0.04600000008940697
1741671852.1344438	215	0.04600000008940697
1741671896.80347	216	0.035999998450279236
1741671941.1830761	217	0.04600000008940697
1741671992.3620422	218	0.05000000074505806
1741672049.5941384	219	0.041999999433755875
1741672094.2808485	220	0.04600000008940697
1741672157.4632618	221	0.04399999976158142
1741672214.547985	222	0.041999999433755875
1741672252.8122633	223	0.035999998450279236
1741672321.937668	224	0.041999999433755875
1741672366.159969	225	0.04600000008940697
1741672422.9251752	226	0.04600000008940697
1741672461.4016614	227	0.05000000074505806
1741672518.423327	228	0.04800000041723251
1741672563.0981932	229	0.041999999433755875
1741672601.2618134	230	0.04600000008940697
1741672658.4304426	231	0.03799999877810478
1741672721.4167626	232	0.04399999976158142
1741672765.6961834	233	0.041999999433755875
1741672810.0343537	234	0.04600000008940697
1741672873.0034275	235	0.04800000041723251
1741672935.762293	236	0.04800000041723251
1741672980.1922777	237	0.05000000074505806
1741673024.5610738	238	0.04399999976158142
1741673068.728223	239	0.052000001072883606
1741673106.9560945	240	0.04399999976158142
1741673151.13419	241	0.041999999433755875
1741673214.400008	242	0.03999999910593033
1741673259.2453682	243	0.04399999976158142
1741673328.4978454	244	0.04399999976158142
1741673379.0138648	245	0.04600000008940697
1741673417.394104	246	0.04600000008940697
1741673474.429676	247	0.052000001072883606
1741673506.666592	248	0.04399999976158142
1741673557.5429273	249	0.03999999910593033
1741673608.4335787	250	0.03999999910593033
1741673665.5381942	251	0.05000000074505806
1741673722.6353295	252	0.04800000041723251
1741673767.0605788	253	0.03999999910593033
1741673817.8778806	254	0.03999999910593033
1741673887.4688544	255	0.041999999433755875
1741673950.7323093	256	0.04600000008940697
1741673989.0314581	257	0.04600000008940697
1741674033.841144	258	0.04399999976158142
1741674078.341106	259	0.04800000041723251
1741674141.2077196	260	0.04600000008940697
1741674204.4479473	261	0.04600000008940697
1741674243.0680115	262	0.03999999910593033
1741674287.3933773	263	0.041999999433755875
1741674319.1340818	264	0.04399999976158142
1741674363.2978354	265	0.04600000008940697
1741674407.2163925	266	0.05000000074505806
1741674439.0896287	267	0.03799999877810478
1741674502.1682954	268	0.04399999976158142
1741674559.203604	269	0.04600000008940697
1741674628.6680512	270	0.04800000041723251
1741674685.7209756	271	0.04800000041723251
1741674748.9565332	272	0.041999999433755875
1741674799.613626	273	0.04399999976158142
1741674862.987524	274	0.041999999433755875
1741674913.991675	275	0.03999999910593033
1741674952.505478	276	0.05000000074505806
1741675009.4053745	277	0.04800000041723251
1741675054.2350695	278	0.04800000041723251
1741675099.1573327	279	0.05000000074505806
1741675137.511134	280	0.04800000041723251
1741675206.9381151	281	0.035999998450279236
1741675270.340811	282	0.03999999910593033
1741675308.986004	283	0.04399999976158142
1741675372.3148491	284	0.03999999910593033
1741675448.0869176	285	0.041999999433755875
1741675523.7513044	286	0.04399999976158142
1741675587.4730065	287	0.04399999976158142
1741675625.9666252	288	0.04399999976158142
1741675651.819088	289	0.041999999433755875
1741675715.0684662	290	0.03999999910593033
1741675765.8305352	291	0.04800000041723251
1741675822.9778047	292	0.04800000041723251
1741675873.825852	293	0.052000001072883606
1741675918.1421707	294	0.04600000008940697
1741675944.2623649	295	0.03799999877810478
1741675976.4713397	296	0.041999999433755875
1741676052.43389	297	0.04600000008940697
1741676097.7367334	298	0.04399999976158142
1741676154.910675	299	0.04399999976158142
