# Supplementary material for: Achieving consistency in FedSAM using local adaptive distillation on sports image classification
Source: PLoS One. 2025 Oct 17;20(10):e0333210. doi: 10.1371/journal.pone.0333210 (PMC12533856; doi:10.1371/journal.pone.0333210)
Supplement: S1 File — All figures (Figs 1–9) and Tables (Table 1–8) are sequentially numbered in the supplementary files. (ZIP) [file pone.0333210.s001.zip › Support-Information-only-datasets/Original experimental data/sport100/0.4/P2/Feddyn.csv]

Wall time	Step	Value
1741644162.992169	0	0.009999999776482582
1741644261.2588415	1	0.01600000075995922
1741644331.9301555	2	0.017999999225139618
1741644402.8410792	3	0.017999999225139618
1741644474.521621	4	0.01600000075995922
1741644544.8341188	5	0.00800000037997961
1741644581.1397662	6	0.017999999225139618
1741644652.264846	7	0.014000000432133675
1741644696.8340976	8	0.009999999776482582
1741644776.9187691	9	0.012000000104308128
1741644839.4898415	10	0.01600000075995922
1741644919.953774	11	0.019999999552965164
1741644990.8761375	12	0.01600000075995922
1741645070.8138385	13	0.017999999225139618
1741645141.5077896	14	0.017999999225139618
1741645264.1019905	15	0.02199999988079071
1741645361.2277858	16	0.009999999776482582
1741645432.6758602	17	0.009999999776482582
1741645495.1721747	18	0.014000000432133675
1741645584.2876952	19	0.017999999225139618
1741645655.432249	20	0.012000000104308128
1741645753.1815412	21	0.024000000208616257
1741645832.612891	22	0.017999999225139618
1741645911.8862567	23	0.024000000208616257
1741645983.748782	24	0.02199999988079071
1741646055.4267159	25	0.017999999225139618
1741646126.2751803	26	0.02199999988079071
1741646189.2291198	27	0.02199999988079071
1741646269.7288918	28	0.012000000104308128
1741646323.1961157	29	0.019999999552965164
1741646403.1592565	30	0.024000000208616257
1741646500.5031583	31	0.01600000075995922
1741646545.2846644	32	0.02800000086426735
1741646615.1825864	33	0.03200000151991844
1741646694.9163964	34	0.026000000536441803
1741646783.7591748	35	0.03799999877810478
1741646880.3537285	36	0.035999998450279236
1741646916.7178082	37	0.03799999877810478
1741646970.300968	38	0.03999999910593033
1741646989.4236507	39	0.05000000074505806
1741647042.9953744	40	0.035999998450279236
1741647149.1083333	41	0.02800000086426735
1741647237.3881118	42	0.041999999433755875
1741647334.2901182	43	0.057999998331069946
1741647396.482766	44	0.05999999865889549
1741647458.4728024	45	0.052000001072883606
1741647520.4766371	46	0.07000000029802322
1741647617.7416344	47	0.0560000017285347
1741647697.204607	48	0.057999998331069946
1741647758.900185	49	0.06599999964237213
1741647846.5022783	50	0.04399999976158142
1741647952.283325	51	0.06199999898672104
1741647996.429767	52	0.06800000369548798
1741648076.5909877	53	0.05999999865889549
1741648147.7389166	54	0.08399999886751175
1741648219.3762305	55	0.07800000160932541
1741648300.2197084	56	0.06400000303983688
1741648362.889462	57	0.06800000369548798
1741648451.242256	58	0.0820000022649765
1741648539.4981923	59	0.0860000029206276
1741648645.440114	60	0.09799999743700027
1741648707.8881726	61	0.06599999964237213
1741648779.5623052	62	0.08799999952316284
1741648842.738947	63	0.08799999952316284
1741648941.3327827	64	0.0860000029206276
1741649038.541829	65	0.08799999952316284
1741649109.8454325	66	0.08399999886751175
1741649207.4493186	67	0.1080000028014183
1741649269.573845	68	0.1080000028014183
1741649357.5440407	69	0.09200000017881393
1741649436.8036387	70	0.10599999874830246
1741649507.809926	71	0.08799999952316284
1741649552.327214	72	0.09799999743700027
1741649613.4392207	73	0.10599999874830246
1741649692.8854644	74	0.1120000034570694
1741649763.314541	75	0.11599999666213989
1741649833.757156	76	0.11599999666213989
1741649895.6603508	77	0.1080000028014183
1741649940.3310618	78	0.10000000149011612
1741650010.852713	79	0.14399999380111694
1741650099.1097307	80	0.13600000739097595
1741650169.5282345	81	0.12399999797344208
1741650222.8213923	82	0.1420000046491623
1741650302.4395425	83	0.1459999978542328
1741650390.0322065	84	0.15000000596046448
1741650478.4299405	85	0.1420000046491623
1741650558.3183014	86	0.15199999511241913
1741650628.8150632	87	0.1379999965429306
1741650690.9926631	88	0.15199999511241913
1741650788.6013181	89	0.15199999511241913
1741650869.0381076	90	0.15199999511241913
1741650957.4744012	91	0.164000004529953
1741650993.0618227	92	0.14000000059604645
1741651029.0320535	93	0.12399999797344208
1741651090.8188045	94	0.1599999964237213
1741651135.4874198	95	0.1459999978542328
1741651232.1339233	96	0.17000000178813934
1741651338.0606413	97	0.18199999630451202
1741651408.3499365	98	0.17800000309944153
1741651470.348932	99	0.1679999977350235
1741651558.2991266	100	0.1720000058412552
1741651637.2939503	101	0.18400000035762787
1741651724.7056262	102	0.1899999976158142
1741651786.7896736	103	0.15800000727176666
1741651857.3968203	104	0.164000004529953
1741651945.922483	105	0.16599999368190765
1741652008.606652	106	0.18400000035762787
1741652096.539315	107	0.17599999904632568
1741652167.4628766	108	0.17399999499320984
1741652229.3848152	109	0.19200000166893005
1741652308.996143	110	0.1940000057220459
1741652405.8147845	111	0.20999999344348907
1741652485.5450473	112	0.1720000058412552
1741652521.8622744	113	0.17399999499320984
1741652610.2093148	114	0.1940000057220459
1741652663.8226936	115	0.20399999618530273
1741652752.178542	116	0.18799999356269836
1741652822.7677777	117	0.1679999977350235
1741652849.571766	118	0.16599999368190765
1741652928.9211535	119	0.20200000703334808
1741652973.1593451	120	0.18799999356269836
1741653034.8850017	121	0.1940000057220459
1741653114.8909998	122	0.18000000715255737
1741653185.1085818	123	0.1860000044107437
1741653264.5569236	124	0.21199999749660492
1741653335.193921	125	0.21199999749660492
1741653414.0371702	126	0.22599999606609344
1741653484.9546099	127	0.21799999475479126
1741653582.080237	128	0.20800000429153442
1741653670.3240356	129	0.20800000429153442
1741653749.6270492	130	0.1940000057220459
1741653838.2515812	131	0.23000000417232513
1741653909.2594898	132	0.20800000429153442
1741653980.1795433	133	0.20600000023841858
1741654051.144215	134	0.2240000069141388
1741654139.6265638	135	0.2199999988079071
1741654254.7913408	136	0.23800000548362732
1741654299.9819458	137	0.2160000056028366
1741654380.2283888	138	0.2240000069141388
1741654477.6688602	139	0.23000000417232513
1741654583.905994	140	0.24400000274181366
1741654654.8648992	141	0.23199999332427979
1741654708.1225352	142	0.20399999618530273
1741654814.2291641	143	0.22599999606609344
1741654876.765798	144	0.23800000548362732
1741654939.6020126	145	0.21799999475479126
1741655019.0497844	146	0.20600000023841858
1741655099.9594028	147	0.24799999594688416
1741655189.9298217	148	0.2540000081062317
1741655226.011243	149	0.2160000056028366
1741655297.3675206	150	0.20999999344348907
1741655333.206264	151	0.2199999988079071
1741655413.5944858	152	0.22200000286102295
1741655475.2687953	153	0.22200000286102295
1741655502.7111912	154	0.2240000069141388
1741655556.911151	155	0.23600000143051147
1741655654.3676052	156	0.25600001215934753
1741655725.3742814	157	0.23600000143051147
1741655804.6038797	158	0.23800000548362732
1741655893.2835603	159	0.21799999475479126
1741655972.6133237	160	0.24799999594688416
1741656035.4909043	161	0.2160000056028366
1741656089.6043646	162	0.19599999487400055
1741656143.8696437	163	0.23800000548362732
1741656223.722344	164	0.24799999594688416
1741656276.5671723	165	0.24400000274181366
1741656347.6842387	166	0.25600001215934753
1741656401.960535	167	0.23999999463558197
1741656420.3759522	168	0.1979999989271164
1741656509.1815743	169	0.23999999463558197
1741656580.7256494	170	0.25600001215934753
1741656661.7360396	171	0.25600001215934753
1741656768.3627439	172	0.27000001072883606
1741656804.5131207	173	0.22599999606609344
1741656875.153937	174	0.23000000417232513
1741656937.3788521	175	0.2460000067949295
1741657034.987171	176	0.257999986410141
1741657080.2963274	177	0.28200000524520874
1741657160.3914852	178	0.2639999985694885
1741657196.36228	179	0.23600000143051147
1741657285.6499615	180	0.24799999594688416
1741657366.2995048	181	0.2540000081062317
1741657428.1619031	182	0.2800000011920929
1741657499.4747355	183	0.257999986410141
1741657570.3755434	184	0.24400000274181366
1741657659.0418918	185	0.257999986410141
1741657721.247203	186	0.26600000262260437
1741657774.5100982	187	0.22200000286102295
1741657845.5887089	188	0.25600001215934753
1741657907.1740608	189	0.22200000286102295
1741657925.9381535	190	0.21400000154972076
1741658031.9153292	191	0.25600001215934753
1741658120.3360105	192	0.26600000262260437
1741658199.944721	193	0.28200000524520874
1741658254.0572119	194	0.25999999046325684
1741658361.172416	195	0.2639999985694885
1741658406.1946125	196	0.25999999046325684
1741658451.256637	197	0.27399998903274536
1741658540.8104894	198	0.2919999957084656
1741658594.7938154	199	0.27000001072883606
1741658656.8166695	200	0.2879999876022339
1741658736.3436372	201	0.3019999861717224
1741658789.1158028	202	0.2540000081062317
1741658833.3634489	203	0.23399999737739563
1741658904.444805	204	0.3059999942779541
1741658975.650512	205	0.2840000092983246
1741659046.8337188	206	0.2759999930858612
1741659126.9912133	207	0.2879999876022339
1741659216.604497	208	0.29600000381469727
1741659296.3966687	209	0.26600000262260437
1741659384.763854	210	0.31200000643730164
1741659446.9298983	211	0.3019999861717224
1741659569.5069544	212	0.30399999022483826
1741659684.063427	213	0.2879999876022339
1741659773.1686563	214	0.28999999165534973
1741659871.3457937	215	0.29600000381469727
1741659933.7190933	216	0.30799999833106995
1741659996.7664995	217	0.2939999997615814
1741660068.2853196	218	0.28999999165534973
1741660148.0557706	219	0.29600000381469727
1741660210.5984547	220	0.2980000078678131
1741660299.122436	221	0.3059999942779541
1741660378.9612536	222	0.2879999876022339
1741660432.333553	223	0.28200000524520874
1741660529.9920769	224	0.2619999945163727
1741660592.9196947	225	0.27799999713897705
1741660672.3721688	226	0.30799999833106995
1741660726.9239943	227	0.2720000147819519
1741660806.5643346	228	0.30799999833106995
1741660868.2737887	229	0.2680000066757202
1741660921.8840072	230	0.2800000011920929
1741660999.5080807	231	0.30799999833106995
1741661085.4160743	232	0.2879999876022339
1741661146.6228278	233	0.30399999022483826
1741661208.142474	234	0.30000001192092896
1741661299.7714558	235	0.3140000104904175
1741661392.9005613	236	0.3059999942779541
1741661458.8391411	237	0.30399999022483826
1741661524.8239768	238	0.2939999997615814
1741661590.4638798	239	0.2919999957084656
1741661647.2475173	240	0.3100000023841858
1741661712.846557	241	0.27799999713897705
1741661806.0891306	242	0.30000001192092896
1741661871.5385823	243	0.3100000023841858
1741661974.8198216	244	0.28600001335144043
1741662049.6679857	245	0.30399999022483826
1741662105.9052653	246	0.30000001192092896
1741662190.2430365	247	0.3059999942779541
1741662237.650105	248	0.25600001215934753
1741662312.7760978	249	0.29600000381469727
1741662387.655392	250	0.27799999713897705
1741662472.0605264	251	0.28200000524520874
1741662556.78793	252	0.3179999887943268
1741662622.8767722	253	0.2759999930858612
1741662697.72172	254	0.26600000262260437
1741662800.2692091	255	0.2759999930858612
1741662893.884427	256	0.2759999930858612
1741662950.2565913	257	0.2759999930858612
1741663015.9670906	258	0.2980000078678131
1741663081.8569703	259	0.2840000092983246
1741663175.668501	260	0.2919999957084656
1741663269.4868014	261	0.28200000524520874
1741663325.9169407	262	0.28999999165534973
1741663391.583952	263	0.257999986410141
1741663438.9770346	264	0.2800000011920929
1741663504.6540294	265	0.28999999165534973
1741663570.8361886	266	0.2980000078678131
1741663618.432956	267	0.2800000011920929
1741663711.8973281	268	0.2759999930858612
1741663796.4932451	269	0.28200000524520874
1741663899.6272237	270	0.3019999861717224
1741663983.358175	271	0.2840000092983246
1741664076.8475137	272	0.28600001335144043
1741664151.7342567	273	0.31200000643730164
1741664245.4870102	274	0.29600000381469727
1741664320.3697433	275	0.2720000147819519
1741664377.3839593	276	0.2939999997615814
1741664461.4310517	277	0.27799999713897705
1741664527.4265265	278	0.30799999833106995
1741664593.6272447	279	0.3019999861717224
1741664650.2755466	280	0.2939999997615814
1741664752.8303018	281	0.29600000381469727
1741664846.3393884	282	0.28600001335144043
1741664902.4486797	283	0.27000001072883606
1741664996.0948858	284	0.3019999861717224
1741665108.2626178	285	0.33000001311302185
1741665220.2776527	286	0.32600000500679016
1741665313.4522126	287	0.3059999942779541
1741665369.4820378	288	0.29600000381469727
1741665407.5052269	289	0.2980000078678131
1741665500.626928	290	0.3160000145435333
1741665575.7616565	291	0.33399999141693115
1741665660.4028625	292	0.31200000643730164
1741665735.7948961	293	0.3199999928474426
1741665801.7902813	294	0.32600000500679016
1741665839.9715583	295	0.2759999930858612
1741665887.6211963	296	0.29600000381469727
1741665999.4141753	297	0.3199999928474426
1741666065.5987444	298	0.3179999887943268
1741666149.8427446	299	0.3179999887943268
