# Supplementary material for: Achieving consistency in FedSAM using local adaptive distillation on sports image classification
Source: PLoS One. 2025 Oct 17;20(10):e0333210. doi: 10.1371/journal.pone.0333210 (PMC12533856; doi:10.1371/journal.pone.0333210)
Supplement: S1 File — All figures (Figs 1–9) and Tables (Table 1–8) are sequentially numbered in the supplementary files. (ZIP) [file pone.0333210.s001.zip › Support-Information-only-datasets/Original experimental data/sport100/0.4/P2/Fedspeed.csv]

Wall time	Step	Value
1712937044.0765514	0	0.0
1712937074.864707	1	0.0
1712937105.9507694	2	0.0
1712937133.1540668	3	0.026380868075453385
1712937161.0811374	4	0.05715765254818685
1712937190.1428392	5	0.10730236880186728
1712937215.8065996	6	0.1444783835187
1712937241.7433436	7	0.19429085845769634
1712937267.1812017	8	0.20530490508381735
1712937291.8583274	9	0.22193187299073544
1712937318.6567404	10	0.23680099799944682
1712937346.1379533	11	0.24487819513454606
1712937374.7398033	12	0.2580477069666408
1712937402.644886	13	0.27389242424063465
1712937429.7122214	14	0.29346578778782667
1712937457.7362597	15	0.31449137593712057
1712937483.9978588	16	0.32179844096018567
1712937512.51571	17	0.3313241301528726
1712937538.9932394	18	0.33764186657456097
1712937566.518474	19	0.3427541933667489
1712937590.0969338	20	0.35880509133744276
1712937614.096261	21	0.3612059861234644
1712937640.953669	22	0.3635230184001993
1712937669.1816418	23	0.3812523215523718
1712937693.677814	24	0.36872089171567257
1712937720.5381858	25	0.38178689535730015
1712937745.0273478	26	0.381496099293438
1712937769.5315487	27	0.4075539544686876
1712937794.366609	28	0.4065402544419554
1712937820.5562255	29	0.408758111916701
1712937846.7418482	30	0.4093583182679086
1712937876.2484164	31	0.4165793599167287
1712937903.4867094	32	0.43077909684539906
1712937929.1445026	33	0.4379413951978593
1712937958.600092	34	0.4211630537610524
1712937984.153909	35	0.434122484400055
1712938009.1119366	36	0.44901041599914004
1712938033.563109	37	0.44150827133757636
1712938057.7893612	38	0.44599254108170167
1712938081.95163	39	0.4577712958177065
1712938108.447158	40	0.45835586980525417
1712938132.7263985	41	0.46320843688106217
1712938161.1852942	42	0.46828544385047977
1712938186.2512772	43	0.4718132462891922
1712938211.9150777	44	0.4704986690904793
1712938237.8347833	45	0.47268680132872354
1712938267.1093814	46	0.4812472922223287
1712938290.87878	47	0.48039918602537074
1712938319.3596714	48	0.48493219870977655
1712938345.0084682	49	0.48028222428408196
1712938367.9551735	50	0.48893955418999224
1712938393.3880358	51	0.48402521494410117
1712938418.9518547	52	0.4872227605604409
1712938442.5263216	53	0.4972181659379598
1712938467.8762093	54	0.505334434010703
1712938494.1877923	55	0.484236293717552
1712938520.4853835	56	0.49596100984206115
1712938546.2031603	57	0.5101365408403249
1712938574.2711494	58	0.4995813873234816
1712938596.546059	59	0.50469758211358
1712938621.6599965	60	0.5195607313758669
1712938647.154873	61	0.5025541390257866
1712938671.457108	62	0.506699253505852
1712938697.073909	63	0.49939856649351644
1712938725.6717632	64	0.5159040962343824
1712938751.6254666	65	0.5083710222467536
1712938781.4889112	66	0.5165882064219135
1712938808.075376	67	0.5223297000227757
1712938836.8722017	68	0.5168149310421273
1712938863.072827	69	0.5146984837539844
1712938888.4516718	70	0.5225221270679541
1712938911.0024967	71	0.5313169737780062
1712938936.290405	72	0.522541689825337
1712938962.3970494	73	0.5404594910741682
1712938991.271825	74	0.528698494076892
1712939017.4844413	75	0.5430145707711487
1712939043.114243	76	0.5327226953537701
1712939068.5470755	77	0.5286623111589797
1712939097.3338697	78	0.5418136449302151
1712939123.0246866	79	0.5268888230947315
1712939148.026689	80	0.5338828497817751
1712939174.618189	81	0.5431624601638714
1712939204.0277834	82	0.5537209002478314
1712939229.2417178	83	0.5404987265219332
1712939254.3806798	84	0.5384308195460534
1712939280.0574608	85	0.5418973728284359
1712939303.534951	86	0.551897785908893
1712939332.6076577	87	0.5590562751144164
1712939360.5457244	88	0.5474322845341671
1712939388.1658576	89	0.5646999096921728
1712939412.2971394	90	0.5483611253649417
1712939439.308537	91	0.5521854341998658
1712939465.6391208	92	0.5599139353075241
1712939493.3042674	93	0.5579307769331502
1712939519.9267523	94	0.5413723942622077
1712939545.742507	95	0.5475830126660653
1712939570.1676912	96	0.5577656753044841
1712939594.7578282	97	0.5464640895063325
1712939620.2066746	98	0.5406667404977503
1712939647.215044	99	0.5626022388937219
1712939672.033111	100	0.5507571963100879
1712939698.0847716	101	0.5650779650778824
1712939721.0304384	102	0.5648640184837985
1712939747.9288387	103	0.5592304172981011
1712939773.2957222	104	0.5494093666779585
1712939800.0391738	105	0.5686792898295667
1712939825.1021554	106	0.5665901709676824
1712939850.783909	107	0.5725530436716176
1712939876.7526283	108	0.5484364120785228
1712939901.7626042	109	0.5599448567148044
1712939931.7550478	110	0.5694783782087282
1712939958.2505393	111	0.5845718388988788
1712939989.927449	112	0.5751440188579628
1712940015.1283855	113	0.5608245839228964
1712940041.6798942	114	0.5645239261284827
1712940068.35436	115	0.5723666567837228
1712940093.5872912	116	0.5665232575193372
1712940120.8825672	117	0.5757748017053601
1712940147.6320128	118	0.5827070233829366
1712940174.6433349	119	0.5781333061931501
1712940202.764374	120	0.579121186785834
1712940229.8897	121	0.5753167328773309
1712940258.632512	122	0.5817241053318857
1712940281.8180923	123	0.5633730687536268
1712940306.3282588	124	0.5867891098547042
1712940330.3895626	125	0.5755500170604205
1712940355.1946385	126	0.5813699317028701
1712940379.6857977	127	0.5758810049473028
1712940401.9356818	128	0.572056520418988
1712940431.8890665	129	0.5753074007790208
1712940456.4372146	130	0.5952587191000036
1712940478.9740334	131	0.5837383388778363
1712940507.7058573	132	0.5717475528309073
1712940534.1883862	133	0.5744584708746391
1712940559.0484316	134	0.5797988859607316
1712940584.3813367	135	0.5808903383128393
1712940612.4513602	136	0.5861731222394843
1712940638.8799057	137	0.5997766154289533
1712940664.732601	138	0.5905802160780816
1712940689.3187745	139	0.593951251302156
1712940714.516678	140	0.5843106034100216
1712940742.1308994	141	0.5839952487463247
1712940767.7157016	142	0.5825818811050649
1712940796.5564756	143	0.5967907439250493
1712940823.5878322	144	0.5842674984663189
1712940851.607869	145	0.6017763153427569
1712940874.940413	146	0.5726570847210346
1712940908.6796162	147	0.5982269812464412
1712940933.1537964	148	0.5940847448181034
1712940958.9764984	149	0.5930883552319903
1712940982.9698706	150	0.5919390343076445
1712941007.9828255	151	0.6027228171904535
1712941033.795603	152	0.588271595119484
1712941060.50007	153	0.5928491043253071
1712941085.2341614	154	0.5812063840702876
1712941110.518072	155	0.5751439757400549
1712941138.921983	156	0.5888920378173147
1712941166.513164	157	0.5983991765156221
1712941188.6800363	158	0.5849160511557648
1712941213.9909852	159	0.5972925545998413
1712941239.152923	160	0.5839872127610097
1712941263.2822137	161	0.5904419409761327
1712941286.0149393	162	0.589447518294863
1712941313.7220728	163	0.5893261109531137
1712941337.7394	164	0.5985266439609235
1712941365.0636654	165	0.5916607222402486
1712941386.639761	166	0.5982586234190056
1712941410.207217	167	0.5966744474848273
1712941435.907005	168	0.6030688999233705
1712941466.1793272	169	0.5979832943823759
1712941492.0140712	170	0.6059974985315558
1712941519.5392685	171	0.6015449017176111
1712941545.75784	172	0.5945646069213184
1712941568.267678	173	0.5989170565310327
1712941597.8212266	174	0.5882996168880976
1712941627.5077355	175	0.6171293763065165
1712941650.867262	176	0.5851299417320862
1712941677.4467576	177	0.5971277572707594
1712941706.0555766	178	0.5893818562099108
1712941729.3911138	179	0.5882090890629741
1712941757.194251	180	0.5871388773657592
1712941782.4441822	181	0.5938576167666878
1712941807.1612413	182	0.5850008893419282
1712941835.7731287	183	0.6024962371174744
1712941861.334952	184	0.5937901467548825
1712941887.359627	185	0.5957335890541476
1712941916.6842518	186	0.6002920274971946
1712941945.317062	187	0.6043901809809542
1712941971.9865277	188	0.6059475507353808
1712941998.3051572	189	0.5963303030290593
1712942022.4084065	190	0.5990932666095241
1712942049.649692	191	0.5885295000047347
1712942073.7980025	192	0.5856006704538739
1712942099.7587056	193	0.6025516745689861
1712942129.5941603	194	0.5916402563476229
1712942156.278625	195	0.5981764731148356
1712942184.438621	196	0.6013793246229606
1712942209.295679	197	0.5949348892722778
1712942234.5825737	198	0.6013261922253298
1712942260.445306	199	0.6052411317872467
1712942286.3060064	200	0.6033107875392024
1712942312.8255615	201	0.6039156317615002
1712942335.5483007	202	0.6007847838151582
1712942359.850523	203	0.5961551394557247
1712942385.393355	204	0.5915966605576011
1712942409.4696586	205	0.5966680986532484
1712942434.177752	206	0.5863958923359142
1712942463.2784443	207	0.5957019683500113
1712942488.6423385	208	0.5866395908964284
1712942514.4970655	209	0.5961019882029415
1712942541.6563804	210	0.6180543487705175
1712942565.988562	211	0.5906816116228992
1712942592.066255	212	0.6174340862661438
1712942619.877363	213	0.5903347118693133
1712942644.9883416	214	0.5989747691834305
1712942671.7597744	215	0.5950171832057294
1712942694.977342	216	0.6006167657039684
1712942717.1452577	217	0.6042243814259077
1712942743.6697805	218	0.6058407731660277
1712942767.2052095	219	0.5969982076074017
1712942788.941259	220	0.5820274184668683
1712942814.6950574	221	0.6119159261765293
1712942839.36717	222	0.6006692363416815
1712942861.6770368	223	0.6015213073244734
1712942887.0739098	224	0.5935661636056199
1712942914.550128	225	0.5940699578064743
1712942942.196283	226	0.6031970279684732
1712942968.421912	227	0.6162799331583564
1712942993.9277368	228	0.5901204728253914
1712943020.2433228	229	0.6008628147907458
1712943049.2889986	230	0.6077522788660209
1712943078.2597337	231	0.6067271704024593
1712943102.3650248	232	0.6056221766332784
1712943128.0228176	233	0.5922684261010801
1712943151.496347	234	0.6151247494091473
1712943179.4814005	235	0.6038478398333017
1712943206.0189157	236	0.6060222105425422
1712943229.90527	237	0.6054078084179436
1712943260.718417	238	0.5914385807434462
1712943283.7150574	239	0.6104440104516262
1712943305.8989682	240	0.5914329130660492
1712943329.098538	241	0.6087653722364612
1712943361.044335	242	0.6234586641357013
1712943384.9726837	243	0.6097454642813056
1712943416.2836685	244	0.6028357680841866
1712943442.1533935	245	0.6004332164305051
1712943467.532276	246	0.6032195118478986
1712943493.6499236	247	0.6214312711977013
1712943519.237753	248	0.602128738390328
1712943546.767898	249	0.6112443341058702
1712943569.6405845	250	0.5977114732869669
1712943595.7472353	251	0.6223126853162806
1712943621.870921	252	0.603678080099875
1712943647.026876	253	0.607860164089772
1712943673.2244904	254	0.5948157782732159
1712943696.9778962	255	0.6052581124449536
1712943722.9825811	256	0.5929470291027273
1712943748.1355336	257	0.6064535463441744
1712943773.3994532	258	0.5935133216816763
1712943797.2577894	259	0.618305775459058
1712943827.2322347	260	0.6237751216881062
1712943853.7687511	261	0.5885093216184862
1712943881.134992	262	0.6178218561571008
1712943907.8634577	263	0.5962309817184331
1712943932.8944466	264	0.614415300472977
1712943957.4585912	265	0.5943356227066113
1712943982.4186137	266	0.62152281268231
1712944005.8871064	267	0.6167731748658893
1712944031.3079932	268	0.6248499095332419
1712944054.9514148	269	0.6106062462126821
1712944082.576585	270	0.6098601163015799
1712944106.5559118	271	0.6022820118325682
1712944132.2357016	272	0.6024531113581889
1712944159.2880385	273	0.6153338831219078
1712944189.5503652	274	0.6143857812395515
1712944214.3314486	275	0.630431113138718
1712944240.519071	276	0.6028249987436854
1712944266.7106931	277	0.6028985329668243
1712944289.5423906	278	0.606529924649715
1712944313.2298112	279	0.6268242803222323
1712944339.2924433	280	0.6228944312915917
1712944368.732065	281	0.6315819946907857
1712944394.3398807	282	0.6108190426778071
1712944423.380587	283	0.6063253176220945
1712944451.6775377	284	0.6209409454981912
1712944477.6742208	285	0.6134766057125957
1712944504.4506574	286	0.601216543979963
1712944531.2910764	287	0.6316351866250864
1712944556.818922	288	0.6185308596834084
1712944588.7986858	289	0.6184560613164319
1712944613.4557886	290	0.6162612386543671
1712944639.1225548	291	0.6197951094875687
1712944666.5108335	292	0.6125946942587605
1712944691.3178954	293	0.6054460672905417
1712944715.140283	294	0.631577211210971
1712944741.0849924	295	0.6192819453152558
1712944767.4755385	296	0.6085592538032149
1712944796.0254145	297	0.6251122795359666
1712944821.6672115	298	0.6044555978359395
1712944848.749551	299	0.6182159295555052
1712944871.2803428	300	0.6003978416609053
1712944895.1896985	301	0.6122138513637864
1712944921.3343382	302	0.629763160740765
1712944949.7652476	303	0.6215111104078838
1712944975.0271628	304	0.6371080580622993
1712944999.8562334	305	0.606736254665968
1712945026.253786	306	0.6250792652586739
1712945050.8119285	307	0.621458213338853
1712945080.563413	308	0.6152046288705012
1712945102.6853397	309	0.6019432377729534
1712945128.7839928	310	0.6210646304272625
1712945154.697724	311	0.604017090052853
1712945185.2779205	312	0.622921410059577
1712945211.872417	313	0.6283471850828829
1712945236.08168	314	0.6250532736127643
1712945259.4462044	315	0.6185829975341232
1712945287.8281393	316	0.6143021392145769
1712945312.3053012	317	0.6248385690253858
1712945341.0631144	318	0.6198680941833802
1712945367.9804916	319	0.6097800972422892
1712945395.3327458	320	0.6115348820537019
1712945421.0475357	321	0.6246547796018277
1712945448.265783	322	0.6126005699866846
1712945476.1079154	323	0.6017972333561954
1712945502.6284237	324	0.6300228466201823
1712945526.099929	325	0.6388787682647091
1712945551.6567516	326	0.6303396049408014
1712945580.766442	327	0.6250139670834162
1712945604.5988264	328	0.6410073162599551
1712945629.6438122	329	0.6275351780539612
1712945654.85775	330	0.6201462764514453
1712945677.920373	331	0.632162904436569
1712945707.3579602	332	0.6078201656898375
1712945735.5909283	333	0.6232272913325528
1712945762.737248	334	0.5946911975253544
1712945787.3223886	335	0.6172192514870956
1712945811.2297387	336	0.6123295682122571
1712945834.5083036	337	0.6041981458497868
1712945859.8921788	338	0.6024825834942021
1712945887.3423965	339	0.6168158478780673
1712945912.8622415	340	0.6017604246929426
1712945937.0454671	341	0.6221668141056889
1712945964.5207198	342	0.6160302265744018
1712945987.3663745	343	0.5985656613223019
1712946012.4863431	344	0.612745087997361
1712946037.900249	345	0.6076105610685916
1712946060.571	346	0.6326789603085508
1712946086.9515624	347	0.6157703711578348
1712946112.7763112	348	0.6096355032862564
1712946136.0998487	349	0.6237837953111861
1712946159.3504064	350	0.626233846679334
1712946191.063255	351	0.6237481403106643
1712946218.5574665	352	0.6296970861341239
1712946239.602747	353	0.6296375068386193
1712946271.668453	354	0.6125650354411393
1712946296.3186078	355	0.6207565127225086
1712946321.222641	356	0.6178734156327899
1712946345.8827567	357	0.6218377137697142
1712946371.766484	358	0.61994731395795
1712946395.1629963	359	0.6038697078495193
1712946421.7744827	360	0.6155683403101924
1712946446.2106683	361	0.6307332541104571
1712946474.6275427	362	0.6100751262492127
1712946501.5239408	363	0.6280293699048461
1712946529.9488814	364	0.6234265433701253
1712946553.6172814	365	0.6162901653726128
1712946579.0791762	366	0.6397384956944869
1712946605.912594	367	0.6007715082398304
1712946634.7453692	368	0.617632271992175
1712946659.3295188	369	0.6226608041601639
1712946684.0346093	370	0.6371880683178728
1712946708.9705973	371	0.6091770223382706
1712946737.040649	372	0.6227614091788164
1712946764.1569824	373	0.6407210131178099
1712946790.3495731	374	0.6320606088362674
1712946815.6565218	375	0.5922611035993035
1712946840.8084724	376	0.6176443681545173
1712946870.713905	377	0.612071314738888
1712946900.170485	378	0.6325861467512274
1712946927.7256875	379	0.6212211286415291
1712946952.5477328	380	0.6339997098018365
1712946974.9265423	381	0.6107245660875669
1712946998.4310606	382	0.6220946612108554
1712947023.4670534	383	0.6426519385206172
1712947050.4684172	384	0.6209684329643494
1712947078.0855875	385	0.6223213017342862
1712947104.1212258	386	0.6266101251364671
1712947129.5831227	387	0.6233688745734753
1712947156.6814551	388	0.6100466566435611
1712947183.0140288	389	0.6352356801923401
1712947209.19166	390	0.6414822256817574
1712947233.5578327	391	0.6004344963972779
1712947260.1563237	392	0.6226491846559453
1712947289.8078756	393	0.6242674866906117
1712947317.4940195	394	0.640622076572921
1712947343.4177327	395	0.6358277012905031
1712947368.2867894	396	0.6322497579220016
1712947393.7406392	397	0.6228569547745539
1712947417.6799834	398	0.6277032521447758
1712947443.1428378	399	0.6347514241676043
1712947469.559388	400	0.6387136777230152
1712947498.5800743	401	0.6347909603123194
1712947523.1812055	402	0.626060912965634
1712947552.122991	403	0.6252552177685733
1712947578.8524375	404	0.6363222197893388
1712947601.2602737	405	0.6315019154070557
1712947625.1256402	406	0.6172946614281926
1712947648.8910427	407	0.6252675447026382
1712947671.0979438	408	0.6281621868851683
1712947697.2156007	409	0.601700523176054
1712947725.039687	410	0.6271705200058784
1712947748.270259	411	0.6336643123815443
1712947770.1312697	412	0.6391025746103043
1712947798.1302755	413	0.6324405845659014
1712947822.4885242	414	0.6219176031212853
1712947847.1546347	415	0.6347971484277589
1712947876.4232357	416	0.6263034976794324
1712947901.6292124	417	0.6327867826883021
1712947924.8787794	418	0.6320308058324959
1712947950.7105184	419	0.6308044491458309
1712947978.8974986	420	0.6270092689422835
1712948004.8072124	421	0.602029007586071
1712948029.4533212	422	0.6409766749059645
1712948054.9491837	423	0.6118002589359947
1712948078.4786491	424	0.6337974280838489
1712948100.7755158	425	0.6222683086420207
1712948123.4622717	426	0.6204169614697052
1712948152.9958355	427	0.620726661941815
1712948178.3547125	428	0.6220934084265394
1712948202.613955	429	0.6131803719552821
1712948226.5373075	430	0.6125436572177103
1712948254.0944865	431	0.604561746527373
1712948281.2738044	432	0.6358708056191097
1712948308.3711307	433	0.6234274048576071
1712948336.037285	434	0.6111916505775878
1712948360.8813362	435	0.6076178411049968
1712948384.6487358	436	0.6182615860955651
1712948409.197883	437	0.6192198840479584
1712948439.530187	438	0.6483517761733787
1712948467.288313	439	0.648928702593298
1712948493.1650307	440	0.6428123771059198
1712948523.7032604	441	0.6409541575776123
1712948550.6746418	442	0.6306158205029545
1712948579.3534656	443	0.6134816759874834
1712948606.362821	444	0.6203021194449438
1712948632.9903178	445	0.6187864844844067
1712948659.8077402	446	0.6302582153058867
1712948684.587778	447	0.6155752816245772
1712948708.420202	448	0.6189938673114765
1712948735.950389	449	0.629889108725931
1712948759.8917403	450	0.6027669272753055
1712948785.545529	451	0.616716958198141
1712948814.513229	452	0.6205036466340436
1712948842.5692875	453	0.6092646426884692
1712948868.780872	454	0.6235037271457711
1712948898.8582926	455	0.6350766774974287
1712948924.7360108	456	0.6232327029079361
1712948954.542478	457	0.6183782839144695
1712948979.0976284	458	0.6168069434122613
1712949006.5368593	459	0.6154192482121187
1712949033.3542747	460	0.628788433545437
1712949060.388638	461	0.639392946482735
1712949084.3839562	462	0.617298830540084
1712949111.282357	463	0.6436368245024949
1712949138.6755936	464	0.6278446318613319
1712949165.823915	465	0.6365339658765682
1712949192.405413	466	0.6307155552275134
1712949219.327805	467	0.589243862311278
1712949246.362152	468	0.6129650301029911
1712949273.9483356	469	0.6183322575541271
1712949304.9444222	470	0.6221520222823442
1712949330.7371745	471	0.6240867285288138
1712949358.633247	472	0.6207783200176353
1712949387.2300663	473	0.6296853114096844
1712949413.144817	474	0.6326609995384915
1712949440.169176	475	0.6266107566173729
1712949466.7746542	476	0.6195597847293405
1712949490.2821496	477	0.6123819222419697
1712949519.0409496	478	0.623999526385818
1712949545.928353	479	0.6236341092104503
1712949569.0359645	480	0.6104206797855649
1712949596.0613184	481	0.6260987504521067
1712949622.6997864	482	0.6328496914160401
1712949650.224996	483	0.6244448445795122
1712949672.9697225	484	0.6292268433722251
1712949699.567216	485	0.6441121476786096
1712949727.060393	486	0.6118442478468765
1712949753.3180234	487	0.6049936300830532
1712949782.2197902	488	0.6126666452980678
1712949805.360383	489	0.6417260362997221
1712949830.1294668	490	0.6263934683880714
1712949855.6503017	491	0.630655663085338
1712949879.570649	492	0.6389314062635594
1712949906.952884	493	0.6399675137184185
1712949930.8822312	494	0.6137508972610966
1712949954.9805324	495	0.6341988032315367
1712949979.826586	496	0.6230879625633617
1712950005.4073684	497	0.6214154692832459
1712950031.5920284	498	0.6329675395135614
1712950058.833316	499	0.6287105019946678
1712950081.6230314	500	0.6478128961288276
1712950108.993276	501	0.6170100966122138
1712950141.1219647	502	0.6249587754106862
1712950169.2250109	503	0.5953148066403574
1712950194.6818364	504	0.6651951223003281
1712950222.2500212	505	0.6454070266840343
1712950248.0258224	506	0.6267969020212543
1712950273.708563	507	0.629234102383093
1712950299.302415	508	0.6522582209244105
1712950324.872235	509	0.6339901069833596
1712950353.140197	510	0.6237019996657696
1712950383.649443	511	0.6285389546770273
1712950408.546481	512	0.6488947149533126
1712950432.1929083	513	0.6427726460230736
1712950460.627817	514	0.6287956485475924
1712950485.6538186	515	0.6273770485791083
1712950511.4555695	516	0.609867164602284
1712950538.2829573	517	0.6219934702737722
1712950568.098447	518	0.6088416983364401
1712950592.569635	519	0.6184364043850181
1712950623.9845755	520	0.6565760306047925
1712950650.0861988	521	0.612410365204563
1712950675.665048	522	0.6186696472062886
1712950702.3135283	523	0.6151425710028395
1712950731.9400458	524	0.6540154073160722
1712950755.28555	525	0.637163450430026
1712950784.5762205	526	0.6482996022506214
1712950809.7821598	527	0.5975661602361251
1712950836.1897166	528	0.5999330234168766
1712950864.6766	529	0.6251467087699357
1712950886.5266123	530	0.6191779609271703
1712950909.0584052	531	0.6397455469843222
1712950932.389938	532	0.6001766392127126
1712950958.7835116	533	0.6229345337569933
1712950985.557947	534	0.6493841061372361
1712951008.662543	535	0.6725926680430991
1712951033.765524	536	0.6220527244052377
1712951056.6711645	537	0.6249785625418233
1712951080.4335997	538	0.6577752346401253
1712951105.3156357	539	0.6122204995280426
1712951130.2116823	540	0.6415528695558318
1712951156.5772474	541	0.6382806641054725
1712951182.586949	542	0.6224946196344169
1712951206.405279	543	0.6477188995779716
1712951231.166401	544	0.6366744270510074
1712951255.3096783	545	0.6382777059952982
1712951280.4436414	546	0.6258233534465131
1712951305.341679	547	0.6070097583574294
1712951329.7158766	548	0.6328727951385821
1712951356.5033123	549	0.630494679305602
1712951386.0638664	550	0.6321536358641805
1712951409.984208	551	0.6167269172917487
1712951435.9928882	552	0.6230308533259784
1712951461.8516178	553	0.5898477610908355
1712951489.0449295	554	0.6339366731894531
1712951516.955998	555	0.6416523390050124
1712951544.758103	556	0.6227084904294312
1712951570.2369587	557	0.6124123094337268
1712951595.5818155	558	0.6057144489445883
1712951622.436262	559	0.6319037628951685
1712951643.650483	560	0.6410290766990125
1712951670.4509175	561	0.6177265454784099
1712951695.8987694	562	0.6252748349072967
1712951723.3359966	563	0.633940036170699
1712951752.3557189	564	0.6360397613324537
1712951774.9104953	565	0.619386072837071
1712951798.717852	566	0.6539975285654357
1712951825.870168	567	0.6235363822761839
1712951850.903202	568	0.6308383649069502
1712951879.000208	569	0.6229646646229834
1712951905.1178577	570	0.6456071132269584
1712951932.307161	571	0.6521199573825718
1712951956.9382856	572	0.6263844374295744
1712951986.1489542	573	0.6136860827695715
1712952010.878038	574	0.6465280963839106
1712952036.8606906	575	0.6432941575900302
1712952061.4568238	576	0.6406421286557512
1712952088.392249	577	0.6003072005161214
1712952110.4042046	578	0.6175466898736053
1712952135.679126	579	0.6431954872832942
1712952160.3542364	580	0.6070442400196292
1712952185.9190607	581	0.6239859396579887
1712952211.5858483	582	0.6091056871731224
1712952239.120033	583	0.623396241151328
1712952264.517921	584	0.6246992887344021
1712952289.1460078	585	0.6801733949881175
1712952313.158358	586	0.6113022226641613
1712952337.6585302	587	0.6037706655375489
1712952362.5225751	588	0.6244644337342371
1712952388.089392	589	0.6214074362180635
1712952414.5739295	590	0.6105335532854307
1712952439.0011158	591	0.6388464932689633
1712952460.3402965	592	0.641577902350803
1712952487.918479	593	0.6344694444390164
1712952513.0174448	594	0.6208907585262267
1712952538.4143305	595	0.6331317716524285
1712952563.0944338	596	0.6400941314717
1712952588.5393038	597	0.6503654883740055
1712952615.4536974	598	0.6124783267997582
1712952637.9794512	599	0.6228364453765094
1712952664.9498634	600	0.6305970706101077
1712952692.363094	601	0.6450630210007827
1712952720.413122	602	0.6428112917505266
1712952749.0869536	603	0.6120143035124663
1712952778.4185731	604	0.6171794140137365
1712952801.2312691	605	0.6277372061019731
1712952823.611121	606	0.6026442732442981
1712952853.6244836	607	0.6380301280935126
1712952880.029075	608	0.6436648116598755
1712952903.654523	609	0.6344736063315338
1712952927.98473	610	0.6501243888731829
1712952955.148048	611	0.6304069038695344
1712952979.4162898	612	0.5903021374468943
1712953004.9021351	613	0.6577275899662329
1712953029.7042048	614	0.5969837050612787
1712953056.869518	615	0.6157740608755161
1712953085.186464	616	0.6310979306533969
1712953109.9945295	617	0.6506650168389624
1712953137.8396227	618	0.6422581895002011
1712953166.5004628	619	0.6147470061689163
1712953190.4767945	620	0.6262134117834124
1712953216.546456	621	0.6408042724741572
1712953242.3362007	622	0.639831576534401
1712953268.7947466	623	0.6066155011128856
1712953293.2029347	624	0.6400320234231304
1712953323.326308	625	0.6401946002042824
1712953350.131735	626	0.6346946977021194
1712953376.7282302	627	0.6254840570947323
1712953401.1703715	628	0.6332584374327035
1712953427.2600658	629	0.6078377669262898
1712953456.945572	630	0.6608558731298563
1712953481.4497387	631	0.6225618901356913
1712953508.2741528	632	0.6161958972651707
1712953534.6027398	633	0.6240495886916836
1712953560.9653056	634	0.6119313730676842
1712953585.226547	635	0.6083576511488363
1712953608.982953	636	0.6217347283792674
1712953634.4528072	637	0.6342965171767648
1712953656.1708603	638	0.625576227980935
1712953681.2888153	639	0.5891252366481436
1712953707.1655133	640	0.6289538148107704
1712953732.960303	641	0.6524134745787513
1712953761.5091743	642	0.6159495005108256
1712953787.707795	643	0.6202830877112374
1712953814.1033516	644	0.613824107156325
1712953842.409297	645	0.5968234633732099
1712953866.0947227	646	0.6372168925877764
1712953893.7658694	647	0.6109957775712033
1712953920.1903849	648	0.6449291725641189
1712953943.382969	649	0.6229753773875898
1712953971.6769447	650	0.6350300836803688
1712953998.4184077	651	0.6787454317005391
1712954022.6676574	652	0.6554458682853226
1712954046.5360122	653	0.6355513324848988
1712954072.1258397	654	0.60343239037203
1712954096.6899724	655	0.6411178891797247
1712954125.633718	656	0.5953728944764634
1712954150.2718282	657	0.6083287553363192
1712954177.5370834	658	0.6096910055562497
1712954200.7656908	659	0.6538982215348645
1712954226.16257	660	0.6243767317554438
1712954253.2729042	661	0.6546422517334519
1712954278.0369794	662	0.6225540985037553
1712954301.9363403	663	0.61774120292534
1712954328.19394	664	0.6676460914663266
1712954355.2612853	665	0.6189601250057573
1712954382.960387	666	0.6325360100217918
1712954405.0783532	667	0.6163009728956795
1712954429.9093738	668	0.6106560316195231
1712954457.4516015	669	0.6012586246484298
1712954482.6075668	670	0.6475242154193706
1712954505.6202028	671	0.6356132651040839
1712954530.623196	672	0.6093614916195629
1712954554.992403	673	0.6558634049662782
1712954580.380284	674	0.6157631246327554
1712954606.9427958	675	0.6175056616573319
1712954630.056398	676	0.6190468135583148
1712954655.007421	677	0.6272408629505647
1712954684.524984	678	0.6357282622183525
1712954712.317098	679	0.5847574926440063
1712954737.582977	680	0.6200360194343676
1712954764.3084297	681	0.6332119086136195
1712954791.7137036	682	0.592909409835848
1712954819.7557335	683	0.6273297712803465
1712954844.4048553	684	0.6020631836452315
1712954870.1656091	685	0.6589179666354659
1712954894.6357815	686	0.6284362233783158
1712954919.7407594	687	0.6143881625567814
1712954944.39786	688	0.6192521587276016
1712954969.6807897	689	0.5963260652703558
1712954995.8833718	690	0.6129478927338095
1712955023.1616447	691	0.6531412024344149
1712955049.1263433	692	0.6246602846744125
1712955074.073397	693	0.6509351876028519
1712955095.7894554	694	0.6664731703019406
1712955122.0780509	695	0.6010162354116544
1712955148.9024706	696	0.6237548721164579
1712955173.379641	697	0.6194517703092768
1712955198.3106718	698	0.6351922017802477
1712955222.4429526	699	0.6371623263467491
1712955249.1963584	700	0.6701856616407544
1712955273.5715952	701	0.6225735087643783
1712955302.6972826	702	0.599738536440559
1712955331.1431775	703	0.6102901882171752
1712955356.817979	704	0.6376327510063465
1712955384.0012853	705	0.6476570926804256
1712955409.900002	706	0.6381754443962363
1712955432.2458634	707	0.6608766980279368
1712955460.2728877	708	0.6216517431102478
1712955486.8113663	709	0.6341028299563264
1712955510.383864	710	0.6183875813024935
1712955538.5468671	711	0.6481379596814946
1712955565.1523125	712	0.6252870785440603
1712955592.1577156	713	0.6262471232600034
1712955616.4909277	714	0.6305038364166027
1712955640.8831265	715	0.6306987941658097
1712955668.182408	716	0.6422109273081317
1712955693.510296	717	0.6511108457421126
1712955717.5196168	718	0.60365140815481
1712955743.5033002	719	0.5818207481909158
1712955772.2331252	720	0.6515197837368937
1712955799.9892528	721	0.5966669844316088
1712955825.999931	722	0.6289677206853614
1712955850.1062198	723	0.631580813691648
1712955875.15721	724	0.6230183597307393
1712955897.989904	725	0.6134821543987973
1712955924.369468	726	0.6280497474982757
1712955948.934612	727	0.6613485877771305
1712955974.0415783	728	0.61326082494828
1712956000.231207	729	0.6342456499251147
1712956026.527761	730	0.6163797596462294
1712956049.2655227	731	0.6031773340053541
1712956073.1748743	732	0.5891357600143283
1712956095.409731	733	0.5952029614875503
1712956121.772337	734	0.638648561559271
1712956146.129545	735	0.5988890503138413
1712956169.7379966	736	0.5961433981264536
1712956196.2985115	737	0.6187196333729352
1712956220.7776735	738	0.627000444300415
1712956246.3464994	739	0.621456225697074
1712956272.0122964	740	0.6718829519712297
1712956298.2378652	741	0.6060444876493706
1712956326.57184	742	0.5791666690420523
1712956356.7121637	743	0.6085028302116438
1712956385.124114	744	0.6033553641822359
1712956406.9491365	745	0.6400706418822042
1712956430.294664	746	0.6299989131135358
1712956458.070788	747	0.605950578220209
1712956483.9415147	748	0.594276315269843
1712956515.095548	749	0.6180302315090901
1712956541.7240305	750	0.6198824795910233
1712956566.9919589	751	0.6174484678102489
1712956596.2555888	752	0.6101655204782627
1712956621.903398	753	0.5984228997478492
1712956646.235612	754	0.6268729020700792
1712956670.9067194	755	0.6473423043369662
1712956697.4801853	756	0.6342463540577036
1712956726.6998763	757	0.6309903406870075
1712956750.5272565	758	0.6300308230544108
1712956778.2283988	759	0.6323159046128208
1712956801.6139126	760	0.599031388057654
1712956826.811854	761	0.6507406236142923
1712956850.4502616	762	0.6469667414023266
1712956874.8874466	763	0.6494828078105301
1712956903.714261	764	0.6030800215908274
1712956926.3720186	765	0.6560969467708943
1712956953.7862475	766	0.6507337202122655
1712956984.040575	767	0.6246729701702544
1712957013.9969947	768	0.6034142537331884
1712957042.0189967	769	0.6293364297329401
1712957067.5488317	770	0.6380105460365901
1712957093.5365658	771	0.6217079536204447
1712957120.4239554	772	0.6634456270027033
1712957146.379658	773	0.6556035148556896
1712957170.0390835	774	0.6423905090224924
1712957197.230399	775	0.6095885453753386
1712957224.188774	776	0.6126753961738437
1712957251.5760157	777	0.6336303449985558
1712957275.031508	778	0.6595337854380001
1712957301.7599638	779	0.6571361441998217
1712957329.1792	780	0.6633550436134737
1712957357.1372533	781	0.6192900822276486
1712957380.5777602	782	0.6581430630571695
1712957405.1558948	783	0.5915093367453381
1712957430.372797	784	0.6559735962168669
1712957459.2066245	785	0.6150518496888556
1712957481.029634	786	0.6224593030613157
1712957508.2269373	787	0.6479939824041997
1712957530.9836547	788	0.6527890807325276
1712957553.9033237	789	0.6640653452234774
1712957582.060333	790	0.6021637178379149
1712957607.7721028	791	0.6110003127281713
1712957630.5447807	792	0.6060476651591084
1712957654.0303092	793	0.6326897532702128
1712957679.106283	794	0.6524228828884767
1712957705.859733	795	0.6150079811803364
1712957730.5918217	796	0.6390970434092533
1712957755.9807093	797	0.6298727866119956
1712957782.1003485	798	0.6255512599673104
1712957808.6558568	799	0.619891175478838
1712957838.4193404	800	0.6519111369678952
1712957863.591288	801	0.6194257644793831
1712957890.1167972	802	0.6268119252791297
1712957913.4803286	803	0.6718662494991738
1712957933.8147922	804	0.6121714557408446
1712957959.5965838	805	0.6215824999013043
1712957988.1044643	806	0.6389006623643309
1712958013.65829	807	0.6698484493039909
1712958037.8295612	808	0.6008435700466402
1712958061.2690785	809	0.626341537747904
1712958090.0838614	810	0.6202619712749641
1712958117.609042	811	0.6153238816262109
1712958140.9915352	812	0.6044240793546521
1712958169.2075458	813	0.6515632483396725
1712958193.00594	814	0.6308925981062247
1712958216.3534346	815	0.5885501352195942
1712958241.7833495	816	0.6268809555618702
1712958268.1858947	817	0.6589854599929427
1712958292.969966	818	0.6211263925331253
1712958316.363482	819	0.6553145483612901
1712958341.0246022	820	0.6374297080552831
1712958370.5201297	821	0.6073213088496626
1712958394.3695295	822	0.6340460954880441
1712958421.5898485	823	0.6251053772693532
1712958448.1223109	824	0.6060864104389561
1712958475.337642	825	0.6504076305628482
1712958499.3869524	826	0.6510895596734954
1712958527.357017	827	0.6615881818174316
1712958553.9265118	828	0.6403905255281794
1712958577.526973	829	0.6007307545538562
1712958598.0903878	830	0.6285683463019051
1712958619.7354636	831	0.6142622638184564
1712958644.6435025	832	0.6425225621793133
1712958670.7831032	833	0.6165197014220457
1712958695.9121134	834	0.6357186030553422
1712958722.2506847	835	0.6008970841533442
1712958747.4946077	836	0.6425154766433152
1712958770.689189	837	0.6396558421320715
1712958797.760532	838	0.5894400440855476
1712958827.700959	839	0.621975647760198
1712958854.6803238	840	0.6286637722253209
1712958879.1485033	841	0.630453892002128
1712958901.4533656	842	0.596362439451279
1712958927.0551443	843	0.6375412569875565
1712958950.878563	844	0.6384273515193785
1712958974.2800822	845	0.6675293163783883
1712959005.719988	846	0.6098248076023528
1712959035.1386168	847	0.6266526183674798
1712959063.4615548	848	0.6200965492076214
1712959089.7531536	849	0.6545214601806576
1712959114.9740858	850	0.6751508766343907
1712959144.253723	851	0.6543062356643466
1712959167.9931304	852	0.6500467817846278
1712959195.8692217	853	0.6061045686343702
1712959220.9281893	854	0.634796314496778
1712959244.938512	855	0.6157132950583554
1712959268.6469028	856	0.6197946013763587
1712959292.2044027	857	0.6186400802396499
1712959315.4969585	858	0.6265520786684451
1712959340.937814	859	0.6451061529663052
1712959363.5645852	860	0.6064399698140558
1712959391.7835608	861	0.6128452680033777
1712959418.3730538	862	0.6285269118972695
1712959443.6779635	863	0.6266775432297712
1712959470.0865116	864	0.6486659648844508
1712959491.1837685	865	0.6556895484559147
1712959517.7592318	866	0.6529179811920343
1712959548.768365	867	0.6433054560910314
1712959577.933021	868	0.6041636598895648
1712959603.7467666	869	0.6410661327326039
1712959632.5185685	870	0.6120594257982974
1712959656.9577484	871	0.6176154551469902
1712959682.7035143	872	0.6120648626156404
1712959704.6894877	873	0.6053454559110317
1712959730.666177	874	0.671572600059308
1712959755.7161682	875	0.6505504974248097
1712959779.930425	876	0.634950542750619
1712959809.0160866	877	0.6470911556708127
1712959835.22175	878	0.5741797267522992
1712959859.739867	879	0.5917430121083574
1712959883.053445	880	0.6361008617600147
1712959910.1637728	881	0.6143789100931234
1712959935.2687418	882	0.6555138277648284
1712959960.224728	883	0.6387269141283953
1712959984.3500464	884	0.6053450540160454
1712960009.6829443	885	0.6270760621885333
1712960037.4290397	886	0.6354405369728813
1712960060.6976285	887	0.6668350970076625
1712960087.9629242	888	0.651061343347027
1712960114.5034254	889	0.5993162790349331
1712960139.699363	890	0.6259514520973667
1712960164.7633512	891	0.5908520128138205
1712960189.4134655	892	0.596430858821772
1712960216.4108338	893	0.6443011856701695
1712960243.4811742	894	0.6188733981674176
1712960271.254261	895	0.6573901053411582
1712960299.759174	896	0.6350814269718562
1712960323.2426689	897	0.6438869194130947
1712960346.861079	898	0.5995482984529515
1712960369.5488598	899	0.6003818680858076
1712960394.2209675	900	0.5995145933008648
1712960419.0910203	901	0.6139756370854352
1712960450.5229652	902	0.621432028764762
1712960479.2517786	903	0.649384505202094
1712960502.8432305	904	0.6415535159805337
1712960532.2317958	905	0.6381968233985755
1712960556.231157	906	0.6266099149215886
1712960582.222808	907	0.605959950123125
1712960611.0146382	908	0.6831004058892518
1712960637.7520814	909	0.6395936096250995
1712960662.725099	910	0.6614103509154894
1712960685.9946663	911	0.6705262127268374
1712960711.8923748	912	0.6547242000488046
1712960737.4282107	913	0.606075970451201
1712960760.8547258	914	0.6056113813372509
1712960786.95337	915	0.6316488861884493
1712960814.182624	916	0.62208944602185
1712960837.9300628	917	0.6767734628766119
1712960864.270633	918	0.64409248318403
1712960892.4456303	919	0.6329158123695978
1712960921.4623494	920	0.6405688400362415
1712960945.7235954	921	0.6395755044974121
1712960972.738954	922	0.6467565168141799
1712960999.4124238	923	0.6353183725386926
1712961024.724325	924	0.6558173916618122
1712961052.4884462	925	0.6381058969171653
1712961077.9942896	926	0.6339377306292049
1712961102.5814185	927	0.5997926220235574
1712961130.055643	928	0.6151956174875203
1712961155.0206604	929	0.6156637991724856
1712961185.0900376	930	0.6324713371802763
1712961211.096728	931	0.600522830409742
1712961238.4889646	932	0.5928136109912843
1712961262.1054115	933	0.6320284869911017
1712961287.7851613	934	0.6506341925839968
1712961311.5506015	935	0.609155981337318
1712961337.3903334	936	0.6002054059692523
1712961365.0644486	937	0.6596703572315512
1712961391.8069248	938	0.6010783767845933
1712961416.451051	939	0.6663995487764345
1712961441.6929746	940	0.6907575368404978
1712961469.736014	941	0.6667513400013746
1712961495.4457874	942	0.6484004489257306
1712961518.2764902	943	0.6073159253887306
1712961544.222195	944	0.6213565155543856
1712961573.7107594	945	0.658583792827213
1712961599.5175	946	0.590032744825523
1712961630.6425502	947	0.6376448756801973
1712961654.8147829	948	0.6570950450376273
1712961684.3973663	949	0.6131249676541605
1712961708.6975918	950	0.6577757721497185
1712961736.426721	951	0.6580934206999121
1712961760.3880565	952	0.6614386775934671
1712961786.671653	953	0.604638334423803
1712961814.1608577	954	0.6178760581794728
1712961838.290139	955	0.6068990922673065
1712961864.5307603	956	0.6193336427145405
1712961890.91231	957	0.6350563300425998
1712961918.8803694	958	0.6122495054898833
1712961944.969026	959	0.6185891651873681
1712961971.20863	960	0.6155179887225181
1712961998.510902	961	0.6344415813071189
1712962023.061051	962	0.6531907283128755
1712962050.3613205	963	0.6725506971648832
1712962077.6025972	964	0.6373282028520922
1712962102.9804895	965	0.6454262291094491
1712962131.308434	966	0.6205533143714062
1712962159.2245002	967	0.6066207143140758
1712962184.8882606	968	0.6415465745774297
1712962211.6607397	969	0.6205795383704853
1712962235.028266	970	0.6031061302844608
1712962264.4598525	971	0.6804227902814439
1712962288.600137	972	0.5994467817968454
1712962314.45586	973	0.6639289858823212
1712962342.8357868	974	0.618024228868233
1712962365.1986282	975	0.5967586820765557
1712962389.9057338	976	0.6160304211165599
1712962415.1046703	977	0.6504704945372992
1712962441.7391694	978	0.6404739674076944
1712962468.135712	979	0.6370274255150203
1712962498.047147	980	0.5890181729584035
1712962520.9738169	981	0.6334926151764295
1712962549.8345904	982	0.6103038718089515
1712962574.340747	983	0.6627185049766121
1712962603.4973855	984	0.6618693968560607
1712962630.9586377	985	0.5938617910892666
1712962656.921347	986	0.6541444692732451
1712962682.3662045	987	0.6586214147756633
1712962710.3602564	988	0.5944697145667727
1712962735.4952185	989	0.6128650657406857
1712962765.347662	990	0.6188699049683576
1712962790.297684	991	0.5826861862584007
1712962814.637902	992	0.6415208688197026
1712962839.0630934	993	0.6508829477414777
1712962865.683574	994	0.6247635459806289
1712962893.5736508	995	0.6146491240716628
1712962918.4816878	996	0.6027960629592821
1712962943.104809	997	0.6172391019383286
1712962969.4183898	998	0.6057051814404929
1712962994.0785162	999	0.6264818548209988
