# Supplementary material for: Achieving consistency in FedSAM using local adaptive distillation on sports image classification
Source: PLoS One. 2025 Oct 17;20(10):e0333210. doi: 10.1371/journal.pone.0333210 (PMC12533856; doi:10.1371/journal.pone.0333210)
Supplement: S1 File — All figures (Figs 1–9) and Tables (Table 1–8) are sequentially numbered in the supplementary files. (ZIP) [file pone.0333210.s001.zip › Support-Information-only-datasets/Original experimental data/sport100/0.4/P2/Scaffold.csv]

Wall time	Step	Value
1741547695.460036	0	0.014000000432133675
1741548002.0623777	1	0.017999999225139618
1741548223.8999588	2	0.017999999225139618
1741548451.0741994	3	0.02800000086426735
1741548678.2695591	4	0.019999999552965164
1741548901.5121396	5	0.02800000086426735
1741549016.5794375	6	0.03799999877810478
1741549237.087063	7	0.052000001072883606
1741549375.004624	8	0.05400000140070915
1741549623.6338847	9	0.07199999690055847
1741549817.5425634	10	0.07400000095367432
1741550062.5130491	11	0.08799999952316284
1741550281.9195368	12	0.11400000005960464
1741550531.0487506	13	0.1379999965429306
1741550760.2516136	14	0.12800000607967377
1741551145.987802	15	0.16200000047683716
1741551452.9252806	16	0.1720000058412552
1741551672.9033375	17	0.16200000047683716
1741551864.205933	18	0.18199999630451202
1741552140.7852132	19	0.1899999976158142
1741552362.4859958	20	0.20200000703334808
1741552665.2830124	21	0.20600000023841858
1741552911.4071178	22	0.23000000417232513
1741553164.3203545	23	0.22200000286102295
1741553388.3409555	24	0.23800000548362732
1741553607.19177	25	0.2460000067949295
1741553824.5049837	26	0.27399998903274536
1741554019.4335086	27	0.257999986410141
1741554268.8239467	28	0.2680000066757202
1741554439.0540707	29	0.26600000262260437
1741554693.5933685	30	0.3140000104904175
1741555000.0337098	31	0.3179999887943268
1741555139.4022372	32	0.3019999861717224
1741555361.0652392	33	0.33799999952316284
1741555611.019472	34	0.335999995470047
1741555883.1042821	35	0.35600000619888306
1741556188.005405	36	0.36399999260902405
1741556299.8021271	37	0.3400000035762787
1741556464.8117514	38	0.3779999911785126
1741556524.4934862	39	0.2939999997615814
1741556693.047722	40	0.36800000071525574
1741557020.8718143	41	0.4059999883174896
1741557300.2923477	42	0.39399999380111694
1741557604.16517	43	0.4000000059604645
1741557800.5196564	44	0.421999990940094
1741557996.2589228	45	0.414000004529953
1741558189.4679961	46	0.42399999499320984
1741558495.7954893	47	0.4359999895095825
1741558740.5539248	48	0.4339999854564667
1741558934.4057844	49	0.4399999976158142
1741559208.5774503	50	0.4699999988079071
1741559537.220951	51	0.48399999737739563
1741559679.7857304	52	0.43799999356269836
1741559928.067147	53	0.4699999988079071
1741560150.0371907	54	0.47600001096725464
1741560373.065071	55	0.4779999852180481
1741560620.8822954	56	0.47999998927116394
1741560812.5125318	57	0.492000013589859
1741561087.5730758	58	0.492000013589859
1741561365.3691065	59	0.5120000243186951
1741561697.7410297	60	0.5199999809265137
1741561895.0092943	61	0.49000000953674316
1741562111.3859093	62	0.4860000014305115
1741562300.6354303	63	0.49399998784065247
1741562599.7982643	64	0.5080000162124634
1741562904.204833	65	0.5120000243186951
1741563125.6237414	66	0.5320000052452087
1741563428.9365087	67	0.5099999904632568
1741563627.1666381	68	0.5019999742507935
1741563906.8662171	69	0.5320000052452087
1741564156.1482701	70	0.527999997138977
1741564375.160624	71	0.5199999809265137
1741564513.7247212	72	0.5139999985694885
1741564709.8548396	73	0.5139999985694885
1741564959.8830545	74	0.5379999876022339
1741565181.4957743	75	0.5019999742507935
1741565403.5431466	76	0.5339999794960022
1741565596.074609	77	0.5360000133514404
1741565740.321721	78	0.5139999985694885
1741565963.7864368	79	0.5299999713897705
1741566236.1463027	80	0.5559999942779541
1741566458.6184833	81	0.5379999876022339
1741566625.8604276	82	0.5440000295639038
1741566876.1602457	83	0.5379999876022339
1741567155.4637349	84	0.5640000104904175
1741567432.2422156	85	0.5460000038146973
1741567683.1082995	86	0.5460000038146973
1741567905.613733	87	0.5559999942779541
1741568103.642567	88	0.5580000281333923
1741568399.1491768	89	0.5519999861717224
1741568646.145661	90	0.5479999780654907
1741568921.8161867	91	0.5680000185966492
1741569034.5761902	92	0.5440000295639038
1741569148.9789517	93	0.5260000228881836
1741569343.6989017	94	0.5460000038146973
1741569486.436027	95	0.5379999876022339
1741569789.2593822	96	0.5519999861717224
1741570118.5381558	97	0.5759999752044678
1741570339.3239026	98	0.5559999942779541
1741570531.3212848	99	0.5540000200271606
1741570808.1019402	100	0.5699999928474426
1741571056.1052063	101	0.5619999766349792
1741571330.345452	102	0.5680000185966492
1741571527.2408395	103	0.5720000267028809
1741571749.6198902	104	0.5720000267028809
1741572020.1622405	105	0.5720000267028809
1741572213.2874508	106	0.5659999847412109
1741572492.4166853	107	0.5820000171661377
1741572717.858404	108	0.5759999752044678
1741572907.0973587	109	0.5580000281333923
1741573153.9441185	110	0.5879999995231628
1741573459.979136	111	0.5740000009536743
1741573710.3345995	112	0.5659999847412109
1741573828.4441805	113	0.5419999957084656
1741574100.126646	114	0.578000009059906
1741574268.3968577	115	0.5360000133514404
1741574545.9952078	116	0.5680000185966492
1741574770.7047367	117	0.5440000295639038
1741574858.6974223	118	0.5580000281333923
1741575109.921747	119	0.5860000252723694
1741575250.670835	120	0.5580000281333923
1741575444.8620548	121	0.5799999833106995
1741575697.4719806	122	0.5860000252723694
1741575921.7195418	123	0.5680000185966492
1741576167.8753426	124	0.6019999980926514
1741576387.351256	125	0.5860000252723694
1741576641.1406956	126	0.5899999737739563
1741576866.066617	127	0.5860000252723694
1741577170.897892	128	0.593999981880188
1741577446.2647114	129	0.5899999737739563
1741577692.713582	130	0.5979999899864197
1741577970.3436105	131	0.5759999752044678
1741578188.044079	132	0.5759999752044678
1741578407.4673285	133	0.5759999752044678
1741578624.875337	134	0.6060000061988831
1741578899.6682181	135	0.5879999995231628
1741579264.8193078	136	0.6000000238418579
1741579407.7633734	137	0.5979999899864197
1741579654.4942656	138	0.593999981880188
1741579952.104791	139	0.5839999914169312
1741580283.9511633	140	0.5799999833106995
1741580503.1196897	141	0.5920000076293945
1741580674.2323325	142	0.5799999833106995
1741581006.2145739	143	0.6159999966621399
1741581200.8507373	144	0.5920000076293945
1741581394.8082309	145	0.5979999899864197
1741581638.440489	146	0.6060000061988831
1741581889.2666726	147	0.6019999980926514
1741582165.2209587	148	0.6060000061988831
1741582277.832436	149	0.5960000157356262
1741582501.7961104	150	0.6079999804496765
1741582615.4317286	151	0.5860000252723694
1741582863.464342	152	0.6140000224113464
1741583058.7953303	153	0.5960000157356262
1741583142.6362395	154	0.5699999928474426
1741583310.0562406	155	0.6060000061988831
1741583613.871642	156	0.6240000128746033
1741583833.6523225	157	0.6140000224113464
1741584077.4552486	158	0.6119999885559082
1741584353.3322656	159	0.6179999709129333
1741584602.8658626	160	0.6119999885559082
1741584795.5530891	161	0.6200000047683716
1741584964.5996969	162	0.5979999899864197
1741585132.082104	163	0.6179999709129333
1741585379.6502724	164	0.6159999966621399
1741585543.5633235	165	0.6200000047683716
1741585765.9326167	166	0.621999979019165
1741585934.055384	167	0.6159999966621399
1741585994.1834736	168	0.5519999861717224
1741586271.3230019	169	0.6039999723434448
1741586493.2112772	170	0.6299999952316284
1741586741.9392157	171	0.628000020980835
1741587069.8099613	172	0.6259999871253967
1741587185.1771474	173	0.6100000143051147
1741587406.0521078	174	0.6119999885559082
1741587602.9987357	175	0.6119999885559082
1741587903.3197463	176	0.6340000033378601
1741588046.3302526	177	0.6039999723434448
1741588295.3236864	178	0.6240000128746033
1741588407.4076035	179	0.5740000009536743
1741588680.3844376	180	0.5960000157356262
1741588927.6839397	181	0.6079999804496765
1741589123.5136003	182	0.6200000047683716
1741589344.1166282	183	0.6119999885559082
1741589568.574922	184	0.6299999952316284
1741589845.1147263	185	0.6179999709129333
1741590035.5240722	186	0.6320000290870667
1741590204.276213	187	0.6240000128746033
1741590424.6652129	188	0.6499999761581421
1741590621.59694	189	0.6200000047683716
1741590682.1806977	190	0.5680000185966492
1741591011.350215	191	0.6100000143051147
1741591286.0036695	192	0.621999979019165
1741591534.7681398	193	0.6320000290870667
1741591707.3827689	194	0.6079999804496765
1741592029.6889234	195	0.6320000290870667
1741592167.1488695	196	0.6039999723434448
1741592307.9407842	197	0.6259999871253967
1741592587.4363136	198	0.6259999871253967
1741592759.2332094	199	0.6200000047683716
1741592949.6009703	200	0.6200000047683716
1741593195.3637936	201	0.6320000290870667
1741593361.836312	202	0.6100000143051147
1741593507.0030327	203	0.6140000224113464
1741593725.384902	204	0.6179999709129333
1741593947.718677	205	0.6200000047683716
1741594168.254201	206	0.6200000047683716
1741594415.5964842	207	0.6340000033378601
1741594690.3340342	208	0.6340000033378601
1741594941.9512844	209	0.628000020980835
1741595214.9348328	210	0.6240000128746033
1741595409.9886465	211	0.6299999952316284
1741595795.844457	212	0.6320000290870667
1741596154.4790604	213	0.6420000195503235
1741596428.6541317	214	0.6420000195503235
1741596735.720306	215	0.6359999775886536
1741596928.4093935	216	0.6420000195503235
1741597125.0441718	217	0.6320000290870667
1741597344.516932	218	0.6380000114440918
1741597597.652903	219	0.6420000195503235
1741597792.8289247	220	0.6380000114440918
1741598065.3332129	221	0.6340000033378601
1741598311.3529565	222	0.6480000019073486
1741598478.782354	223	0.6000000238418579
1741598777.5634444	224	0.6420000195503235
1741598977.3070025	225	0.6320000290870667
1741599221.9107368	226	0.621999979019165
1741599389.857753	227	0.6159999966621399
1741599639.3586607	228	0.656000018119812
1741599834.1751783	229	0.621999979019165
1741600002.6604393	230	0.628000020980835
1741600246.5535922	231	0.6399999856948853
1741600517.9727826	232	0.6420000195503235
1741600715.7667863	233	0.6299999952316284
1741600908.439847	234	0.6179999709129333
1741601182.760341	235	0.6420000195503235
1741601456.4510863	236	0.621999979019165
1741601652.0762992	237	0.6299999952316284
1741601846.6147745	238	0.6299999952316284
1741602044.2343428	239	0.6359999775886536
1741602214.9708967	240	0.6340000033378601
1741602405.4874747	241	0.6639999747276306
1741602680.4212558	242	0.6620000004768372
1741602872.8277137	243	0.6579999923706055
1741603169.2701406	244	0.6439999938011169
1741603387.2828631	245	0.628000020980835
1741603552.2244823	246	0.628000020980835
1741603798.782448	247	0.6380000114440918
1741603939.0436432	248	0.6380000114440918
1741604159.7946506	249	0.6320000290870667
1741604378.3858292	250	0.6380000114440918
1741604625.1470175	251	0.6340000033378601
1741604872.408008	252	0.6499999761581421
1741605065.5600712	253	0.6299999952316284
1741605282.9453876	254	0.6359999775886536
1741605583.5927176	255	0.6380000114440918
1741605860.7701044	256	0.6520000100135803
1741606027.7186582	257	0.6439999938011169
1741606221.9945006	258	0.6420000195503235
1741606413.826808	259	0.6259999871253967
1741606687.2046063	260	0.6399999856948853
1741606960.2920473	261	0.6639999747276306
1741607126.6957178	262	0.6420000195503235
1741607318.4531128	263	0.6520000100135803
1741607462.2182753	264	0.6299999952316284
1741607658.0268028	265	0.6380000114440918
1741607851.5876753	266	0.6420000195503235
1741607992.215531	267	0.628000020980835
1741608265.196401	268	0.6639999747276306
1741608512.8292694	269	0.6520000100135803
1741608818.3427088	270	0.6499999761581421
1741609063.0904424	271	0.656000018119812
1741609333.7697144	272	0.6520000100135803
1741609553.3162284	273	0.6539999842643738
1741609826.2648358	274	0.6620000004768372
1741610044.010132	275	0.6420000195503235
1741610208.8577394	276	0.6660000085830688
1741610454.4158227	277	0.6420000195503235
1741610649.6715143	278	0.6340000033378601
1741610842.18118	279	0.6399999856948853
1741611009.6808321	280	0.6399999856948853
1741611310.5846326	281	0.6539999842643738
1741611585.5848393	282	0.6439999938011169
1741611752.3077295	283	0.6420000195503235
1741612025.7597	284	0.6399999856948853
1741612354.9058008	285	0.6480000019073486
1741612684.2523875	286	0.6579999923706055
1741612960.0276341	287	0.6520000100135803
1741613127.8484292	288	0.6520000100135803
1741613238.849109	289	0.6179999709129333
1741613512.0791297	290	0.6359999775886536
1741613734.2027986	291	0.6480000019073486
1741613985.275512	292	0.6639999747276306
1741614203.187802	293	0.6499999761581421
1741614395.191299	294	0.6579999923706055
1741614507.4194334	295	0.6200000047683716
1741614645.2546108	296	0.6480000019073486
1741614972.7824998	297	0.6620000004768372
1741615167.1278045	298	0.6579999923706055
1741615409.360502	299	0.6480000019073486
