# Supplementary material for: Achieving consistency in FedSAM using local adaptive distillation on sports image classification
Source: PLoS One. 2025 Oct 17;20(10):e0333210. doi: 10.1371/journal.pone.0333210 (PMC12533856; doi:10.1371/journal.pone.0333210)
Supplement: S1 File — All figures (Figs 1–9) and Tables (Table 1–8) are sequentially numbered in the supplementary files. (ZIP) [file pone.0333210.s001.zip › Support-Information-only-datasets/Original experimental data/sport100/0.8/D1/A-FedSAM.csv]

Wall time	Step	Value
1742105189.1187108	0	0.009999999776482582
1742105674.884903	1	0.012000000104308128
1742106133.9636476	2	0.014000000432133675
1742106592.8539026	3	0.01600000075995922
1742106954.113245	4	0.019999999552965164
1742107393.1868825	5	0.01600000075995922
1742107751.8872013	6	0.02199999988079071
1742108162.6879988	7	0.026000000536441803
1742108574.3417232	8	0.024000000208616257
1742109011.8621745	9	0.03200000151991844
1742109447.6981297	10	0.03400000184774399
1742109856.6598136	11	0.04600000008940697
1742110242.2573109	12	0.05400000140070915
1742110654.5939624	13	0.0560000017285347
1742111065.541031	14	0.057999998331069946
1742111474.6303365	15	0.07599999755620956
1742111960.8316786	16	0.08399999886751175
1742112397.3203554	17	0.08799999952316284
1742112784.4612598	18	0.07800000160932541
1742113248.444353	19	0.08399999886751175
1742113657.73863	20	0.09200000017881393
1742114096.2172472	21	0.09799999743700027
1742114506.7252917	22	0.1120000034570694
1742114894.1272478	23	0.11999999731779099
1742115278.0082798	24	0.12399999797344208
1742115762.4448705	25	0.1340000033378601
1742116228.7413583	26	0.15000000596046448
1742116588.6651974	27	0.15199999511241913
1742116971.94448	28	0.15800000727176666
1742117392.5846834	29	0.17000000178813934
1742117811.2798111	30	0.17800000309944153
1742118227.5667958	31	0.1860000044107437
1742118642.7583551	32	0.20000000298023224
1742119034.1967816	33	0.20200000703334808
1742119424.5674517	34	0.21799999475479126
1742119842.5997438	35	0.21799999475479126
1742120261.2071612	36	0.2160000056028366
1742120678.5655909	37	0.23800000548362732
1742121094.0657125	38	0.25200000405311584
1742121408.5976508	39	0.2460000067949295
1742121826.3780308	40	0.2680000066757202
1742122320.0897253	41	0.27399998903274536
1742122735.680178	42	0.2800000011920929
1742123153.0391924	43	0.2939999997615814
1742123543.6326098	44	0.30000001192092896
1742123959.1304483	45	0.3100000023841858
1742124376.9199347	46	0.32199999690055847
1742124844.5249126	47	0.33799999952316284
1742125312.5236142	48	0.328000009059906
1742125675.4943302	49	0.34200000762939453
1742126091.8230693	50	0.3440000116825104
1742126586.4959674	51	0.3540000021457672
1742126974.8446503	52	0.36000001430511475
1742127416.1968248	53	0.3700000047683716
1742127833.0614512	54	0.3580000102519989
1742128197.6133227	55	0.36800000071525574
1742128564.281028	56	0.3840000033378601
1742128981.5415335	57	0.38199999928474426
1742129423.624059	58	0.3799999952316284
1742129891.9108038	59	0.4020000100135803
1742130361.1014974	60	0.40799999237060547
1742130725.1036835	61	0.41200000047683716
1742131139.2052412	62	0.41999998688697815
1742131608.1841362	63	0.421999990940094
1742132129.6034973	64	0.44600000977516174
1742132622.0693786	65	0.4519999921321869
1742133089.959908	66	0.44999998807907104
1742133534.153986	67	0.4300000071525574
1742133924.8666887	68	0.4580000042915344
1742134419.84353	69	0.44600000977516174
1742134835.610405	70	0.4519999921321869
1742135203.0220277	71	0.44200000166893005
1742135699.466694	72	0.4580000042915344
1742136144.071066	73	0.46000000834465027
1742136560.530587	74	0.46799999475479126
1742136977.5288267	75	0.4580000042915344
1742137264.2385783	76	0.4860000014305115
1742137732.7324836	77	0.4779999852180481
1742138096.7652924	78	0.4880000054836273
1742138539.3101544	79	0.4959999918937683
1742138928.56322	80	0.49000000953674316
1742139372.3536868	81	0.49399998784065247
1742139762.4464774	82	0.5059999823570251
1742140177.8588574	83	0.5019999742507935
1742140566.434154	84	0.5019999742507935
1742141034.803793	85	0.515999972820282
1742141452.1963928	86	0.5180000066757202
1742141842.5843205	87	0.5220000147819519
1742142260.027808	88	0.5120000243186951
1742142730.7318528	89	0.5120000243186951
1742143174.6238453	90	0.5360000133514404
1742143619.5665054	91	0.5320000052452087
1742143984.3130968	92	0.5260000228881836
1742144426.2019556	93	0.5360000133514404
1742144866.6033978	94	0.5260000228881836
1742145230.7311475	95	0.5440000295639038
1742145644.3859386	96	0.5379999876022339
1742146034.1263664	97	0.5519999861717224
1742146450.61412	98	0.5360000133514404
1742146814.8316567	99	0.5440000295639038
1742147178.588395	100	0.5360000133514404
1742147622.733772	101	0.550000011920929
1742148065.7974162	102	0.5460000038146973
1742148456.2939827	103	0.5540000200271606
1742148874.1162539	104	0.5519999861717224
1742149315.904881	105	0.5460000038146973
1742149654.7958786	106	0.5720000267028809
1742150098.9120502	107	0.5559999942779541
1742150543.3585103	108	0.5600000023841858
1742150959.8808134	109	0.5680000185966492
1742151453.9429624	110	0.593999981880188
1742151921.6818082	111	0.5759999752044678
1742152259.5739217	112	0.5839999914169312
1742152623.438009	113	0.5640000104904175
1742153064.9311068	114	0.5860000252723694
1742153508.1891851	115	0.578000009059906
1742153924.01349	116	0.578000009059906
1742154316.5866766	117	0.5820000171661377
1742154629.4162705	118	0.5839999914169312
1742155098.3638911	119	0.5820000171661377
1742155488.3475604	120	0.5899999737739563
1742155876.9205139	121	0.5920000076293945
1742156371.269034	122	0.5920000076293945
1742156865.7728524	123	0.578000009059906
1742157335.707903	124	0.5839999914169312
1742157777.3401625	125	0.5839999914169312
1742158220.968982	126	0.5839999914169312
1742158689.0926006	127	0.5960000157356262
1742159155.990251	128	0.5860000252723694
1742159571.9780202	129	0.593999981880188
1742159987.4714563	130	0.5899999737739563
1742160456.067828	131	0.5759999752044678
1742160795.6029677	132	0.5920000076293945
1742161236.828562	133	0.5899999737739563
1742161600.2737331	134	0.578000009059906
1742162016.1283379	135	0.5899999737739563
1742162535.325468	136	0.6019999980926514
1742162923.8732219	137	0.6039999723434448
1742163260.6977613	138	0.6060000061988831
1742163700.3476882	139	0.5860000252723694
1742164116.6691732	140	0.5860000252723694
1742164584.797594	141	0.5899999737739563
1742164974.1883783	142	0.6100000143051147
1742165443.0534062	143	0.5979999899864197
1742165884.9746718	144	0.5839999914169312
1742166350.8440046	145	0.6060000061988831
1742166790.5933986	146	0.6000000238418579
1742167231.0645614	147	0.6000000238418579
1742167672.9703326	148	0.6159999966621399
1742167906.7283428	149	0.5820000171661377
1742168294.813238	150	0.6100000143051147
1742168657.3946645	151	0.6019999980926514
1742169123.2521722	152	0.6159999966621399
1742169613.0681698	153	0.6060000061988831
1742169923.167621	154	0.6140000224113464
1742170363.101953	155	0.6119999885559082
1742170828.2875452	156	0.6060000061988831
1742171268.6754885	157	0.6079999804496765
1742171632.6389806	158	0.6079999804496765
1742172072.0611448	159	0.6159999966621399
1742172487.252491	160	0.6159999966621399
1742172899.9434068	161	0.6039999723434448
1742173260.71834	162	0.5979999899864197
1742173622.09298	163	0.621999979019165
1742174061.4222777	164	0.6119999885559082
1742174321.231844	165	0.6140000224113464
1742174734.6924903	166	0.6179999709129333
1742175069.7004092	167	0.6060000061988831
1742175431.8110619	168	0.6140000224113464
1742175871.5542414	169	0.6119999885559082
1742176310.8529174	170	0.6179999709129333
1742176751.0093338	171	0.6200000047683716
1742177239.003322	172	0.6200000047683716
1742177703.3273067	173	0.6179999709129333
1742178089.3727648	174	0.628000020980835
1742178503.5064006	175	0.6100000143051147
1742178865.984238	176	0.6179999709129333
1742179381.5604422	177	0.6039999723434448
1742179743.4740624	178	0.6259999871253967
1742180078.1504576	179	0.6200000047683716
1742180543.3228981	180	0.628000020980835
1742180956.2443178	181	0.6259999871253967
1742181369.4449031	182	0.6359999775886536
1742181729.3760626	183	0.621999979019165
1742182169.7875147	184	0.6240000128746033
1742182610.075568	185	0.6259999871253967
1742183022.7080073	186	0.6200000047683716
1742183485.7596564	187	0.6140000224113464
1742183897.1348834	188	0.6179999709129333
1742184283.662898	189	0.6179999709129333
1742184672.440078	190	0.6159999966621399
1742185060.5093417	191	0.6200000047683716
1742185501.598872	192	0.6140000224113464
1742185915.6074224	193	0.628000020980835
1742186355.5346766	194	0.6240000128746033
1742186821.9350119	195	0.6159999966621399
1742187261.5163221	196	0.6119999885559082
1742187724.8023748	197	0.6340000033378601
1742188164.3343601	198	0.6060000061988831
1742188524.4850302	199	0.6100000143051147
1742188833.2788477	200	0.6259999871253967
1742189246.342907	201	0.6359999775886536
1742189582.5162501	202	0.6240000128746033
1742189997.3650584	203	0.6179999709129333
1742190385.2109306	204	0.6159999966621399
1742190772.7168798	205	0.6200000047683716
1742191237.239059	206	0.6240000128746033
1742191675.383766	207	0.6259999871253967
1742192063.1023314	208	0.6179999709129333
1742192449.1696918	209	0.6240000128746033
1742192811.4793758	210	0.6320000290870667
1742193200.2523737	211	0.6159999966621399
1742193588.664065	212	0.6320000290870667
1742194003.0361252	213	0.628000020980835
1742194442.693057	214	0.6259999871253967
1742194908.779279	215	0.628000020980835
1742195345.8484204	216	0.6200000047683716
1742195860.4948237	217	0.6200000047683716
1742196324.5042756	218	0.621999979019165
1742196711.9229999	219	0.6380000114440918
1742197125.9185057	220	0.6179999709129333
1742197590.5809143	221	0.6259999871253967
1742198029.8461554	222	0.6340000033378601
1742198312.6108575	223	0.6359999775886536
1742198751.400323	224	0.6399999856948853
1742199088.25957	225	0.6320000290870667
1742199525.446286	226	0.6320000290870667
1742199885.2849984	227	0.6320000290870667
1742200323.6800258	228	0.6240000128746033
1742200761.9939284	229	0.6340000033378601
1742201148.515581	230	0.6460000276565552
1742201562.706719	231	0.6340000033378601
1742202026.322876	232	0.6340000033378601
1742202361.976975	233	0.6420000195503235
1742202748.8484638	234	0.6480000019073486
1742203135.2073617	235	0.6340000033378601
1742203504.541077	236	0.6240000128746033
1742203886.2468064	237	0.6380000114440918
1742204140.3614967	238	0.6340000033378601
1742204546.858738	239	0.6399999856948853
1742204924.9009526	240	0.6460000276565552
1742205304.625704	241	0.6340000033378601
1742205733.6341295	242	0.6320000290870667
1742206138.0484607	243	0.6520000100135803
1742206568.8628347	244	0.6359999775886536
1742206895.745298	245	0.6380000114440918
1742207299.6902215	246	0.6240000128746033
1742207678.8720915	247	0.6420000195503235
1742208107.1551297	248	0.6499999761581421
1742208536.2273467	249	0.6539999842643738
1742208990.6582575	250	0.628000020980835
1742209343.4321594	251	0.6399999856948853
1742209746.7281978	252	0.656000018119812
1742210200.4954972	253	0.6340000033378601
1742210628.2367804	254	0.6299999952316284
1742211109.3967197	255	0.6320000290870667
1742211563.4174044	256	0.6320000290870667
1742211917.1154988	257	0.6439999938011169
1742212346.3074193	258	0.6439999938011169
1742212725.3687022	259	0.6399999856948853
1742213153.568454	260	0.6460000276565552
1742213580.229892	261	0.6399999856948853
1742213982.0786438	262	0.6320000290870667
1742214335.1144843	263	0.6320000290870667
1742214739.2782981	264	0.6480000019073486
1742215169.727275	265	0.6439999938011169
1742215548.3209703	266	0.6340000033378601
1742215876.090272	267	0.6380000114440918
1742216330.763172	268	0.6499999761581421
1742216708.3943448	269	0.6480000019073486
1742217111.0322454	270	0.6420000195503235
1742217590.4307003	271	0.6359999775886536
1742217968.8386886	272	0.628000020980835
1742218374.2673228	273	0.6380000114440918
1742218803.5275598	274	0.6380000114440918
1742219105.7516139	275	0.6499999761581421
1742219433.333125	276	0.6420000195503235
1742219913.515219	277	0.6460000276565552
1742220315.9040384	278	0.6399999856948853
1742220693.911216	279	0.6499999761581421
1742221097.2847693	280	0.6499999761581421
1742221576.4113576	281	0.656000018119812
1742221980.1134608	282	0.6480000019073486
1742222410.324896	283	0.6600000262260437
1742222839.6693883	284	0.6520000100135803
1742223318.6534772	285	0.6579999923706055
1742223696.3550503	286	0.6460000276565552
1742224123.712729	287	0.6499999761581421
1742224580.8411539	288	0.6499999761581421
1742224972.120443	289	0.6480000019073486
1742225429.1083574	290	0.6399999856948853
1742225858.541292	291	0.6579999923706055
1742226262.5693505	292	0.6520000100135803
1742226665.786621	293	0.6600000262260437
1742227095.487937	294	0.671999990940094
1742227498.786902	295	0.6539999842643738
1742227928.0551937	296	0.6520000100135803
1742228330.5475109	297	0.656000018119812
1742228760.3056946	298	0.6480000019073486
1742229164.8347938	299	0.6499999761581421
