# Supplementary material for: Achieving consistency in FedSAM using local adaptive distillation on sports image classification
Source: PLoS One. 2025 Oct 17;20(10):e0333210. doi: 10.1371/journal.pone.0333210 (PMC12533856; doi:10.1371/journal.pone.0333210)
Supplement: S1 File — All figures (Figs 1–9) and Tables (Table 1–8) are sequentially numbered in the supplementary files. (ZIP) [file pone.0333210.s001.zip › Support-Information-only-datasets/Original experimental data/sport100/0.8/D1/Fedavg.csv]

Wall time	Step	Value
1741924304.3981085	0	0.009999999776482582
1741924493.2401462	1	0.009999999776482582
1741924673.3413324	2	0.01600000075995922
1741924851.5347762	3	0.02199999988079071
1741924984.7615023	4	0.02800000086426735
1741925149.9804265	5	0.02800000086426735
1741925286.139245	6	0.026000000536441803
1741925443.5287604	7	0.04399999976158142
1741925597.554616	8	0.03999999910593033
1741925764.777361	9	0.05400000140070915
1741925932.1790624	10	0.06599999964237213
1741926089.5521219	11	0.06599999964237213
1741926240.5440166	12	0.05400000140070915
1741926401.7683573	13	0.07400000095367432
1741926557.867796	14	0.07400000095367432
1741926709.839422	15	0.09200000017881393
1741926895.0225859	16	0.11400000005960464
1741927058.9133418	17	0.1120000034570694
1741927207.3056054	18	0.12800000607967377
1741927384.0839875	19	0.12999999523162842
1741927541.7299836	20	0.14800000190734863
1741927711.0141022	21	0.15800000727176666
1741927873.0051472	22	0.15600000321865082
1741928020.6866663	23	0.1599999964237213
1741928170.0102265	24	0.15800000727176666
1741928346.1892447	25	0.1720000058412552
1741928511.639638	26	0.16599999368190765
1741928641.2964702	27	0.18199999630451202
1741928777.8280847	28	0.17599999904632568
1741928935.2721438	29	0.17599999904632568
1741929089.0788927	30	0.1979999989271164
1741929248.8951852	31	0.20000000298023224
1741929409.127842	32	0.18199999630451202
1741929557.136096	33	0.19200000166893005
1741929707.122339	34	0.20399999618530273
1741929865.7064278	35	0.20200000703334808
1741930021.0124974	36	0.1940000057220459
1741930176.1768885	37	0.21199999749660492
1741930333.4925494	38	0.2280000001192093
1741930453.387714	39	0.23800000548362732
1741930611.5447927	40	0.22599999606609344
1741930803.8409576	41	0.2280000001192093
1741930965.09234	42	0.2460000067949295
1741931125.288888	43	0.24199999868869781
1741931275.7710407	44	0.25
1741931433.5879955	45	0.2639999985694885
1741931590.4909105	46	0.27000001072883606
1741931764.398643	47	0.27399998903274536
1741931940.0714555	48	0.2680000066757202
1741932079.1069162	49	0.2720000147819519
1741932237.3328402	50	0.2720000147819519
1741932426.6040642	51	0.2800000011920929
1741932575.922427	52	0.2800000011920929
1741932744.7716837	53	0.27000001072883606
1741932905.1377854	54	0.2800000011920929
1741933044.0514839	55	0.2980000078678131
1741933181.7231534	56	0.28999999165534973
1741933339.3755584	57	0.28999999165534973
1741933506.2983506	58	0.30000001192092896
1741933683.935721	59	0.28999999165534973
1741933862.1809883	60	0.3140000104904175
1741934001.4518282	61	0.2980000078678131
1741934161.9561183	62	0.3059999942779541
1741934339.7896838	63	0.3179999887943268
1741934534.3612363	64	0.3160000145435333
1741934717.9083812	65	0.3199999928474426
1741934897.0548818	66	0.335999995470047
1741935066.637301	67	0.3140000104904175
1741935215.4909606	68	0.3140000104904175
1741935406.956238	69	0.3100000023841858
1741935564.018765	70	0.3019999861717224
1741935704.9740264	71	0.3100000023841858
1741935892.7303097	72	0.32199999690055847
1741936059.2743824	73	0.3240000009536743
1741936216.947266	74	0.34200000762939453
1741936376.0743701	75	0.335999995470047
1741936482.9820006	76	0.3160000145435333
1741936657.6960948	77	0.335999995470047
1741936799.2714229	78	0.328000009059906
1741936968.9400802	79	0.33399999141693115
1741937122.1766074	80	0.3400000035762787
1741937291.2146823	81	0.34200000762939453
1741937439.1226094	82	0.3440000116825104
1741937598.54966	83	0.3540000021457672
1741937746.7688816	84	0.3400000035762787
1741937922.486583	85	0.3400000035762787
1741938079.9226453	86	0.35199999809265137
1741938228.6836507	87	0.34200000762939453
1741938390.4589045	88	0.335999995470047
1741938569.7726538	89	0.3540000021457672
1741938741.5771203	90	0.34200000762939453
1741938910.9964175	91	0.34599998593330383
1741939049.0448318	92	0.35600000619888306
1741939217.3957286	93	0.3440000116825104
1741939384.0090926	94	0.3440000116825104
1741939523.3349445	95	0.33399999141693115
1741939682.4970639	96	0.35199999809265137
1741939829.8438952	97	0.3499999940395355
1741939987.9899607	98	0.3659999966621399
1741940125.0828328	99	0.36399999260902405
1741940262.1059406	100	0.35199999809265137
1741940427.035519	101	0.3580000102519989
1741940594.2667406	102	0.35600000619888306
1741940743.2763271	103	0.3580000102519989
1741940904.1291559	104	0.35199999809265137
1741941070.6240482	105	0.3540000021457672
1741941202.1331074	106	0.3479999899864197
1741941369.2552955	107	0.3720000088214874
1741941536.7013788	108	0.3720000088214874
1741941696.236015	109	0.36000001430511475
1741941883.7087553	110	0.37400001287460327
1741942060.4920506	111	0.3779999911785126
1741942188.4511213	112	0.3720000088214874
1741942324.773712	113	0.3700000047683716
1741942492.3243768	114	0.3720000088214874
1741942659.8212357	115	0.3779999911785126
1741942817.253657	116	0.3580000102519989
1741942966.9132893	117	0.3720000088214874
1741943084.997448	118	0.3499999940395355
1741943262.7434146	119	0.3720000088214874
1741943411.735192	120	0.37400001287460327
1741943561.4437327	121	0.3700000047683716
1741943752.6335256	122	0.36000001430511475
1741943935.649441	123	0.36800000071525574
1741944115.0570033	124	0.3720000088214874
1741944285.7865226	125	0.3720000088214874
1741944449.9333146	126	0.3720000088214874
1741944626.7246513	127	0.36399999260902405
1741944806.2500834	128	0.37599998712539673
1741944965.9693875	129	0.3779999911785126
1741945122.8333642	130	0.3720000088214874
1741945300.9424453	131	0.3720000088214874
1741945429.5104241	132	0.3580000102519989
1741945595.5068989	133	0.3799999952316284
1741945736.430614	134	0.3619999885559082
1741945895.3716412	135	0.3619999885559082
1741946096.650866	136	0.38999998569488525
1741946244.0237608	137	0.38199999928474426
1741946373.656283	138	0.38600000739097595
1741946538.862852	139	0.38600000739097595
1741946696.4658914	140	0.38199999928474426
1741946872.4499822	141	0.3799999952316284
1741947021.2909167	142	0.38600000739097595
1741947199.7806058	143	0.39399999380111694
1741947370.5929992	144	0.39800000190734863
1741947546.9053612	145	0.39399999380111694
1741947716.875175	146	0.38600000739097595
1741947880.4574838	147	0.3779999911785126
1741948047.4160604	148	0.37400001287460327
1741948136.9872162	149	0.3700000047683716
1741948287.7674155	150	0.38600000739097595
1741948426.2813923	151	0.3919999897480011
1741948605.7795472	152	0.39399999380111694
1741948794.1966193	153	0.3799999952316284
1741948918.7451005	154	0.3659999966621399
1741949086.4632812	155	0.38999998569488525
1741949265.7895563	156	0.39399999380111694
1741949430.3534613	157	0.3880000114440918
1741949567.7527146	158	0.3799999952316284
1741949736.254853	159	0.37400001287460327
1741949896.7456791	160	0.37599998712539673
1741950053.987929	161	0.37599998712539673
1741950196.703256	162	0.37400001287460327
1741950337.391086	163	0.3840000033378601
1741950504.2373917	164	0.3959999978542328
1741950601.933955	165	0.37400001287460327
1741950760.0432885	166	0.38199999928474426
1741950888.0093548	167	0.37400001287460327
1741951024.954422	168	0.3959999978542328
1741951195.7989683	169	0.39399999380111694
1741951363.674422	170	0.38999998569488525
1741951531.9637911	171	0.3880000114440918
1741951714.4626825	172	0.3880000114440918
1741951890.3911808	173	0.39399999380111694
1741952040.0198486	174	0.3880000114440918
1741952193.2764683	175	0.37400001287460327
1741952332.0746796	176	0.3840000033378601
1741952529.9443388	177	0.38600000739097595
1741952669.167134	178	0.39399999380111694
1741952798.2489202	179	0.38999998569488525
1741952973.8790486	180	0.38999998569488525
1741953129.7953484	181	0.38999998569488525
1741953288.0367384	182	0.3840000033378601
1741953427.0483477	183	0.3700000047683716
1741953593.508706	184	0.3880000114440918
1741953757.6530101	185	0.37599998712539673
1741953915.2962675	186	0.3799999952316284
1741954092.8605566	187	0.3919999897480011
1741954252.304248	188	0.38199999928474426
1741954402.5486598	189	0.37400001287460327
1741954553.7388828	190	0.3959999978542328
1741954704.806169	191	0.38999998569488525
1741954871.796384	192	0.39800000190734863
1741955031.2287729	193	0.3919999897480011
1741955195.607185	194	0.3959999978542328
1741955372.2696996	195	0.37400001287460327
1741955540.5153227	196	0.38999998569488525
1741955719.2917244	197	0.3779999911785126
1741955891.3088772	198	0.4000000059604645
1741956031.6885574	199	0.38600000739097595
1741956151.91696	200	0.38999998569488525
1741956315.055469	201	0.3880000114440918
1741956445.6086829	202	0.39800000190734863
1741956602.6904778	203	0.3919999897480011
1741956750.09995	204	0.39800000190734863
1741956899.187193	205	0.4000000059604645
1741957077.445884	206	0.38999998569488525
1741957245.5762787	207	0.3959999978542328
1741957394.7860982	208	0.39399999380111694
1741957545.6822329	209	0.38600000739097595
1741957686.5179412	210	0.3799999952316284
1741957836.5012498	211	0.39399999380111694
1741957989.8296046	212	0.37400001287460327
1741958141.6500642	213	0.38999998569488525
1741958312.3824863	214	0.38199999928474426
1741958488.328511	215	0.38999998569488525
1741958658.20043	216	0.37599998712539673
1741958856.2768025	217	0.3779999911785126
1741959038.3472548	218	0.3880000114440918
1741959188.6363344	219	0.3880000114440918
1741959350.1025906	220	0.3720000088214874
1741959530.8616776	221	0.3880000114440918
1741959699.84918	222	0.41600000858306885
1741959806.6097322	223	0.40400001406669617
1741959977.1353736	224	0.3799999952316284
1741960105.0245118	225	0.39800000190734863
1741960271.206719	226	0.38999998569488525
1741960413.57561	227	0.3779999911785126
1741960581.086532	228	0.38600000739097595
1741960750.5034533	229	0.3959999978542328
1741960903.6085846	230	0.4000000059604645
1741961063.5180116	231	0.3919999897480011
1741961239.1219988	232	0.3919999897480011
1741961368.8287704	233	0.39399999380111694
1741961518.2461472	234	0.39800000190734863
1741961664.836	235	0.3840000033378601
1741961800.5799706	236	0.39399999380111694
1741961950.614667	237	0.38999998569488525
1741962049.211926	238	0.38999998569488525
1741962209.548519	239	0.4020000100135803
1741962359.4438243	240	0.3880000114440918
1741962510.131103	241	0.39800000190734863
1741962680.9586017	242	0.39399999380111694
1741962840.1540349	243	0.3919999897480011
1741963007.0502133	244	0.4059999883174896
1741963136.2055297	245	0.3919999897480011
1741963291.384773	246	0.414000004529953
1741963439.2457876	247	0.4099999964237213
1741963607.6209605	248	0.414000004529953
1741963776.9167423	249	0.41600000858306885
1741963958.2320342	250	0.41600000858306885
1741964096.6727717	251	0.38600000739097595
1741964253.924188	252	0.4180000126361847
1741964426.622046	253	0.40400001406669617
1741964593.733532	254	0.421999990940094
1741964780.9950764	255	0.40400001406669617
1741964959.386119	256	0.40400001406669617
1741965094.56019	257	0.41600000858306885
1741965261.2862532	258	0.421999990940094
1741965409.223388	259	0.41200000047683716
1741965578.6664956	260	0.414000004529953
1741965745.6289802	261	0.41999998688697815
1741965902.7928483	262	0.4180000126361847
1741966042.7119818	263	0.421999990940094
1741966199.3252025	264	0.421999990940094
1741966366.0147996	265	0.4180000126361847
1741966515.6807892	266	0.4020000100135803
1741966645.3962324	267	0.414000004529953
1741966823.2357755	268	0.4300000071525574
1741966969.7748656	269	0.4259999990463257
1741967127.0953612	270	0.3840000033378601
1741967314.719888	271	0.4359999895095825
1741967463.775983	272	0.41200000047683716
1741967621.9358876	273	0.4320000112056732
1741967786.4115574	274	0.4320000112056732
1741967906.6406138	275	0.414000004529953
1741968032.6678853	276	0.4259999990463257
1741968219.1047032	277	0.42800000309944153
1741968378.1515872	278	0.41200000047683716
1741968525.8626406	279	0.4300000071525574
1741968682.6492107	280	0.42800000309944153
1741968871.9878485	281	0.41600000858306885
1741969032.787259	282	0.421999990940094
1741969200.5659952	283	0.41200000047683716
1741969367.358076	284	0.41999998688697815
1741969549.8572376	285	0.421999990940094
1741969693.542909	286	0.414000004529953
1741969855.5825617	287	0.4399999976158142
1741970031.3076024	288	0.4399999976158142
1741970176.4780452	289	0.4300000071525574
1741970354.8527951	290	0.4320000112056732
1741970524.0451312	291	0.4359999895095825
1741970684.5287764	292	0.4339999854564667
1741970842.2148843	293	0.4480000138282776
1741971006.8311222	294	0.42800000309944153
1741971162.7235858	295	0.4259999990463257
1741971329.6389	296	0.42800000309944153
1741971487.0195665	297	0.421999990940094
1741971657.719017	298	0.42800000309944153
1741971816.3033555	299	0.4300000071525574
