# Supplementary material for: Achieving consistency in FedSAM using local adaptive distillation on sports image classification
Source: PLoS One. 2025 Oct 17;20(10):e0333210. doi: 10.1371/journal.pone.0333210 (PMC12533856; doi:10.1371/journal.pone.0333210)
Supplement: S1 File — All figures (Figs 1–9) and Tables (Table 1–8) are sequentially numbered in the supplementary files. (ZIP) [file pone.0333210.s001.zip › Support-Information-only-datasets/Original experimental data/sport100/0.8/D1/FedCM.csv]

Wall time	Step	Value
1742257640.107182	0	0.00800000037997961
1742257755.0517986	1	0.009999999776482582
1742257864.1796758	2	0.009999999776482582
1742257973.1878026	3	0.009999999776482582
1742258057.9677703	4	0.026000000536441803
1742258161.0198028	5	0.019999999552965164
1742258245.3289766	6	0.02199999988079071
1742258342.4024558	7	0.03400000184774399
1742258439.3523648	8	0.03799999877810478
1742258542.0210245	9	0.05000000074505806
1742258644.5738037	10	0.06199999898672104
1742258740.7221103	11	0.07000000029802322
1742258831.060353	12	0.07400000095367432
1742258929.6229796	13	0.09600000083446503
1742259027.3012307	14	0.10000000149011612
1742259123.2852218	15	0.10400000214576721
1742259238.0591836	16	0.10599999874830246
1742259340.5276487	17	0.10999999940395355
1742259430.6879356	18	0.12600000202655792
1742259539.0949473	19	0.11599999666213989
1742259635.212117	20	0.1420000046491623
1742259737.7672946	21	0.1459999978542328
1742259833.8515985	22	0.1599999964237213
1742259924.2169971	23	0.17000000178813934
1742260019.130949	24	0.1979999989271164
1742260134.222961	25	0.1860000044107437
1742260241.1441457	26	0.19599999487400055
1742260323.104132	27	0.21799999475479126
1742260411.111385	28	0.2240000069141388
1742260516.5055788	29	0.2160000056028366
1742260618.9611893	30	0.24199999868869781
1742260725.7567267	31	0.25
1742260833.1916125	32	0.27799999713897705
1742260933.7929008	33	0.27799999713897705
1742261033.8419487	34	0.2879999876022339
1742261135.6084888	35	0.2980000078678131
1742261236.4028425	36	0.28999999165534973
1742261337.6080928	37	0.2879999876022339
1742261439.1562543	38	0.28999999165534973
1742261515.0850513	39	0.2720000147819519
1742261616.8049297	40	0.2879999876022339
1742261737.1302142	41	0.30000001192092896
1742261838.7515452	42	0.3019999861717224
1742261939.7952337	43	0.2939999997615814
1742262035.0946872	44	0.2939999997615814
1742262136.350914	45	0.32600000500679016
1742262238.4894667	46	0.32600000500679016
1742262352.27356	47	0.3240000009536743
1742262465.801297	48	0.32199999690055847
1742262554.3674994	49	0.3179999887943268
1742262655.6903095	50	0.31200000643730164
1742262775.591643	51	0.328000009059906
1742262870.492179	52	0.328000009059906
1742262977.8863988	53	0.32600000500679016
1742263079.3146946	54	0.328000009059906
1742263168.2658482	55	0.328000009059906
1742263257.1569667	56	0.335999995470047
1742263358.4724736	57	0.3540000021457672
1742263466.016396	58	0.3540000021457672
1742263579.868837	59	0.36399999260902405
1742263693.4224932	60	0.35600000619888306
1742263782.3012805	61	0.3479999899864197
1742263883.9599776	62	0.3319999873638153
1742263998.161986	63	0.3440000116825104
1742264124.8925455	64	0.33000001311302185
1742264245.0216823	65	0.328000009059906
1742264358.940647	66	0.33799999952316284
1742264466.4787917	67	0.3319999873638153
1742264561.869301	68	0.3160000145435333
1742264681.9154682	69	0.32600000500679016
1742264783.5230007	70	0.3199999928474426
1742264872.2247689	71	0.33399999141693115
1742264992.7276158	72	0.33799999952316284
1742265099.9695547	73	0.33000001311302185
1742265201.7306798	74	0.328000009059906
1742265303.0833476	75	0.32199999690055847
1742265373.1342096	76	0.3240000009536743
1742265483.6209095	77	0.335999995470047
1742265567.6669078	78	0.33000001311302185
1742265672.873208	79	0.3440000116825104
1742265770.0626314	80	0.35600000619888306
1742265880.278825	81	0.34599998593330383
1742265975.551754	82	0.3400000035762787
1742266076.7923317	83	0.35600000619888306
1742266172.0605917	84	0.3400000035762787
1742266285.3230078	85	0.33799999952316284
1742266385.9430394	86	0.3319999873638153
1742266480.4082706	87	0.3400000035762787
1742266584.8643854	88	0.33000001311302185
1742266698.5231874	89	0.3319999873638153
1742266811.5062044	90	0.3479999899864197
1742266924.6440628	91	0.3499999940395355
1742267017.5205617	92	0.33799999952316284
1742267127.8092687	93	0.33799999952316284
1742267234.8072164	94	0.335999995470047
1742267322.7699087	95	0.33399999141693115
1742267423.7255955	96	0.3319999873638153
1742267523.5664244	97	0.32199999690055847
1742267629.2776074	98	0.33799999952316284
1742267722.3470738	99	0.3440000116825104
1742267812.8524005	100	0.34599998593330383
1742267919.2615113	101	0.3540000021457672
1742268026.2725997	102	0.335999995470047
1742268121.9034045	103	0.34599998593330383
1742268228.0054975	104	0.34599998593330383
1742268340.8279722	105	0.35199999809265137
1742268427.1865606	106	0.3540000021457672
1742268539.3117113	107	0.36000001430511475
1742268643.195344	108	0.3499999940395355
1742268739.0064073	109	0.3619999885559082
1742268853.303319	110	0.34599998593330383
1742268959.1451602	111	0.34200000762939453
1742269037.6187077	112	0.3479999899864197
1742269121.1283617	113	0.35199999809265137
1742269223.49787	114	0.34200000762939453
1742269329.7496188	115	0.35199999809265137
1742269430.8553827	116	0.34599998593330383
1742269526.2690542	117	0.35199999809265137
1742269601.5544407	118	0.3580000102519989
1742269714.9193246	119	0.3580000102519989
1742269809.8324478	120	0.3499999940395355
1742269901.385036	121	0.3659999966621399
1742270015.311499	122	0.3720000088214874
1742270129.1002119	123	0.35600000619888306
1742270236.5824604	124	0.3659999966621399
1742270337.8167858	125	0.36399999260902405
1742270439.4210453	126	0.3499999940395355
1742270547.4465508	127	0.3619999885559082
1742270654.70936	128	0.3580000102519989
1742270750.1000297	129	0.34599998593330383
1742270845.7745357	130	0.36000001430511475
1742270952.9545174	131	0.3479999899864197
1742271030.9633033	132	0.3440000116825104
1742271139.6921577	133	0.34599998593330383
1742271228.0483112	134	0.3499999940395355
1742271328.7114875	135	0.34599998593330383
1742271454.4462135	136	0.3479999899864197
1742271555.3612206	137	0.34200000762939453
1742271641.5536187	138	0.3400000035762787
1742271754.7091634	139	0.33799999952316284
1742271860.797164	140	0.3540000021457672
1742271980.126885	141	0.37400001287460327
1742272079.5963812	142	0.3720000088214874
1742272194.8680916	143	0.3479999899864197
1742272299.6833377	144	0.3479999899864197
1742272408.2754943	145	0.35600000619888306
1742272510.0616715	146	0.35600000619888306
1742272613.2983184	147	0.3440000116825104
1742272726.526327	148	0.3440000116825104
1742272785.8353672	149	0.335999995470047
1742272886.5354908	150	0.3499999940395355
1742272979.4326293	151	0.3659999966621399
1742273098.4739542	152	0.36800000071525574
1742273223.212235	153	0.35199999809265137
1742273298.9044313	154	0.3540000021457672
1742273405.8490174	155	0.3619999885559082
1742273518.4894364	156	0.35199999809265137
1742273625.2020328	157	0.33799999952316284
1742273712.9408352	158	0.3540000021457672
1742273819.9286742	159	0.3540000021457672
1742273920.1597974	160	0.34599998593330383
1742274020.4241319	161	0.3499999940395355
1742274108.7714236	162	0.34200000762939453
1742274196.7093685	163	0.35199999809265137
1742274305.4868233	164	0.3440000116825104
1742274369.3789606	165	0.34599998593330383
1742274470.637252	166	0.3499999940395355
1742274553.459588	167	0.3659999966621399
1742274641.9618056	168	0.335999995470047
1742274754.6081095	169	0.34200000762939453
1742274868.6010537	170	0.3440000116825104
1742274983.83251	171	0.33799999952316284
1742275110.9548452	172	0.3440000116825104
1742275230.9540236	173	0.33799999952316284
1742275331.6072903	174	0.3499999940395355
1742275438.1424234	175	0.3400000035762787
1742275532.39715	176	0.32199999690055847
1742275666.5748136	177	0.34200000762939453
1742275759.3468132	178	0.328000009059906
1742275841.2441628	179	0.33799999952316284
1742275954.386304	180	0.3400000035762787
1742276055.317534	181	0.33399999141693115
1742276156.202003	182	0.3319999873638153
1742276244.2616527	183	0.33399999141693115
1742276351.827866	184	0.335999995470047
1742276458.726843	185	0.3440000116825104
1742276559.393574	186	0.335999995470047
1742276672.799525	187	0.3400000035762787
1742276773.869704	188	0.3319999873638153
1742276869.0862732	189	0.34200000762939453
1742276963.7339323	190	0.3540000021457672
1742277058.4434636	191	0.34599998593330383
1742277165.8208458	192	0.3479999899864197
1742277266.4604206	193	0.32600000500679016
1742277373.7945251	194	0.3400000035762787
1742277487.8167498	195	0.3400000035762787
1742277595.2180662	196	0.3479999899864197
1742277708.4884682	197	0.3479999899864197
1742277816.6735592	198	0.3400000035762787
1742277904.8701825	199	0.33399999141693115
1742277980.663956	200	0.3540000021457672
1742278082.7232573	201	0.3319999873638153
1742278168.6856878	202	0.3319999873638153
1742278273.9232152	203	0.35600000619888306
1742278371.4651873	204	0.3479999899864197
1742278467.494048	205	0.3440000116825104
1742278580.8190732	206	0.35600000619888306
1742278688.0111895	207	0.3540000021457672
1742278786.522427	208	0.34599998593330383
1742278886.0443954	209	0.34599998593330383
1742278978.6828723	210	0.35199999809265137
1742279080.0566478	211	0.3540000021457672
1742279179.8771353	212	0.34599998593330383
1742279286.6183343	213	0.3540000021457672
1742279395.6019363	214	0.35199999809265137
1742279508.5332305	215	0.32199999690055847
1742279615.4820702	216	0.3319999873638153
1742279741.0685422	217	0.3400000035762787
1742279854.4283059	218	0.3240000009536743
1742279948.7684045	219	0.3240000009536743
1742280049.6801739	220	0.3179999887943268
1742280162.405999	221	0.3240000009536743
1742280269.3514357	222	0.34200000762939453
1742280338.6741233	223	0.34200000762939453
1742280445.1242464	224	0.3400000035762787
1742280527.0229568	225	0.3440000116825104
1742280633.8488307	226	0.3540000021457672
1742280721.7284591	227	0.3400000035762787
1742280828.8830276	228	0.3440000116825104
1742280935.8918781	229	0.335999995470047
1742281030.6420949	230	0.3319999873638153
1742281131.1069376	231	0.33799999952316284
1742281244.1405194	232	0.3479999899864197
1742281326.0532289	233	0.3499999940395355
1742281420.5241237	234	0.3440000116825104
1742281514.5214486	235	0.34599998593330383
1742281602.7801342	236	0.3499999940395355
1742281696.996075	237	0.35600000619888306
1742281760.4273946	238	0.3160000145435333
1742281861.2227664	239	0.3199999928474426
1742281956.0425968	240	0.3160000145435333
1742282050.2021942	241	0.328000009059906
1742282157.0171385	242	0.33799999952316284
1742282257.9356382	243	0.32600000500679016
1742282364.9254997	244	0.3179999887943268
1742282447.5347295	245	0.32600000500679016
1742282547.8044524	246	0.335999995470047
1742282641.68812	247	0.335999995470047
1742282748.8562443	248	0.335999995470047
1742282857.7471457	249	0.3479999899864197
1742282973.2388637	250	0.328000009059906
1742283061.8541224	251	0.328000009059906
1742283163.4254208	252	0.3540000021457672
1742283281.3652534	253	0.3400000035762787
1742283393.5482485	254	0.335999995470047
1742283519.7777789	255	0.3540000021457672
1742283638.374348	256	0.3479999899864197
1742283731.615632	257	0.3400000035762787
1742283844.7597983	258	0.33799999952316284
1742283944.636883	259	0.34200000762939453
1742284058.0933268	260	0.34200000762939453
1742284170.6924963	261	0.3400000035762787
1742284276.6850042	262	0.335999995470047
1742284369.5894685	263	0.32600000500679016
1742284475.8754892	264	0.33000001311302185
1742284588.3381796	265	0.3540000021457672
1742284687.7536716	266	0.33799999952316284
1742284774.3312304	267	0.33799999952316284
1742284893.8044434	268	0.34200000762939453
1742284993.2869859	269	0.335999995470047
1742285099.0782306	270	0.35199999809265137
1742285224.8295453	271	0.335999995470047
1742285324.7121036	272	0.33000001311302185
1742285431.62241	273	0.33799999952316284
1742285544.11583	274	0.3400000035762787
1742285623.6009345	275	0.3540000021457672
1742285711.8635888	276	0.328000009059906
1742285845.3743255	277	0.335999995470047
1742285958.5859666	278	0.3400000035762787
1742286065.8170662	279	0.3440000116825104
1742286177.127087	280	0.328000009059906
1742286309.4868302	281	0.3319999873638153
1742286411.0141819	282	0.3179999887943268
1742286528.030936	283	0.3319999873638153
1742286635.9767752	284	0.335999995470047
1742286753.765478	285	0.34200000762939453
1742286843.8569977	286	0.3479999899864197
1742286945.5901983	287	0.3479999899864197
1742287053.3427372	288	0.34599998593330383
1742287143.6232893	289	0.3240000009536743
1742287251.5779457	290	0.33799999952316284
1742287353.6887693	291	0.34599998593330383
1742287449.7335434	292	0.335999995470047
1742287548.0879319	293	0.3440000116825104
1742287655.033418	294	0.3240000009536743
1742287755.737712	295	0.335999995470047
1742287863.0039701	296	0.335999995470047
1742287963.5900779	297	0.328000009059906
1742288073.7482123	298	0.33399999141693115
1742288179.8995564	299	0.335999995470047
