# Supplementary material for: Achieving consistency in FedSAM using local adaptive distillation on sports image classification
Source: PLoS One. 2025 Oct 17;20(10):e0333210. doi: 10.1371/journal.pone.0333210 (PMC12533856; doi:10.1371/journal.pone.0333210)
Supplement: S1 File — All figures (Figs 1–9) and Tables (Table 1–8) are sequentially numbered in the supplementary files. (ZIP) [file pone.0333210.s001.zip › Support-Information-only-datasets/Original experimental data/sport100/0.8/D1/Feddyn.csv]

Wall time	Step	Value	Shifted_Value	Shifted_Value_with_noise
1741333508.9140775	0	0.0099999997764825	0.029999999776482503	0.029733055627947855
1741333620.712886	1	0.0099999997764825	0.029999999776482503	0.027778135232817504
1741333699.1424897	2	0.0160000007599592	0.0360000007599592	0.037037164946600795
1741333782.2374458	3	0.0099999997764825	0.029999999776482503	0.03091837616191584
1741333866.6872854	4	0.0140000004321336	0.0340000004321336	0.03415692353005527
1741333952.6190462	5	0.0179999992251396	0.0379999992251396	0.038186808185842185
1741333994.0571408	6	0.0199999995529651	0.0399999995529651	0.03924202090430477
1741334080.8922117	7	0.0140000004321336	0.0340000004321336	0.03409641077067863
1741334137.580719	8	0.0140000004321336	0.0340000004321336	0.03420048705499496
1741334236.707861	9	0.0160000007599592	0.0360000007599592	0.0352014527693537
1741334313.8371391	10	0.0120000001043081	0.032000000104308104	0.030626908611103208
1741334412.478194	11	0.0219999998807907	0.0419999998807907	0.04141137748619225
1741334500.6585605	12	0.0219999998807907	0.0419999998807907	0.04228151086536549
1741334599.1559305	13	0.0219999998807907	0.0419999998807907	0.041690749867276965
1741334686.85543	14	0.0199999995529651	0.0399999995529651	0.0407983669688984
1741334839.8117335	15	0.0260000005364418	0.0460000005364418	0.04768998044067195
1741334960.2816975	16	0.0199999995529651	0.0399999995529651	0.039974896387411675
1741335048.3222826	17	0.0240000002086162	0.044000000208616205	0.04475565393600993
1741335125.5761726	18	0.0240000002086162	0.044000000208616205	0.044573477510946306
1741335235.1932695	19	0.0299999993294477	0.0499999993294477	0.051977014088623104
1741335323.0988348	20	0.0260000005364418	0.0460000005364418	0.04437691761053709
1741335443.7497432	21	0.0260000005364418	0.0460000005364418	0.04658622088761548
1741335543.0679486	22	0.0179999992251396	0.0379999992251396	0.03947615795482569
1741335641.8064003	23	0.0240000002086162	0.044000000208616205	0.04369667399073928
1741335729.6730585	24	0.0240000002086162	0.044000000208616205	0.04201212385010468
1741335817.8822813	25	0.0299999993294477	0.0499999993294477	0.049823200469495864
1741335905.8316307	26	0.0260000005364418	0.0460000005364418	0.04775233714236614
1741335982.865243	27	0.0280000008642673	0.0480000008642673	0.0455385112236535
1741336081.8487446	28	0.0299999993294477	0.0499999993294477	0.05131835274737308
1741336148.4599998	29	0.0260000005364418	0.0460000005364418	0.04734417613923118
1741336247.8191214	30	0.0280000008642673	0.0480000008642673	0.04661769407737721
1741336368.511921	31	0.0320000015199184	0.052000001519918404	0.05358031231192758
1741336423.6738467	32	0.0299999993294477	0.0499999993294477	0.05086718005610506
1741336511.5375247	33	0.0280000008642673	0.0480000008642673	0.05015887942825674
1741336610.414062	34	0.0399999991059303	0.059999999105930304	0.060158170889293545
1741336720.8339434	35	0.0199999995529651	0.0399999995529651	0.03803650711252962
1741336841.4380374	36	0.0299999993294477	0.0499999993294477	0.050283410762893964
1741336886.1334412	37	0.0299999993294477	0.0499999993294477	0.04720332892928038
1741336952.437112	38	0.0280000008642673	0.0480000008642673	0.04851970637841325
1741336975.2330651	39	0.0280000008642673	0.0480000008642673	0.0485090887644123
1741337041.4386468	40	0.0240000002086162	0.044000000208616205	0.04559865253367216
1741337172.2741354	41	0.0379999987781047	0.0579999987781047	0.06098187478467674
1741337281.4519062	42	0.0419999994337558	0.061999999433755795	0.05993603346880375
1741337402.4844005	43	0.0460000000894069	0.0660000000894069	0.0643601549106262
1741337479.5816436	44	0.0379999987781047	0.0579999987781047	0.05632334421334102
1741337556.936696	45	0.0419999994337558	0.061999999433755795	0.06390674337980712
1741337634.2121005	46	0.0520000010728836	0.0720000010728836	0.07419140549696755
1741337754.1632164	47	0.050000000745058	0.070000000745058	0.06827794240676177
1741337852.9896364	48	0.0480000004172325	0.0680000004172325	0.06900167817287044
1741337930.345888	49	0.0480000004172325	0.0680000004172325	0.06739304564825965
1741338040.1020472	50	0.0480000004172325	0.0680000004172325	0.0665648514664324
1741338171.4585528	51	0.0399999991059303	0.059999999105930304	0.06140533823551287
1741338226.9522352	52	0.0379999987781047	0.0579999987781047	0.05686962955487125
1741338325.606162	53	0.0359999984502792	0.0559999984502792	0.05442844090815703
1741338413.680335	54	0.0399999991059303	0.059999999105930304	0.061439640277553983
1741338502.1114445	55	0.0460000000894069	0.0660000000894069	0.06850452726229707
1741338601.4022217	56	0.0439999997615814	0.0639999997615814	0.06632715580441934
1741338678.3500953	57	0.0460000000894069	0.0660000000894069	0.06485377048787477
1741338788.0816407	58	0.0599999986588954	0.0799999986588954	0.08321527468110906
1741338898.1043825	59	0.0359999984502792	0.0559999984502792	0.05329656037494776
1741339028.8181975	60	0.050000000745058	0.070000000745058	0.06814175360908861
1741339106.4195335	61	0.050000000745058	0.070000000745058	0.06962574728736386
1741339194.6112733	62	0.0399999991059303	0.059999999105930304	0.055251018469941696
1741339271.9025989	63	0.0419999994337558	0.061999999433755795	0.062490623337090635
1741339392.8425908	64	0.0520000010728836	0.0720000010728836	0.07224472915957776
1741339513.8895164	65	0.050000000745058	0.070000000745058	0.07110782692811582
1741339602.32477	66	0.0520000010728836	0.0720000010728836	0.07566348922042598
1741339722.9241135	67	0.0520000010728836	0.0720000010728836	0.07101491589525637
1741339799.9579504	68	0.0480000004172325	0.0680000004172325	0.06595226898162888
1741339910.094805	69	0.0599999986588954	0.0799999986588954	0.08024885883738703
1741340008.7954404	70	0.0579999983310699	0.0779999983310699	0.08099085256847798
1741340096.822405	71	0.0460000000894069	0.0660000000894069	0.06792221504416895
1741340152.023233	72	0.0579999983310699	0.0779999983310699	0.07491060869077892
1741340229.2432134	73	0.0379999987781047	0.0579999987781047	0.061403498738618736
1741340328.2931037	74	0.0659999996423721	0.08599999964237211	0.08493747776898963
1741340416.1476426	75	0.0700000002980232	0.0900000002980232	0.08760777776489397
1741340504.252337	76	0.0520000010728836	0.0720000010728836	0.06960672293077856
1741340581.693549	77	0.050000000745058	0.070000000745058	0.07187470035848946
1741340637.156529	78	0.050000000745058	0.070000000745058	0.0687757361625254
1741340725.2447202	79	0.0680000036954879	0.08800000369548791	0.08588209236353615
1741340834.914325	80	0.061999998986721	0.081999998986721	0.08670773517947054
1741340922.883137	81	0.0540000014007091	0.0740000014007091	0.07020734451208238
1741340989.1870644	82	0.061999998986721	0.081999998986721	0.0829300867832122
1741341088.101712	83	0.0759999975562095	0.0959999975562095	0.0986130355585367
1741341197.8280966	84	0.0599999986588954	0.0799999986588954	0.0779032755747899
1741341307.6896038	85	0.0680000036954879	0.08800000369548791	0.08602115894646348
1741341406.286338	86	0.0520000010728836	0.0720000010728836	0.07842715458941285
1741341494.202104	87	0.0599999986588954	0.0799999986588954	0.07868346679435548
1741341571.2065156	88	0.0599999986588954	0.0799999986588954	0.07850604263191713
1741341692.0226605	89	0.061999998986721	0.081999998986721	0.07546647515018438
1741341790.8795967	90	0.0579999983310699	0.0779999983310699	0.07528119173720248
1741341900.705632	91	0.0700000002980232	0.0900000002980232	0.08631897915870138
1741341945.1450758	92	0.0599999986588954	0.0799999986588954	0.07895872488567661
1741341989.7215347	93	0.0540000014007091	0.0740000014007091	0.07039647457023744
1741342066.8765342	94	0.061999998986721	0.081999998986721	0.07982259049159074
1741342122.271878	95	0.0579999983310699	0.0779999983310699	0.07666214263897125
1741342242.5338163	96	0.0640000030398368	0.0840000030398368	0.08250358268909781
1741342374.707492	97	0.0680000036954879	0.08800000369548791	0.09151950493598958
1741342462.8806431	98	0.061999998986721	0.081999998986721	0.08531576626062277
1741342540.109684	99	0.0640000030398368	0.0840000030398368	0.0804424066968252
1741342650.0298188	100	0.0820000022649765	0.1020000022649765	0.1017899319526155
1741342749.1407406	101	0.0780000016093254	0.0980000016093254	0.09822277240572602
1741342858.7827654	102	0.0740000009536743	0.0940000009536743	0.09503447759406349
1741342936.0751522	103	0.0540000014007091	0.0740000014007091	0.07615948446674668
1741343024.4622672	104	0.0680000036954879	0.08800000369548791	0.08617920537960928
1741343134.3531733	105	0.0680000036954879	0.08800000369548791	0.09311483047537132
1741343211.4459505	106	0.0540000014007091	0.0740000014007091	0.07304664409086943
1741343321.4960938	107	0.0820000022649765	0.1020000022649765	0.10599737123048066
1741343409.5487254	108	0.0659999996423721	0.08599999964237211	0.08732643746105576
1741343486.567057	109	0.0839999988675117	0.1039999988675117	0.10478595722160768
1741343585.5778055	110	0.0820000022649765	0.1020000022649765	0.10346354767954911
1741343706.5472147	111	0.0719999969005584	0.0919999969005584	0.09517663324004168
1741343805.6254528	112	0.0759999975562095	0.0959999975562095	0.09498437763308795
1741343850.054941	113	0.061999998986721	0.081999998986721	0.07606550771796818
1741343959.8199086	114	0.0799999982118606	0.0999999982118606	0.10416995995073822
1741344026.3697798	115	0.0700000002980232	0.0900000002980232	0.08998466765151081
1741344136.1459484	116	0.0640000030398368	0.0840000030398368	0.08519374859821553
1741344224.6689727	117	0.0599999986588954	0.0799999986588954	0.07105277061862289
1741344258.5515082	118	0.0439999997615814	0.0639999997615814	0.06602861876196929
1741344357.5557215	119	0.0879999995231628	0.1079999995231628	0.10547456467829938
1741344413.235722	120	0.0799999982118606	0.0999999982118606	0.09095289865489393
1741344490.516498	121	0.0799999982118606	0.0999999982118606	0.11459071932460053
1741344589.2812274	122	0.0799999982118606	0.0999999982118606	0.1017122485938276
1741344677.5354009	123	0.0839999988675117	0.1039999988675117	0.09635200059064013
1741344776.4706335	124	0.0900000035762786	0.11000000357627861	0.09770228293028524
1741344864.0751965	125	0.0799999982118606	0.0999999982118606	0.10503150255756866
1741344962.7306037	126	0.0780000016093254	0.0980000016093254	0.10624988551856329
1741345050.7458198	127	0.0740000009536743	0.0940000009536743	0.09683085594872201
1741345171.773067	128	0.0759999975562095	0.0959999975562095	0.10025309874385427
1741345281.6549983	129	0.0820000022649765	0.1020000022649765	0.1051702157898182
1741345380.6101742	130	0.061999998986721	0.081999998986721	0.07808537653855857
1741345490.0873475	131	0.0860000029206276	0.1060000029206276	0.09808790614547269
1741345578.2821708	132	0.0900000035762786	0.11000000357627861	0.10745574732354464
1741345666.497495	133	0.0879999995231628	0.1079999995231628	0.1088630182220693
1741345754.6735718	134	0.0839999988675117	0.1039999988675117	0.10421062027493457
1741345864.6759489	135	0.0900000035762786	0.11000000357627861	0.1139739666381131
1741346007.7666135	136	0.1099999994039535	0.1299999994039535	0.12242112378964239
1741346063.3002076	137	0.1000000014901161	0.12000000149011611	0.11421613810431516
1741346162.121591	138	0.1019999980926513	0.1219999980926513	0.12864142705131096
1741346282.644795	139	0.1000000014901161	0.12000000149011611	0.12461054600689316
1741346414.6054418	140	0.0860000029206276	0.1060000029206276	0.10481018912772867
1741346502.805916	141	0.1019999980926513	0.1219999980926513	0.11623884057543724
1741346569.2368925	142	0.096000000834465	0.116000000834465	0.11356977133700794
1741346700.955469	143	0.1140000000596046	0.1340000000596046	0.12433471849592
1741346778.5559418	144	0.1019999980926513	0.1219999980926513	0.12038164086764297
1741346856.5931084	145	0.0799999982118606	0.0999999982118606	0.10072823455035586
1741346956.273894	146	0.1260000020265579	0.14600000202655788	0.15347621344668602
1741347055.7942257	147	0.1199999973177909	0.1399999973177909	0.13930076470225283
1741347166.3154137	148	0.1159999966621398	0.1359999966621398	0.13541663331090364
1741347211.3356247	149	0.1080000028014183	0.1280000028014183	0.11941720188959602
1741347300.169973	150	0.1000000014901161	0.12000000149011611	0.11794876094304117
1741347345.2773554	151	0.1140000000596046	0.1340000000596046	0.13180598625522072
1741347444.7164793	152	0.1040000021457672	0.1240000021457672	0.12027199048126792
1741347521.804138	153	0.0920000001788139	0.11200000017881391	0.11900078238113039
1741347555.9137166	154	0.1019999980926513	0.1219999980926513	0.12809947901284002
1741347622.3215806	155	0.1120000034570694	0.1320000034570694	0.13020021016536565
1741347744.0222151	156	0.1260000020265579	0.14600000202655788	0.1491387399728207
1741347832.9947276	157	0.1220000013709068	0.1420000013709068	0.15080777138739362
1741347932.4544585	158	0.1140000000596046	0.1340000000596046	0.1420420367466455
1741348042.7213323	159	0.1000000014901161	0.12000000149011611	0.1156688265662338
1741348141.9497137	160	0.1040000021457672	0.1240000021457672	0.12292715437850288
1741348219.476148	161	0.1220000013709068	0.1420000013709068	0.14477198404988886
1741348286.338351	162	0.1360000073909759	0.1560000073909759	0.15782772075808144
1741348353.101058	163	0.1360000073909759	0.1560000073909759	0.1486225375686734
1741348452.6635942	164	0.1140000000596046	0.1340000000596046	0.14032037207059794
1741348519.1191027	165	0.1299999952316284	0.14999999523162838	0.15273268952110816
1741348607.3188314	166	0.1260000020265579	0.14600000202655788	0.1476324234601653
1741348674.368356	167	0.1360000073909759	0.1560000073909759	0.15230487155942296
1741348697.4102376	168	0.0979999974370002	0.11799999743700021	0.11741793552950044
1741348807.595762	169	0.1379999965429306	0.1579999965429306	0.1570117258241183
1741348895.7607448	170	0.123999997973442	0.14399999797344198	0.14758153161264054
1741348994.774402	171	0.1439999938011169	0.16399999380111688	0.15512001151215182
1741349126.9388978	172	0.1180000007152557	0.1380000007152557	0.1303656708637251
1741349171.1546311	173	0.1000000014901161	0.12000000149011611	0.12456361070795957
1741349258.9503598	174	0.1400000005960464	0.16000000059604638	0.17095687770541343
1741349336.2739563	175	0.1080000028014183	0.1280000028014183	0.12709256587344764
1741349457.169212	176	0.1439999938011169	0.16399999380111688	0.16472229611481443
1741349512.7870052	177	0.1379999965429306	0.1579999965429306	0.1628076934635253
1741349612.203306	178	0.1420000046491623	0.16200000464916228	0.1679682271975488
1741349656.9298472	179	0.1319999992847442	0.1519999992847442	0.15152496804131146
1741349766.7526667	180	0.1299999952316284	0.14999999523162838	0.1469311518558737
1741349865.7293985	181	0.1439999938011169	0.16399999380111688	0.15290833790212147
1741349943.3976178	182	0.1539999991655349	0.17399999916553488	0.17534967980971333
1741350031.7407029	183	0.1299999952316284	0.14999999523162838	0.14774344590689
1741350120.1988952	184	0.1500000059604644	0.17000000596046438	0.18695267206484203
1741350230.362209	185	0.1439999938011169	0.16399999380111688	0.1637706641810127
1741350308.006379	186	0.1500000059604644	0.17000000596046438	0.15566791384614392
1741350374.7119346	187	0.1319999992847442	0.1519999992847442	0.15153685825489496
1741350462.9789543	188	0.1620000004768371	0.1820000004768371	0.18974263630424665
1741350540.1670983	189	0.1500000059604644	0.17000000596046438	0.17142641953103685
1741350563.055132	190	0.1059999987483024	0.1259999987483024	0.12824234365427706
1741350695.3438723	191	0.1519999951124191	0.1719999951124191	0.18481817991501834
1741350805.9883711	192	0.1519999951124191	0.1719999951124191	0.1741314934473418
1741350905.2570865	193	0.1500000059604644	0.17000000596046438	0.17762663989334102
1741350971.675121	194	0.1480000019073486	0.1680000019073486	0.1771127716774335
1741351103.6395204	195	0.1500000059604644	0.17000000596046438	0.1714320906849103
1741351158.8011382	196	0.1340000033378601	0.1540000033378601	0.15715327357961806
1741351213.891775	197	0.1439999938011169	0.16399999380111688	0.1646465793257945
1741351323.8841386	198	0.1420000046491623	0.16200000464916228	0.1556855570285487
1741351390.2381897	199	0.1400000005960464	0.16000000059604638	0.15820983126090302
1741351467.9786892	200	0.1659999936819076	0.1859999936819076	0.1789236514280699
1741351567.1374323	201	0.1599999964237213	0.1799999964237213	0.18816145374905907
1741351633.835447	202	0.164000004529953	0.184000004529953	0.18401387635864594
1741351689.258943	203	0.1700000017881393	0.19000000178813928	0.19489843516310854
1741351777.5781393	204	0.1580000072717666	0.1780000072717666	0.18301002293957042
1741351865.809336	205	0.1659999936819076	0.1859999936819076	0.1776521252632485
1741351954.3474274	206	0.1620000004768371	0.1820000004768371	0.17968782187410134
1741352053.6131384	207	0.1780000030994415	0.1980000030994415	0.20367000381003597
1741352163.5504851	208	0.1700000017881393	0.19000000178813928	0.18158265635690604
1741352262.7132351	209	0.1800000071525573	0.20000000715255728	0.19540181545312266
1741352373.122432	210	0.1739999949932098	0.1939999949932098	0.19505296048580406
1741352449.844249	211	0.181999996304512	0.201999996304512	0.1942958507926949
1741352603.0009449	212	0.1940000057220459	0.2140000057220459	0.1994050117379549
1741352745.3918085	213	0.1879999935626983	0.2079999935626983	0.20523188455884814
1741352855.300393	214	0.2080000042915344	0.22800000429153439	0.23879329657881637
1741352976.1723895	215	0.1840000003576278	0.2040000003576278	0.19430849779755704
1741353053.379804	216	0.1800000071525573	0.20000000715255728	0.19348989069685765
1741353130.7446723	217	0.1560000032186508	0.17600000321865078	0.18808156821356287
1741353218.8424642	218	0.19200000166893	0.21200000166893	0.21203347451925597
1741353318.0992904	219	0.19200000166893	0.21200000166893	0.20609603012717953
1741353395.4427428	220	0.1840000003576278	0.2040000003576278	0.20189975632278195
1741353505.499848	221	0.1959999948740005	0.21599999487400048	0.2126447825161144
1741353604.7655149	222	0.1959999948740005	0.21599999487400048	0.21429477707485933
1741353671.0044813	223	0.2000000029802322	0.2200000029802322	0.2160908443631856
1741353791.9758914	224	0.1879999935626983	0.2079999935626983	0.20452141103645324
1741353869.161646	225	0.1840000003576278	0.2040000003576278	0.21393562834378999
1741353968.5937548	226	0.1620000004768371	0.1820000004768371	0.18393152291447287
1741354035.2903562	227	0.1400000005960464	0.16000000059604638	0.1387962417846293
1741354134.5141733	228	0.1580000072717666	0.1780000072717666	0.1663853391228211
1741354211.7568655	229	0.1739999949932098	0.1939999949932098	0.19386807244929
1741354277.8412027	230	0.1739999949932098	0.1939999949932098	0.20861752206192002
1741354376.880752	231	0.1720000058412552	0.19200000584125518	0.18747349190027207
1741354486.7618773	232	0.1879999935626983	0.2079999935626983	0.19252765665097982
1741354563.7866974	233	0.1759999990463256	0.1959999990463256	0.198368673027376
1741354640.9659874	234	0.181999996304512	0.201999996304512	0.18454292620556945
1741354750.903799	235	0.1739999949932098	0.1939999949932098	0.1982969837256706
1741354860.900696	236	0.202000007033348	0.222000007033348	0.2194926010663045
1741354938.4829814	237	0.1959999948740005	0.21599999487400048	0.22589442491015654
1741355016.150952	238	0.1780000030994415	0.1980000030994415	0.19985339611326466
1741355093.4887166	239	0.1700000017881393	0.19000000178813928	0.18137807391769467
1741355159.9175174	240	0.1620000004768371	0.1820000004768371	0.17371815763817403
1741355237.2453952	241	0.1940000057220459	0.2140000057220459	0.22326662306445302
1741355347.733493	242	0.1759999990463256	0.1959999990463256	0.19839887632982744
1741355424.993688	243	0.1940000057220459	0.2140000057220459	0.22643488570809123
1741355545.7357292	244	0.1959999948740005	0.21599999487400048	0.21415736472452074
1741355633.9405954	245	0.1800000071525573	0.20000000715255728	0.20557126180951882
1741355700.2828057	246	0.1959999948740005	0.21599999487400048	0.2306598276259959
1741355799.308396	247	0.2119999974966049	0.23199999749660488	0.2445571996888349
1741355854.858698	248	0.2000000029802322	0.2200000029802322	0.20099585882448096
1741355942.9237547	249	0.209999993443489	0.22999999344348898	0.2265915637705564
1741356030.8068402	250	0.2039999961853027	0.2239999961853027	0.2086491437105992
1741356129.9104402	251	0.1840000003576278	0.2040000003576278	0.21256858995895375
1741356228.9194674	252	0.19200000166893	0.21200000166893	0.20057819842561417
1741356305.9418676	253	0.2119999974966049	0.23199999749660488	0.22325370641902054
1741356394.0376527	254	0.2220000028610229	0.24200000286102288	0.2549858654357118
1741356514.9926744	255	0.19200000166893	0.21200000166893	0.2169481215203667
1741356625.290446	256	0.2000000029802322	0.2200000029802322	0.21411752991610378
1741356691.490095	257	0.209999993443489	0.22999999344348898	0.22515822312245876
1741356768.5892713	258	0.2440000027418136	0.2640000027418136	0.2589009064476753
1741356845.920051	259	0.209999993443489	0.22999999344348898	0.23719675743458177
1741356955.705013	260	0.2199999988079071	0.2399999988079071	0.23102597660066337
1741357065.526745	261	0.2179999947547912	0.2379999947547912	0.2292720830390693
1741357132.13103	262	0.2259999960660934	0.24599999606609338	0.26375996118998624
1741357209.479916	263	0.19200000166893	0.21200000166893	0.21332810279965653
1741357264.9502554	264	0.2280000001192093	0.24800000011920928	0.2394370168968203
1741357342.1002848	265	0.2119999974966049	0.23199999749660488	0.23298414092902398
1741357419.2556715	266	0.2360000014305114	0.2560000014305114	0.2555105376040241
1741357474.9044514	267	0.2060000002384185	0.22600000023841849	0.23258078443826513
1741357584.6559522	268	0.2060000002384185	0.22600000023841849	0.22899919289783002
1741357683.5441625	269	0.2160000056028366	0.2360000056028366	0.22901797205554728
1741357804.2949717	270	0.2240000069141388	0.24400000691413878	0.25203150260545587
1741357903.1335957	271	0.2060000002384185	0.22600000023841849	0.24134628252938525
1741358012.8845584	272	0.2339999973773956	0.2539999973773956	0.2507616734695932
1741358100.7866657	273	0.2160000056028366	0.2360000056028366	0.2377710981498004
1741358210.1825118	274	0.2199999988079071	0.2399999988079071	0.24425450948925498
1741358297.8239522	275	0.2160000056028366	0.2360000056028366	0.2427892483789683
1741358364.1887782	276	0.2000000029802322	0.2200000029802322	0.22521685881348222
1741358462.6511753	277	0.2360000014305114	0.2560000014305114	0.2576563248895147
1741358539.2953408	278	0.2399999946355819	0.2599999946355819	0.24283539766883536
1741358616.3350945	279	0.2300000041723251	0.2500000041723251	0.23860015193679301
1741358682.8505204	280	0.209999993443489	0.22999999344348898	0.2234417308978096
1741358803.2506857	281	0.2240000069141388	0.24400000691413878	0.2504261857626676
1741358912.873661	282	0.2479999959468841	0.2679999959468841	0.267662807851782
1741358979.3075635	283	0.2179999947547912	0.2379999947547912	0.22947839303588266
1741359089.319495	284	0.2360000014305114	0.2560000014305114	0.23525178434692987
1741359220.923077	285	0.2460000067949295	0.2660000067949295	0.2673521373532972
1741359352.155261	286	0.2160000056028366	0.2360000056028366	0.23370200943973318
1741359461.4126763	287	0.2060000002384185	0.22600000023841849	0.22634725136082876
1741359527.5064423	288	0.2339999973773956	0.2539999973773956	0.24560684181964337
1741359572.1589396	289	0.2140000015497207	0.2340000015497207	0.2294544653366745
1741359681.8730488	290	0.2280000001192093	0.24800000011920928	0.2421054972453348
1741359769.516741	291	0.2280000001192093	0.24800000011920928	0.25547281984704834
1741359868.3921566	292	0.2300000041723251	0.2500000041723251	0.24869545408000385
1741359956.479068	293	0.1979999989271164	0.21799999892711638	0.21826437089009668
1741360033.5360026	294	0.2000000029802322	0.2200000029802322	0.22509622709451493
1741360078.1123075	295	0.209999993443489	0.22999999344348898	0.23116831381414102
1741360133.3903422	296	0.2179999947547912	0.2379999947547912	0.24289974746002452
1741360264.6997278	297	0.2080000042915344	0.22800000429153439	0.21758084630293018
1741360341.702131	298	0.2179999947547912	0.2379999947547912	0.24821456961542915
1741360440.3841174	299	0.2080000042915344	0.22800000429153439	0.23958008718997123
