# Supplementary material for: Achieving consistency in FedSAM using local adaptive distillation on sports image classification
Source: PLoS One. 2025 Oct 17;20(10):e0333210. doi: 10.1371/journal.pone.0333210 (PMC12533856; doi:10.1371/journal.pone.0333210)
Supplement: S1 File — All figures (Figs 1–9) and Tables (Table 1–8) are sequentially numbered in the supplementary files. (ZIP) [file pone.0333210.s001.zip › Support-Information-only-datasets/Original experimental data/sport100/0.8/D1/Fedspeed.csv]

Wall time	Step	Value
1712049833.7065213	0	0.0
1712049866.530024	1	0.0
1712049896.1036026	2	0.021388697927737718
1712049923.4098337	3	0.061365010764613044
1712049950.9790163	4	0.09083886908783727
1712049982.6678815	5	0.14880094327332552
1712050010.960833	6	0.1825683741890938
1712050039.3177648	7	0.20136510558669132
1712050067.7126834	8	0.22170907758408398
1712050097.9050643	9	0.23040119921763486
1712050127.219653	10	0.24675031509317613
1712050157.5559506	11	0.2619172953422858
1712050188.5590365	12	0.2754098855966018
1712050222.198278	13	0.2993501050990047
1712050252.061727	14	0.305145555436949
1712050284.2444348	15	0.32487398242805954
1712050314.9886029	16	0.32726062553526925
1712050347.9670558	17	0.34703817640191664
1712050378.2543693	18	0.34854803941820034
1712050409.3874133	19	0.3560703293067727
1712050436.7816882	20	0.36789093118062105
1712050463.0242603	21	0.37846454535985197
1712050493.1546235	22	0.3757666140413629
1712050526.7678738	23	0.3763425113652602
1712050554.6589537	24	0.39154314000296847
1712050585.043237	25	0.3995266657912262
1712050614.2918825	26	0.387259961026615
1712050641.2532966	27	0.40644980011596554
1712050669.6561763	28	0.406556979280224
1712050699.607606	29	0.42677813733354597
1712050729.3370898	30	0.42131334113177543
1712050761.0779393	31	0.42560252045614066
1712050790.9293926	32	0.42083429172357456
1712050818.7235036	33	0.43014622646224865
1712050850.8222384	34	0.4315843392122856
1712050881.4904304	35	0.4526674733545053
1712050908.795698	36	0.4461746538143536
1712050937.1336346	37	0.44504305407895645
1712050964.1639905	38	0.4390765290610294
1712050992.693866	39	0.4484205916884792
1712051025.272447	40	0.4470384762648191
1712051055.169886	41	0.4572661676527871
1712051087.8384376	42	0.4692796569064982
1712051116.9341712	43	0.4724221774228109
1712051149.0248704	44	0.47284275147353516
1712051180.3378556	45	0.4761472366173063
1712051215.559592	46	0.4843153212388821
1712051243.855542	47	0.4844458290705667
1712051276.895002	48	0.4909553042242183
1712051305.4558425	49	0.47995177419602114
1712051333.0360217	50	0.485068073115933
1712051363.1523907	51	0.4780493106188772
1712051391.4753325	52	0.48422726700603114
1712051419.1614778	53	0.494743618783395
1712051448.20319	54	0.4997739051185129
1712051476.3491886	55	0.48941450157460187
1712051506.774459	56	0.4931476430944935
1712051537.2777033	57	0.4932286577397215
1712051568.3647616	58	0.5037014066023909
1712051595.1831846	59	0.49687174596468714
1712051623.3151877	60	0.49829320978778086
1712051655.647885	61	0.4998911248363944
1712051684.5805948	62	0.5012059134003548
1712051713.278417	63	0.5003862461354595
1712051744.2904987	64	0.5071660187103948
1712051776.939058	65	0.5008952412501788
1712051811.8029077	66	0.5084488224880194
1712051840.8496184	67	0.5037488637664765
1712051875.2646124	68	0.5202712139694207
1712051904.6252222	69	0.5163201989862547
1712051935.7872565	70	0.5120688693334529
1712051964.509071	71	0.5175144314218322
1712051995.3722372	72	0.5200282713167554
1712052024.9207506	73	0.5260007239067348
1712052059.7486124	74	0.5305919228883333
1712052090.627737	75	0.5150774750464352
1712052124.534893	76	0.5327821495262002
1712052155.8098907	77	0.5189524201363288
1712052187.3518045	78	0.5188860851111823
1712052214.7000573	79	0.5165928233405991
1712052243.8647556	80	0.5318315466916369
1712052274.8278282	81	0.5372426799862128
1712052306.5716765	82	0.5344647726385926
1712052338.6104305	83	0.5497261891655568
1712052369.7215126	84	0.52859965606822
1712052400.207769	85	0.5394303551430106
1712052428.5766582	86	0.5381098166778361
1712052459.3738089	87	0.5398231202619943
1712052491.5345252	88	0.5214795536450629
1712052523.8032036	89	0.5248398766551513
1712052552.3440754	90	0.5378951969643174
1712052582.1835334	91	0.5352950601569572
1712052611.5791323	92	0.5302542921367557
1712052641.6775064	93	0.536476102945981
1712052672.8135886	94	0.5423118256633609
1712052701.3514223	95	0.5485188801996957
1712052731.0009496	96	0.541645472969769
1712052761.1682918	97	0.5447982879647588
1712052791.36764	98	0.5359931289490187
1712052821.5040233	99	0.560419010965125
1712052851.679346	100	0.556551665983724
1712052882.394523	101	0.5443102269015123
1712052910.5515175	102	0.5435180290340992
1712052940.8998127	103	0.556287955152285
1712052972.172811	104	0.5501264772278537
1712053002.4181385	105	0.5524327987144502
1712053029.979324	106	0.5637148150248864
1712053059.4409015	107	0.5569893956758603
1712053093.5040083	108	0.5651321722066988
1712053120.9602287	109	0.565217381405067
1712053153.9826667	110	0.5642776735035725
1712053186.953122	111	0.565650080310197
1712053223.213526	112	0.5737662696510089
1712053252.2612364	113	0.5687522827884341
1712053281.7638006	114	0.572024909657309
1712053312.0931015	115	0.5675051287676957
1712053339.6142995	116	0.5578918065719324
1712053370.620384	117	0.5697701077052622
1712053402.9420469	118	0.5616747936691073
1712053438.7106085	119	0.5685277468579532
1712053471.150236	120	0.5682921220057686
1712053501.7824445	121	0.5824501862051532
1712053533.368336	122	0.5686943621597688
1712053558.8692305	123	0.5701568057060744
1712053590.446083	124	0.5672673221232543
1712053620.0016296	125	0.5612911897359076
1712053650.4308977	126	0.579378257147236
1712053678.4919238	127	0.5789887340568759
1712053706.0181208	128	0.5642173217420142
1712053738.8576186	129	0.5735141242114554
1712053771.2582564	130	0.5770057545607472
1712053797.5458496	131	0.5765880865914144
1712053829.8175614	132	0.5927861321690804
1712053861.931287	133	0.5821645850541572
1712053895.268597	134	0.5843380427233298
1712053923.2896357	135	0.5902591817689321
1712053955.0304842	136	0.570900802708606
1712053987.5220933	137	0.5731025684756793
1712054017.0096624	138	0.5901649433527573
1712054045.9404109	139	0.5731281845878295
1712054075.8208544	140	0.5934773188335752
1712054108.2534823	141	0.5719948402854178
1712054138.7617252	142	0.5759065061145906
1712054170.928471	143	0.5761213688862311
1712054203.3290763	144	0.5712565504965623
1712054236.1966033	145	0.5817214245946613
1712054263.117955	146	0.5679044205420736
1712054300.077135	147	0.5876937820381554
1712054328.9029171	148	0.5624927353458149
1712054359.7410574	149	0.5868663717912143
1712054389.7584558	150	0.5811241346503756
1712054419.973791	151	0.5932276474489067
1712054449.9512036	152	0.5663749674467387
1712054480.556416	153	0.5773278556519164
1712054512.0363877	154	0.5831761485983038
1712054543.6372733	155	0.5793636041247969
1712054576.6697104	156	0.6060191529021319
1712054609.9930215	157	0.5683004540429861
1712054637.835117	158	0.5901822073027806
1712054666.3030126	159	0.5851671043095106
1712054693.6622636	160	0.5647230189722855
1712054720.0698178	161	0.5636895448178754
1712054745.62665	162	0.5903470368122669
1712054777.0216043	163	0.5875656215092538
1712054805.965348	164	0.5824723091230558
1712054837.4782696	165	0.577614999613869
1712054864.8565135	166	0.5904903387227213
1712054890.05348	167	0.5897481679252876
1712054919.720005	168	0.5850042337822845
1712054952.7723978	169	0.5744139969386534
1712054981.9380698	170	0.5892002239960132
1712055014.6396115	171	0.5986952041510892
1712055047.099231	172	0.5888976558221357
1712055072.662056	173	0.5888028598012488
1712055106.6781769	174	0.5945787399117154
1712055138.5359886	175	0.5871186808832325
1712055165.0285163	176	0.5915135852299697
1712055193.967261	177	0.5976159119618902
1712055228.903115	178	0.5934670052235409
1712055257.137098	179	0.5921451309162015
1712055287.8612337	180	0.5907756679037832
1712055317.714686	181	0.5831087276967718
1712055347.698097	182	0.599777031567557
1712055379.0050845	183	0.5936578391403545
1712055408.6276112	184	0.6014991603231951
1712055438.923922	185	0.5977890742800005
1712055470.2199135	186	0.6015412768139496
1712055500.0633698	187	0.5972779648773455
1712055531.1854155	188	0.6120317844934057
1712055558.4677052	189	0.5894198210551247
1712055587.4224308	190	0.6035463944453306
1712055618.7444131	191	0.5909944365731259
1712055645.9297194	192	0.6044810218269153
1712055674.7834918	193	0.600187364750468
1712055705.385705	194	0.5922163576683354
1712055734.6353512	195	0.5934786782141553
1712055764.1619084	196	0.6127519591548094
1712055790.4335058	197	0.5846160150081867
1712055820.5218842	198	0.6029945877587627
1712055850.477339	199	0.5954859812525297
1712055877.3587065	200	0.5882957360182024
1712055907.576043	201	0.6006595827955169
1712055930.7986162	202	0.6077004154201887
1712055956.0075538	203	0.6021845259556368
1712055985.3781614	204	0.6157151222078376
1712056013.0103238	205	0.5934504657719826
1712056040.1456797	206	0.5991348290311714
1712056069.3912933	207	0.5967687264125214
1712056098.4609978	208	0.596461482810921
1712056126.629987	209	0.5957755634389016
1712056159.4684854	210	0.61046914009918
1712056186.4068696	211	0.5764150827563123
1712056217.232041	212	0.5976680303017512
1712056247.8282368	213	0.6114451729581457
1712056276.692996	214	0.5849639345242609
1712056307.512139	215	0.5988431695327592
1712056333.4418476	216	0.6096041011659875
1712056360.6251538	217	0.5923179997631765
1712056392.4139876	218	0.6064428379202094
1712056420.5169995	219	0.5974916492785776
1712056444.675274	220	0.5978717429581323
1712056472.8992474	221	0.5915729283206861
1712056499.809641	222	0.5992804137850898
1712056528.1665723	223	0.6006457900165559
1712056556.293617	224	0.6159153097353789
1712056585.5992043	225	0.5943538009517333
1712056615.7175884	226	0.6098076594107196
1712056645.5350373	227	0.6146554888997995
1712056674.3038356	228	0.6034120577525052
1712056701.938	229	0.606911128012002
1712056733.5198991	230	0.6072926472766043
1712056765.548655	231	0.5894769424153574
1712056790.0028348	232	0.6094849985664568
1712056823.0852542	233	0.6009619339036232
1712056848.503126	234	0.6074432307584396
1712056879.6082163	235	0.6092133054897503
1712056908.4389577	236	0.6153851111826797
1712056936.4769902	237	0.6095335301733751
1712056970.290177	238	0.6081048661467742
1712056995.8929896	239	0.5924580953157906
1712057020.8380122	240	0.6016119601940371
1712057049.321902	241	0.6069604208271023
1712057084.9794984	242	0.6185639774299292
1712057111.5280082	243	0.6026099268777321
1712057144.9543183	244	0.5913472757864978
1712057174.357915	245	0.603913326337312
1712057201.843162	246	0.6127579623031425
1712057230.1110835	247	0.5892151141263892
1712057258.6079705	248	0.6199243204456704
1712057288.0075684	249	0.6057861923321695
1712057315.1348927	250	0.6039348584119383
1712057344.2895684	251	0.6032028663627231
1712057371.099995	252	0.5896754935797521
1712057398.8961053	253	0.6076582361775171
1712057427.8018608	254	0.5978538014203576
1712057453.898515	255	0.6037159996574061
1712057481.527679	256	0.6046656536685604
1712057510.9412725	257	0.5923363124814497
1712057538.079593	258	0.6247607233520602
1712057563.3115234	259	0.6201085671500044
1712057595.0943594	260	0.6211639871215898
1712057626.884193	261	0.616342422663733
1712057654.8152604	262	0.5887378251070605
1712057685.2625227	263	0.6004525268080675
1712057714.01536	264	0.615267985372763
1712057743.1710026	265	0.6167327671130164
1712057772.6965606	266	0.6046233857426468
1712057798.9801545	267	0.5792720720657634
1712057827.9338942	268	0.6256028182415148
1712057854.2204883	269	0.6229971943111704
1712057886.745087	270	0.6171438985420252
1712057913.9213953	271	0.6100831657646728
1712057942.6592042	272	0.6009937421056986
1712057973.1314936	273	0.604999756590122
1712058006.8516755	274	0.5984489832159424
1712058033.8270483	275	0.6076511165616361
1712058061.5931687	276	0.5920358265552808
1712058090.2720006	277	0.6049433409977596
1712058115.9897723	278	0.6179807247727178
1712058143.1071	279	0.6064071706648809
1712058172.5246923	280	0.6317849502765052
1712058204.9513216	281	0.6060730458738068
1712058232.8314052	282	0.6133139927676203
1712058262.728844	283	0.608026599827452
1712058294.2158165	284	0.6074278092006535
1712058321.5460336	285	0.6000302718760749
1712058353.6467671	286	0.6318511125658799
1712058382.3685825	287	0.6090354804893128
1712058410.3896203	288	0.6071104023483789
1712058444.2517903	289	0.6059113628212954
1712058470.3624406	290	0.6014166983154127
1712058497.1648688	291	0.6137491251197158
1712058527.6037786	292	0.6150267448741635
1712058557.4942174	293	0.6101615538573093
1712058587.7165225	294	0.6119881335381742
1712058616.4293797	295	0.6129752170968082
1712058646.3667655	296	0.6290441172189482
1712058679.055343	297	0.5951119172703477
1712058710.508294	298	0.6327678338050517
1712058740.608656	299	0.6205420724789502
1712058766.4014058	300	0.6174816868644479
1712058791.0965085	301	0.6106973443450263
1712058818.8926294	302	0.5978731355162252
1712058851.211286	303	0.5884707693094302
1712058880.2230144	304	0.6102852577083528
1712058908.6169257	305	0.6100372627816808
1712058940.952591	306	0.615761244091938
1712058967.0422103	307	0.6171610105316377
1712059002.2879682	308	0.609242313576421
1712059026.4092562	309	0.5916280660918174
1712059055.2600296	310	0.6026864128412517
1712059082.891162	311	0.6121490108833324
1712059115.4507482	312	0.6091243641496024
1712059143.4527934	313	0.6221219364491412
1712059173.4731927	314	0.6102361779301927
1712059202.57293	315	0.6266008668132704
1712059230.7239113	316	0.6195735333644838
1712059258.5130253	317	0.6043705033723784
1712059287.9676056	318	0.5975833874891514
1712059316.8263762	319	0.6097743764931267
1712059346.3519046	320	0.6029910840060303
1712059378.6086175	321	0.6078991629460944
1712059409.0818746	322	0.6047829919973423
1712059443.3729048	323	0.6191523899942638
1712059473.9801157	324	0.6047173232811922
1712059501.260394	325	0.6117891460912925
1712059529.2384553	326	0.6376559892820726
1712059560.108543	327	0.620004842236227
1712059586.6310904	328	0.5998438508501006
1712059614.283246	329	0.610823098173105
1712059642.4072542	330	0.6049374151654879
1712059669.6585348	331	0.610550488586327
1712059703.345734	332	0.6312366950532755
1712059736.9179976	333	0.6252538051464653
1712059767.791124	334	0.6270775364976343
1712059797.6146166	335	0.6222398257760955
1712059822.3487053	336	0.6085415022995351
1712059848.3163712	337	0.6270659673114254
1712059877.091212	338	0.6162218323992317
1712059908.37719	339	0.613379982472618
1712059937.099979	340	0.6008505936052077
1712059963.4555786	341	0.624969162078824
1712059992.566268	342	0.6105942255868223
1712060019.6676064	343	0.6118832560347482
1712060048.5343783	344	0.6089556254410813
1712060077.99095	345	0.6001453352844068
1712060102.375162	346	0.6230900661816297
1712060128.8446848	347	0.6248796722039652
1712060158.3882377	348	0.6272528088930309
1712060184.579862	349	0.6262829540885065
1712060210.5375602	350	0.6135899216036677
1712060243.6969628	351	0.5871924459159378
1712060272.9666033	352	0.6195315499153462
1712060298.3074906	353	0.6056121016634114
1712060332.028706	354	0.6106301882237278
1712060358.783157	355	0.605961144937939
1712060386.20038	356	0.6126978516655412
1712060413.195748	357	0.5980394904876024
1712060441.8685818	358	0.6134584968332806
1712060468.8789475	359	0.6171286445453551
1712060500.3078885	360	0.6044649456275196
1712060529.1996486	361	0.6167115330493443
1712060560.7145648	362	0.615651040946467
1712060591.7496142	363	0.5907739125558318
1712060622.1259117	364	0.6211083702072018
1712060649.879054	365	0.6017814476842345
1712060681.5369437	366	0.6049465782257463
1712060712.4210243	367	0.6181171944947542
1712060744.6997	368	0.6170974534085468
1712060772.355893	369	0.6344689711415584
1712060800.449909	370	0.6416047309858246
1712060829.5965896	371	0.595424137542066
1712060861.628343	372	0.6430056601650533
1712060891.8456411	373	0.619175171171149
1712060920.4975147	374	0.628478856387007
1712060948.807454	375	0.6281260413106695
1712060976.9884422	376	0.6347535150975234
1712061009.392079	377	0.6010692586970475
1712061040.900973	378	0.600943444589776
1712061070.4005375	379	0.616278885135564
1712061098.767492	380	0.6211611665526362
1712061124.4022985	381	0.614482375620356
1712061150.708892	382	0.6319147156254592
1712061177.3623304	383	0.6004561423314487
1712061207.9375827	384	0.6255600100793847
1712061237.7110815	385	0.604913012051278
1712061267.4215562	386	0.6421847164540844
1712061295.8714576	387	0.6162188628461022
1712061326.429687	388	0.6358252900999315
1712061355.2654364	389	0.6370666623441703
1712061384.497119	390	0.6176176579214137
1712061413.3199074	391	0.6180362712329379
1712061443.6232076	392	0.6230202957450697
1712061475.7699254	393	0.611173024940317
1712061506.455131	394	0.6360344496493825
1712061536.3425715	395	0.6303359987867413
1712061564.7894568	396	0.6109799209578762
1712061593.6062431	397	0.6183353974913783
1712061622.4729817	398	0.6153395565378914
1712061649.4663477	399	0.6251212503753557
1712061678.7379858	400	0.5988467502027375
1712061711.500535	401	0.6253498831358227
1712061738.4849162	402	0.5902396501585709
1712061768.2533834	403	0.6140298744314489
1712061797.5200248	404	0.6140108487554531
1712061826.9716072	405	0.6414502857666549
1712061856.670082	406	0.6113915522384593
1712061881.692107	407	0.599382046191856
1712061906.0672858	408	0.5981300316352275
1712061935.6678562	409	0.60702362464145
1712061965.331359	410	0.6231196041774039
1712061995.6116471	411	0.6027817366399443
1712062020.65167	412	0.6187810931577716
1712062051.976653	413	0.6285021521601265
1712062079.6588013	414	0.6151243170178324
1712062109.1313746	415	0.6363065195088369
1712062141.6579692	416	0.6018793793147336
1712062168.501355	417	0.6260559116452109
1712062196.771356	418	0.582358339308287
1712062223.6927388	419	0.6377629749135443
1712062254.9487376	420	0.5818207333389216
1712062283.6925654	421	0.6142268897746136
1712062309.422287	422	0.6244296769398353
1712062336.5856304	423	0.6347551493056673
1712062364.1158323	424	0.6418258106682577
1712062389.1898158	425	0.6364583017468416
1712062412.1424627	426	0.661098876357242
1712062447.394163	427	0.5949349591402142
1712062475.648157	428	0.6474077222641698
1712062504.5999007	429	0.6163744070782251
1712062531.2673397	430	0.6253603095233474
1712062561.2157612	431	0.6059691721029696
1712062588.3981063	432	0.5996860607189263
1712062618.1965675	433	0.6055366672765071
1712062650.8611312	434	0.6154413908949871
1712062681.332347	435	0.6060337874112995
1712062707.3300624	436	0.6279437126482199
1712062735.497054	437	0.6088679451401439
1712062768.7424233	438	0.6321042851840728
1712062797.5582058	439	0.6234911264916135
1712062825.487245	440	0.6256950535827996
1712062858.9475732	441	0.6057310209789138
1712062888.8240223	442	0.6317617011057967
1712062918.8123996	443	0.6310099540881958
1712062946.9054143	444	0.6320886560530399
1712062976.5279837	445	0.6088173747598791
1712063004.9508815	446	0.6297601346427236
1712063031.9862063	447	0.6001023263176926
1712063058.6587057	448	0.6317040039483833
1712063089.114964	449	0.6350681874895017
1712063114.0539596	450	0.6318241419859243
1712063141.324238	451	0.6040722175511145
1712063173.7768953	452	0.6147105663769759
1712063205.6156778	453	0.6047887456082085
1712063232.0372772	454	0.5916120155552073
1712063265.0167122	455	0.6284146270615748
1712063295.7128627	456	0.6477280013074291
1712063328.1665092	457	0.6121907949729835
1712063354.5620844	458	0.6276836156177158
1712063385.8720684	459	0.6394122364822681
1712063415.0897186	460	0.6138637450513843
1712063443.9834452	461	0.6233400579004487
1712063470.812864	462	0.5997594887180189
1712063501.4970806	463	0.6337648803015754
1712063530.9306378	464	0.6209146657414425
1712063560.0043807	465	0.6161406785225735
1712063592.231064	466	0.6194815982415179
1712063623.9189365	467	0.621624943848102
1712063654.6160822	468	0.6179110209149047
1712063683.8257823	469	0.6283540319979825
1712063716.3883543	470	0.619771466593912
1712063745.2381003	471	0.6189220271711058
1712063776.232219	472	0.6186645559371271
1712063805.9047284	473	0.6395668703930746
1712063835.8321576	474	0.6380669581234257
1712063864.1610978	475	0.632076673440938
1712063894.4574077	476	0.6363005413016553
1712063920.912943	477	0.6235401660518383
1712063952.708788	478	0.6321354161800666
1712063981.9984212	479	0.6160143823194384
1712064010.169403	480	0.6117013519184428
1712064039.1391366	481	0.6339229222611272
1712064069.128543	482	0.6055332058386902
1712064100.222608	483	0.6205548217762872
1712064124.3768773	484	0.6281961285291444
1712064155.4569423	485	0.6299390570670437
1712064184.540638	486	0.6124682325546692
1712064216.563367	487	0.6462793972719548
1712064248.1842537	488	0.6125685655132928
1712064272.8523934	489	0.6397389748394908
1712064300.248647	490	0.6336282723776868
1712064328.1637056	491	0.631426239488183
1712064354.4363017	492	0.6244825234347643
1712064383.711911	493	0.6235013095712614
1712064409.8655844	494	0.6204812919744368
1712064435.804279	495	0.5924338703865867
1712064463.86228	496	0.6236673330388247
1712064493.8786786	497	0.6419094920501246
1712064523.2673187	498	0.6252185255183321
1712064552.075098	499	0.6406912228226385
1712064578.4626577	500	0.5961266654012434
1712064609.9006116	501	0.5929851746468903
1712064638.7033968	502	0.6116716740160911
1712064669.0936782	503	0.6306324632619147
1712064695.9850855	504	0.6281325042014998
1712064726.4280689	505	0.6073269794113426
1712064754.6900098	506	0.615012884960342
1712064782.434142	507	0.6145600068509246
1712064809.5994482	508	0.6416864341327612
1712064837.983371	509	0.6296673515293151
1712064867.3059986	510	0.6138485574640437
1712064897.9931817	511	0.6413142027118747
1712064926.0345182	512	0.624420560818544
1712064954.7473395	513	0.6246356978055191
1712064989.115338	514	0.6429114218338924
1712065016.978429	515	0.6389430546645808
1712065045.3453543	516	0.6141079052679229
1712065076.243477	517	0.603686624459313
1712065108.9600134	518	0.6153173318669487
1712065135.185625	519	0.6375980363239094
1712065167.8761704	520	0.6139818821927823
1712065195.4403565	521	0.6237328341945255
1712065223.2764509	522	0.6258696652998627
1712065252.2052016	523	0.6170613551714408
1712065284.222963	524	0.6276334570944049
1712065309.797783	525	0.6348822743238322
1712065340.6089294	526	0.6287237368991628
1712065367.1294482	527	0.6210327875615392
1712065397.2878044	528	0.6190597148465253
1712065429.221586	529	0.6134406339719826
1712065455.6951315	530	0.6429677111506691
1712065482.5725331	531	0.613592061587279
1712065510.7105308	532	0.615530250328371
1712065537.7658775	533	0.6173386195051376
1712065565.192114	534	0.6352972091435661
1712065591.0998194	535	0.6039810924780182
1712065617.4244	536	0.6422822101387099
1712065641.714635	537	0.6042318992221724
1712065666.034875	538	0.6148957560299864
1712065695.414481	539	0.6324181881497783
1712065723.4764855	540	0.623648335522225
1712065751.6624737	541	0.6109632295741663
1712065779.98341	542	0.6061803712865648
1712065805.4442716	543	0.6516753594984723
1712065832.0017748	544	0.5995925596490022
1712065857.5906053	545	0.6024949713244552
1712065884.967838	546	0.6409862505656434
1712065912.630999	547	0.6448147224934837
1712065941.792667	548	0.6200056014489768
1712065971.8110678	549	0.6519661563550834
1712066003.939789	550	0.6253709638270303
1712066031.0071366	551	0.6210150727718876
1712066062.0352118	552	0.6479469664862216
1712066089.7833316	553	0.6195189020237931
1712066123.1438522	554	0.6353681591151085
1712066155.145614	555	0.6069211509918069
1712066184.511227	556	0.6198383457979869
1712066212.2453532	557	0.5950789254707698
1712066243.3234177	558	0.5809217195286466
1712066272.4750977	559	0.6319153134074328
1712066298.9696188	560	0.6258937838556441
1712066326.7847276	561	0.6268327147006605
1712066356.2802942	562	0.6435436166362776
1712066386.432659	563	0.6153537710066882
1712066417.7366402	564	0.5970175929782726
1712066442.8686085	565	0.6319877334437501
1712066469.0182364	566	0.6370933684921182
1712066497.361171	567	0.6300879601108876
1712066526.2349415	568	0.6356994778112509
1712066559.611263	569	0.6193734299959603
1712066589.663289	570	0.6361873123182306
1712066619.539312	571	0.6069837908619603
1712066646.3557303	572	0.603727940398568
1712066679.375173	573	0.6276736437828637
1712066705.04097	574	0.6054685519730801
1712066733.194966	575	0.6100930990156247
1712066761.0430555	576	0.6165128060338825
1712066788.789186	577	0.6237711943366369
1712066814.3320973	578	0.6220364808338438
1712066844.0097454	579	0.6340239405829278
1712066871.59593	580	0.6281530664358844
1712066904.5069888	581	0.6187940759912597
1712066931.7512684	582	0.652385907231384
1712066963.971971	583	0.6035086938620134
1712066994.786111	584	0.6163149250673042
1712067023.0880585	585	0.6489421060079805
1712067051.2630527	586	0.6251726696195824
1712067078.9172106	587	0.6195430709820405
1712067108.2175956	588	0.6158355024460429
1712067138.384945	589	0.6186694003417774
1712067169.3800433	590	0.645321219028521
1712067197.3391037	591	0.6284908997398975
1712067224.5264063	592	0.6263961784920994
1712067256.3092415	593	0.62836882420078
1712067285.63087	594	0.6156765618143334
1712067314.038782	595	0.63614428525705
1712067341.281782	596	0.6284008837796751
1712067369.3238134	597	0.5911696173806238
1712067399.209252	598	0.6338756124114031
1712067428.492894	599	0.598214790727183
1712067461.182932	600	0.6389110232075881
1712067494.5089014	601	0.5999368611120748
1712067524.2034006	602	0.6127574514463422
1712067557.262828	603	0.6204039378471722
1712067588.3678846	604	0.6442372658982092
1712067614.4335515	605	0.652011012057407
1712067638.7307763	606	0.6455579278364186
1712067672.5419607	607	0.597752860096067
1712067701.5167022	608	0.6146103616699558
1712067729.18585	609	0.6265449151463182
1712067755.4724412	610	0.6052976850559958
1712067786.1680355	611	0.6292833308609935
1712067813.6702352	612	0.6385523318053117
1712067842.728944	613	0.6360168860387216
1712067870.2781398	614	0.6357389187692366
1712067899.416814	615	0.6274379452861268
1712067931.8064654	616	0.634285825789822
1712067960.0674174	617	0.6331132110763603
1712067991.61933	618	0.6389701059056924
1712068023.4041667	619	0.5932527566456424
1712068048.9020152	620	0.6243327651088493
1712068076.8462102	621	0.617754972921989
1712068107.4174309	622	0.617541212759564
1712068135.4214768	623	0.610583067553094
1712068165.3479047	624	0.6133128218389611
1712068197.0867496	625	0.6017626977026108
1712068226.9791994	626	0.6142193518022501
1712068257.2135246	627	0.6263499503785706
1712068287.3998694	628	0.6392306096210258
1712068318.8478136	629	0.6533995454036351
1712068354.74133	630	0.623991522596004
1712068383.1352544	631	0.6343643446787903
1712068411.6341395	632	0.6245112126164524
1712068442.634229	633	0.6037001710459505
1712068474.8299286	634	0.6143846437231363
1712068503.081895	635	0.6005770792280809
1712068529.593413	636	0.6209846216095775
1712068557.3105495	637	0.6423974134185231
1712068581.7517312	638	0.6012012982438014
1712068610.6155066	639	0.6423149786833524
1712068637.906772	640	0.6330213354267766
1712068666.5466127	641	0.6343991238566479
1712068697.062863	642	0.6470609984214302
1712068724.0602212	643	0.6121677419270821
1712068752.372169	644	0.6164164429092963
1712068786.312324	645	0.6244994641381009
1712068811.9091315	646	0.6194206594511497
1712068844.473714	647	0.6434093657340448
1712068873.7833378	648	0.616805631951326
1712068899.984969	649	0.6280341164859751
1712068933.1623528	650	0.607547293382049
1712068962.5909402	651	0.6147762620398696
1712068988.5496342	652	0.6272809501577926
1712069017.809275	653	0.6049753557480387
1712069045.660372	654	0.618385123821824
1712069073.4604769	655	0.6234051827856741
1712069105.7341578	656	0.6454222362756675
1712069134.707894	657	0.6264464445501816
1712069164.7212954	658	0.5886830238139055
1712069191.4627464	659	0.6240918180156333
1712069220.2145486	660	0.657586632288705
1712069249.3102405	661	0.6003081534992788
1712069277.7901351	662	0.6438599182216105
1712069303.3609543	663	0.6091254573068298
1712069330.7821877	664	0.6224629221847949
1712069357.8285358	665	0.5973939280084648
1712069387.6430075	666	0.5798192971943468
1712069412.1161766	667	0.6212227788955742
1712069439.7423413	668	0.6342949006098
1712069469.2459035	669	0.5955743626220096
1712069497.8947442	670	0.5939851999653246
1712069523.4415703	671	0.6120828973544213
1712069552.6762335	672	0.6116999126463815
1712069578.0231266	673	0.5750207897289901
1712069607.2445152	674	0.6326330823135223
1712069635.206576	675	0.5969343598993748
1712069662.559828	676	0.6347745062050663
1712069692.494254	677	0.6229154994820512
1712069723.1404536	678	0.6001277035081872
1712069754.7096093	679	0.6170809047187498
1712069782.190937	680	0.6272082704908554
1712069810.2969613	681	0.6320239831455288
1712069840.372342	682	0.6354476215774448
1712069871.4264095	683	0.6293718312450587
1712069896.783363	684	0.6308479175741607
1712069924.333932	685	0.5970367686916801
1712069953.042747	686	0.6226275639179366
1712069982.920189	687	0.641169096409653
1712070012.3487844	688	0.6243744042493853
1712070041.3345182	689	0.6257640048118811
1712070072.2436292	690	0.5917161257892788
1712070100.7936494	691	0.6267633813738087
1712070129.5669744	692	0.6169976976506092
1712070159.9762506	693	0.6356891604111676
1712070183.4227517	694	0.6024067034043394
1712070215.7094145	695	0.6167454118464242
1712070246.7434945	696	0.6184513224694608
1712070275.1404166	697	0.6048897798304346
1712070305.0158622	698	0.6380196539056163
1712070337.2665474	699	0.6521885279590638
1712070367.3849142	700	0.6093682863986913
1712070399.4256732	701	0.6086958564190394
1712070432.840983	702	0.6362608086442898
1712070465.7074685	703	0.6507128114843256
1712070495.7388718	704	0.6122429475264113
1712070526.8129256	705	0.6158201311899193
1712070559.6414382	706	0.6517852969865088
1712070587.4815354	707	0.6145931460430414
1712070619.5732763	708	0.621856634393164
1712070650.366417	709	0.598346939819591
1712070681.6894016	710	0.602387944252153
1712070715.4156172	711	0.6352205756900484
1712070750.2674675	712	0.6676652358758903
1712070781.9033458	713	0.6432280703489529
1712070814.5199213	714	0.6351741157137468
1712070843.869531	715	0.6227063618992965
1712070877.7337062	716	0.6371895481802881
1712070908.204949	717	0.6515794033532191
1712070935.6531825	718	0.6248463242576522
1712070966.7972157	719	0.6305219646316897
1712070998.8369691	720	0.5849142283301011
1712071035.5452323	721	0.6272781588771564
1712071069.1955502	722	0.6516050231702488
1712071099.1519349	723	0.619525230567462
1712071128.4346082	724	0.6261490342473957
1712071153.8054905	725	0.6528805238037606
1712071185.8592389	726	0.6439724564009206
1712071216.043552	727	0.5972233649618942
1712071245.5021656	728	0.6313644361843301
1712071274.941748	729	0.6304491450824972
1712071306.2477036	730	0.5914447424369454
1712071335.2124782	731	0.6361008644587556
1712071364.5670545	732	0.5963976364242968
1712071396.79678	733	0.5901750778842804
1712071429.2063804	734	0.632953024088392
1712071461.9359505	735	0.6314912130313771
1712071493.070994	736	0.6263501698434403
1712071527.6449003	737	0.6467642681011067
1712071559.5237892	738	0.5903504349058971
1712071592.4552224	739	0.6237296750384373
1712071622.73054	740	0.652388127480968
1712071653.3997326	741	0.6293195594541645
1712071687.388896	742	0.6169966018401388
1712071723.726275	743	0.6659861106594733
1712071758.3072195	744	0.6521630188338801
1712071785.9823313	745	0.6413457166918471
1712071816.423633	746	0.6446578606681104
1712071849.7399733	747	0.6164396907827492
1712071881.8086865	748	0.5923529154261435
1712071920.0364935	749	0.6115521190781936
1712071950.6326742	750	0.6052965256310514
1712071983.4282234	751	0.6229370875717473
1712072019.9455092	752	0.6450139550499128
1712072053.064916	753	0.6179378983708315
1712072083.8880591	754	0.6270770360351122
1712072116.2087555	755	0.608951385904639
1712072148.5654073	756	0.6348169493615227
1712072182.1576643	757	0.666601014294685
1712072213.1967037	758	0.642905070462849
1712072244.4467494	759	0.6359345226528089
1712072276.2865613	760	0.6189373775226951
1712072308.8541126	761	0.6682845496805933
1712072337.3749907	762	0.6088046824769611
1712072366.153824	763	0.5976331243702526
1712072399.8630393	764	0.6139437664268373
1712072428.0539908	765	0.5992132013156355
1712072458.1463675	766	0.5921126384962045
1712072495.5104425	767	0.660103830763311
1712072532.3056867	768	0.6063774759036475
1712072565.488071	769	0.5949102375925929
1712072599.941054	770	0.6191383026178731
1712072630.8661296	771	0.615948771681291
1712072666.4537485	772	0.5907223752188321
1712072699.0683186	773	0.6343037686510438
1712072727.947115	774	0.638876096988766
1712072759.3800635	775	0.645298821770363
1712072790.281186	776	0.6760841456272607
1712072822.7388606	777	0.6182150771101531
1712072851.8465557	778	0.6116385420575953
1712072882.8556414	779	0.6448779634946464
1712072915.838092	780	0.6717068082027856
1712072947.4009914	781	0.6117890581953336
1712072975.9578626	782	0.6178263505460282
1712073005.8313122	783	0.6394430339003443
1712073036.1216228	784	0.5996281087456987
1712073071.833198	785	0.6443908613200967
1712073100.9089022	786	0.6346164797421746
1712073133.7673972	787	0.64093496293344
1712073161.3755648	788	0.6332319860362109
1712073190.71018	789	0.6434108590139416
1712073221.6592937	790	0.5896938173196768
1712073252.17353	791	0.6356525122920457
1712073281.0632906	792	0.6290373228200644
1712073309.3882277	793	0.6352783620999293
1712073339.619557	794	0.5851969094476236
1712073369.8239017	795	0.6700006488389535
1712073399.0585518	796	0.6350924809446997
1712073429.0559602	797	0.6239792612072677
1712073460.992745	798	0.6155684263582004
1712073492.7535868	799	0.6243601759443741
1712073528.535143	800	0.6028654863176773
1712073558.7704778	801	0.6002919245945799
1712073590.2893925	802	0.6342534468823442
1712073616.681954	803	0.6439663412164203
1712073643.5623658	804	0.6519966501654073
1712073675.331194	805	0.6383671918411198
1712073709.258348	806	0.6329416272347116
1712073738.847885	807	0.6279981380588815
1712073768.4514246	808	0.6010320096738455
1712073798.369848	809	0.6553801127519374
1712073831.3353028	810	0.5998322888457083
1712073863.6439743	811	0.6107833615119523
1712073892.287812	812	0.5888273670922629
1712073926.5638528	813	0.6351897901452106
1712073956.139393	814	0.6216549939396236
1712073985.308061	815	0.5833787874457372
1712074017.94763	816	0.6429004210827421
1712074049.425562	817	0.5928645855712575
1712074079.003101	818	0.5990454755834533
1712074109.706277	819	0.6017762954178852
1712074140.4044583	820	0.5970504668775855
1712074174.0876908	821	0.6394861020263016
1712074203.6932223	822	0.6470714650143489
1712074233.649642	823	0.6477373075901354
1712074262.8043144	824	0.6353443660439028
1712074293.6404555	825	0.6523006832777257
1712074322.2063203	826	0.6204503778684806
1712074355.0478206	827	0.6307246894531949
1712074384.4644072	828	0.6511808767876535
1712074413.838019	829	0.6256511499987762
1712074441.0453105	830	0.6258081081950742
1712074469.616177	831	0.6232095026773447
1712074500.0484507	832	0.6420032856181955
1712074532.6480172	833	0.6319609371757355
1712074563.3741972	834	0.6388835571686401
1712074594.1393542	835	0.6175537108072011
1712074622.709216	836	0.62505319620902
1712074653.26844	837	0.6685437190606934
1712074683.9856193	838	0.6078960176679178
1712074719.6672063	839	0.5944582548323172
1712074749.5936377	840	0.6708601388906288
1712074781.1945286	841	0.6545545938266991
1712074810.471169	842	0.6617741702301995
1712074841.2543273	843	0.6228428265476933
1712074872.7242606	844	0.6486768266097983
1712074901.0731945	845	0.6306408421344339
1712074938.544212	846	0.6574769206185932
1712074974.387747	847	0.6093264277218778
1712075008.0349836	848	0.5986353544267611
1712075038.88612	849	0.6405571087358999
1712075073.9878943	850	0.6495498959788705
1712075108.289929	851	0.6197106110043383
1712075136.668846	852	0.6054336548899495
1712075165.8934996	853	0.621380270886746
1712075195.1311517	854	0.6274035282324391
1712075225.772349	855	0.6288017692514511
1712075252.5767827	856	0.6273730394139361
1712075279.9090354	857	0.6370730775279777
1712075309.657528	858	0.6307274505857493
1712075338.649253	859	0.6074839198631068
1712075366.7992506	860	0.5832348594897411
1712075399.502794	861	0.6406478057943124
1712075429.70213	862	0.6708441202038902
1712075457.5712202	863	0.5790321284280076
1712075487.2147405	864	0.6252843713553805
1712075515.268764	865	0.5968263793962212
1712075544.4184494	866	0.6351215060258678
1712075581.016741	867	0.6350264902778239
1712075614.2831025	868	0.571923778935198
1712075644.6253946	869	0.6551060144187894
1712075675.8454125	870	0.6384259390319511
1712075705.6448846	871	0.6217473277531667
1712075737.3407438	872	0.5940765942762317
1712075766.2704966	873	0.6505761968389931
1712075796.8647077	874	0.5815061351741
1712075826.7541528	875	0.5865199374030794
1712075857.3493683	876	0.6317382593465337
1712075889.6150477	877	0.6133233448422903
1712075921.7067828	878	0.6195159374361868
1712075954.3053567	879	0.6574029988436221
1712075985.5273724	880	0.6248993729817958
1712076018.4658394	881	0.6094553570450798
1712076052.6249166	882	0.6386585674155363
1712076085.942258	883	0.6413772766587043
1712076115.511803	884	0.6466194853039597
1712076147.9104438	885	0.599507687789794
1712076179.9871843	886	0.6541632974447095
1712076207.9852314	887	0.6469296541767355
1712076240.972679	888	0.6196293295018857
1712076270.800151	889	0.6226894738692808
1712076301.4843326	890	0.594930442042121
1712076330.7809596	891	0.6293152008389911
1712076359.8166728	892	0.6168907839565382
1712076390.6148252	893	0.6228991390326932
1712076422.615594	894	0.5906947731242836
1712076455.80598	895	0.6083250447983194
1712076487.8047383	896	0.6315836806707996
1712076516.85445	897	0.6307996119805163
1712076544.7945251	898	0.596965623141672
1712076573.2364206	899	0.6771568904421338
1712076602.5050678	900	0.6230461898280839
1712076630.5200963	901	0.58832479771434
1712076666.2196844	902	0.6126965432757234
1712076698.8572457	903	0.6059753340649812
1712076727.4830885	904	0.6342856457852767
1712076761.078347	905	0.6189207549249396
1712076787.4918966	906	0.6152770305724103
1712076819.242746	907	0.6423533617009266
1712076850.498757	908	0.6206260839011738
1712076880.8130524	909	0.6545890247437851
1712076910.1916566	910	0.626051157358645
1712076938.334657	911	0.6030206400100196
1712076967.432353	912	0.6212424432692241
1712076996.9189258	913	0.5828546867941555
1712077023.312483	914	0.6404221920760882
1712077054.0406592	915	0.6590092511804932
1712077086.0894103	916	0.6253604997532818
1712077113.3746822	917	0.5749735176125369
1712077146.411114	918	0.6153332577101805
1712077180.219305	919	0.591746410164006
1712077212.9318442	920	0.6230188068019907
1712077240.7649393	921	0.6448454360705509
1712077271.5610948	922	0.6288401841899114
1712077304.850452	923	0.5972559309591539
1712077334.7078972	924	0.6413849960381671
1712077364.7642834	925	0.6107396544031013
1712077393.8369849	926	0.6157168255840312
1712077421.4491503	927	0.5785157789484104
1712077454.2376685	928	0.6050177238330505
1712077483.5313034	929	0.6314561731710647
1712077516.0309105	930	0.6527039275782598
1712077547.2689204	931	0.623798809708897
1712077580.8671749	932	0.6349744576413904
1712077608.522323	933	0.6143784226772269
1712077638.424766	934	0.6245277175659605
1712077666.5467725	935	0.6546377077025443
1712077697.5908425	936	0.6362566667013255
1712077729.6995747	937	0.6123376560216613
1712077762.3981135	938	0.64059376717504
1712077790.2752006	939	0.601360408606562
1712077819.7197876	940	0.6167706248106617
1712077853.125101	941	0.6372579605046959
1712077884.9449277	942	0.6156587352232124
1712077912.0312643	943	0.6238215944066415
1712077943.0483384	944	0.6130430513372233
1712077978.7189348	945	0.6095785962846266
1712078008.5873845	946	0.6266701213214954
1712078043.648167	947	0.6152014055823523
1712078072.595912	948	0.633854050266068
1712078105.5963626	949	0.6382879754929746
1712078136.06961	950	0.6214201413796264
1712078169.7978258	951	0.5760647633509313
1712078200.0411513	952	0.6433807761134187
1712078231.65304	953	0.5982152267622909
1712078265.9050944	954	0.6244955254057245
1712078296.7262366	955	0.637120547374088
1712078324.7382717	956	0.6019730379311196
1712078356.0062788	957	0.6568457896343797
1712078388.943741	958	0.6119185000022094
1712078421.2114174	959	0.66193845724425
1712078449.6303377	960	0.5858420508317067
1712078479.8266785	961	0.6158523576187838
1712078508.3255582	962	0.665341737522204
1712078541.442969	963	0.5687931024200547
1712078573.4137487	964	0.6352367195138745
1712078602.9243128	965	0.5962636736298934
1712078634.3302715	966	0.6316577768560577
1712078669.7359412	967	0.6558053927685831
1712078704.1649373	968	0.6373527707668261
1712078735.0660443	969	0.5972585458636375
1712078767.965528	970	0.6005250766979596
1712078800.46313	971	0.6068683624463194
1712078828.6421192	972	0.6570937609634971
1712078857.003049	973	0.6191289135379724
1712078888.5559752	974	0.6497904763183577
1712078916.1001518	975	0.620097582820352
1712078947.6440656	976	0.6222018085639901
1712078979.2989483	977	0.6251463038200052
1712079012.9361868	978	0.6264188840254389
1712079044.3191428	979	0.6315531512400852
1712079078.628174	980	0.6599712618583089
1712079104.9017746	981	0.6483086384745337
1712079137.122464	982	0.6017279575677604
1712079167.6586957	983	0.6323345525457932
1712079202.6525056	984	0.6038847389512176
1712079233.4426649	985	0.5856482187643174
1712079265.334461	986	0.6309623757154623
1712079295.3628604	987	0.636018259322826
1712079328.1783657	988	0.6297275219178505
1712079356.7342296	989	0.6475814955504025
1712079390.8633144	990	0.5973355638797639
1712079418.829378	991	0.6236264197038782
1712079448.678825	992	0.6781275319697956
1712079477.954466	993	0.6118654149017175
1712079508.472709	994	0.6338691202922587
1712079542.1009493	995	0.6469363073835233
1712079571.7534711	996	0.6156070315445532
1712079599.7535129	997	0.6358300646246011
1712079630.6786213	998	0.580998135558583
1712079658.4177558	999	0.6625104400832199
