# Supplementary material for: Achieving consistency in FedSAM using local adaptive distillation on sports image classification
Source: PLoS One. 2025 Oct 17;20(10):e0333210. doi: 10.1371/journal.pone.0333210 (PMC12533856; doi:10.1371/journal.pone.0333210)
Supplement: S1 File — All figures (Figs 1–9) and Tables (Table 1–8) are sequentially numbered in the supplementary files. (ZIP) [file pone.0333210.s001.zip › Support-Information-only-datasets/Original experimental data/sport100/0.8/D1/Scaffold.csv]

Wall time	Step	Value
1742118508.8648217	0	0.009999999776482582
1742118624.6163833	1	0.009999999776482582
1742118734.0757632	2	0.014000000432133675
1742118846.6345513	3	0.01600000075995922
1742118934.4509437	4	0.017999999225139618
1742119038.223625	5	0.03400000184774399
1742119123.9250684	6	0.041999999433755875
1742119221.3846037	7	0.04399999976158142
1742119318.5976348	8	0.041999999433755875
1742119423.2374558	9	0.05400000140070915
1742119524.824528	10	0.05400000140070915
1742119620.3579905	11	0.04800000041723251
1742119709.9642956	12	0.0560000017285347
1742119805.4121234	13	0.07000000029802322
1742119901.7556698	14	0.09000000357627869
1742119997.9475558	15	0.10999999940395355
1742120112.0084674	16	0.11400000005960464
1742120213.822019	17	0.1420000046491623
1742120304.3906326	18	0.12999999523162842
1742120412.8867667	19	0.15000000596046448
1742120508.771255	20	0.17599999904632568
1742120611.1323366	21	0.17800000309944153
1742120706.5473778	22	0.18199999630451202
1742120796.7017791	23	0.20000000298023224
1742120887.1718154	24	0.20800000429153442
1742120994.920542	25	0.20800000429153442
1742121096.6461189	26	0.22599999606609344
1742121175.1746826	27	0.20800000429153442
1742121259.71408	28	0.20999999344348907
1742121355.200922	29	0.23199999332427979
1742121451.4335804	30	0.2460000067949295
1742121547.7408013	31	0.25200000405311584
1742121643.5098014	32	0.23600000143051147
1742121733.4723508	33	0.257999986410141
1742121823.4888673	34	0.26600000262260437
1742121919.6143496	35	0.2720000147819519
1742122015.37253	36	0.2619999945163727
1742122111.9253454	37	0.2879999876022339
1742122208.6294749	38	0.2919999957084656
1742122281.2669263	39	0.2879999876022339
1742122382.7242012	40	0.31200000643730164
1742122509.3074872	41	0.3140000104904175
1742122615.1383007	42	0.33000001311302185
1742122720.7227468	43	0.34200000762939453
1742122818.9829051	44	0.3440000116825104
1742122922.7814415	45	0.34200000762939453
1742123026.8452165	46	0.3580000102519989
1742123144.3244088	47	0.3700000047683716
1742123262.8575897	48	0.3720000088214874
1742123355.1767356	49	0.3779999911785126
1742123460.3529727	50	0.37599998712539673
1742123585.3755186	51	0.3880000114440918
1742123684.2950072	52	0.3720000088214874
1742123796.1908739	53	0.3840000033378601
1742123901.511659	54	0.39399999380111694
1742123993.1708279	55	0.4020000100135803
1742124085.4320555	56	0.39399999380111694
1742124190.6156044	57	0.40400001406669617
1742124302.2457807	58	0.421999990940094
1742124420.7688947	59	0.4180000126361847
1742124539.0015314	60	0.4339999854564667
1742124631.0726037	61	0.44200000166893005
1742124735.7985785	62	0.4320000112056732
1742124854.286197	63	0.42800000309944153
1742124985.5437558	64	0.4480000138282776
1742125110.5805187	65	0.4440000057220459
1742125229.3097231	66	0.41600000858306885
1742125341.1519377	67	0.4180000126361847
1742125439.744825	68	0.4480000138282776
1742125564.6115744	69	0.44999998807907104
1742125669.5047948	70	0.4440000057220459
1742125761.7570064	71	0.44600000977516174
1742125886.8072999	72	0.46000000834465027
1742125998.3473206	73	0.4699999988079071
1742126104.0627825	74	0.4779999852180481
1742126209.4521863	75	0.4740000069141388
1742126282.3664482	76	0.47200000286102295
1742126400.6709263	77	0.4860000014305115
1742126493.4280818	78	0.48399999737739563
1742126604.9403057	79	0.49000000953674316
1742126703.4893715	80	0.492000013589859
1742126815.948332	81	0.4880000054836273
1742126914.7742045	82	0.47600001096725464
1742127019.8478522	83	0.49000000953674316
1742127118.7966363	84	0.4779999852180481
1742127237.458601	85	0.5059999823570251
1742127342.584161	86	0.49799999594688416
1742127441.878925	87	0.5059999823570251
1742127547.4352255	88	0.4860000014305115
1742127665.0617242	89	0.5120000243186951
1742127777.467226	90	0.5040000081062317
1742127889.3044157	91	0.5120000243186951
1742127981.0909564	92	0.5080000162124634
1742128093.3927312	93	0.5019999742507935
1742128205.7610164	94	0.49399998784065247
1742128298.3307073	95	0.5120000243186951
1742128403.5612473	96	0.5180000066757202
1742128502.0968208	97	0.5239999890327454
1742128607.7057464	98	0.5199999809265137
1742128700.4031537	99	0.5059999823570251
1742128792.5166278	100	0.5059999823570251
1742128904.65974	101	0.5120000243186951
1742129017.0136516	102	0.5299999713897705
1742129115.774286	103	0.515999972820282
1742129221.5589738	104	0.5
1742129333.4283628	105	0.5139999985694885
1742129419.3195674	106	0.5120000243186951
1742129531.2675729	107	0.5139999985694885
1742129642.940277	108	0.5260000228881836
1742129748.4313354	109	0.5360000133514404
1742129873.4909382	110	0.5320000052452087
1742129991.948675	111	0.5239999890327454
1742130077.7901702	112	0.5379999876022339
1742130169.8312628	113	0.5239999890327454
1742130282.0999842	114	0.5419999957084656
1742130394.3119159	115	0.5199999809265137
1742130499.5359526	116	0.5419999957084656
1742130598.5341315	117	0.5139999985694885
1742130677.3483958	118	0.5339999794960022
1742130794.968456	119	0.5339999794960022
1742130894.017185	120	0.5339999794960022
1742130993.1479318	121	0.5320000052452087
1742131117.7419589	122	0.5339999794960022
1742131242.530745	123	0.5479999780654907
1742131361.4287236	124	0.5299999713897705
1742131473.3445735	125	0.5460000038146973
1742131585.4347436	126	0.5580000281333923
1742131703.3876388	127	0.5460000038146973
1742131821.260761	128	0.5640000104904175
1742131926.216248	129	0.5360000133514404
1742132031.8851802	130	0.5320000052452087
1742132150.470186	131	0.5680000185966492
1742132235.632104	132	0.5559999942779541
1742132347.2683887	133	0.5479999780654907
1742132438.942346	134	0.5559999942779541
1742132544.4076183	135	0.5540000200271606
1742132675.9799063	136	0.5540000200271606
1742132774.6427054	137	0.5239999890327454
1742132860.3712037	138	0.5479999780654907
1742132972.6447768	139	0.5619999766349792
1742133078.5111313	140	0.5580000281333923
1742133196.7018526	141	0.5559999942779541
1742133295.3736115	142	0.5619999766349792
1742133414.7470372	143	0.5519999861717224
1742133526.7507246	144	0.5519999861717224
1742133644.0139198	145	0.5440000295639038
1742133754.8525283	146	0.5540000200271606
1742133865.4049764	147	0.550000011920929
1742133975.3045125	148	0.5460000038146973
1742134034.1050153	149	0.5580000281333923
1742134131.8822982	150	0.5580000281333923
1742134222.7264261	151	0.5580000281333923
1742134339.0356326	152	0.5600000023841858
1742134462.5478454	153	0.5600000023841858
1742134541.087582	154	0.5519999861717224
1742134651.9911861	155	0.5680000185966492
1742134769.204778	156	0.5600000023841858
1742134880.103606	157	0.5559999942779541
1742134971.7205977	158	0.5720000267028809
1742135082.005598	159	0.5640000104904175
1742135186.001076	160	0.5580000281333923
1742135290.1839855	161	0.5659999847412109
1742135381.9289296	162	0.5419999957084656
1742135473.3467882	163	0.5540000200271606
1742135583.7974389	164	0.5659999847412109
1742135649.4262729	165	0.5519999861717224
1742135752.8809693	166	0.5479999780654907
1742135838.1079566	167	0.5559999942779541
1742135929.3646603	168	0.5659999847412109
1742136039.251678	169	0.5600000023841858
1742136149.8077757	170	0.5619999766349792
1742136260.1518297	171	0.5440000295639038
1742136383.0278394	172	0.5640000104904175
1742136499.69798	173	0.5699999928474426
1742136596.6470633	174	0.5600000023841858
1742136700.4975736	175	0.5619999766349792
1742136791.7835143	176	0.578000009059906
1742136921.9997234	177	0.5580000281333923
1742137013.1232834	178	0.5699999928474426
1742137098.2634642	179	0.5699999928474426
1742137215.405556	180	0.5659999847412109
1742137319.3619704	181	0.5659999847412109
1742137423.2436793	182	0.5699999928474426
1742137513.9677007	183	0.5659999847412109
1742137624.351887	184	0.5699999928474426
1742137734.8430295	185	0.578000009059906
1742137838.7525783	186	0.578000009059906
1742137955.4485345	187	0.593999981880188
1742138059.7861025	188	0.5640000104904175
1742138157.6569667	189	0.5960000157356262
1742138255.3824325	190	0.5899999737739563
1742138353.175497	191	0.5879999995231628
1742138463.3868115	192	0.578000009059906
1742138567.2012804	193	0.5799999833106995
1742138678.0732253	194	0.5740000009536743
1742138795.3476722	195	0.5839999914169312
1742138906.2272184	196	0.6079999804496765
1742139023.3589602	197	0.5860000252723694
1742139133.882565	198	0.5879999995231628
1742139224.9593365	199	0.5799999833106995
1742139303.6083949	200	0.578000009059906
1742139407.7847831	201	0.5860000252723694
1742139491.9232714	202	0.5699999928474426
1742139596.6445878	203	0.5820000171661377
1742139694.3170216	204	0.5860000252723694
1742139791.7396536	205	0.5799999833106995
1742139909.0907886	206	0.5960000157356262
1742140020.0247087	207	0.5899999737739563
1742140117.340072	208	0.5879999995231628
1742140216.8058245	209	0.5720000267028809
1742140309.375751	210	0.5860000252723694
1742140408.055858	211	0.6079999804496765
1742140507.4268227	212	0.5740000009536743
1742140613.1699052	213	0.5699999928474426
1742140724.4327188	214	0.5740000009536743
1742140842.8279543	215	0.5659999847412109
1742140954.649006	216	0.5799999833106995
1742141086.4544892	217	0.5740000009536743
1742141204.5205965	218	0.578000009059906
1742141303.745278	219	0.593999981880188
1742141409.0030203	220	0.5920000076293945
1742141527.5910702	221	0.5960000157356262
1742141639.296194	222	0.5920000076293945
1742141711.9648352	223	0.5960000157356262
1742141824.091528	224	0.5839999914169312
1742141909.8607607	225	0.5879999995231628
1742142022.026868	226	0.5879999995231628
1742142114.1322472	227	0.5659999847412109
1742142225.7015166	228	0.593999981880188
1742142337.207714	229	0.593999981880188
1742142435.6796927	230	0.593999981880188
1742142540.8097866	231	0.5979999899864197
1742142659.8698273	232	0.6060000061988831
1742142745.4588726	233	0.5960000157356262
1742142843.6612532	234	0.5960000157356262
1742142942.4347343	235	0.593999981880188
1742143034.564521	236	0.578000009059906
1742143133.4948668	237	0.5839999914169312
1742143199.4871507	238	0.5860000252723694
1742143303.0735908	239	0.5920000076293945
1742143400.8638089	240	0.5979999899864197
1742143498.590282	241	0.5979999899864197
1742143610.0761163	242	0.6100000143051147
1742143715.3367937	243	0.6079999804496765
1742143827.5902011	244	0.6140000224113464
1742143912.9203398	245	0.6079999804496765
1742144018.4659781	246	0.593999981880188
1742144117.1804764	247	0.5960000157356262
1742144228.7254436	248	0.6039999723434448
1742144340.9820614	249	0.6019999980926514
1742144459.6543293	250	0.6079999804496765
1742144551.92844	251	0.5960000157356262
1742144657.1528668	252	0.6179999709129333
1742144775.1190841	253	0.628000020980835
1742144886.9971223	254	0.6079999804496765
1742145011.6628196	255	0.6060000061988831
1742145130.1245217	256	0.6100000143051147
1742145221.967513	257	0.6119999885559082
1742145333.959693	258	0.6100000143051147
1742145432.8273005	259	0.6100000143051147
1742145544.9156682	260	0.6060000061988831
1742145656.3730364	261	0.6119999885559082
1742145761.3457441	262	0.6039999723434448
1742145852.8138134	263	0.6000000238418579
1742145958.1895394	264	0.6019999980926514
1742146070.1952307	265	0.6039999723434448
1742146168.7819688	266	0.6100000143051147
1742146254.3207982	267	0.6060000061988831
1742146372.3821163	268	0.6079999804496765
1742146470.6148584	269	0.5960000157356262
1742146576.1227224	270	0.6000000238418579
1742146700.9867082	271	0.5960000157356262
1742146799.6475189	272	0.6100000143051147
1742146905.1906235	273	0.6060000061988831
1742147017.4108145	274	0.6200000047683716
1742147096.2507727	275	0.6039999723434448
1742147181.3830605	276	0.6079999804496765
1742147306.5023775	277	0.6240000128746033
1742147411.4587147	278	0.6159999966621399
1742147510.6666527	279	0.6179999709129333
1742147615.577657	280	0.6100000143051147
1742147740.4166002	281	0.6100000143051147
1742147845.5390513	282	0.6079999804496765
1742147957.5785413	283	0.6299999952316284
1742148069.1308255	284	0.6140000224113464
1742148193.9915185	285	0.628000020980835
1742148292.5353634	286	0.6140000224113464
1742148405.0302143	287	0.6200000047683716
1742148521.0884707	288	0.6179999709129333
1742148619.6493874	289	0.6200000047683716
1742148738.2746093	290	0.6179999709129333
1742148850.2301526	291	0.621999979019165
1742148955.189322	292	0.621999979019165
1742149060.8447177	293	0.6140000224113464
1742149172.6613197	294	0.6079999804496765
1742149277.9638155	295	0.628000020980835
1742149390.181338	296	0.6159999966621399
1742149495.1070547	297	0.6119999885559082
1742149606.8122084	298	0.6159999966621399
1742149712.3859563	299	0.5960000157356262
