# Supplementary material for: Achieving consistency in FedSAM using local adaptive distillation on sports image classification
Source: PLoS One. 2025 Oct 17;20(10):e0333210. doi: 10.1371/journal.pone.0333210 (PMC12533856; doi:10.1371/journal.pone.0333210)
Supplement: S1 File — All figures (Figs 1–9) and Tables (Table 1–8) are sequentially numbered in the supplementary files. (ZIP) [file pone.0333210.s001.zip › Support-Information-only-datasets/Original experimental data/sport100/0.8/D2/A-FedSAM.csv]

Wall time	Step	Value
1742299399.0297093	0	0.009999999776482582
1742299866.7779086	1	0.012000000104308128
1742300313.29105	2	0.014000000432133675
1742300762.2754166	3	0.02199999988079071
1742301113.1010363	4	0.02199999988079071
1742301539.8503869	5	0.026000000536441803
1742301891.8295805	6	0.03999999910593033
1742302292.7025979	7	0.035999998450279236
1742302693.4722607	8	0.04800000041723251
1742303119.5494258	9	0.0560000017285347
1742303545.4350314	10	0.06800000369548798
1742303946.3103201	11	0.07800000160932541
1742304322.406305	12	0.07599999755620956
1742304724.2691236	13	0.07800000160932541
1742305126.6617274	14	0.08799999952316284
1742305528.9674585	15	0.08799999952316284
1742306005.823759	16	0.10400000214576721
1742306432.2728693	17	0.1080000028014183
1742306808.4625428	18	0.10199999809265137
1742307259.8568254	19	0.11999999731779099
1742307660.7147996	20	0.1379999965429306
1742308087.2738712	21	0.15800000727176666
1742308489.6555612	22	0.16200000047683716
1742308866.4934454	23	0.17599999904632568
1742309242.8286128	24	0.1720000058412552
1742309693.723519	25	0.1899999976158142
1742310120.8745897	26	0.20200000703334808
1742310447.1852558	27	0.20800000429153442
1742310798.3781	28	0.21799999475479126
1742311199.0650222	29	0.2280000001192093
1742311600.0304797	30	0.25600001215934753
1742312002.0705876	31	0.26600000262260437
1742312403.2864523	32	0.2680000066757202
1742312779.5004768	33	0.257999986410141
1742313155.415088	34	0.2759999930858612
1742313557.0446324	35	0.2840000092983246
1742313958.0358942	36	0.3140000104904175
1742314358.7228444	37	0.3140000104904175
1742314759.8510623	38	0.33399999141693115
1742315060.7863653	39	0.3319999873638153
1742315463.5880775	40	0.3720000088214874
1742315940.8443773	41	0.3540000021457672
1742316343.0935762	42	0.36000001430511475
1742316744.787189	43	0.3779999911785126
1742317120.9279003	44	0.38999998569488525
1742317527.319837	45	0.3880000114440918
1742317960.6945436	46	0.414000004529953
1742318456.198287	47	0.414000004529953
1742318923.0963297	48	0.41999998688697815
1742319290.8896863	49	0.414000004529953
1742319744.3105433	50	0.4339999854564667
1742320278.1515796	51	0.4339999854564667
1742320699.1627605	52	0.43799999356269836
1742321174.5638041	53	0.46000000834465027
1742321623.0652592	54	0.46399998664855957
1742322015.8152242	55	0.4359999895095825
1742322407.9845417	56	0.4819999933242798
1742322856.961589	57	0.4740000069141388
1742323333.481073	58	0.5019999742507935
1742323837.726371	59	0.492000013589859
1742324342.1399307	60	0.492000013589859
1742324734.3924513	61	0.4819999933242798
1742325182.555964	62	0.4880000054836273
1742325687.1217976	63	0.5099999904632568
1742326247.2683263	64	0.5120000243186951
1742326779.714709	65	0.5080000162124634
1742327284.2444987	66	0.5299999713897705
1742327760.2238388	67	0.5299999713897705
1742328180.7686372	68	0.5419999957084656
1742328713.0740752	69	0.515999972820282
1742329160.71533	70	0.5460000038146973
1742329553.4331994	71	0.5440000295639038
1742330086.1009185	72	0.5540000200271606
1742330562.325443	73	0.5600000023841858
1742331010.9589067	74	0.5600000023841858
1742331459.3819206	75	0.5460000038146973
1742331768.0905435	76	0.5600000023841858
1742332272.326584	77	0.550000011920929
1742332664.74148	78	0.5600000023841858
1742333140.7111979	79	0.5759999752044678
1742333561.134939	80	0.5699999928474426
1742334037.5364377	81	0.593999981880188
1742334458.3324618	82	0.5680000185966492
1742334906.2790046	83	0.6000000238418579
1742335326.373942	84	0.6079999804496765
1742335830.2836335	85	0.5839999914169312
1742336278.413434	86	0.5860000252723694
1742336698.6066213	87	0.6000000238418579
1742337146.9543016	88	0.6159999966621399
1742337650.850151	89	0.6019999980926514
1742338126.2329295	90	0.6140000224113464
1742338602.060445	91	0.6060000061988831
1742338994.7108564	92	0.6060000061988831
1742339470.5855405	93	0.6060000061988831
1742339946.647663	94	0.6079999804496765
1742340338.9258826	95	0.6119999885559082
1742340787.3400292	96	0.6019999980926514
1742341207.2405312	97	0.6119999885559082
1742341656.0476608	98	0.628000020980835
1742342048.2309725	99	0.6019999980926514
1742342440.3868396	100	0.6039999723434448
1742342916.4591901	101	0.6200000047683716
1742343392.6352582	102	0.6179999709129333
1742343812.5726802	103	0.6359999775886536
1742344260.728403	104	0.6179999709129333
1742344736.6511908	105	0.6299999952316284
1742345101.1598933	106	0.6159999966621399
1742345576.89669	107	0.6380000114440918
1742346053.0423145	108	0.6499999761581421
1742346501.1477635	109	0.6320000290870667
1742347033.560568	110	0.6320000290870667
1742347537.4316394	111	0.6420000195503235
1742347902.4279516	112	0.6240000128746033
1742348294.1227608	113	0.6499999761581421
1742348769.988197	114	0.6420000195503235
1742349245.6081018	115	0.6460000276565552
1742349693.7648833	116	0.6539999842643738
1742350113.9164984	117	0.6480000019073486
1742350450.2126548	118	0.6359999775886536
1742350953.9973953	119	0.6340000033378601
1742351374.2508824	120	0.6439999938011169
1742351795.0924072	121	0.6399999856948853
1742352327.6069033	122	0.6399999856948853
1742352859.2749977	123	0.6439999938011169
1742353363.4242935	124	0.6359999775886536
1742353839.4151242	125	0.628000020980835
1742354315.7823775	126	0.6420000195503235
1742354820.0830698	127	0.6460000276565552
1742355324.767475	128	0.6380000114440918
1742355772.4475842	129	0.6380000114440918
1742356250.9522662	130	0.6320000290870667
1742356728.590316	131	0.6399999856948853
1742357057.0236933	132	0.6439999938011169
1742357485.7858462	133	0.6499999761581421
1742357838.551368	134	0.6520000100135803
1742358240.7840555	135	0.6380000114440918
1742358743.6352017	136	0.6359999775886536
1742359121.2625575	137	0.6480000019073486
1742359449.74496	138	0.6460000276565552
1742359876.9111304	139	0.6420000195503235
1742360279.2667665	140	0.6460000276565552
1742360730.702281	141	0.6420000195503235
1742361106.882492	142	0.6320000290870667
1742361558.2834268	143	0.6520000100135803
1742361984.807339	144	0.6539999842643738
1742362437.4633763	145	0.6520000100135803
1742362865.1641192	146	0.6579999923706055
1742363292.2932434	147	0.6520000100135803
1742363719.3541777	148	0.6600000262260437
1742363945.720725	149	0.6600000262260437
1742364322.261886	150	0.6700000166893005
1742364674.2474437	151	0.6520000100135803
1742365125.7278214	152	0.6679999828338623
1742365602.9448411	153	0.6679999828338623
1742365905.694348	154	0.6620000004768372
1742366334.5649164	155	0.656000018119812
1742366789.7917166	156	0.6520000100135803
1742367217.7792525	157	0.656000018119812
1742367572.025785	158	0.656000018119812
1742367999.8750057	159	0.6579999923706055
1742368401.8629448	160	0.6639999747276306
1742368804.091709	161	0.6539999842643738
1742369156.9405434	162	0.6660000085830688
1742369510.3289285	163	0.6499999761581421
1742369939.3155637	164	0.6520000100135803
1742370191.5096002	165	0.6600000262260437
1742370594.9906101	166	0.6480000019073486
1742370922.4329126	167	0.6539999842643738
1742371274.9890792	168	0.6600000262260437
1742371703.6493392	169	0.6579999923706055
1742372131.0573144	170	0.656000018119812
1742372566.3753645	171	0.6620000004768372
1742373049.2844088	172	0.6520000100135803
1742373503.6317644	173	0.6620000004768372
1742373881.5288155	174	0.6800000071525574
1742374283.8515077	175	0.6620000004768372
1742374635.8791327	176	0.6620000004768372
1742375139.0821831	177	0.6639999747276306
1742375491.3611054	178	0.6639999747276306
1742375817.722051	179	0.6679999828338623
1742376271.870048	180	0.6579999923706055
1742376673.9369533	181	0.6660000085830688
1742377077.5277467	182	0.6520000100135803
1742377430.2577803	183	0.6620000004768372
1742377858.9100502	184	0.6600000262260437
1742378286.3171773	185	0.6520000100135803
1742378688.2844758	186	0.6600000262260437
1742379140.503225	187	0.6620000004768372
1742379543.0286357	188	0.6579999923706055
1742379921.0164435	189	0.6579999923706055
1742380298.2253156	190	0.6639999747276306
1742380677.2456424	191	0.6800000071525574
1742381105.33411	192	0.6880000233650208
1742381507.51147	193	0.6679999828338623
1742381933.7566023	194	0.6700000166893005
1742382385.3082347	195	0.671999990940094
1742382812.4689612	196	0.671999990940094
1742383264.3250248	197	0.6660000085830688
1742383691.4857433	198	0.6660000085830688
1742384044.4760425	199	0.6700000166893005
1742384348.4465356	200	0.6819999814033508
1742384751.371587	201	0.6660000085830688
1742385078.4423506	202	0.6700000166893005
1742385480.080624	203	0.6639999747276306
1742385856.2498686	204	0.671999990940094
1742386232.3924553	205	0.6740000247955322
1742386683.717777	206	0.6759999990463257
1742387111.3232632	207	0.671999990940094
1742387488.63854	208	0.6800000071525574
1742387865.287676	209	0.6980000138282776
1742388218.1033075	210	0.6800000071525574
1742388594.9039593	211	0.6899999976158142
1742388971.44665	212	0.671999990940094
1742389373.134423	213	0.6700000166893005
1742389800.320594	214	0.6759999990463257
1742390251.831796	215	0.6779999732971191
1742390679.0422943	216	0.6759999990463257
1742391181.3662424	217	0.6840000152587891
1742391639.2820888	218	0.6899999976158142
1742392017.0735009	219	0.6959999799728394
1742392421.1960974	220	0.6899999976158142
1742392872.9836578	221	0.6899999976158142
1742393299.5415897	222	0.699999988079071
1742393575.6694577	223	0.6899999976158142
1742394002.5720806	224	0.6800000071525574
1742394329.1250522	225	0.6819999814033508
1742394756.3547318	226	0.6840000152587891
1742395108.725795	227	0.699999988079071
1742395536.8250515	228	0.6959999799728394
1742395963.7561886	229	0.7020000219345093
1742396340.6561213	230	0.6859999895095825
1742396742.2941506	231	0.6779999732971191
1742397193.646364	232	0.6800000071525574
1742397519.959908	233	0.6740000247955322
1742397896.1056664	234	0.6840000152587891
1742398272.121918	235	0.6899999976158142
1742398624.2171345	236	0.6740000247955322
1742399000.811714	237	0.6859999895095825
1742399252.5968494	238	0.6759999990463257
1742399656.1027997	239	0.6819999814033508
1742400033.7574644	240	0.6859999895095825
1742400411.0316691	241	0.6840000152587891
1742400837.9183679	242	0.6880000233650208
1742401239.4843643	243	0.6679999828338623
1742401665.9849832	244	0.6940000057220459
1742401992.5948749	245	0.6819999814033508
1742402396.2344882	246	0.6859999895095825
1742402773.643236	247	0.6800000071525574
1742403200.2250054	248	0.6919999718666077
1742403626.4307299	249	0.6899999976158142
1742404078.697499	250	0.6959999799728394
1742404429.7707202	251	0.671999990940094
1742404830.8767862	252	0.6859999895095825
1742405281.9786994	253	0.6919999718666077
1742405709.2930949	254	0.6899999976158142
1742406186.7740738	255	0.6940000057220459
1742406638.7004297	256	0.6899999976158142
1742406989.8031886	257	0.6779999732971191
1742407416.2955449	258	0.6800000071525574
1742407792.4057984	259	0.6940000057220459
1742408218.3488576	260	0.6779999732971191
1742408644.6441455	261	0.6899999976158142
1742409045.890368	262	0.6840000152587891
1742409398.0147798	263	0.7020000219345093
1742409801.1495833	264	0.7020000219345093
1742410228.0338516	265	0.6899999976158142
1742410604.052431	266	0.7080000042915344
1742410930.1625905	267	0.6859999895095825
1742411380.9204178	268	0.6959999799728394
1742411757.210653	269	0.6840000152587891
1742412158.4476633	270	0.6819999814033508
1742412634.8243127	271	0.6819999814033508
1742413012.1801374	272	0.6899999976158142
1742413414.1342866	273	0.7020000219345093
1742413840.2742908	274	0.699999988079071
1742414141.6729307	275	0.6859999895095825
1742414467.5663152	276	0.6840000152587891
1742414943.2615147	277	0.6880000233650208
1742415344.005458	278	0.7020000219345093
1742415719.9559243	279	0.6940000057220459
1742416121.1188173	280	0.6919999718666077
1742416598.010126	281	0.6940000057220459
1742416999.800248	282	0.6919999718666077
1742417425.9841764	283	0.6840000152587891
1742417851.6088104	284	0.6940000057220459
1742418327.6706302	285	0.6959999799728394
1742418703.6660895	286	0.6940000057220459
1742419129.4979475	287	0.6880000233650208
1742419580.4830105	288	0.6880000233650208
1742419956.6537988	289	0.6940000057220459
1742420409.3245342	290	0.6959999799728394
1742420835.5862768	291	0.7099999785423279
1742421236.4459565	292	0.7020000219345093
1742421637.0198138	293	0.7080000042915344
1742422062.682178	294	0.6940000057220459
1742422463.5104752	295	0.6940000057220459
1742422890.1491845	296	0.6899999976158142
1742423291.5763228	297	0.6919999718666077
1742423718.6618364	298	0.6800000071525574
1742424120.7932427	299	0.6919999718666077
