# Supplementary material for: Achieving consistency in FedSAM using local adaptive distillation on sports image classification
Source: PLoS One. 2025 Oct 17;20(10):e0333210. doi: 10.1371/journal.pone.0333210 (PMC12533856; doi:10.1371/journal.pone.0333210)
Supplement: S1 File — All figures (Figs 1–9) and Tables (Table 1–8) are sequentially numbered in the supplementary files. (ZIP) [file pone.0333210.s001.zip › Support-Information-only-datasets/Original experimental data/sport100/0.8/D2/Fedavg.csv]

Wall time	Step	Value
1741972002.1938453	0	0.009999999776482582
1741972190.7938523	1	0.02199999988079071
1741972367.8156395	2	0.01600000075995922
1741972544.869565	3	0.017999999225139618
1741972681.7961414	4	0.029999999329447746
1741972849.2331328	5	0.035999998450279236
1741972983.9786367	6	0.035999998450279236
1741973139.4899004	7	0.06599999964237213
1741973296.0648687	8	0.04800000041723251
1741973461.227275	9	0.06400000303983688
1741973629.6277182	10	0.06800000369548798
1741973785.4766552	11	0.06599999964237213
1741973934.6659455	12	0.07999999821186066
1741974092.7202668	13	0.08799999952316284
1741974243.30168	14	0.10599999874830246
1741974398.5912883	15	0.10000000149011612
1741974584.1649902	16	0.1080000028014183
1741974754.238938	17	0.12999999523162842
1741974902.806943	18	0.1459999978542328
1741975079.3223665	19	0.15199999511241913
1741975233.8895044	20	0.15399999916553497
1741975399.7153854	21	0.15399999916553497
1741975553.8535924	22	0.15600000321865082
1741975700.431262	23	0.1599999964237213
1741975847.648064	24	0.17800000309944153
1741976021.7506871	25	0.17599999904632568
1741976182.7428665	26	0.18799999356269836
1741976309.4703872	27	0.18000000715255737
1741976450.4572628	28	0.2199999988079071
1741976606.541391	29	0.20200000703334808
1741976758.9607146	30	0.1979999989271164
1741976911.4453185	31	0.2240000069141388
1741977063.0233767	32	0.23999999463558197
1741977207.1697292	33	0.22200000286102295
1741977349.051557	34	0.23399999737739563
1741977506.4686954	35	0.24799999594688416
1741977661.7272763	36	0.25600001215934753
1741977818.1614146	37	0.2540000081062317
1741977978.361873	38	0.25600001215934753
1741978094.8210428	39	0.24799999594688416
1741978249.2946758	40	0.25200000405311584
1741978428.8674679	41	0.2720000147819519
1741978585.4074962	42	0.27799999713897705
1741978740.917478	43	0.2800000011920929
1741978890.3534245	44	0.2759999930858612
1741979046.52191	45	0.27799999713897705
1741979204.175292	46	0.2720000147819519
1741979377.9606013	47	0.26600000262260437
1741979555.0425043	48	0.27399998903274536
1741979689.1971982	49	0.28999999165534973
1741979847.0027812	50	0.2939999997615814
1741980033.0545866	51	0.30000001192092896
1741980182.506937	52	0.3059999942779541
1741980345.3916378	53	0.30000001192092896
1741980505.2188509	54	0.3179999887943268
1741980644.6290984	55	0.31200000643730164
1741980779.7411404	56	0.31200000643730164
1741980935.8808565	57	0.3160000145435333
1741981098.4126842	58	0.31200000643730164
1741981266.4660141	59	0.3179999887943268
1741981437.7817674	60	0.3319999873638153
1741981571.5807946	61	0.33000001311302185
1741981726.6703825	62	0.3100000023841858
1741981902.6658285	63	0.32199999690055847
1741982097.904542	64	0.32600000500679016
1741982287.9841182	65	0.3179999887943268
1741982466.8814738	66	0.33799999952316284
1741982634.1298413	67	0.33399999141693115
1741982780.6107612	68	0.3400000035762787
1741982966.8134522	69	0.335999995470047
1741983120.4429197	70	0.3400000035762787
1741983258.2583358	71	0.33399999141693115
1741983440.0407965	72	0.35199999809265137
1741983605.2794864	73	0.3319999873638153
1741983762.6140504	74	0.3400000035762787
1741983920.210566	75	0.3540000021457672
1741984027.6007292	76	0.3240000009536743
1741984205.4428785	77	0.34200000762939453
1741984345.9146404	78	0.3440000116825104
1741984515.0841022	79	0.3580000102519989
1741984660.3304415	80	0.3580000102519989
1741984826.129036	81	0.36000001430511475
1741984972.5263326	82	0.3619999885559082
1741985126.7375255	83	0.35600000619888306
1741985275.4215748	84	0.35600000619888306
1741985450.9061735	85	0.35199999809265137
1741985607.191947	86	0.3580000102519989
1741985755.7040255	87	0.3580000102519989
1741985913.0018814	88	0.3659999966621399
1741986089.8168862	89	0.35600000619888306
1741986256.546651	90	0.35600000619888306
1741986421.693512	91	0.3700000047683716
1741986557.8334444	92	0.3720000088214874
1741986723.8387687	93	0.3799999952316284
1741986890.7057626	94	0.37599998712539673
1741987027.65505	95	0.3540000021457672
1741987184.2606893	96	0.36000001430511475
1741987331.6938024	97	0.37400001287460327
1741987489.8842537	98	0.36000001430511475
1741987627.7213078	99	0.3659999966621399
1741987764.4222689	100	0.38999998569488525
1741987928.7167258	101	0.3700000047683716
1741988095.1463056	102	0.3720000088214874
1741988240.0741222	103	0.3779999911785126
1741988395.3952584	104	0.37400001287460327
1741988560.9862947	105	0.3880000114440918
1741988690.511275	106	0.38199999928474426
1741988858.2885876	107	0.3720000088214874
1741989020.8968012	108	0.38999998569488525
1741989174.1116078	109	0.36800000071525574
1741989360.4551356	110	0.38199999928474426
1741989538.0613246	111	0.4000000059604645
1741989665.83174	112	0.3880000114440918
1741989800.9226828	113	0.3840000033378601
1741989967.3459713	114	0.3919999897480011
1741990131.9788015	115	0.3799999952316284
1741990289.7241926	116	0.3720000088214874
1741990433.4960907	117	0.37599998712539673
1741990553.5607817	118	0.3799999952316284
1741990733.2330537	119	0.38600000739097595
1741990883.3350892	120	0.38600000739097595
1741991029.1988444	121	0.3840000033378601
1741991214.3522806	122	0.38600000739097595
1741991399.2759702	123	0.3880000114440918
1741991574.7135692	124	0.3840000033378601
1741991740.5347455	125	0.3880000114440918
1741991908.8548274	126	0.39399999380111694
1741992086.4011493	127	0.39399999380111694
1741992261.622709	128	0.3919999897480011
1741992419.427885	129	0.39399999380111694
1741992577.4874473	130	0.38999998569488525
1741992756.8239763	131	0.38999998569488525
1741992883.8237073	132	0.3959999978542328
1741993047.7322655	133	0.3799999952316284
1741993183.9594154	134	0.38199999928474426
1741993337.9893937	135	0.40400001406669617
1741993530.6242235	136	0.38999998569488525
1741993677.6519601	137	0.3919999897480011
1741993806.3842762	138	0.40400001406669617
1741993975.349407	139	0.38199999928474426
1741994132.0175426	140	0.3799999952316284
1741994310.0640109	141	0.38600000739097595
1741994451.4048977	142	0.3799999952316284
1741994627.0629847	143	0.3919999897480011
1741994793.7777395	144	0.4099999964237213
1741994967.9697514	145	0.3919999897480011
1741995133.0655081	146	0.3959999978542328
1741995297.3939204	147	0.4000000059604645
1741995463.8388631	148	0.38999998569488525
1741995553.375447	149	0.38600000739097595
1741995702.2650785	150	0.38999998569488525
1741995841.905441	151	0.39399999380111694
1741996015.3697093	152	0.38199999928474426
1741996199.242893	153	0.3919999897480011
1741996315.9101813	154	0.3959999978542328
1741996479.1225297	155	0.4059999883174896
1741996654.8821824	156	0.39399999380111694
1741996824.3628924	157	0.39399999380111694
1741996962.9127011	158	0.3880000114440918
1741997126.1581604	159	0.4099999964237213
1741997282.2568438	160	0.4020000100135803
1741997435.07723	161	0.3840000033378601
1741997571.9193466	162	0.3959999978542328
1741997707.3179398	163	0.39399999380111694
1741997871.5387008	164	0.4059999883174896
1741997968.7045014	165	0.3840000033378601
1741998122.7691731	166	0.4020000100135803
1741998249.9924006	167	0.3959999978542328
1741998387.0040731	168	0.41600000858306885
1741998555.0308695	169	0.4000000059604645
1741998723.4912407	170	0.4020000100135803
1741998888.2604373	171	0.40799999237060547
1741999071.9818027	172	0.4099999964237213
1741999248.406344	173	0.421999990940094
1741999393.5057697	174	0.4020000100135803
1741999548.956218	175	0.40400001406669617
1741999682.7506974	176	0.4020000100135803
1741999880.3246262	177	0.421999990940094
1742000019.0499158	178	0.40400001406669617
1742000147.3130102	179	0.3959999978542328
1742000326.1442935	180	0.421999990940094
1742000484.2347622	181	0.41200000047683716
1742000642.444848	182	0.421999990940094
1742000777.7978427	183	0.421999990940094
1742000939.6022625	184	0.4020000100135803
1742001105.7205102	185	0.4000000059604645
1742001261.5148137	186	0.40799999237060547
1742001436.5019095	187	0.421999990940094
1742001593.5454366	188	0.40799999237060547
1742001737.72629	189	0.39800000190734863
1742001886.2125537	190	0.4000000059604645
1742002031.4507031	191	0.41200000047683716
1742002199.626234	192	0.40400001406669617
1742002358.7804623	193	0.4180000126361847
1742002523.5085003	194	0.4099999964237213
1742002699.8209484	195	0.41600000858306885
1742002864.848293	196	0.421999990940094
1742003040.638677	197	0.42800000309944153
1742003203.4610739	198	0.421999990940094
1742003337.897033	199	0.4300000071525574
1742003455.8042707	200	0.421999990940094
1742003613.147747	201	0.4339999854564667
1742003743.3926148	202	0.4440000057220459
1742003900.0446754	203	0.42399999499320984
1742004047.126671	204	0.41999998688697815
1742004192.4954903	205	0.4300000071525574
1742004367.9584246	206	0.4359999895095825
1742004534.7772508	207	0.4300000071525574
1742004680.606903	208	0.4359999895095825
1742004826.9542127	209	0.4339999854564667
1742004964.8752527	210	0.42800000309944153
1742005114.2292562	211	0.4399999976158142
1742005261.96663	212	0.41999998688697815
1742005416.2199068	213	0.4359999895095825
1742005579.6904125	214	0.4300000071525574
1742005758.0507307	215	0.42800000309944153
1742005921.9600341	216	0.4320000112056732
1742006116.2997346	217	0.4480000138282776
1742006294.870348	218	0.42800000309944153
1742006442.855136	219	0.4339999854564667
1742006600.5365987	220	0.42399999499320984
1742006780.688566	221	0.4259999990463257
1742006948.9201581	222	0.4359999895095825
1742007056.433013	223	0.42800000309944153
1742007223.9105284	224	0.41999998688697815
1742007352.1373343	225	0.41600000858306885
1742007514.02633	226	0.421999990940094
1742007652.8241322	227	0.4259999990463257
1742007819.819403	228	0.4359999895095825
1742007986.1461892	229	0.4300000071525574
1742008129.0466993	230	0.421999990940094
1742008285.7058477	231	0.42399999499320984
1742008464.2984703	232	0.421999990940094
1742008590.1313007	233	0.42800000309944153
1742008737.6915655	234	0.42800000309944153
1742008884.5192792	235	0.42399999499320984
1742009022.1705153	236	0.41200000047683716
1742009170.488455	237	0.4339999854564667
1742009265.6599216	238	0.41999998688697815
1742009417.2602568	239	0.4259999990463257
1742009564.3620195	240	0.4359999895095825
1742009710.3925846	241	0.4339999854564667
1742009879.3179996	242	0.42399999499320984
1742010038.4921238	243	0.42399999499320984
1742010207.6058555	244	0.4399999976158142
1742010334.5274565	245	0.421999990940094
1742010494.3886514	246	0.421999990940094
1742010642.0000193	247	0.4059999883174896
1742010809.026827	248	0.4259999990463257
1742010971.7094753	249	0.4320000112056732
1742011145.46986	250	0.4300000071525574
1742011282.962881	251	0.4359999895095825
1742011438.8332353	252	0.4339999854564667
1742011616.132558	253	0.42800000309944153
1742011785.032439	254	0.4320000112056732
1742011972.4032564	255	0.41999998688697815
1742012151.015011	256	0.42399999499320984
1742012286.6723282	257	0.4259999990463257
1742012448.949073	258	0.4259999990463257
1742012595.6763754	259	0.4399999976158142
1742012760.414434	260	0.4359999895095825
1742012924.4446979	261	0.4300000071525574
1742013078.6824062	262	0.4359999895095825
1742013213.721925	263	0.4300000071525574
1742013365.7685652	264	0.4300000071525574
1742013532.4550004	265	0.4580000042915344
1742013675.978337	266	0.4339999854564667
1742013804.7773547	267	0.43799999356269836
1742013982.6733994	268	0.44200000166893005
1742014128.8614192	269	0.4440000057220459
1742014286.9027073	270	0.4339999854564667
1742014474.259774	271	0.4300000071525574
1742014619.3531327	272	0.42800000309944153
1742014775.149474	273	0.4300000071525574
1742014940.960761	274	0.4519999921321869
1742015058.956319	275	0.4359999895095825
1742015186.0401309	276	0.4339999854564667
1742015370.8901975	277	0.4259999990463257
1742015524.3159413	278	0.4320000112056732
1742015670.2469804	279	0.4359999895095825
1742015830.9669876	280	0.4480000138282776
1742016015.717066	281	0.4480000138282776
1742016172.8325353	282	0.4480000138282776
1742016336.1125708	283	0.4519999921321869
1742016503.1151283	284	0.44999998807907104
1742016689.5022442	285	0.4480000138282776
1742016834.0509467	286	0.42800000309944153
1742016998.0185838	287	0.44999998807907104
1742017171.3004286	288	0.4519999921321869
1742017318.058488	289	0.42399999499320984
1742017496.9999573	290	0.4339999854564667
1742017661.8747296	291	0.4399999976158142
1742017821.5348403	292	0.4320000112056732
1742017981.0190651	293	0.4339999854564667
1742018145.6621733	294	0.4259999990463257
1742018303.137182	295	0.4359999895095825
1742018469.095525	296	0.45399999618530273
1742018621.5130508	297	0.4519999921321869
1742018785.971199	298	0.45399999618530273
1742018944.6150591	299	0.4320000112056732
