# Supplementary material for: Achieving consistency in FedSAM using local adaptive distillation on sports image classification
Source: PLoS One. 2025 Oct 17;20(10):e0333210. doi: 10.1371/journal.pone.0333210 (PMC12533856; doi:10.1371/journal.pone.0333210)
Supplement: S1 File — All figures (Figs 1–9) and Tables (Table 1–8) are sequentially numbered in the supplementary files. (ZIP) [file pone.0333210.s001.zip › Support-Information-only-datasets/Original experimental data/sport100/0.8/D2/FedCM.csv]

Wall time	Step	Value
1742288287.0764897	0	0.009999999776482582
1742288414.6076868	1	0.012000000104308128
1742288533.4711652	2	0.009999999776482582
1742288652.9735072	3	0.012000000104308128
1742288741.3398693	4	0.019999999552965164
1742288847.907976	5	0.03200000151991844
1742288935.810128	6	0.041999999433755875
1742289036.55505	7	0.052000001072883606
1742289137.1782093	8	0.05400000140070915
1742289244.4369318	9	0.07000000029802322
1742289350.9545612	10	0.07000000029802322
1742289451.1316893	11	0.07599999755620956
1742289545.5635643	12	0.07999999821186066
1742289646.4375808	13	0.09799999743700027
1742289748.0628514	14	0.1120000034570694
1742289848.98044	15	0.11800000071525574
1742289968.2230232	16	0.12999999523162842
1742290075.837234	17	0.1379999965429306
1742290176.0778534	18	0.15000000596046448
1742290295.5538142	19	0.15199999511241913
1742290403.305156	20	0.1720000058412552
1742290514.855507	21	0.18799999356269836
1742290621.1157143	22	0.19200000166893005
1742290718.727418	23	0.1899999976158142
1742290812.8572464	24	0.1940000057220459
1742290926.3819318	25	0.20000000298023224
1742291033.5928705	26	0.20800000429153442
1742291115.3410268	27	0.20000000298023224
1742291203.572976	28	0.20600000023841858
1742291304.363921	29	0.21199999749660492
1742291405.1903121	30	0.2280000001192093
1742291505.3340635	31	0.21400000154972076
1742291605.6515107	32	0.23999999463558197
1742291699.8305867	33	0.22200000286102295
1742291794.248973	34	0.22200000286102295
1742291895.135424	35	0.23000000417232513
1742291995.5173564	36	0.23600000143051147
1742292096.0561552	37	0.23199999332427979
1742292196.6185532	38	0.21199999749660492
1742292272.3444414	39	0.20800000429153442
1742292372.8449094	40	0.23600000143051147
1742292491.9706278	41	0.257999986410141
1742292592.7951007	42	0.25
1742292693.1567607	43	0.2460000067949295
1742292787.6379776	44	0.24400000274181366
1742292887.9850757	45	0.23199999332427979
1742292988.4199193	46	0.22599999606609344
1742293101.669427	47	0.21799999475479126
1742293214.9051743	48	0.20999999344348907
1742293303.8172977	49	0.2240000069141388
1742293404.154631	50	0.23999999463558197
1742293522.817792	51	0.23399999737739563
1742293617.362792	52	0.23999999463558197
1742293723.9274416	53	0.24199999868869781
1742293824.8903365	54	0.22599999606609344
1742293913.130436	55	0.20999999344348907
1742294000.8775795	56	0.23199999332427979
1742294101.5257502	57	0.2240000069141388
1742294208.2114775	58	0.24199999868869781
1742294321.0485265	59	0.2460000067949295
1742294434.59319	60	0.2540000081062317
1742294522.4842753	61	0.24400000274181366
1742294622.5260189	62	0.26600000262260437
1742294736.1669064	63	0.25200000405311584
1742294861.76731	64	0.25600001215934753
1742294981.2377295	65	0.25
1742295093.9993536	66	0.23600000143051147
1742295200.8773298	67	0.23199999332427979
1742295294.98433	68	0.23999999463558197
1742295414.5041714	69	0.24799999594688416
1742295514.8937378	70	0.25600001215934753
1742295602.8236547	71	0.257999986410141
1742295722.3506145	72	0.23399999737739563
1742295829.0720894	73	0.23199999332427979
1742295929.8006024	74	0.23199999332427979
1742296030.4002187	75	0.24400000274181366
1742296100.0518591	76	0.24199999868869781
1742296212.722902	77	0.23399999737739563
1742296301.0613215	78	0.22599999606609344
1742296408.0098464	79	0.22599999606609344
1742296502.1198637	80	0.23000000417232513
1742296609.2344356	81	0.23399999737739563
1742296703.61589	82	0.24400000274181366
1742296803.785731	83	0.23999999463558197
1742296897.941631	84	0.24400000274181366
1742297011.3449945	85	0.25200000405311584
1742297112.29137	86	0.24199999868869781
1742297206.6189842	87	0.24199999868869781
1742297307.814904	88	0.25200000405311584
1742297420.5330744	89	0.24199999868869781
1742297527.5435345	90	0.24400000274181366
1742297635.0376325	91	0.2540000081062317
1742297719.2709322	92	0.25600001215934753
1742297820.4014215	93	0.25999999046325684
1742297922.130214	94	0.26600000262260437
1742298005.8201582	95	0.257999986410141
1742298102.0852735	96	0.26600000262260437
1742298192.3137202	97	0.27000001072883606
1742298288.0289655	98	0.24199999868869781
1742298372.177382	99	0.2720000147819519
1742298456.5897853	100	0.25600001215934753
1742298558.5272806	101	0.25600001215934753
1742298660.0931046	102	0.25200000405311584
1742298750.3725944	103	0.24799999594688416
1742298846.0711195	104	0.27000001072883606
1742298947.653567	105	0.25200000405311584
1742299025.941629	106	0.26600000262260437
1742299127.9450862	107	0.2619999945163727
1742299229.905847	108	0.25
1742299326.2907577	109	0.25
1742299439.6994283	110	0.24799999594688416
1742299548.0207725	111	0.2619999945163727
1742299625.9026203	112	0.27399998903274536
1742299709.8184366	113	0.24799999594688416
1742299811.9385316	114	0.25
1742299913.6238806	115	0.24400000274181366
1742300009.9792483	116	0.23800000548362732
1742300100.546431	117	0.24400000274181366
1742300172.8863688	118	0.24400000274181366
1742300280.3924916	119	0.257999986410141
1742300370.6831021	120	0.24199999868869781
1742300461.0554395	121	0.2460000067949295
1742300574.5066714	122	0.23399999737739563
1742300688.371545	123	0.23199999332427979
1742300796.7924945	124	0.2460000067949295
1742300898.6726794	125	0.23399999737739563
1742301000.6728127	126	0.24799999594688416
1742301108.2735918	127	0.23999999463558197
1742301216.0601509	128	0.25200000405311584
1742301312.4673676	129	0.25999999046325684
1742301408.0213792	130	0.25600001215934753
1742301516.752462	131	0.27000001072883606
1742301595.1013684	132	0.2540000081062317
1742301696.9878066	133	0.23999999463558197
1742301780.7938588	134	0.25200000405311584
1742301877.152316	135	0.26600000262260437
1742301996.8071141	136	0.2800000011920929
1742302086.6044664	137	0.25999999046325684
1742302165.0371552	138	0.25600001215934753
1742302266.903914	139	0.2540000081062317
1742302362.9691145	140	0.25
1742302470.9584663	141	0.24199999868869781
1742302561.1895013	142	0.22599999606609344
1742302669.2006643	143	0.23399999737739563
1742302771.1936188	144	0.25200000405311584
1742302879.4503114	145	0.25
1742302981.2270997	146	0.23999999463558197
1742303082.5385199	147	0.25200000405311584
1742303184.943049	148	0.24799999594688416
1742303239.2110946	149	0.25200000405311584
1742303329.016842	150	0.24799999594688416
1742303412.727424	151	0.23800000548362732
1742303520.8274043	152	0.23999999463558197
1742303635.2224686	153	0.21799999475479126
1742303707.090713	154	0.22200000286102295
1742303809.5967853	155	0.25
1742303917.3586748	156	0.2540000081062317
1742304018.8276324	157	0.24199999868869781
1742304103.2519984	158	0.22200000286102295
1742304204.955522	159	0.26600000262260437
1742304300.6207387	160	0.25999999046325684
1742304396.8042715	161	0.25999999046325684
1742304481.1980526	162	0.25
1742304564.9666195	163	0.25
1742304666.9564202	164	0.25600001215934753
1742304727.1421187	165	0.25999999046325684
1742304823.5063276	166	0.25999999046325684
1742304901.710275	167	0.23399999737739563
1742304985.8154802	168	0.23399999737739563
1742305088.0999486	169	0.23999999463558197
1742305189.7470403	170	0.25600001215934753
1742305291.9886417	171	0.28200000524520874
1742305405.5481584	172	0.2639999985694885
1742305513.2275968	173	0.23399999737739563
1742305603.127551	174	0.23399999737739563
1742305699.4310925	175	0.24199999868869781
1742305782.9138017	176	0.24400000274181366
1742305902.5737202	177	0.23800000548362732
1742305987.035681	178	0.24400000274181366
1742306065.368542	179	0.26600000262260437
1742306173.2341783	180	0.2619999945163727
1742306269.4374797	181	0.24199999868869781
1742306364.8283827	182	0.2460000067949295
1742306449.291761	183	0.2680000066757202
1742306551.1736834	184	0.27799999713897705
1742306653.49852	185	0.25200000405311584
1742306749.0796883	186	0.25200000405311584
1742306858.5549695	187	0.24799999594688416
1742306958.9092255	188	0.25600001215934753
1742307049.7225833	189	0.2460000067949295
1742307139.343644	190	0.25
1742307229.1102788	191	0.23999999463558197
1742307330.8993242	192	0.25
1742307426.409671	193	0.24400000274181366
1742307528.6969829	194	0.25200000405311584
1742307636.153506	195	0.24799999594688416
1742307738.572612	196	0.25999999046325684
1742307846.1927354	197	0.2759999930858612
1742307948.2105832	198	0.25200000405311584
1742308032.2929127	199	0.24799999594688416
1742308104.8353217	200	0.2680000066757202
1742308201.0459685	201	0.2639999985694885
1742308278.4236693	202	0.26600000262260437
1742308374.1660721	203	0.257999986410141
1742308464.6047459	204	0.24799999594688416
1742308555.078979	205	0.25200000405311584
1742308662.6039424	206	0.2460000067949295
1742308765.0733163	207	0.24400000274181366
1742308854.6864917	208	0.24799999594688416
1742308944.8302553	209	0.2619999945163727
1742309029.5371113	210	0.25
1742309119.369465	211	0.2639999985694885
1742309209.6164107	212	0.24799999594688416
1742309304.9896536	213	0.2460000067949295
1742309407.375024	214	0.2619999945163727
1742309514.5226471	215	0.257999986410141
1742309616.8408182	216	0.27399998903274536
1742309737.1537344	217	0.257999986410141
1742309844.8686814	218	0.25600001215934753
1742309934.632107	219	0.23999999463558197
1742310031.0048046	220	0.23999999463558197
1742310138.7085516	221	0.24199999868869781
1742310240.8986728	222	0.25600001215934753
1742310306.4419045	223	0.27000001072883606
1742310408.784292	224	0.2680000066757202
1742310486.3920987	225	0.25999999046325684
1742310585.2157452	226	0.2759999930858612
1742310669.750076	227	0.2639999985694885
1742310771.5730238	228	0.2639999985694885
1742310873.9198422	229	0.24400000274181366
1742310963.9629798	230	0.2540000081062317
1742311059.5897982	231	0.24799999594688416
1742311167.3875933	232	0.24400000274181366
1742311245.622924	233	0.23999999463558197
1742311336.0868099	234	0.23199999332427979
1742311425.5652974	235	0.25
1742311509.9345195	236	0.2639999985694885
1742311600.0921204	237	0.25
1742311661.3296	238	0.24400000274181366
1742311757.1704128	239	0.27399998903274536
1742311847.637897	240	0.2759999930858612
1742311937.1851392	241	0.26600000262260437
1742312039.5835986	242	0.25600001215934753
1742312136.1014314	243	0.25200000405311584
1742312237.6192403	244	0.2680000066757202
1742312316.2561069	245	0.2800000011920929
1742312412.2058506	246	0.27000001072883606
1742312502.3704796	247	0.25600001215934753
1742312604.21445	248	0.25600001215934753
1742312706.1932592	249	0.24199999868869781
1742312814.2739265	250	0.24199999868869781
1742312898.4476616	251	0.23999999463558197
1742312994.836569	252	0.2639999985694885
1742313102.6242049	253	0.24400000274181366
1742313203.5275166	254	0.25200000405311584
1742313317.9161277	255	0.2460000067949295
1742313426.5112262	256	0.24799999594688416
1742313509.95232	257	0.2540000081062317
1742313612.271405	258	0.24199999868869781
1742313702.1967556	259	0.25600001215934753
1742313804.4388282	260	0.24199999868869781
1742313905.9677951	261	0.2460000067949295
1742314002.0259037	262	0.22200000286102295
1742314086.7314746	263	0.23800000548362732
1742314182.332906	264	0.25200000405311584
1742314284.760584	265	0.24400000274181366
1742314374.6988177	266	0.257999986410141
1742314452.8595178	267	0.25600001215934753
1742314564.6272871	268	0.2639999985694885
1742314658.1113605	269	0.25600001215934753
1742314756.0638964	270	0.25200000405311584
1742314871.8296742	271	0.25200000405311584
1742314961.7872229	272	0.2540000081062317
1742315058.64111	273	0.2460000067949295
1742315161.3392544	274	0.23999999463558197
1742315233.6704156	275	0.23800000548362732
1742315311.7102592	276	0.2460000067949295
1742315425.1702662	277	0.257999986410141
1742315525.4065309	278	0.25200000405311584
1742315615.4721448	279	0.24400000274181366
1742315715.163908	280	0.25600001215934753
1742315834.5121121	281	0.27399998903274536
1742315938.9948645	282	0.2619999945163727
1742316042.8796892	283	0.257999986410141
1742316144.7296352	284	0.26600000262260437
1742316258.4787173	285	0.24199999868869781
1742316348.5005372	286	0.23199999332427979
1742316449.82033	287	0.22200000286102295
1742316558.2316656	288	0.23399999737739563
1742316647.8256717	289	0.25200000405311584
1742316755.6227853	290	0.25
1742316856.9562514	291	0.24199999868869781
1742316953.1593091	292	0.2540000081062317
1742317049.2822628	293	0.24799999594688416
1742317150.7725692	294	0.23600000143051147
1742317246.8935783	295	0.2680000066757202
1742317348.5535674	296	0.25999999046325684
1742317444.60608	297	0.25600001215934753
1742317546.2548892	298	0.23399999737739563
1742317642.5160918	299	0.23600000143051147
