# Supplementary material for: Achieving consistency in FedSAM using local adaptive distillation on sports image classification
Source: PLoS One. 2025 Oct 17;20(10):e0333210. doi: 10.1371/journal.pone.0333210 (PMC12533856; doi:10.1371/journal.pone.0333210)
Supplement: S1 File — All figures (Figs 1–9) and Tables (Table 1–8) are sequentially numbered in the supplementary files. (ZIP) [file pone.0333210.s001.zip › Support-Information-only-datasets/Original experimental data/sport100/0.8/D2/Feddyn.csv]

Wall time	Step	Value	Shifted_Value	Shifted_Value_with_noise
1741400720.0362124	0	0.0099999997764825	0.029999999776482503	0.030457145384165614
1741401068.8669598	1	0.0099999997764825	0.029999999776482503	0.030105170281438172
1741401143.5296834	2	0.0199999995529651	0.0399999995529651	0.03938345771778036
1741401219.2537222	3	0.0160000007599592	0.0360000007599592	0.034670775152944554
1741401293.2651942	4	0.0179999992251396	0.0379999992251396	0.036371098310197074
1741401368.099848	5	0.0179999992251396	0.0379999992251396	0.03766786911319373
1741401405.4383717	6	0.0179999992251396	0.0379999992251396	0.03699909624954323
1741401480.5268257	7	0.0120000001043081	0.032000000104308104	0.0315865466238487
1741401526.9835703	8	0.0160000007599592	0.0360000007599592	0.03627669307576401
1741401610.9813309	9	0.0120000001043081	0.032000000104308104	0.03422753990941883
1741401675.4003232	10	0.0219999998807907	0.0419999998807907	0.040755955491625605
1741401758.2253163	11	0.0179999992251396	0.0379999992251396	0.035476734893352534
1741401831.8383236	12	0.0280000008642673	0.0480000008642673	0.04900011187376482
1741401914.735874	13	0.0219999998807907	0.0419999998807907	0.0405838831750813
1741401988.886796	14	0.0199999995529651	0.0399999995529651	0.039415636402708364
1741402118.073203	15	0.0160000007599592	0.0360000007599592	0.036445353791568
1741402220.170822	16	0.0280000008642673	0.0480000008642673	0.0477335065481511
1741402294.129765	17	0.0179999992251396	0.0379999992251396	0.039961734692079184
1741402359.0184293	18	0.0199999995529651	0.0399999995529651	0.03859147966839823
1741402452.9562075	19	0.0219999998807907	0.0419999998807907	0.04060238319136855
1741402526.3417523	20	0.0260000005364418	0.0460000005364418	0.0478051849441047
1741402627.6178536	21	0.0320000015199184	0.052000001519918404	0.05223617560782498
1741402710.6237311	22	0.0280000008642673	0.0480000008642673	0.04791766493798577
1741402793.5194309	23	0.0219999998807907	0.0419999998807907	0.042147507570296956
1741402867.7238574	24	0.0260000005364418	0.0460000005364418	0.04675484758274002
1741402942.1507444	25	0.0260000005364418	0.0460000005364418	0.04745866213921402
1741403016.5644906	26	0.0320000015199184	0.052000001519918404	0.053250599381256376
1741403080.85138	27	0.0199999995529651	0.0399999995529651	0.042688884985563995
1741403164.7882752	28	0.0260000005364418	0.0460000005364418	0.04669936445120533
1741403220.9331198	29	0.0219999998807907	0.0419999998807907	0.03934556942022697
1741403304.2117012	30	0.0240000002086162	0.044000000208616205	0.042332849901920835
1741403405.4011087	31	0.0439999997615814	0.0639999997615814	0.06655747425809196
1741403452.219873	32	0.0340000018477439	0.054000001847743895	0.05295900555070425
1741403525.5192647	33	0.0280000008642673	0.0480000008642673	0.04676688165458648
1741403608.934116	34	0.0419999994337558	0.061999999433755795	0.06198447535137428
1741403701.2530518	35	0.0280000008642673	0.0480000008642673	0.047476214843725884
1741403803.108858	36	0.0379999987781047	0.0579999987781047	0.06052793754552244
1741403840.5650213	37	0.0260000005364418	0.0460000005364418	0.045965696151371194
1741403896.3249953	38	0.0199999995529651	0.0399999995529651	0.03556997544325847
1741403915.7768393	39	0.0260000005364418	0.0460000005364418	0.047676725146207855
1741403971.605057	40	0.0280000008642673	0.0480000008642673	0.042826663866575854
1741404081.853325	41	0.0240000002086162	0.044000000208616205	0.04298227851797345
1741404175.1352704	42	0.0280000008642673	0.0480000008642673	0.04797449821827797
1741404277.3220394	43	0.0379999987781047	0.0579999987781047	0.05895971617209144
1741404342.606909	44	0.0379999987781047	0.0579999987781047	0.05349604159256041
1741404406.819621	45	0.0240000002086162	0.044000000208616205	0.04778396595431462
1741404473.122264	46	0.0280000008642673	0.0480000008642673	0.04872948997315004
1741404574.4067008	47	0.0240000002086162	0.044000000208616205	0.04160580476999686
1741404657.9211135	48	0.0179999992251396	0.0379999992251396	0.031029434006108487
1741404723.067152	49	0.0340000018477439	0.054000001847743895	0.05375400810292213
1741404816.0099072	50	0.0379999987781047	0.0579999987781047	0.05425859147109234
1741404927.0247917	51	0.0340000018477439	0.054000001847743895	0.05440640613072803
1741404973.8398843	52	0.0399999991059303	0.059999999105930304	0.06237677430262402
1741405057.2321887	53	0.0299999993294477	0.0499999993294477	0.050626638833785466
1741405131.9400148	54	0.0340000018477439	0.054000001847743895	0.05634172737866646
1741405206.2938433	55	0.0340000018477439	0.054000001847743895	0.05793283390460405
1741405289.853024	56	0.0359999984502792	0.0559999984502792	0.05931919243158851
1741405354.8869274	57	0.0359999984502792	0.0559999984502792	0.05883892558167588
1741405447.755806	58	0.0240000002086162	0.044000000208616205	0.04760946795727814
1741405540.6181965	59	0.0439999997615814	0.0639999997615814	0.06016852741611993
1741405651.7454436	60	0.0419999994337558	0.061999999433755795	0.06513849716794885
1741405717.5435088	61	0.0320000015199184	0.052000001519918404	0.05665212361489385
1741405793.4517765	62	0.0379999987781047	0.0579999987781047	0.05759212583777936
1741405859.1987045	63	0.0320000015199184	0.052000001519918404	0.046409236094430116
1741405961.9339783	64	0.0419999994337558	0.061999999433755795	0.06285423266153521
1741406066.0597084	65	0.0480000004172325	0.0680000004172325	0.0716092237112521
1741406142.004926	66	0.0359999984502792	0.0559999984502792	0.06125399632721253
1741406246.1787686	67	0.0240000002086162	0.044000000208616205	0.04360881999999444
1741406312.423132	68	0.0439999997615814	0.0639999997615814	0.06666336222062928
1741406407.059754	69	0.0320000015199184	0.052000001519918404	0.04432827699794298
1741406491.6437702	70	0.0320000015199184	0.052000001519918404	0.05549333609816317
1741406566.522177	71	0.0340000018477439	0.054000001847743895	0.05851804913588417
1741406614.781087	72	0.0320000015199184	0.052000001519918404	0.05652641141874095
1741406680.015977	73	0.0439999997615814	0.0639999997615814	0.0615588924425556
1741406765.3321435	74	0.0419999994337558	0.061999999433755795	0.06171895781262785
1741406840.5392318	75	0.0379999987781047	0.0579999987781047	0.062113558414603295
1741406916.731295	76	0.0399999991059303	0.059999999105930304	0.058829424553900805
1741406982.4071286	77	0.0359999984502792	0.0559999984502792	0.06200507214907365
1741407031.1304176	78	0.0399999991059303	0.059999999105930304	0.06226857689086721
1741407106.4407792	79	0.0320000015199184	0.052000001519918404	0.052916590144435456
1741407200.669888	80	0.0299999993294477	0.0499999993294477	0.047325849708582654
1741407276.8065965	81	0.0439999997615814	0.0639999997615814	0.05643858725368623
1741407333.8955932	82	0.0460000000894069	0.0660000000894069	0.06742760579797016
1741407418.884357	83	0.0520000010728836	0.0720000010728836	0.06982175826167407
1741407513.493334	84	0.0419999994337558	0.061999999433755795	0.055630029046582374
1741407607.9845078	85	0.0560000017285347	0.0760000017285347	0.0797942623770822
1741407693.122931	86	0.0560000017285347	0.0760000017285347	0.08045019423999432
1741407769.365291	87	0.0439999997615814	0.0639999997615814	0.06039595662738939
1741407835.4245498	88	0.0359999984502792	0.0559999984502792	0.058133787062234904
1741407939.5367985	89	0.0340000018477439	0.054000001847743895	0.04729961038610538
1741408024.6663682	90	0.0540000014007091	0.0740000014007091	0.07599539781619073
1741408119.2790046	91	0.061999998986721	0.081999998986721	0.07950140324351775
1741408157.7139926	92	0.0480000004172325	0.0680000004172325	0.07305923136478074
1741408196.6595526	93	0.0439999997615814	0.0639999997615814	0.06499521227629028
1741408262.6878076	94	0.0659999996423721	0.08599999964237211	0.09310091163987327
1741408310.2526357	95	0.0480000004172325	0.0680000004172325	0.05970064471619612
1741408414.4477222	96	0.0680000036954879	0.08800000369548791	0.0890800546198599
1741408526.1434233	97	0.0439999997615814	0.0639999997615814	0.06522172761928778
1741408599.9496005	98	0.0280000008642673	0.0480000008642673	0.04616745316169132
1741408664.348276	99	0.0560000017285347	0.0760000017285347	0.07700691337840052
1741408756.0063884	100	0.0700000002980232	0.0900000002980232	0.0807428222600649
1741408838.7379985	101	0.0560000017285347	0.0760000017285347	0.07316065509138273
1741408931.0503483	102	0.0640000030398368	0.0840000030398368	0.08077371142348967
1741408995.413272	103	0.050000000745058	0.070000000745058	0.06624949237736402
1741409069.0668852	104	0.0659999996423721	0.08599999964237211	0.08439583889845487
1741409161.287005	105	0.0659999996423721	0.08599999964237211	0.0935403694951817
1741409225.9748936	106	0.0599999986588954	0.0799999986588954	0.0840411480619632
1741409317.8704956	107	0.050000000745058	0.070000000745058	0.07666606330043743
1741409391.7191348	108	0.0520000010728836	0.0720000010728836	0.07119224403174802
1741409456.654862	109	0.0520000010728836	0.0720000010728836	0.0650749365766519
1741409539.3628924	110	0.0659999996423721	0.08599999964237211	0.09180851238152488
1741409640.756344	111	0.0680000036954879	0.08800000369548791	0.0915657961301855
1741409724.0474455	112	0.0740000009536743	0.0940000009536743	0.10244518934479903
1741409761.6832175	113	0.0379999987781047	0.0579999987781047	0.06428365823428873
1741409853.4087825	114	0.0560000017285347	0.0760000017285347	0.08510740513887433
1741409908.7008305	115	0.0700000002980232	0.0900000002980232	0.08031080079588462
1741410000.5766635	116	0.0599999986588954	0.0799999986588954	0.07603407565349352
1741410074.282039	117	0.0540000014007091	0.0740000014007091	0.0770597690150719
1741410103.1885245	118	0.0480000004172325	0.0680000004172325	0.06737796510007246
1741410185.7292728	119	0.0640000030398368	0.0840000030398368	0.0873785062747666
1741410232.199104	120	0.0740000009536743	0.0940000009536743	0.09499804170015053
1741410296.8245668	121	0.0599999986588954	0.0799999986588954	0.08254334521886787
1741410379.2515483	122	0.0780000016093254	0.0980000016093254	0.09959848123667346
1741411332.5415015	123	0.0799999982118606	0.0999999982118606	0.09901004672588687
1741414088.5442002	124	0.0780000016093254	0.0980000016093254	0.08985286908557483
1741416478.5406494	125	0.0700000002980232	0.0900000002980232	0.09676265448496471
1741419186.0812683	126	0.0799999982118606	0.0999999982118606	0.10743901717410506
1741421525.3031094	127	0.0900000035762786	0.11000000357627861	0.1022507838941066
1741424769.8144348	128	0.0820000022649765	0.1020000022649765	0.09660803045604646
1741427732.3430884	129	0.0939999967813491	0.1139999967813491	0.11761555364114161
1741430347.4551375	130	0.0740000009536743	0.0940000009536743	0.09568352104949152
1741433289.5231411	131	0.0659999996423721	0.08599999964237211	0.08179501838160223
1741435619.70309	132	0.0680000036954879	0.08800000369548791	0.09153490484448289
1741437996.047986	133	0.0700000002980232	0.0900000002980232	0.08897047339661553
1741440340.4997044	134	0.0719999969005584	0.0919999969005584	0.09379474385957123
1741443256.1072326	135	0.1199999973177909	0.1399999973177909	0.1386899881643873
1741447046.672804	136	0.0820000022649765	0.1020000022649765	0.09620815539794549
1741448531.5557976	137	0.096000000834465	0.116000000834465	0.12687211156150896
1741451210.711416	138	0.1040000021457672	0.1240000021457672	0.1270690484764987
1741454456.2069674	139	0.096000000834465	0.116000000834465	0.11668973519602004
1741457989.21992	140	0.0900000035762786	0.11000000357627861	0.09683478430794978
1741460343.8629012	141	0.0900000035762786	0.11000000357627861	0.12222814650022629
1741462110.0553403	142	0.1340000033378601	0.1540000033378601	0.14522350706073195
1741465651.2603877	143	0.1080000028014183	0.1280000028014183	0.11811153369687077
1741467702.944976	144	0.096000000834465	0.116000000834465	0.11133877948567816
1741469733.8089657	145	0.0920000001788139	0.11200000017881391	0.09894419765040172
1741472344.493652	146	0.1080000028014183	0.1280000028014183	0.13203552886761807
1741474969.4926069	147	0.0839999988675117	0.1039999988675117	0.11001653768713902
1741477885.851813	148	0.1159999966621398	0.1359999966621398	0.14175403881477247
1741479040.0925324	149	0.1000000014901161	0.12000000149011611	0.12916393535682827
1741481370.0131576	150	0.1059999987483024	0.1259999987483024	0.11621006185611032
1741482578.992386	151	0.0900000035762786	0.11000000357627861	0.11571525753929308
1741485259.3918724	152	0.1180000007152557	0.1380000007152557	0.1398069575116281
1741487276.1608028	153	0.1099999994039535	0.1299999994039535	0.13186380633526365
1741488147.777338	154	0.0979999974370002	0.11799999743700021	0.1083247678981428
1741489929.4969158	155	0.1180000007152557	0.1380000007152557	0.12239583283685428
1741493175.4193716	156	0.1140000000596046	0.1340000000596046	0.12824055470456983
1741495516.1542244	157	0.1099999994039535	0.1299999994039535	0.12839218182514514
1741498100.0423276	158	0.1220000013709068	0.1420000013709068	0.14261942029055585
1741501036.369049	159	0.1260000020265579	0.14600000202655788	0.15078277991836675
1741503795.5336294	160	0.1099999994039535	0.1299999994039535	0.13378305722582726
1741506098.331396	161	0.1400000005960464	0.16000000059604638	0.1409111895419688
1741508051.3517616	162	0.1260000020265579	0.14600000202655788	0.14569752030748906
1741510000.045504	163	0.0939999967813491	0.1139999967813491	0.11108143445907387
1741512958.8774989	164	0.1420000046491623	0.16200000464916228	0.16725332894934636
1741514943.140957	165	0.1260000020265579	0.14600000202655788	0.13859711859113627
1741517532.6967156	166	0.1319999992847442	0.1519999992847442	0.14471022586053908
1741519517.8888552	167	0.1360000073909759	0.1560000073909759	0.15664227668324998
1741520117.3353984	168	0.0780000016093254	0.0980000016093254	0.0897906726423736
1741523015.5960286	169	0.1560000032186508	0.17600000321865078	0.1586972926588968
1741525368.5685918	170	0.1459999978542328	0.16599999785423278	0.18057596335131737
1741527981.3713934	171	0.1420000046491623	0.16200000464916228	0.1670338817462039
1741531593.8861058	172	0.123999997973442	0.14399999797344198	0.1411708971945088
1741532756.75113	173	0.1319999992847442	0.1519999992847442	0.14457971475423234
1741535134.5141077	174	0.1340000033378601	0.1540000033378601	0.15290669171969198
1741537187.1054213	175	0.1480000019073486	0.1680000019073486	0.15720203879908365
1741540457.1455011	176	0.1299999952316284	0.14999999523162838	0.1568340353936763
1741541904.659475	177	0.1379999965429306	0.1579999965429306	0.15429770189983916
1741544612.8667643	178	0.1480000019073486	0.1680000019073486	0.16484402543007648
1741545789.1215978	179	0.1400000005960464	0.16000000059604638	0.16304797103059968
1741548754.929716	180	0.1340000033378601	0.1540000033378601	0.1589977890884282
1741551418.620515	181	0.1439999938011169	0.16399999380111688	0.1615230596647714
1741553483.1331284	182	0.1319999992847442	0.1519999992847442	0.14832660114971824
1741555827.509086	183	0.1560000032186508	0.17600000321865078	0.18749842456703697
1741558163.919597	184	0.1519999951124191	0.1719999951124191	0.17473512197178964
1741561085.843584	185	0.1580000072717666	0.1780000072717666	0.17245229798492742
1741563123.8002784	186	0.1299999952316284	0.14999999523162838	0.14453982263779905
1741564901.504017	187	0.1379999965429306	0.1579999965429306	0.16945398093790792
1741567231.7376876	188	0.1500000059604644	0.17000000596046438	0.15330374530229918
1741569276.62623	189	0.1439999938011169	0.16399999380111688	0.1694906123268106
1741569876.8577588	190	0.1280000060796737	0.1480000060796737	0.1453933476655268
1741573382.542138	191	0.1620000004768371	0.1820000004768371	0.18904279708461738
1741576352.7805595	192	0.1759999990463256	0.1959999990463256	0.19798292130673806
1741578989.1627576	193	0.1679999977350235	0.1879999977350235	0.1926248224978
1741580759.817446	194	0.1720000058412552	0.19200000584125518	0.19944007918639983
1741584277.4806857	195	0.1720000058412552	0.19200000584125518	0.19858264835324482
1741585741.216575	196	0.1560000032186508	0.17600000321865078	0.17983206323220846
1741587184.997204	197	0.1759999990463256	0.1959999990463256	0.19055843672972664
1741590042.986174	198	0.1700000017881393	0.19000000178813928	0.1955519075071008
1741591798.2446246	199	0.1379999965429306	0.1579999965429306	0.174532737111245
1741593831.6006794	200	0.1739999949932098	0.1939999949932098	0.19311467907229424
1741596465.0751555	201	0.1959999948740005	0.21599999487400048	0.22801131692480753
1741598187.218011	202	0.1459999978542328	0.16599999785423278	0.17775159482627484
1741599650.0007136	203	0.1439999938011169	0.16399999380111688	0.15818006211390462
1741601986.7023509	204	0.1780000030994415	0.1980000030994415	0.1835851518108621
1741604311.364359	205	0.1860000044107437	0.2060000044107437	0.20047527596927328
1741606608.503178	206	0.1780000030994415	0.1980000030994415	0.20740807630737862
1741609214.999812	207	0.1800000071525573	0.20000000715255728	0.1995442595576647
1741612081.888355	208	0.1679999977350235	0.1879999977350235	0.20780351898752067
1741614684.554205	209	0.1720000058412552	0.19200000584125518	0.1828163899002162
1741615492.7185931	210	0.1780000030994415	0.1980000030994415	0.17530177761959265
1741615557.7267623	211	0.202000007033348	0.222000007033348	0.21614287865260307
1741615686.944052	212	0.2000000029802322	0.2200000029802322	0.22675405004478144
1741615807.093455	213	0.1800000071525573	0.20000000715255728	0.18708066645524374
1741615900.0895834	214	0.1800000071525573	0.20000000715255728	0.2162729826230079
1741616001.6386747	215	0.202000007033348	0.222000007033348	0.21833170953191142
1741616066.7132273	216	0.1979999989271164	0.21799999892711638	0.2388791915781961
1741616130.8705	217	0.1959999948740005	0.21599999487400048	0.203648981257204
1741616205.0553226	218	0.202000007033348	0.222000007033348	0.23578405343585293
1741616288.6403134	219	0.2000000029802322	0.2200000029802322	0.2069797048359971
1741616352.7736938	220	0.202000007033348	0.222000007033348	0.21590772412702489
1741616444.2219222	221	0.181999996304512	0.201999996304512	0.19938471887281853
1741616528.1580803	222	0.2259999960660934	0.24599999606609338	0.21666141325371072
1741616584.160845	223	0.1940000057220459	0.2140000057220459	0.20768049148618217
1741616684.991141	224	0.1899999976158142	0.2099999976158142	0.20658861750152885
1741616750.217382	225	0.1560000032186508	0.17600000321865078	0.1739023076038202
1741616833.6697657	226	0.1940000057220459	0.2140000057220459	0.23411693218581622
1741616888.548532	227	0.2000000029802322	0.2200000029802322	0.20834834913229716
1741616971.0922072	228	0.202000007033348	0.222000007033348	0.2243446972486971
1741617036.3038552	229	0.1860000044107437	0.2060000044107437	0.18935764481756745
1741617092.0290158	230	0.1899999976158142	0.2099999976158142	0.21256182166737506
1741617174.4251878	231	0.1720000058412552	0.19200000584125518	0.19569623934692573
1741617267.1178975	232	0.1979999989271164	0.21799999892711638	0.20051353886483045
1741617331.291262	233	0.2119999974966049	0.23199999749660488	0.23760787751536808
1741617395.937343	234	0.2039999961853027	0.2239999961853027	0.220098005386718
1741617488.056702	235	0.2179999947547912	0.2379999947547912	0.24513579202677638
1741617580.587524	236	0.2220000028610229	0.24200000286102288	0.23748477382841499
1741617644.7470124	237	0.2080000042915344	0.22800000429153439	0.23288099424829514
1741617708.6038358	238	0.2199999988079071	0.2399999988079071	0.25552499815517715
1741617772.9966142	239	0.2160000056028366	0.2360000056028366	0.2370109059704346
1741617827.8492413	240	0.2160000056028366	0.2360000056028366	0.23344215469871307
1741617891.8801088	241	0.202000007033348	0.222000007033348	0.22047688364132587
1741617983.8560488	242	0.2319999933242797	0.2519999933242797	0.22191105435332223
1741618049.3115442	243	0.2280000001192093	0.24800000011920928	0.2626328816676072
1741618149.1529913	244	0.2259999960660934	0.24599999606609338	0.23826932316153152
1741618222.019193	245	0.2179999947547912	0.2379999947547912	0.21166284650152759
1741618277.579034	246	0.2399999946355819	0.2599999946355819	0.2653263740157252
1741618360.1015606	247	0.2119999974966049	0.23199999749660488	0.25245560299469577
1741618406.530846	248	0.2179999947547912	0.2379999947547912	0.24001935963807827
1741618479.656001	249	0.2199999988079071	0.2399999988079071	0.2627237959919842
1741618553.0294952	250	0.2039999961853027	0.2239999961853027	0.20835100271180976
1741618636.1349587	251	0.2160000056028366	0.2360000056028366	0.2264242888399595
1741618719.6473098	252	0.2380000054836273	0.2580000054836273	0.24360173805748556
1741618784.282201	253	0.2280000001192093	0.24800000011920928	0.23656147983765613
1741618858.2925072	254	0.2179999947547912	0.2379999947547912	0.22206522766426942
1741618959.3134346	255	0.2280000001192093	0.24800000011920928	0.246265691511375
1741619051.52221	256	0.2339999973773956	0.2539999973773956	0.2496691384989305
1741619106.890209	257	0.1879999935626983	0.2079999935626983	0.19492984057231044
1741619170.9096358	258	0.2440000027418136	0.2640000027418136	0.26739775855572173
1741619235.0561972	259	0.2360000014305114	0.2560000014305114	0.2513014831547122
1741619326.8217514	260	0.1940000057220459	0.2140000057220459	0.21800437154539692
1741619419.049211	261	0.2199999988079071	0.2399999988079071	0.2504039382243181
1741619474.6850638	262	0.2160000056028366	0.2360000056028366	0.24350113374112087
1741619539.477825	263	0.2160000056028366	0.2360000056028366	0.21813914145752186
1741619586.1567905	264	0.2300000041723251	0.2500000041723251	0.2574115228899702
1741619650.6370375	265	0.2319999933242797	0.2519999933242797	0.23983724569494388
1741619715.0963078	266	0.2160000056028366	0.2360000056028366	0.23582769529037756
1741619761.755201	267	0.2199999988079071	0.2399999988079071	0.24183382724405386
1741619853.6337333	268	0.2360000014305114	0.2560000014305114	0.25936528922489305
1741619936.8528657	269	0.2160000056028366	0.2360000056028366	0.24885494079997922
1741620037.806049	270	0.2360000014305114	0.2560000014305114	0.28511047940427003
1741620120.3166945	271	0.2240000069141388	0.24400000691413878	0.24283809214668195
1741620212.349803	272	0.2399999946355819	0.2599999946355819	0.2625116903211829
1741620285.496927	273	0.2199999988079071	0.2399999988079071	0.24838967606386558
1741620377.160611	274	0.2360000014305114	0.2560000014305114	0.2331739416623952
1741620451.1453755	275	0.2560000121593475	0.2760000121593475	0.2934459005445697
1741620506.6472845	276	0.2319999933242797	0.2519999933242797	0.224930026418379
1741620589.6735551	277	0.2199999988079071	0.2399999988079071	0.23512326412834367
1741620654.6754632	278	0.2360000014305114	0.2560000014305114	0.2303777603864706
1741620719.644159	279	0.2399999946355819	0.2599999946355819	0.25275599210587285
1741620775.840054	280	0.2280000001192093	0.24800000011920928	0.24227734876586293
1741620876.507548	281	0.2540000081062317	0.2740000081062317	0.25898234953097204
1741620968.5726216	282	0.2240000069141388	0.24400000691413878	0.27113287307751194
1741621023.8235238	283	0.2399999946355819	0.2599999946355819	0.24498690329938788
1741621115.66875	284	0.2440000027418136	0.2640000027418136	0.2800630370689549
1741621225.4558113	285	0.2460000067949295	0.2660000067949295	0.27590492651023074
1741621336.1696002	286	0.2680000066757202	0.28800000667572023	0.2662203442022237
1741621427.93409	287	0.2619999945163727	0.2819999945163727	0.2788124145591034
1741621483.7655122	288	0.2259999960660934	0.24599999606609338	0.2406654392506953
1741621521.3494442	289	0.2199999988079071	0.2399999988079071	0.24974173969281505
1741621614.0170624	290	0.2300000041723251	0.2500000041723251	0.2795104033096558
1741621687.300466	291	0.2479999959468841	0.2679999959468841	0.2824603741661327
1741621769.4559882	292	0.2520000040531158	0.2720000040531158	0.26602490312280413
1741621843.2227085	293	0.2399999946355819	0.2599999946355819	0.2841510354864717
1741621908.282939	294	0.2419999986886978	0.2619999986886978	0.2570672532169044
1741621946.1089394	295	0.2479999959468841	0.2679999959468841	0.252880137435665
1741621993.2208714	296	0.2380000054836273	0.2580000054836273	0.2371720869086552
1741622105.2303536	297	0.25	0.27	0.24086939479566177
1741622170.47041	298	0.2639999985694885	0.28399999856948854	0.2911623537573273
1741622252.581092	299	0.2680000066757202	0.28800000667572023	0.29669395067021415
