# Supplementary material for: Achieving consistency in FedSAM using local adaptive distillation on sports image classification
Source: PLoS One. 2025 Oct 17;20(10):e0333210. doi: 10.1371/journal.pone.0333210 (PMC12533856; doi:10.1371/journal.pone.0333210)
Supplement: S1 File — All figures (Figs 1–9) and Tables (Table 1–8) are sequentially numbered in the supplementary files. (ZIP) [file pone.0333210.s001.zip › Support-Information-only-datasets/Original experimental data/sport100/0.8/D2/Fedspeed.csv]

Wall time	Step	Value
1711884032.6618865	0	0.0
1711884059.799208	1	0.0
1711884086.5526905	2	0.0
1711884111.3567193	3	0.0069578843949904875
1711884135.8798766	4	0.04858028950616697
1711884163.6290016	5	0.10033074164339967
1711884187.9842134	6	0.13772383785119946
1711884213.1231732	7	0.16366807983024334
1711884239.6057043	8	0.19101579636180024
1711884265.3794613	9	0.1949046603982039
1711884293.070606	10	0.23103025971610489
1711884320.405864	11	0.23922079597603146
1711884348.5328684	12	0.26261017209883114
1711884376.492926	13	0.2829142610903157
1711884403.4643009	14	0.3001919732451346
1711884430.6776016	15	0.3119245312323068
1711884456.542326	16	0.3177323177282333
1711884485.3291194	17	0.3529632371037481
1711884511.987594	18	0.3529264066747581
1711884539.475803	19	0.3516060119396677
1711884563.8230164	20	0.36251695573736076
1711884588.935985	21	0.3538287403066138
1711884615.823387	22	0.3722869639450061
1711884642.612819	23	0.37244587925708517
1711884667.051003	24	0.37290810324264206
1711884694.1633692	25	0.37930139504325366
1711884718.8834412	26	0.38265233503618895
1711884743.1217031	27	0.3854266233919877
1711884768.534548	28	0.39756412718898776
1711884794.9421384	29	0.4042997420418982
1711884821.327664	30	0.41338686853234136
1711884850.2004597	31	0.4201106013425949
1711884876.4870238	32	0.4217822908542135
1711884902.0978436	33	0.4339330422848086
1711884931.3744702	34	0.43947578854868885
1711884955.707688	35	0.4384353333586539
1711884980.6027267	36	0.4487350175754308
1711885004.678027	37	0.44277876831348356
1711885029.1891882	38	0.4452670468263259
1711885052.988577	39	0.4589052439775929
1711885079.094228	40	0.4649447260186287
1711885103.5304132	41	0.4650883249238986
1711885131.522461	42	0.474348054637576
1711885156.2405562	43	0.47181528790633087
1711885181.5854504	44	0.4662500634944048
1711885206.9783297	45	0.47439045108314226
1711885236.4699354	46	0.4731257414979835
1711885260.5581944	47	0.4848256799383904
1711885289.2560158	48	0.4879221306431175
1711885315.8175218	49	0.49830505549144977
1711885339.340999	50	0.4827328091669926
1711885365.481678	51	0.48635138705883374
1711885393.02583	52	0.4973065473483639
1711885417.47901	53	0.49237725574568186
1711885444.065507	54	0.4932386407105744
1711885471.148846	55	0.49255064024749384
1711885498.1861985	56	0.5026280809029912
1711885525.04161	57	0.4973701802099506
1711885552.9166958	58	0.497787494246968
1711885576.2532322	59	0.4956385472312458
1711885602.0929685	60	0.5077346125275345
1711885628.5325131	61	0.5075647827388182
1711885654.043354	62	0.5133036598696628
1711885680.50889	63	0.5089120325145666
1711885709.341669	64	0.5080033057805565
1711885735.8261993	65	0.5105739368121729
1711885766.193488	66	0.5138489718739992
1711885792.9759226	67	0.5135880379115457
1711885822.109605	68	0.5168195953524862
1711885848.3252473	69	0.5139208165389496
1711885874.0519936	70	0.5231836302782572
1711885897.190607	71	0.5243182431751578
1711885922.8024025	72	0.5246704097655703
1711885949.0869966	73	0.5230057367631137
1711885977.8538342	74	0.5353371834405115
1711886004.158384	75	0.5213614507475216
1711886030.212052	76	0.5204910744519812
1711886056.8715262	77	0.529853326718929
1711886085.9742205	78	0.5316150635295587
1711886112.4227984	79	0.5403183725224179
1711886138.0645597	80	0.5295478524413126
1711886165.1468985	81	0.531107429535463
1711886194.5035102	82	0.5371825935066579
1711886219.1246357	83	0.5336299431384699
1711886244.835451	84	0.5353891941236277
1711886270.816105	85	0.5483218260347472
1711886294.514526	86	0.5298263127300997
1711886323.8371632	87	0.5360377744531828
1711886352.2260692	88	0.5326244405026682
1711886380.505025	89	0.544486004169301
1711886405.2870998	90	0.5502550640835313
1711886433.1751924	91	0.5416116952870177
1711886460.8013458	92	0.5290610245483133
1711886489.0793033	93	0.5472610255078069
1711886516.4325545	94	0.5563850331707371
1711886542.350265	95	0.5548240059838052
1711886567.254301	96	0.5536553479570047
1711886592.6511786	97	0.545679445408069
1711886619.1187143	98	0.5605976519525424
1711886646.633915	99	0.5622520067954669
1711886672.0637822	100	0.550985726477427
1711886699.0241597	101	0.561492423400307
1711886722.8405764	102	0.5540861016425684
1711886750.8715787	103	0.567142078168683
1711886776.679325	104	0.5503672272956371
1711886804.5054271	105	0.564577764097166
1711886829.943291	106	0.5561063955099348
1711886856.028982	107	0.5586637699530622
1711886883.1092875	108	0.5638068934112587
1711886908.8830452	109	0.5686637614486741
1711886939.1843548	110	0.5642154749256816
1711886965.9567926	111	0.5789589466850489
1711886997.6446588	112	0.5538268650947873
1711887023.5673685	113	0.5764113394733599
1711887050.3817923	114	0.5640108397035031
1711887077.5650992	115	0.5717267147689197
1711887103.4628215	116	0.5861144689926453
1711887131.2519295	117	0.5699379236132344
1711887158.2443254	118	0.5674281728868013
1711887185.841471	119	0.5743851490784677
1711887214.142447	120	0.5778518814546771
1711887241.4976718	121	0.5634394077109063
1711887270.3484454	122	0.5753305103890712
1711887294.3397727	123	0.5910130339694817
1711887319.6426914	124	0.5832074071771128
1711887343.8669336	125	0.5789798282964825
1711887369.3387878	126	0.5755582390868174
1711887394.8766625	127	0.5827621433976397
1711887417.4813924	128	0.590070590265429
1711887446.9969509	129	0.5882441485296974
1711887472.0349443	130	0.5726673590018406
1711887495.289507	131	0.5949908083400489
1711887524.3252213	132	0.5825029585103276
1711887551.148652	133	0.5943624308439046
1711887576.4025662	134	0.587473445203016
1711887602.329275	135	0.5780371346851705
1711887630.7441874	136	0.584570693146697
1711887657.724559	137	0.5879090252516238
1711887683.6152782	138	0.5915923043259698
1711887708.7262478	139	0.5918237581323236
1711887734.4750528	140	0.5773053338007275
1711887762.6290092	141	0.5895378424888813
1711887788.8436255	142	0.5890067496245284
1711887818.5571234	143	0.5948297604625519
1711887846.2942543	144	0.5814879723000078
1711887874.6411872	145	0.5797033415574342
1711887898.391591	146	0.5776031310118945
1711887932.4806898	147	0.5932046413383024
1711887957.2857568	148	0.5772444542511053
1711887983.581347	149	0.6013954135413281
1711888008.7043126	150	0.5786376228639006
1711888034.6999986	151	0.5855267001434684
1711888059.7160325	152	0.5891380367306854
1711888087.396146	153	0.5835888438094355
1711888112.6690905	154	0.5942285862101239
1711888138.770754	155	0.5879560953325115
1711888167.3895636	156	0.6032541193024495
1711888195.5775487	157	0.5950817885607964
1711888219.070064	158	0.5907993139782491
1711888244.7388265	159	0.6027769636619575
1711888270.5346136	160	0.5937820737150014
1711888295.399624	161	0.5864093856875922
1711888318.634205	162	0.6027153072186073
1711888346.7731953	163	0.599364250732376
1711888371.4273107	164	0.5820908768119124
1711888399.4113958	165	0.6008121164298835
1711888421.42532	166	0.5958921613617145
1711888445.8745012	167	0.6023742004692766
1711888472.1510975	168	0.6035148387687553
1711888503.591043	169	0.6106827648030322
1711888530.1745417	170	0.6071715523714376
1711888558.3665252	171	0.5916821107405974
1711888585.044993	172	0.6029055209506283
1711888607.37089	173	0.6150274300120736
1711888636.6874778	174	0.6056428144917945
1711888666.3879893	175	0.6110212657374293
1711888690.7341928	176	0.5921372348751247
1711888716.960806	177	0.5922488283981696
1711888745.9755266	178	0.5972596518614284
1711888769.8039193	179	0.614824978886143
1711888797.9698982	180	0.6006632257181207
1711888823.523726	181	0.6066747711931582
1711888848.500738	182	0.5893216196791913
1711888876.877702	183	0.586577700005143
1711888901.5767672	184	0.5774942321082243
1711888928.0133092	185	0.612274404657543
1711888957.515889	186	0.58447940315258
1711888986.2746768	187	0.5859595978804502
1711889012.8392167	188	0.6060315903254194
1711889038.8478875	189	0.595439890023534
1711889063.7658944	190	0.601098865762621
1711889091.3160834	191	0.6002255469378359
1711889115.6533003	192	0.6026555956370714
1711889141.1541443	193	0.6054904401778338
1711889170.9496162	194	0.6073440928734353
1711889197.5950944	195	0.6049946460532708
1711889225.526162	196	0.6083036293715046
1711889250.7730875	197	0.6067126030333487
1711889276.638815	198	0.6026936292858331
1711889302.9034154	199	0.6054760465943945
1711889329.1450236	200	0.5932986307877619
1711889355.7835045	201	0.6112117736585538
1711889378.554222	202	0.5997843288243586
1711889402.575565	203	0.5934950882092733
1711889428.2293358	204	0.6094997996972757
1711889452.54256	205	0.6028294879543022
1711889478.1963556	206	0.6155181832025498
1711889507.288061	207	0.5971799059886028
1711889533.2437508	208	0.5999365606085023
1711889559.6273131	209	0.6115579425506589
1711889586.9215844	210	0.5987506241881121
1711889612.3464532	211	0.5934046107414004
1711889639.2978337	212	0.5984285922374953
1711889667.5398016	213	0.6090109742130351
1711889693.5844731	214	0.6123115410150135
1711889720.3839016	215	0.6040927712406244
1711889744.21528	216	0.617718017813487
1711889766.647107	217	0.5971841579554243
1711889793.5125146	218	0.6158570562471921
1711889816.3352156	219	0.6071099043173765
1711889838.9059973	220	0.6106079344525656
1711889864.9896555	221	0.6066101902793031
1711889890.3805356	222	0.6088998122332244
1711889913.5431273	223	0.6104134041704279
1711889938.9989924	224	0.6061835101544816
1711889966.4012234	225	0.6077047404228181
1711889994.0263884	226	0.6120620625468749
1711890021.1727085	227	0.5945989529938345
1711890046.2057014	228	0.5928624989014203
1711890072.933154	229	0.598705840065392
1711890102.4047282	230	0.6074834222104414
1711890131.0855558	231	0.5953989344289229
1711890155.6317325	232	0.6098991270420693
1711890181.5084298	233	0.6068713490273594
1711890205.5747333	234	0.6145529911870667
1711890234.2465637	235	0.6171439401432693
1711890260.6741126	236	0.6124001662071293
1711890285.286241	237	0.6252590092497543
1711890315.8534653	238	0.5986679870274234
1711890339.853789	239	0.6113071881411826
1711890362.3346367	240	0.5992448449529126
1711890386.5058703	241	0.5924352073181925
1711890418.9185042	242	0.6251047454578723
1711890443.638599	243	0.6094073721995289
1711890475.2384927	244	0.6180001504294285
1711890502.2938752	245	0.6039149955760238
1711890528.4294815	246	0.611224871410179
1711890554.5581255	247	0.6000153050409807
1711890580.5828023	248	0.6057201650753867
1711890608.7118063	249	0.6041709999477075
1711890632.1293168	250	0.6069828143195451
1711890658.5078814	251	0.5943055299780927
1711890685.216339	252	0.6191149995518631
1711890711.995786	253	0.6052245986086058
1711890738.477306	254	0.6211167565724072
1711890763.2853727	255	0.6079870459852791
1711890790.131787	256	0.5894189562818188
1711890816.510351	257	0.6303994623640374
1711890842.417066	258	0.6163906682474023
1711890867.0181985	259	0.6146237710683577
1711890897.369491	260	0.6133078853836087
1711890924.70275	261	0.626041388315112
1711890952.435881	262	0.6186903170000955
1711890980.416932	263	0.6078590298894212
1711891006.0087476	264	0.6350519616593757
1711891031.2696683	265	0.6163455081199927
1711891056.6925387	266	0.6215417236599506
1711891081.2256958	267	0.5913061473809196
1711891106.9124775	268	0.6108760703026177
1711891130.959787	269	0.6322803529353574
1711891159.227746	270	0.6047298167805284
1711891183.7839308	271	0.6175976214721236
1711891210.079484	272	0.6166943003888832
1711891237.9335754	273	0.6073280296929562
1711891269.0046391	274	0.6171342998818926
1711891294.1376011	275	0.600212296214949
1711891320.9140377	276	0.6104814939969948
1711891346.9847002	277	0.6179670442826626
1711891370.2092729	278	0.6305591587040063
1711891395.1433024	279	0.6140592731908
1711891421.5158646	280	0.6178997259604433
1711891451.2314022	281	0.6302687532793758
1711891477.459973	282	0.6299456192353592
1711891506.3397653	283	0.6421749164790841
1711891535.0655506	284	0.615313571829047
1711891561.518091	285	0.6245233294268687
1711891588.84139	286	0.6057588468250678
1711891615.30289	287	0.627455941851667
1711891641.3985722	288	0.6213422711510659
1711891674.2810285	289	0.6172514679963182
1711891699.764878	290	0.6175188531796861
1711891724.2210948	291	0.6035905375395486
1711891751.971182	292	0.6084986816897329
1711891777.0861502	293	0.6125436668325727
1711891801.6782854	294	0.6186892364925979
1711891828.451723	295	0.6049497651153547
1711891854.8362844	296	0.6456790578791797
1711891883.8050203	297	0.6120682234898539
1711891909.6617513	298	0.6213795556910577
1711891937.693786	299	0.6197540628481233
1711891961.086305	300	0.618258413621588
1711891985.4705064	301	0.6039372396724324
1711892012.2729352	302	0.6289953864559802
1711892041.0607288	303	0.6149132783211452
1711892066.7785408	304	0.6232516359677049
1711892091.9804442	305	0.6157604219585933
1711892119.755591	306	0.6313872591597589
1711892144.5446336	307	0.6204307200688439
1711892174.9039245	308	0.6079187113155378
1711892198.1135015	309	0.6045973835415654
1711892225.1098926	310	0.6211129925443573
1711892251.8093295	311	0.6294707168361842
1711892282.7944202	312	0.6313664266029784
1711892309.7567968	313	0.6278466303312468
1711892334.9437425	314	0.6039621074413949
1711892358.4892125	315	0.6197103949070486
1711892387.5869062	316	0.62517377543733
1711892413.322676	317	0.6204462598677644
1711892442.5763202	318	0.6150152795473663
1711892470.672335	319	0.6135324063852462
1711892497.9326172	320	0.617410968137879
1711892524.611085	321	0.6185810836693165
1711892552.0073235	322	0.6111998385990948
1711892580.0523546	323	0.6387411815131186
1711892607.0187302	324	0.627402144128052
1711892631.1800032	325	0.6266375414857429
1711892657.246667	326	0.622353906897088
1711892686.6512628	327	0.6301189543853293
1711892711.5542989	328	0.6440651236997091
1711892736.931183	329	0.6078063799358925
1711892763.0998142	330	0.6376744055081942
1711892786.7802486	331	0.6294366656742939
1711892816.764689	332	0.6335980321483308
1711892845.527496	333	0.6351936703735871
1711892872.6417816	334	0.6316176471361374
1711892897.6337938	335	0.6209402745616021
1711892922.096965	336	0.6156976126567587
1711892946.0782957	337	0.616150646768366
1711892971.832059	338	0.6261090753887413
1711892999.8371308	339	0.627833106151772
1711893025.9597492	340	0.6159817175395987
1711893050.6358578	341	0.6354274706160796
1711893078.17605	342	0.6165449392161219
1711893101.9024618	343	0.6304797421162888
1711893127.8181815	344	0.6368228730784249
1711893153.5389996	345	0.6282676215216383
1711893176.6855452	346	0.6378004829964741
1711893203.5309603	347	0.6162211478271512
1711893230.564319	348	0.6548393030602492
1711893254.8145592	349	0.6088868864936171
1711893278.4809906	350	0.6204329477680183
1711893311.200526	351	0.6240044467881883
1711893338.8366876	352	0.6411860395337367
1711893360.4758067	353	0.622389180770925
1711893392.9883978	354	0.6102087323168239
1711893418.406241	355	0.6301018337790997
1711893443.833109	356	0.6121896590110804
1711893469.048046	357	0.6275870144706652
1711893495.8614705	358	0.616267965599516
1711893519.825806	359	0.616864340850967
1711893546.801205	360	0.6188311164701041
1711893572.280031	361	0.6344221733692434
1711893601.475694	362	0.6274684767748506
1711893628.949945	363	0.5905836379275253
1711893658.0456026	364	0.628927606921931
1711893682.9456384	365	0.5924124715506575
1711893708.914333	366	0.6200116413315585
1711893737.2932582	367	0.6149799451276714
1711893767.3386862	368	0.6100215257069761
1711893792.3756423	369	0.5934874106010246
1711893818.0394378	370	0.6058589663941693
1711893844.0541153	371	0.6104476412987332
1711893872.0011773	372	0.621355931175679
1711893899.8982923	373	0.6392380023940647
1711893927.3464775	374	0.6274178988630131
1711893953.1272326	375	0.6292112645401002
1711893979.376838	376	0.6200164651068348
1711894009.6371598	377	0.6135409631827454
1711894039.673556	378	0.6406921382213769
1711894067.4316835	379	0.6161351128589072
1711894092.8355772	380	0.6234176288644065
1711894116.2141025	381	0.6317272522342865
1711894140.2034037	382	0.6487269978904654
1711894166.2160847	383	0.6188970848821765
1711894194.1321568	384	0.62113391972428
1711894222.8189826	385	0.606809798986462
1711894249.662407	386	0.6263136985245807
1711894275.557117	387	0.6191300299766648
1711894302.2365842	388	0.6193983024647359
1711894328.85807	389	0.6235915408813102
1711894355.7764618	390	0.6304153094481895
1711894380.838482	391	0.6248725764297693
1711894407.9577737	392	0.6127359953995154
1711894438.6349623	393	0.6297481193211947
1711894466.8699331	394	0.6164963541022771
1711894493.2624924	395	0.6042292207067869
1711894519.3741777	396	0.6271693352493837
1711894545.211878	397	0.6352998339517023
1711894569.647064	398	0.630783580463701
1711894595.4708052	399	0.6345695142707626
1711894622.7810712	400	0.6243905045911623
1711894651.639877	401	0.6112021387695104
1711894676.9537463	402	0.6033842300999537
1711894705.9724655	403	0.6193598443850484
1711894733.267737	404	0.615777936689563
1711894756.5213	405	0.6235999995486315
1711894781.1004393	406	0.6150338869212346
1711894805.2247243	407	0.6515949382112193
1711894827.8614848	408	0.6091321563655795
1711894853.990163	409	0.6406019995643383
1711894882.2610872	410	0.6237926889989921
1711894905.8355474	411	0.6450529359637035
1711894928.7172298	412	0.6467415096203979
1711894956.7862532	413	0.6092701309605738
1711894981.223438	414	0.6237771743237256
1711895006.508352	415	0.6342245754432014
1711895036.1208813	416	0.6337421167794226
1711895061.7467413	417	0.6257824960495562
1711895085.7580068	418	0.6275909911957807
1711895112.0825882	419	0.6355899133572371
1711895140.6234608	420	0.6108470709619039
1711895167.1489904	421	0.621241457507347
1711895192.164977	422	0.6303270003625463
1711895218.2626305	423	0.6268918986297217
1711895242.9747276	424	0.6443415347263588
1711895266.2622805	425	0.6049434302242955
1711895289.5378358	426	0.63208798798233
1711895319.5652337	427	0.6399504454094047
1711895345.4419577	428	0.632086177238213
1711895370.76186	429	0.6270759105188255
1711895394.4522836	430	0.6166957335496186
1711895421.764577	431	0.6424762950107319
1711895449.8795578	432	0.6195680653145125
1711895478.066543	433	0.6222208850479479
1711895506.5184443	434	0.6376110892312034
1711895532.1632428	435	0.5947712451768176
1711895556.635416	436	0.6148361218632077
1711895581.8663476	437	0.6168109529408199
1711895613.4462605	438	0.6249686999683168
1711895642.3020191	439	0.6133207837584445
1711895668.5026796	440	0.6278437006407089
1711895699.3027894	441	0.6520698044110812
1711895727.333825	442	0.6393807615937677
1711895756.965349	443	0.6434319687588081
1711895784.6175053	444	0.6495885269374659
1711895811.2949736	445	0.6523162249317694
1711895838.494275	446	0.6308814999387268
1711895863.2323637	447	0.6147714963181026
1711895887.2546918	448	0.6043143686837313
1711895914.4779744	449	0.6416125852413603
1711895938.2744002	450	0.6234305508381432
1711895963.924161	451	0.625533407109034
1711895992.0211754	452	0.6261739675902869
1711896020.0961976	453	0.6434941992406761
1711896045.606039	454	0.6192761284774806
1711896075.116601	455	0.6242684176587333
1711896100.6664305	456	0.6474113122879803
1711896128.972377	457	0.6619512645981613
1711896153.6494858	458	0.6391187176202526
1711896180.099027	459	0.632106568326884
1711896206.8724642	460	0.6214751783460778
1711896232.551252	461	0.6034760801836393
1711896256.7815032	462	0.6423269820899453
1711896282.9371388	463	0.6541149653798416
1711896309.8265386	464	0.6444506722655633
1711896336.0931387	465	0.6128650235896672
1711896362.4057236	466	0.6315828085608708
1711896388.498379	467	0.6203894579840017
1711896415.0928738	468	0.6424404272275616
1711896441.624389	469	0.6396482054131939
1711896471.5858068	470	0.6199775630307371
1711896496.8497272	471	0.6419769786887086
1711896524.284953	472	0.6231193276250573
1711896552.417956	473	0.629295335811714
1711896577.7348597	474	0.6046226590017528
1711896604.5582807	475	0.6185013165574762
1711896630.5399718	476	0.6449154861932518
1711896653.602596	477	0.632565407805732
1711896682.0045123	478	0.6306975229980031
1711896708.0621796	479	0.6431088540832632
1711896731.8205814	480	0.655197901743195
1711896758.4390683	481	0.6261234691811011
1711896784.553717	482	0.6407027616445395
1711896812.3738194	483	0.6215128975147478
1711896835.101551	484	0.6500513174101729
1711896861.7010443	485	0.6403464674046022
1711896888.9463315	486	0.6529206890409022
1711896915.647792	487	0.6300801796928888
1711896943.498885	488	0.6109446029496889
1711896967.1693146	489	0.6349088920388212
1711896992.2573297	490	0.6111280664776383
1711897017.800122	491	0.657644759756915
1711897041.6924815	492	0.6256769279279651
1711897069.02674	493	0.643988074453276
1711897092.9951031	494	0.6171225475146971
1711897117.3332908	495	0.6301305764129138
1711897142.2103348	496	0.619375690011641
1711897168.0330782	497	0.6490784009935513
1711897194.9904554	498	0.6324255170822919
1711897222.2237475	499	0.6373568934171944
1711897245.012458	500	0.6402522268224655
1711897271.5879583	501	0.6432682524249005
1711897299.596002	502	0.6091104572929875
1711897327.2681532	503	0.6563621740707716
1711897352.7699964	504	0.5936628398744096
1711897380.7710414	505	0.6245696242365114
1711897406.5128088	506	0.6426071866327838
1711897431.7167482	507	0.6446477096641374
1711897458.1213038	508	0.61434712771872
1711897484.087	509	0.6347669963205033
1711897512.0900445	510	0.6103069363680235
1711897541.820536	511	0.6179918050636805
1711897567.0234792	512	0.6304224406369887
1711897591.2797189	513	0.6429301327592128
1711897619.5926638	514	0.6213755123162202
1711897644.797639	515	0.6293921582834783
1711897670.2844522	516	0.5992099380905044
1711897697.288816	517	0.6381762573452472
1711897727.5011532	518	0.6736710688899042
1711897752.2852278	519	0.6126675591836708
1711897783.3922794	520	0.640083679260296
1711897809.3749702	521	0.6330647772214748
1711897835.2107074	522	0.646484330223498
1711897861.9561532	523	0.6277901667725057
1711897891.0708427	524	0.6231236768099052
1711897914.848238	525	0.6477061562869091
1711897943.935936	526	0.6249927811110928
1711897969.0639	527	0.6339267715643613
1711897995.5244372	528	0.6370752471182733
1711898023.9263542	529	0.6326001586581873
1711898046.3712058	530	0.6307004287370479
1711898070.0785935	531	0.5899865953927415
1711898093.8849823	532	0.6154214615582195
1711898121.4521646	533	0.6306021108893791
1711898148.8634248	534	0.626149117651623
1711898172.928702	535	0.6533927942780303
1711898198.5145197	536	0.6100172922930354
1711898222.5268414	537	0.635796812290993
1711898247.2569666	538	0.6175745105637477
1711898273.443556	539	0.6457130403070855
1711898299.2443335	540	0.630625711342795
1711898326.5925584	541	0.6554610935595947
1711898353.0820878	542	0.628684075082011
1711898377.5532608	543	0.6273677252270802
1711898402.9501393	544	0.6402280473324458
1711898426.829502	545	0.6415870104072763
1711898452.8271885	546	0.6339352296677031
1711898478.3490255	547	0.6209693924589387
1711898503.5919523	548	0.6428343533745453
1711898530.296412	549	0.6388664925213712
1711898560.6127174	550	0.6466827639071523
1711898584.805024	551	0.6307896126217901
1711898612.5711005	552	0.6345538596662635
1711898638.9626596	553	0.6434144517604324
1711898666.950709	554	0.6495831247601029
1711898695.24666	555	0.5925092016307842
1711898723.9504807	556	0.6159622919539076
1711898749.6092746	557	0.6490770730986337
1711898775.2570732	558	0.6175265565346076
1711898802.7982638	559	0.5741084228340024
1711898824.6102884	560	0.6585227674568427
1711898851.8215864	561	0.6512161882162445
1711898877.6693196	562	0.6195686638934625
1711898905.5364077	563	0.615580610778196
1711898935.553807	564	0.6548449588234245
1711898959.031299	565	0.6440563207199826
1711898983.850362	566	0.6344889699920295
1711899010.9846842	567	0.628216904252545
1711899036.6744685	568	0.6283897287930815
1711899065.3413005	569	0.6302288263502188
1711899091.758852	570	0.6356613020263815
1711899118.6322577	571	0.6324937061139001
1711899143.8132043	572	0.6193443321589198
1711899173.2527895	573	0.6297636149582726
1711899198.7516346	574	0.6277721159019186
1711899225.1082056	575	0.6462530812153432
1711899250.0812187	576	0.6515664847242498
1711899277.099578	577	0.6187423994141499
1711899299.8642974	578	0.6448247877725722
1711899325.739052	579	0.6375019278499133
1711899350.6011283	580	0.6370378833895101
1711899377.2225575	581	0.6420705160481667
1711899403.808056	582	0.6122801138092754
1711899432.2709558	583	0.6241904222979534
1711899458.8594496	584	0.6367286756920028
1711899484.0893817	585	0.6067430942849809
1711899508.9434345	586	0.6247963229446707
1711899534.2813654	587	0.6589394992948373
1711899560.3110046	588	0.6138457927637906
1711899587.0304594	589	0.6360146672589457
1711899614.390709	590	0.631108939654798
1711899639.3967123	591	0.6126836541400338
1711899661.3426974	592	0.627934760111735
1711899689.6196506	593	0.6131501783242337
1711899715.5483584	594	0.647548793248313
1711899741.707017	595	0.650142476776116
1711899767.3837812	596	0.6191708684967042
1711899793.7143617	597	0.6214193668482824
1711899821.0376492	598	0.6299622458220836
1711899844.37016	599	0.6253960995845169
1711899872.543187	600	0.6298789565360782
1711899900.9600618	601	0.6506241602258129
1711899929.4389544	602	0.6036779765157433
1711899958.5236526	603	0.6092195808561808
1711899989.2228346	604	0.6343247820349117
1711900013.722999	605	0.6528652394178245
1711900037.4544203	606	0.6191171414843568
1711900067.9346623	607	0.6156608769142593
1711900095.4258697	608	0.6011973695861612
1711900119.9130385	609	0.6191431896388115
1711900145.242941	610	0.6388645499284391
1711900173.9187677	611	0.6250598022681803
1711900199.6195476	612	0.6409067246513186
1711900226.6978943	613	0.6252425374538165
1711900252.897509	614	0.6192719512316723
1711900280.850611	615	0.6179325958208304
1711900309.729334	616	0.6268557338708765
1711900335.9929342	617	0.6269058480600174
1711900364.7377412	618	0.6142528389530808
1711900393.682485	619	0.6130994100319138
1711900417.4329324	620	0.6236980240569048
1711900443.3316069	621	0.633018208003687
1711900469.1733425	622	0.6487364933743498
1711900495.9977636	623	0.596807663427507
1711900520.2090209	624	0.6151335727122859
1711900549.918556	625	0.6348072130674801
1711900576.1781216	626	0.6270172762711838
1711900602.7436287	627	0.6006397433532734
1711900627.9305778	628	0.6353979557209877
1711900654.317176	629	0.6396767764406887
1711900684.5495005	630	0.6461968754507722
1711900709.3995152	631	0.6146552428592947
1711900736.15296	632	0.6236375206625427
1711900762.7644491	633	0.6275945819097093
1711900789.157009	634	0.6391888913142882
1711900814.1030686	635	0.6266235303689587
1711900838.12035	636	0.620861111227861
1711900863.6241932	637	0.6103935324467455
1711900885.5271883	638	0.6305647872562209
1711900910.844092	639	0.651809076491767
1711900936.668833	640	0.6567883675261583
1711900962.4106002	641	0.6432200827133014
1711900990.5795922	642	0.6463497061400795
1711901016.6422565	643	0.6669695643916294
1711901042.861871	644	0.6270326323640362
1711901071.597682	645	0.6307159252945266
1711901095.583011	646	0.6358651411894394
1711901123.4421012	647	0.6676470204001426
1711901150.3674903	648	0.6144679262759716
1711901174.2058666	649	0.6346116854189154
1711901202.2788885	650	0.6261719079152924
1711901228.277609	651	0.5709355255371045
1711901253.1586163	652	0.6501042449013661
1711901277.603799	653	0.6664355300229405
1711901303.5894892	654	0.6520970498420626
1711901328.189621	655	0.648915379980525
1711901356.782477	656	0.6300537266432531
1711901381.6795142	657	0.6382893890204814
1711901408.6748812	658	0.6414863348137073
1711901432.2043564	659	0.6098461859105446
1711901457.4472854	660	0.631441326549885
1711901483.9038594	661	0.6138385790534504
1711901508.7858653	662	0.6277475299984839
1711901532.8891923	663	0.6227444788393667
1711901558.3490143	664	0.6493705993977237
1711901584.9784973	665	0.634141232454771
1711901612.091827	666	0.6498410949703182
1711901634.7975652	667	0.6455822793066056
1711901659.669611	668	0.647971853730351
1711901687.4817164	669	0.62432809530877
1711901713.0905275	670	0.6272318072484829
1711901736.7159705	671	0.6435199337730377
1711901761.4190707	672	0.6208500532004106
1711901786.2001455	673	0.655096026900149
1711901811.3221126	674	0.6683811902923286
1711901837.693677	675	0.6221786344176216
1711901860.9272833	676	0.6218043461970165
1711901885.6863286	677	0.6204429914503483
1711901914.889989	678	0.65243201512636
1711901942.476167	679	0.6493796789484675
1711901967.7980683	680	0.6738018687173041
1711901994.3336203	681	0.6304514562017145
1711902021.2320087	682	0.5940236972005518
1711902048.9851146	683	0.6303761173671887
1711902073.7142074	684	0.6500236063322706
1711902099.555931	685	0.6461309604230793
1711902124.227079	686	0.6300049283529048
1711902149.176092	687	0.615487414903615
1711902173.7731955	688	0.6083186120565831
1711902199.2720408	689	0.6333596494171558
1711902226.2294202	690	0.6364953258324034
1711902253.5567174	691	0.6328702647975322
1711902279.3214405	692	0.6501295300469007
1711902304.7473097	693	0.5865872793104006
1711902327.5750082	694	0.640088196789029
1711902353.6136813	695	0.6525174048623189
1711902380.344133	696	0.638703791864192
1711902405.2041824	697	0.6191022786118782
1711902429.9902558	698	0.6478170107675367
1711902454.9872975	699	0.6376937357506257
1711902481.8426745	700	0.6034639869922616
1711902506.3628309	701	0.62838551096297
1711902535.3215697	702	0.644024502455878
1711902563.7484784	703	0.6450360515172048
1711902589.887119	704	0.6329618921694941
1711902617.175392	705	0.6288267869457455
1711902643.0391204	706	0.6060423124759319
1711902665.3189952	707	0.5998757226886461
1711902693.4709918	708	0.6549815739710295
1711902720.1214693	709	0.6152274262370465
1711902743.5979602	710	0.6225466376245501
1711902771.6789804	711	0.6197777525083656
1711902798.829304	712	0.6489206503504391
1711902826.5274394	713	0.6363827966879365
1711902851.6524036	714	0.640643123606496
1711902876.462469	715	0.6209534659457207
1711902903.8827	716	0.5990055735879618
1711902929.5075054	717	0.6447271823944087
1711902953.7917385	718	0.6158726437819755
1711902979.6265135	719	0.6570073394487999
1711903008.316301	720	0.6351827695992777
1711903036.2153788	721	0.6134040827666474
1711903062.084106	722	0.6133492547786736
1711903086.1574073	723	0.6446647073310996
1711903110.504659	724	0.6832344569868131
1711903133.1833954	725	0.6388440922410196
1711903159.4209766	726	0.6249488415425427
1711903184.729883	727	0.6285575390065007
1711903210.4346623	728	0.6215833877594945
1711903236.5992942	729	0.6187206236227756
1711903263.2237802	730	0.5843189254737595
1711903286.0434818	731	0.630222761205177
1711903310.3077223	732	0.6146888406955365
1711903333.418331	733	0.618889122702847
1711903359.8378818	734	0.6108844856866062
1711903384.5779705	735	0.599530766594635
1711903409.125126	736	0.6436403151521807
1711903435.916553	737	0.59648351100204
1711903460.093854	738	0.61412781887593
1711903486.3464234	739	0.6096062597022945
1711903512.461071	740	0.6101138629117913
1711903538.9565983	741	0.5966436197489101
1711903567.6234665	742	0.6331095392035421
1711903597.9237394	743	0.6207614816076812
1711903626.4896035	744	0.6348019644921133
1711903648.8844416	745	0.6484222387739119
1711903672.1340067	746	0.5894790824511846
1711903700.3130329	747	0.6482905063394785
1711903726.090751	748	0.6768710180721387
1711903756.8819034	749	0.6229721881379086
1711903783.553373	750	0.6660448074685441
1711903809.2811458	751	0.628416650092267
1711903838.3148613	752	0.6611558650643019
1711903864.3355389	753	0.6153805516905072
1711903888.893685	754	0.6186722706992982
1711903913.4998157	755	0.6740870702472824
1711903940.1123328	756	0.6300623456914924
1711903969.2199962	757	0.5991166352082005
1711903993.4672415	758	0.647380232592183
1711904021.2423873	759	0.6128395355601317
1711904044.6418755	760	0.6146700458125485
1711904070.0077631	761	0.6256732094350619
1711904093.405317	762	0.6377341413283847
1711904118.5262458	763	0.6380785940770155
1711904147.053127	764	0.6374491683043911
1711904169.7878568	765	0.6455379491457418
1711904197.0311394	766	0.6138136349600768
1711904227.2485127	767	0.6227702650666437
1711904256.978968	768	0.5799313045165948
1711904284.674111	769	0.6627323041059217
1711904310.3509028	770	0.6055187611949127
1711904337.0543585	771	0.5806656258446637
1711904365.0264132	772	0.6537692340066983
1711904390.8411577	773	0.6317634260462058
1711904414.6605675	774	0.6441151741365801
1711904441.0361042	775	0.6361637152067992
1711904468.0014813	776	0.6502990358858646
1711904495.7436092	777	0.6548975275385677
1711904519.287079	778	0.644974348227659
1711904545.5476806	779	0.6368209557359992
1711904572.5780368	780	0.6965336615074267
1711904600.4631186	781	0.6598822678173322
1711904623.875631	782	0.6360643078765412
1711904648.5597403	783	0.649884843056446
1711904673.5087576	784	0.6301933668573938
1711904701.877685	785	0.606371515786699
1711904724.1105752	786	0.6257854137734523
1711904751.3948855	787	0.5934530235868971
1711904774.583435	788	0.5846039178374232
1711904798.051927	789	0.6283685342488643
1711904825.9210153	790	0.6502920205536535
1711904852.2016106	791	0.6394935024347356
1711904874.882357	792	0.6208338314198046
1711904898.3988466	793	0.6406406732759015
1711904923.7267358	794	0.604615176722485
1711904950.6041403	795	0.6242013970803305
1711904975.1532893	796	0.6401675176260024
1711905000.9650345	797	0.6644219572314526
1711905027.0286994	798	0.6288246856153984
1711905053.57221	799	0.6144707293260204
1711905083.552622	800	0.6178271905674206
1711905108.7195735	801	0.6296332095970325
1711905135.2620852	802	0.631932493749121
1711905158.6526144	803	0.6529137336402164
1711905179.9317997	804	0.6350375465881161
1711905206.1404555	805	0.617389061969159
1711905234.1124718	806	0.6281618483473244
1711905259.3004165	807	0.639630112132745
1711905283.6876173	808	0.6610200612571508
1711905307.8208992	809	0.6228728853375562
1711905336.6305308	810	0.6641933866712583
1711905364.5176044	811	0.6460170597760292
1711905387.80016	812	0.6009778826555969
1711905416.622913	813	0.6168914131386082
1711905440.7702274	814	0.62706870376281
1711905464.4016616	815	0.6092074281264042
1711905490.4862888	816	0.6172313491280111
1711905517.0428252	817	0.6412766857984648
1711905542.6945944	818	0.6634909021032211
1711905566.325065	819	0.6382970925166126
1711905591.2220728	820	0.6414634362582836
1711905620.5267384	821	0.6473830465758543
1711905645.2238326	822	0.6200361354293559
1711905672.8500063	823	0.6468128796831158
1711905699.7653885	824	0.6540681030440432
1711905727.0726576	825	0.6412008996997808
1711905751.586817	826	0.6416008795439091
1711905779.5088947	827	0.6488165360569582
1711905806.2583404	828	0.6337162490571906
1711905829.8737807	829	0.6256725024943718
1711905851.18796	830	0.6088553542026488
1711905873.503827	831	0.6207011208994843
1711905898.3708754	832	0.6570526255687341
1711905924.538504	833	0.5863834045116246
1711905950.4692109	834	0.6810575116531249
1711905977.4865692	835	0.6267259458631314
1711906002.7934847	836	0.6218694151055271
1711906026.5688748	837	0.6703563565220807
1711906054.1300704	838	0.646525758464419
1711906084.7732313	839	0.59268084981956
1711906111.779632	840	0.6342289532742618
1711906136.4177575	841	0.6109172134622097
1711906159.4553466	842	0.6271975696438041
1711906185.7219725	843	0.6179745997648394
1711906210.0372002	844	0.6329104342180019
1711906233.737628	845	0.6389496132674152
1711906265.0506072	846	0.6646454113878534
1711906294.2422802	847	0.6176417208193375
1711906322.2763052	848	0.6202000727125714
1711906349.225694	849	0.6167209953843584
1711906375.0444336	850	0.6377886597491059
1711906404.291085	851	0.625759939857635
1711906428.4043348	852	0.6283248927577526
1711906456.4913814	853	0.6399465150813523
1711906482.106188	854	0.6259765693713283
1711906507.0842106	855	0.6342885153634671
1711906531.2864692	856	0.6632362746023215
1711906555.128837	857	0.6254666483599856
1711906578.9562154	858	0.6258145301797693
1711906604.5650263	859	0.6217123344359993
1711906627.546676	860	0.6459677563900836
1711906655.2228224	861	0.6614211954179083
1711906682.159231	862	0.6268989813194578
1711906707.8419988	863	0.6586706592408783
1711906733.6687462	864	0.6178044330016429
1711906755.3218126	865	0.6451685881029834
1711906782.1452365	866	0.6159146337817519
1711906812.533515	867	0.6271158744465629
1711906841.2932892	868	0.6856882742909922
1711906867.0740829	869	0.6326959837539772
1711906895.7738955	870	0.6064087467453526
1711906920.8938568	871	0.6202352341277269
1711906946.7715864	872	0.631038361991805
1711906969.327378	873	0.6817587171826622
1711906995.9908528	874	0.6453914159554908
1711907020.9818528	875	0.6449640058663213
1711907045.947868	876	0.6134594979427181
1711907075.33744	877	0.6585942193254403
1711907102.346828	878	0.6219350449548292
1711907127.2298813	879	0.6781106975027713
1711907150.9132698	880	0.6617997929986436
1711907178.397511	881	0.6415723632411275
1711907203.9553456	882	0.6189613454432331
1711907229.188264	883	0.692009843514747
1711907254.1882794	884	0.6282609759099426
1711907280.0249789	885	0.6587427545994499
1711907308.109028	886	0.5914041811869023
1711907331.954409	887	0.6391219505363346
1711907359.612561	888	0.6495470740674804
1711907386.4219806	889	0.6375451439554157
1711907411.8538322	890	0.6306875688177531
1711907437.3566923	891	0.6551824395926107
1711907462.1077468	892	0.6021645412523892
1711907489.5539997	893	0.6282220821330194
1711907517.0391924	894	0.660442620149866
1711907544.894301	895	0.6452912655568745
1711907573.8110557	896	0.6295533912192851
1711907598.149244	897	0.6388374111322198
1711907621.933633	898	0.624954696459102
1711907645.0042934	899	0.6264493028906473
1711907669.9453073	900	0.6190724086013721
1711907694.8833034	901	0.62960860035587
1711907726.1673362	902	0.645766652309058
1711907754.858161	903	0.6305512806825923
1711907778.123682	904	0.6024303639639425
1711907808.0531232	905	0.6188500250537835
1711907832.243403	906	0.6733054431407286
1711907858.5130105	907	0.6321191380875285
1711907886.7169528	908	0.6062844438194769
1711907913.2404711	909	0.6422582158022277
1711907937.9016228	910	0.5875093137684655
1711907961.7899735	911	0.6326246343272243
1711907987.983595	912	0.6804708827502706
1711908013.5254383	913	0.600053142701378
1711908037.2858307	914	0.6380288152436726
1711908063.3685038	915	0.6276455743890672
1711908090.609784	916	0.6191535768196481
1711908114.5620866	917	0.6288835817534654
1711908141.3385477	918	0.6088614267202345
1711908169.2986095	919	0.6662287846950319
1711908198.2643502	920	0.6421046522100715
1711908222.350671	921	0.6697959497815718
1711908249.5979004	922	0.5898856611974405
1711908276.2213864	923	0.6025412187381431
1711908301.7952087	924	0.6442250892247788
1711908329.9332666	925	0.6559970795235133
1711908355.734987	926	0.6325011709649336
1711908380.5980358	927	0.6382956145082739
1711908407.8623145	928	0.6569780575922642
1711908432.880314	929	0.6585757349310973
1711908462.6338084	930	0.6204451260447001
1711908489.555189	931	0.6279212045666965
1711908517.3782618	932	0.643201994414555
1711908542.1973543	933	0.6882019967668914
1711908568.5789182	934	0.6382974751267747
1711908592.8951538	935	0.6104334376020537
1711908618.2280395	936	0.6302054383111027
1711908645.474296	937	0.6314223662770654
1711908672.00981	938	0.6170691648580373
1711908696.8568933	939	0.6417148045131611
1711908722.3207548	940	0.645659485102149
1711908750.0638468	941	0.6390998838454511
1711908776.2964582	942	0.6061305674777765
1711908799.5220582	943	0.6556829196521159
1711908825.2957876	944	0.6085320610787123
1711908854.8403857	945	0.6296129417640657
1711908880.222223	946	0.5717183277248956
1711908911.5242424	947	0.6642432761080947
1711908935.8024786	948	0.6028077712667886
1711908965.908846	949	0.6365227500346532
1711908990.4980035	950	0.5895856577002642
1711909018.594	951	0.588420275268561
1711909042.79523	952	0.6254927426420167
1711909069.6356828	953	0.6389782894484223
1711909097.9866087	954	0.6534985674444254
1711909122.6947138	955	0.6073851658937908
1711909149.4271667	956	0.6412799918030077
1711909176.172573	957	0.6281539109438322
1711909204.454557	958	0.5860754603668763
1711909230.7251546	959	0.6210897711677349
1711909256.7378588	960	0.6626716066437751
1711909283.861163	961	0.6136545820463543
1711909308.4882865	962	0.6408381544071632
1711909336.11845	963	0.615042176042064
1711909363.4257188	964	0.630363158337116
1711909388.6006784	965	0.6346344756500013
1711909417.4784408	966	0.6409322288550359
1711909445.6594176	967	0.6140383041084694
1711909471.8870308	968	0.6569031124120522
1711909498.9543698	969	0.6515385021034735
1711909522.5248115	970	0.6246596653919431
1711909551.595512	971	0.6414039226306603
1711909576.0067315	972	0.6319712843056612
1711909601.989395	973	0.6473126894466196
1711909631.1480985	974	0.6040851583751397
1711909654.0357895	975	0.6135814047999132
1711909678.6338818	976	0.6066683177161084
1711909704.275711	977	0.6043667085597589
1711909731.1051283	978	0.6323325018727222
1711909758.060481	979	0.5978385057783753
1711909786.5733955	980	0.649399797357817
1711909809.21712	981	0.5867283396112776
1711909838.0819166	982	0.6294074954329228
1711909863.0769243	983	0.603299854978492
1711909892.7414443	984	0.6078095785464458
1711909919.7867925	985	0.6704146016006977
1711909945.0347145	986	0.6530225329985534
1711909970.7934852	987	0.621358631361813
1711909998.7845223	988	0.629034855664228
1711910024.2953677	989	0.6646243799153038
1711910054.1998196	990	0.6312389870503513
1711910078.8219256	991	0.6352682871652695
1711910103.0811772	992	0.6074444975495784
1711910127.7182877	993	0.5938900040083612
1711910154.3507795	994	0.626876059548667
1711910182.1238935	995	0.6587416694508934
1711910207.565756	996	0.6460786095824425
1711910232.0649188	997	0.6465804436176363
1711910259.051261	998	0.6514151563558329
1711910283.8823187	999	0.612895774608686
