# Supplementary material for: Achieving consistency in FedSAM using local adaptive distillation on sports image classification
Source: PLoS One. 2025 Oct 17;20(10):e0333210. doi: 10.1371/journal.pone.0333210 (PMC12533856; doi:10.1371/journal.pone.0333210)
Supplement: S1 File — All figures (Figs 1–9) and Tables (Table 1–8) are sequentially numbered in the supplementary files. (ZIP) [file pone.0333210.s001.zip › Support-Information-only-datasets/Original experimental data/sport100/0.8/D2/Scaffold.csv]

Wall time	Step	Value
1742149863.716218	0	0.009999999776482582
1742149988.4643674	1	0.00800000037997961
1742150106.5627763	2	0.01600000075995922
1742150224.7099655	3	0.014000000432133675
1742150316.5851507	4	0.024000000208616257
1742150428.0099792	5	0.035999998450279236
1742150519.3152347	6	0.03400000184774399
1742150624.9816904	7	0.04800000041723251
1742150729.9018	8	0.04399999976158142
1742150841.2742894	9	0.07000000029802322
1742150952.999095	10	0.09000000357627869
1742151057.642417	11	0.10199999809265137
1742151156.0133436	12	0.09000000357627869
1742151261.0671425	13	0.1420000046491623
1742151366.128389	14	0.12600000202655792
1742151471.0913014	15	0.15800000727176666
1742151595.2353406	16	0.15399999916553497
1742151706.639037	17	0.17599999904632568
1742151805.5780792	18	0.18400000035762787
1742151923.1498442	19	0.2160000056028366
1742152028.438478	20	0.20600000023841858
1742152140.0386171	21	0.2280000001192093
1742152245.2563303	22	0.23600000143051147
1742152343.9265456	23	0.24799999594688416
1742152442.6606646	24	0.24400000274181366
1742152561.1135457	25	0.2680000066757202
1742152672.9222393	26	0.2800000011920929
1742152758.4251187	27	0.2919999957084656
1742152850.278784	28	0.2919999957084656
1742152955.4416165	29	0.3179999887943268
1742153060.113199	30	0.33799999952316284
1742153165.6076822	31	0.335999995470047
1742153270.6772022	32	0.33399999141693115
1742153368.9205024	33	0.33000001311302185
1742153467.534585	34	0.3479999899864197
1742153573.5457017	35	0.3479999899864197
1742153680.124871	36	0.3499999940395355
1742153786.4833052	37	0.3580000102519989
1742153892.904526	38	0.3779999911785126
1742153973.074017	39	0.3880000114440918
1742154078.4739835	40	0.3799999952316284
1742154203.9216168	41	0.37400001287460327
1742154310.6521947	42	0.3880000114440918
1742154417.1660128	43	0.39399999380111694
1742154517.1122332	44	0.4099999964237213
1742154623.104542	45	0.4020000100135803
1742154729.1657958	46	0.3919999897480011
1742154848.714869	47	0.41999998688697815
1742154968.3292723	48	0.42399999499320984
1742155062.2309177	49	0.4300000071525574
1742155168.3684924	50	0.4339999854564667
1742155294.9858716	51	0.42800000309944153
1742155394.6488445	52	0.4480000138282776
1742155507.398367	53	0.44600000977516174
1742155613.8268795	54	0.44999998807907104
1742155707.1755848	55	0.4359999895095825
1742155800.5600684	56	0.4560000002384186
1742155906.8435836	57	0.44999998807907104
1742156019.6017098	58	0.4659999907016754
1742156138.589475	59	0.4620000123977661
1742156258.8086832	60	0.47999998927116394
1742156351.7353566	61	0.46399998664855957
1742156458.36178	62	0.47200000286102295
1742156577.697763	63	0.47600001096725464
1742156709.7703245	64	0.4819999933242798
1742156835.7519119	65	0.47200000286102295
1742156955.306996	66	0.48399999737739563
1742157067.3765037	67	0.492000013589859
1742157167.2083547	68	0.4860000014305115
1742157293.1525276	69	0.492000013589859
1742157399.4740133	70	0.48399999737739563
1742157492.7821164	71	0.49000000953674316
1742157618.817251	72	0.492000013589859
1742157732.0645924	73	0.48399999737739563
1742157838.5158195	74	0.4959999918937683
1742157944.8562222	75	0.492000013589859
1742158017.8013027	76	0.49000000953674316
1742158136.916109	77	0.492000013589859
1742158229.9448595	78	0.49000000953674316
1742158343.3762076	79	0.5040000081062317
1742158443.0650826	80	0.4880000054836273
1742158555.9246192	81	0.5120000243186951
1742158655.6622167	82	0.49000000953674316
1742158761.8427973	83	0.5139999985694885
1742158861.556908	84	0.5120000243186951
1742158980.8496373	85	0.5139999985694885
1742159087.3379855	86	0.5059999823570251
1742159186.6865265	87	0.5019999742507935
1742159293.3276436	88	0.5040000081062317
1742159413.295458	89	0.5099999904632568
1742159526.9504523	90	0.5139999985694885
1742159639.3334725	91	0.5239999890327454
1742159732.2287433	92	0.5080000162124634
1742159845.2360268	93	0.5180000066757202
1742159958.3034787	94	0.5099999904632568
1742160051.5593693	95	0.5120000243186951
1742160157.9060621	96	0.5120000243186951
1742160257.4500365	97	0.5080000162124634
1742160363.6364343	98	0.5120000243186951
1742160456.4374478	99	0.5220000147819519
1742160549.380297	100	0.5220000147819519
1742160661.9082994	101	0.5220000147819519
1742160774.4914243	102	0.5239999890327454
1742160874.4683452	103	0.5220000147819519
1742160980.8499038	104	0.5260000228881836
1742161094.2415254	105	0.5339999794960022
1742161180.6023734	106	0.527999997138977
1742161293.3878202	107	0.5320000052452087
1742161406.351932	108	0.5260000228881836
1742161512.9501636	109	0.5099999904632568
1742161638.6934938	110	0.527999997138977
1742161757.995393	111	0.5199999809265137
1742161843.9230855	112	0.5180000066757202
1742161937.270183	113	0.5199999809265137
1742162050.262547	114	0.515999972820282
1742162163.263378	115	0.527999997138977
1742162268.88055	116	0.5339999794960022
1742162368.5167305	117	0.5360000133514404
1742162448.3635604	118	0.550000011920929
1742162567.8866937	119	0.5419999957084656
1742162667.4887233	120	0.5199999809265137
1742162767.414534	121	0.5260000228881836
1742162893.2079186	122	0.5479999780654907
1742163019.2983737	123	0.5400000214576721
1742163138.9679732	124	0.5360000133514404
1742163251.9123604	125	0.5180000066757202
1742163364.3621073	126	0.5419999957084656
1742163484.5593188	127	0.5440000295639038
1742163603.5518575	128	0.5339999794960022
1742163709.6819003	129	0.5339999794960022
1742163815.9830618	130	0.5400000214576721
1742163935.2751765	131	0.527999997138977
1742164022.1377492	132	0.5379999876022339
1742164134.6859503	133	0.5220000147819519
1742164228.1267335	134	0.550000011920929
1742164334.6637757	135	0.5440000295639038
1742164467.3424685	136	0.5559999942779541
1742164566.7717624	137	0.5519999861717224
1742164653.6825433	138	0.5479999780654907
1742164766.8943748	139	0.5479999780654907
1742164873.011475	140	0.5479999780654907
1742164992.1233475	141	0.5419999957084656
1742165091.3851047	142	0.550000011920929
1742165210.9065845	143	0.5559999942779541
1742165324.010347	144	0.5580000281333923
1742165443.0141044	145	0.5519999861717224
1742165555.7659006	146	0.550000011920929
1742165668.987293	147	0.550000011920929
1742165781.8448014	148	0.5740000009536743
1742165842.1962233	149	0.5640000104904175
1742165942.161235	150	0.5699999928474426
1742166035.0227864	151	0.5720000267028809
1742166154.4633198	152	0.5659999847412109
1742166280.5075405	153	0.5720000267028809
1742166360.3344142	154	0.5559999942779541
1742166473.589349	155	0.5699999928474426
1742166593.6246743	156	0.5699999928474426
1742166706.694714	157	0.5720000267028809
1742166799.4915862	158	0.5659999847412109
1742166911.8287647	159	0.5759999752044678
1742167017.8160222	160	0.5659999847412109
1742167123.8600304	161	0.5799999833106995
1742167216.946444	162	0.5659999847412109
1742167309.989311	163	0.5759999752044678
1742167422.7256124	164	0.5659999847412109
1742167489.331957	165	0.5559999942779541
1742167595.4659195	166	0.5559999942779541
1742167681.8944418	167	0.5759999752044678
1742167775.3943088	168	0.5600000023841858
1742167888.4408116	169	0.5640000104904175
1742168001.7624285	170	0.5580000281333923
1742168114.4028087	171	0.5559999942779541
1742168240.7869093	172	0.5640000104904175
1742168360.6916883	173	0.5740000009536743
1742168460.2990153	174	0.5839999914169312
1742168565.912057	175	0.5839999914169312
1742168659.1345966	176	0.5659999847412109
1742168791.334641	177	0.5699999928474426
1742168884.867683	178	0.578000009059906
1742168970.8562396	179	0.5699999928474426
1742169090.3816526	180	0.5820000171661377
1742169196.5776308	181	0.5759999752044678
1742169302.6984859	182	0.5740000009536743
1742169396.019737	183	0.5720000267028809
1742169509.035229	184	0.5820000171661377
1742169622.1452444	185	0.5899999737739563
1742169728.4614809	186	0.5699999928474426
1742169848.2253995	187	0.5740000009536743
1742169954.9954865	188	0.5619999766349792
1742170054.913378	189	0.5820000171661377
1742170154.3834379	190	0.5899999737739563
1742170253.9513803	191	0.5820000171661377
1742170366.7546961	192	0.5860000252723694
1742170473.0441718	193	0.593999981880188
1742170585.9810166	194	0.593999981880188
1742170704.7064257	195	0.5860000252723694
1742170817.4324827	196	0.5860000252723694
1742170936.638045	197	0.5799999833106995
1742171049.0763593	198	0.578000009059906
1742171142.145922	199	0.5920000076293945
1742171222.183483	200	0.5860000252723694
1742171328.7456136	201	0.5839999914169312
1742171415.6002183	202	0.5799999833106995
1742171521.1987705	203	0.6000000238418579
1742171621.0333815	204	0.5860000252723694
1742171720.4441588	205	0.5879999995231628
1742171839.8609471	206	0.578000009059906
1742171952.8885903	207	0.5879999995231628
1742172052.1905	208	0.593999981880188
1742172151.8844512	209	0.5879999995231628
1742172244.992363	210	0.5920000076293945
1742172344.4178803	211	0.5860000252723694
1742172444.222767	212	0.593999981880188
1742172550.612683	213	0.5799999833106995
1742172663.7912462	214	0.5799999833106995
1742172783.476583	215	0.5759999752044678
1742172897.4685209	216	0.5799999833106995
1742173028.95674	217	0.5960000157356262
1742173149.6059692	218	0.5979999899864197
1742173248.236591	219	0.6019999980926514
1742173352.6217442	220	0.5920000076293945
1742173463.6935227	221	0.6060000061988831
1742173566.387767	222	0.6060000061988831
1742173632.9483094	223	0.6039999723434448
1742173736.371644	224	0.5899999737739563
1742173815.5516174	225	0.5960000157356262
1742173918.361977	226	0.5979999899864197
1742174003.2356498	227	0.593999981880188
1742174104.9881773	228	0.5979999899864197
1742174207.0225644	229	0.593999981880188
1742174297.9539373	230	0.5899999737739563
1742174394.8571594	231	0.6019999980926514
1742174503.9517376	232	0.5979999899864197
1742174583.8228502	233	0.5899999737739563
1742174675.4070063	234	0.5920000076293945
1742174766.082321	235	0.5879999995231628
1742174851.0293458	236	0.5899999737739563
1742174941.494328	237	0.6019999980926514
1742175001.9678638	238	0.6159999966621399
1742175098.0210803	239	0.593999981880188
1742175188.2473044	240	0.6019999980926514
1742175278.197889	241	0.6140000224113464
1742175380.2795541	242	0.593999981880188
1742175477.040905	243	0.6060000061988831
1742175580.5249133	244	0.6140000224113464
1742175658.889191	245	0.6000000238418579
1742175756.2182345	246	0.5960000157356262
1742175847.1106088	247	0.5920000076293945
1742175949.8221064	248	0.6119999885559082
1742176052.879327	249	0.6179999709129333
1742176162.047955	250	0.6060000061988831
1742176246.922635	251	0.6039999723434448
1742176343.4740849	252	0.6179999709129333
1742176452.0223253	253	0.6060000061988831
1742176555.5519664	254	0.6060000061988831
1742176670.2275722	255	0.6079999804496765
1742176778.0937107	256	0.593999981880188
1742176862.3697662	257	0.593999981880188
1742176964.1374397	258	0.6140000224113464
1742177054.5911138	259	0.6119999885559082
1742177157.6310935	260	0.6060000061988831
1742177259.812276	261	0.6100000143051147
1742177356.4219868	262	0.6060000061988831
1742177440.7354405	263	0.593999981880188
1742177537.402521	264	0.6079999804496765
1742177639.3951616	265	0.6240000128746033
1742177729.7438323	266	0.6100000143051147
1742177809.893636	267	0.6140000224113464
1742177922.1741524	268	0.6100000143051147
1742178015.1984224	269	0.6100000143051147
1742178117.2804894	270	0.6060000061988831
1742178240.3756976	271	0.6000000238418579
1742178336.4180572	272	0.6159999966621399
1742178436.9711604	273	0.6159999966621399
1742178540.467253	274	0.6140000224113464
1742178612.7402077	275	0.6140000224113464
1742178691.0013998	276	0.6240000128746033
1742178802.9136388	277	0.6240000128746033
1742178899.365871	278	0.6240000128746033
1742178990.4961774	279	0.6320000290870667
1742179087.6750307	280	0.5979999899864197
1742179202.4482138	281	0.621999979019165
1742179306.144461	282	0.6200000047683716
1742179417.144153	283	0.6159999966621399
1742179528.125942	284	0.6200000047683716
1742179651.6985195	285	0.6240000128746033
1742179750.2123253	286	0.6140000224113464
1742179863.1003335	287	0.6119999885559082
1742179981.2509055	288	0.6259999871253967
1742180078.2778134	289	0.6179999709129333
1742180164.5849717	290	0.628000020980835
1742180246.6235368	291	0.6299999952316284
1742180324.0198603	292	0.621999979019165
1742180401.1983764	293	0.628000020980835
1742180483.4153779	294	0.621999979019165
1742180561.3703353	295	0.6179999709129333
1742180643.5973523	296	0.6179999709129333
1742180720.983833	297	0.6179999709129333
1742180803.3505096	298	0.6179999709129333
1742180881.1759639	299	0.6119999885559082
