# Supplementary material for: Achieving consistency in FedSAM using local adaptive distillation on sports image classification
Source: PLoS One. 2025 Oct 17;20(10):e0333210. doi: 10.1371/journal.pone.0333210 (PMC12533856; doi:10.1371/journal.pone.0333210)
Supplement: S1 File — All figures (Figs 1–9) and Tables (Table 1–8) are sequentially numbered in the supplementary files. (ZIP) [file pone.0333210.s001.zip › Support-Information-only-datasets/Original experimental data/sport100/0.8/IID/A-FedSAM.csv]

Wall time	Step	Value
1741880465.582937	0	0.009999999776482582
1741880988.644024	1	0.009999999776482582
1741881494.6031506	2	0.012000000104308128
1741881999.8909369	3	0.024000000208616257
1741882381.3903055	4	0.02800000086426735
1741882858.5496333	5	0.03200000151991844
1741883252.7864146	6	0.035999998450279236
1741883694.4938235	7	0.029999999329447746
1741884142.7431204	8	0.03799999877810478
1741884622.8707802	9	0.03999999910593033
1741885100.3103237	10	0.05400000140070915
1741885539.5928123	11	0.06400000303983688
1741885961.4049277	12	0.07800000160932541
1741886411.6219068	13	0.08799999952316284
1741886862.72244	14	0.09799999743700027
1741887312.6786833	15	0.10999999940395355
1741887847.2940857	16	0.12999999523162842
1741888324.7953033	17	0.14399999380111694
1741888747.8671947	18	0.15000000596046448
1741889254.5932534	19	0.15399999916553497
1741889705.4619691	20	0.17000000178813934
1741890183.5788567	21	0.17399999499320984
1741890634.3910484	22	0.18199999630451202
1741891058.2016678	23	0.20399999618530273
1741891479.9476116	24	0.20399999618530273
1741891986.8450098	25	0.2240000069141388
1741892464.762764	26	0.21799999475479126
1741892830.7006035	27	0.23999999463558197
1741893225.385957	28	0.2680000066757202
1741893674.4011362	29	0.2759999930858612
1741894125.4454098	30	0.30799999833106995
1741894575.831985	31	0.3059999942779541
1741895025.5130603	32	0.3179999887943268
1741895448.5115702	33	0.34200000762939453
1741895869.6461544	34	0.33799999952316284
1741896320.3465195	35	0.3319999873638153
1741896769.6818998	36	0.3540000021457672
1741897220.0794177	37	0.38600000739097595
1741897670.9599662	38	0.3799999952316284
1741898008.3881712	39	0.39800000190734863
1741898459.492998	40	0.414000004529953
1741898993.1806285	41	0.41200000047683716
1741899444.088839	42	0.41600000858306885
1741899894.8266497	43	0.44999998807907104
1741900316.108188	44	0.4519999921321869
1741900767.0256305	45	0.4740000069141388
1741901216.9928668	46	0.4699999988079071
1741901723.9959047	47	0.49399998784065247
1741902229.3720498	48	0.4819999933242798
1741902623.7412255	49	0.4860000014305115
1741903073.5737176	50	0.4880000054836273
1741903607.6314478	51	0.5260000228881836
1741904029.5765905	52	0.5180000066757202
1741904505.8013487	53	0.5299999713897705
1741904956.6676848	54	0.5180000066757202
1741905350.9930062	55	0.5260000228881836
1741905745.6101663	56	0.5540000200271606
1741906196.306556	57	0.5540000200271606
1741906673.13311	58	0.5580000281333923
1741907180.1225383	59	0.5740000009536743
1741907684.3387082	60	0.5740000009536743
1741908077.7761455	61	0.5799999833106995
1741908527.6245453	62	0.578000009059906
1741909034.7159123	63	0.6019999980926514
1741909596.5810015	64	0.6019999980926514
1741910130.9197302	65	0.5960000157356262
1741910637.957306	66	0.6240000128746033
1741911115.3389156	67	0.6079999804496765
1741911539.2783606	68	0.6179999709129333
1741912072.7713306	69	0.6259999871253967
1741912523.5156636	70	0.621999979019165
1741912918.559379	71	0.6359999775886536
1741913453.2950997	72	0.6380000114440918
1741913930.9933882	73	0.6460000276565552
1741914381.5706315	74	0.6600000262260437
1741914832.3773644	75	0.6399999856948853
1741915141.599495	76	0.6480000019073486
1741915647.8075361	77	0.6359999775886536
1741916042.4962432	78	0.6460000276565552
1741916519.9670846	79	0.6639999747276306
1741916942.5772548	80	0.6700000166893005
1741917420.0811355	81	0.6759999990463257
1741917843.3328342	82	0.6539999842643738
1741918293.330046	83	0.6740000247955322
1741918715.8428767	84	0.6800000071525574
1741919222.5651271	85	0.6859999895095825
1741919672.5719516	86	0.671999990940094
1741920095.742471	87	0.6980000138282776
1741920545.9622562	88	0.6940000057220459
1741921044.6048317	89	0.7020000219345093
1741921495.3786898	90	0.6940000057220459
1741921941.8315852	91	0.699999988079071
1741922309.1081982	92	0.6880000233650208
1741922754.4859972	93	0.6779999732971191
1741923202.5382028	94	0.6959999799728394
1741923571.048428	95	0.7020000219345093
1741923991.0864916	96	0.7160000205039978
1741924384.0004168	97	0.6980000138282776
1741924806.5125327	98	0.699999988079071
1741925174.9944868	99	0.7059999704360962
1741925543.442347	100	0.699999988079071
1741925990.842771	101	0.7139999866485596
1741926440.7330647	102	0.7099999785423279
1741926839.144468	103	0.7099999785423279
1741927261.088182	104	0.7179999947547913
1741927718.659099	105	0.7260000109672546
1741928073.094469	106	0.7160000205039978
1741928550.9300303	107	0.7319999933242798
1741929026.5041668	108	0.7160000205039978
1741929492.4513006	109	0.7279999852180481
1741930078.849813	110	0.7099999785423279
1741930621.7287016	111	0.7279999852180481
1741930999.4301069	112	0.7160000205039978
1741931371.6976163	113	0.7279999852180481
1741931874.9304044	114	0.7260000109672546
1741932380.54168	115	0.7360000014305115
1741932854.464004	116	0.7260000109672546
1741933299.564139	117	0.7279999852180481
1741933656.5616655	118	0.7260000109672546
1741934190.8964512	119	0.7260000109672546
1741934629.0014415	120	0.7260000109672546
1741935042.1502128	121	0.7239999771118164
1741935576.768372	122	0.734000027179718
1741936109.7557948	123	0.7319999933242798
1741936614.1870325	124	0.7440000176429749
1741937091.8337245	125	0.7379999756813049
1741937568.9294064	126	0.734000027179718
1741938073.6533601	127	0.75
1741938579.5961676	128	0.722000002861023
1741939029.653059	129	0.7260000109672546
1741939477.9827373	130	0.7400000095367432
1741940001.4531348	131	0.7379999756813049
1741940372.990164	132	0.7360000014305115
1741940854.926332	133	0.7379999756813049
1741941254.0025752	134	0.7200000286102295
1741941704.4265237	135	0.7300000190734863
1741942270.8760824	136	0.7440000176429749
1741942692.7488728	137	0.734000027179718
1741943061.1221042	138	0.734000027179718
1741943542.6589758	139	0.7400000095367432
1741943993.953084	140	0.75
1741944503.49618	141	0.7459999918937683
1741944925.7740452	142	0.7419999837875366
1741945435.891173	143	0.7440000176429749
1741945912.8311412	144	0.7419999837875366
1741946419.5449536	145	0.7419999837875366
1741946897.537133	146	0.7480000257492065
1741947375.3284974	147	0.7440000176429749
1741947853.1845026	148	0.7379999756813049
1741948106.0313644	149	0.7440000176429749
1741948529.2199867	150	0.75
1741948922.826187	151	0.7459999918937683
1741949428.8305292	152	0.7580000162124634
1741949963.5182128	153	0.7400000095367432
1741950300.7513602	154	0.7459999918937683
1741950779.9695425	155	0.7519999742507935
1741951284.7605174	156	0.7599999904632568
1741951763.2920015	157	0.7519999742507935
1741952157.4061308	158	0.7459999918937683
1741952634.426852	159	0.7459999918937683
1741953085.1353955	160	0.7519999742507935
1741953533.582697	161	0.7419999837875366
1741953928.0904903	162	0.7580000162124634
1741954321.430505	163	0.7419999837875366
1741954799.5829349	164	0.75
1741955081.83719	165	0.7400000095367432
1741955530.8367794	166	0.7459999918937683
1741955897.2740362	167	0.7620000243186951
1741956292.0300996	168	0.75
1741956769.1979465	169	0.7519999742507935
1741957248.4903355	170	0.7440000176429749
1741957725.167231	171	0.7519999742507935
1741958259.7843451	172	0.7519999742507935
1741958764.317311	173	0.7459999918937683
1741959186.8175557	174	0.75
1741959636.1094828	175	0.7620000243186951
1741960028.9266117	176	0.7540000081062317
1741960592.1120477	177	0.7580000162124634
1741960985.1301463	178	0.7559999823570251
1741961351.2902234	179	0.7400000095367432
1741961856.7800179	180	0.7559999823570251
1741962305.8512752	181	0.765999972820282
1741962756.066264	182	0.7459999918937683
1741963148.9664836	183	0.7319999933242798
1741963627.3695824	184	0.7639999985694885
1741964103.7218342	185	0.7580000162124634
1741964553.662365	186	0.7580000162124634
1741965059.0802581	187	0.7540000081062317
1741965505.6281233	188	0.7559999823570251
1741965912.1073158	189	0.7580000162124634
1741966319.380953	190	0.7559999823570251
1741966720.3905542	191	0.7580000162124634
1741967165.262181	192	0.7599999904632568
1741967583.6309323	193	0.7519999742507935
1741968023.31761	194	0.7559999823570251
1741968493.3304036	195	0.7480000257492065
1741968935.2917106	196	0.7559999823570251
1741969402.9986937	197	0.7639999985694885
1741969844.763408	198	0.7620000243186951
1741970211.1026983	199	0.75
1741970524.3761888	200	0.7599999904632568
1741970940.9368124	201	0.7580000162124634
1741971281.0363705	202	0.7519999742507935
1741971696.4060671	203	0.7680000066757202
1741972085.6069634	204	0.7580000162124634
1741972473.6398551	205	0.7760000228881836
1741972940.5653164	206	0.7760000228881836
1741973381.8920963	207	0.765999972820282
1741973774.075795	208	0.7720000147819519
1741974163.7086005	209	0.7519999742507935
1741974526.5176847	210	0.7620000243186951
1741974917.6675682	211	0.75
1741975306.3885813	212	0.7580000162124634
1741975722.5298898	213	0.7680000066757202
1741976164.6764646	214	0.7480000257492065
1741976633.731962	215	0.7760000228881836
1741977074.6656356	216	0.7720000147819519
1741977599.2983189	217	0.7599999904632568
1741978067.2328477	218	0.7620000243186951
1741978459.7624245	219	0.7580000162124634
1741978875.468186	220	0.765999972820282
1741979343.8056912	221	0.7559999823570251
1741979785.0164056	222	0.765999972820282
1741980072.8905828	223	0.765999972820282
1741980515.3384025	224	0.765999972820282
1741980854.9142215	225	0.7699999809265137
1741981297.6509194	226	0.7699999809265137
1741981661.6602094	227	0.7599999904632568
1741982103.7661471	228	0.7699999809265137
1741982544.2692904	229	0.7599999904632568
1741982933.6119788	230	0.7699999809265137
1741983348.9155924	231	0.7540000081062317
1741983814.0823321	232	0.7739999890327454
1741984150.658121	233	0.7680000066757202
1741984543.475783	234	0.777999997138977
1741984934.5874517	235	0.7599999904632568
1741985299.635758	236	0.7639999985694885
1741985689.3915038	237	0.7620000243186951
1741985949.0803995	238	0.7540000081062317
1741986364.7275655	239	0.7680000066757202
1741986753.7183385	240	0.7620000243186951
1741987143.350892	241	0.7720000147819519
1741987583.9201467	242	0.7699999809265137
1741988001.177196	243	0.7620000243186951
1741988444.9035478	244	0.7639999985694885
1741988783.0054917	245	0.7599999904632568
1741989200.404093	246	0.7699999809265137
1741989592.881667	247	0.7680000066757202
1741990036.4621892	248	0.7739999890327454
1741990478.175676	249	0.7799999713897705
1741990944.9657097	250	0.7739999890327454
1741991307.500362	251	0.7720000147819519
1741991725.7060132	252	0.7760000228881836
1741992195.8980725	253	0.7580000162124634
1741992636.2735987	254	0.7559999823570251
1741993129.3625453	255	0.7720000147819519
1741993595.3346822	256	0.7699999809265137
1741993958.700677	257	0.7699999809265137
1741994398.7410352	258	0.7739999890327454
1741994787.8428607	259	0.7540000081062317
1741995231.5623941	260	0.765999972820282
1741995674.104202	261	0.7540000081062317
1741996090.0278866	262	0.765999972820282
1741996454.7704768	263	0.7699999809265137
1741996870.6295004	264	0.7720000147819519
1741997312.790205	265	0.7699999809265137
1741997700.6590166	266	0.777999997138977
1741998037.9011588	267	0.7680000066757202
1741998502.6867177	268	0.765999972820282
1741998893.61731	269	0.7559999823570251
1741999309.7909348	270	0.777999997138977
1741999800.5849078	271	0.7680000066757202
1742000188.1729412	272	0.7839999794960022
1742000602.546886	273	0.765999972820282
1742001042.553124	274	0.7839999794960022
1742001353.1998303	275	0.7599999904632568
1742001688.8072028	276	0.7760000228881836
1742002178.7285235	277	0.7699999809265137
1742002596.0169733	278	0.7739999890327454
1742002985.8943243	279	0.7760000228881836
1742003399.4441843	280	0.765999972820282
1742003890.3510756	281	0.7739999890327454
1742004302.4508562	282	0.7739999890327454
1742004741.4871001	283	0.777999997138977
1742005180.0334558	284	0.777999997138977
1742005669.439648	285	0.7799999713897705
1742006059.8511956	286	0.7739999890327454
1742006501.3996937	287	0.777999997138977
1742006966.439494	288	0.7720000147819519
1742007354.289461	289	0.7820000052452087
1742007818.5047646	290	0.7760000228881836
1742008259.3319507	291	0.7739999890327454
1742008671.6541293	292	0.7860000133514404
1742009082.3481164	293	0.7680000066757202
1742009521.778331	294	0.7919999957084656
1742009938.2622883	295	0.7860000133514404
1742010378.3156614	296	0.7919999957084656
1742010793.4042723	297	0.777999997138977
1742011233.7421093	298	0.7760000228881836
1742011646.7713304	299	0.7680000066757202
