# Supplementary material for: Achieving consistency in FedSAM using local adaptive distillation on sports image classification
Source: PLoS One. 2025 Oct 17;20(10):e0333210. doi: 10.1371/journal.pone.0333210 (PMC12533856; doi:10.1371/journal.pone.0333210)
Supplement: S1 File — All figures (Figs 1–9) and Tables (Table 1–8) are sequentially numbered in the supplementary files. (ZIP) [file pone.0333210.s001.zip › Support-Information-only-datasets/Original experimental data/sport100/0.8/IID/Fedavg.csv]

Wall time	Step	Value
1741876934.0009964	0	0.009999999776482582
1741877120.4581573	1	0.029999999329447746
1741877296.2405066	2	0.035999998450279236
1741877472.3753839	3	0.02800000086426735
1741877610.3049767	4	0.029999999329447746
1741877781.377201	5	0.041999999433755875
1741877920.8680532	6	0.04800000041723251
1741878080.3802264	7	0.05000000074505806
1741878234.029685	8	0.07400000095367432
1741878398.876155	9	0.08399999886751175
1741878564.2515743	10	0.06800000369548798
1741878719.2923276	11	0.07599999755620956
1741878864.8434224	12	0.09200000017881393
1741879022.0260172	13	0.10000000149011612
1741879179.0604897	14	0.12399999797344208
1741879335.8707283	15	0.14399999380111694
1741879521.585879	16	0.14399999380111694
1741879686.6451771	17	0.15199999511241913
1741879829.7357435	18	0.15399999916553497
1741880003.8626165	19	0.18400000035762787
1741880160.0558746	20	0.1860000044107437
1741880326.850265	21	0.16200000047683716
1741880485.0510144	22	0.19200000166893005
1741880633.0262158	23	0.17000000178813934
1741880779.9688847	24	0.20200000703334808
1741880958.2781446	25	0.1940000057220459
1741881129.5119064	26	0.20600000023841858
1741881258.503615	27	0.23399999737739563
1741881391.5563018	28	0.21799999475479126
1741881542.9657211	29	0.2160000056028366
1741881693.6146016	30	0.23000000417232513
1741881849.2703173	31	0.2460000067949295
1741882005.7178924	32	0.23399999737739563
1741882151.493576	33	0.23600000143051147
1741882299.242038	34	0.25
1741882455.9856403	35	0.25
1741882614.9947565	36	0.2619999945163727
1741882772.612287	37	0.25600001215934753
1741882926.458179	38	0.25
1741883041.1676788	39	0.2639999985694885
1741883193.3864539	40	0.257999986410141
1741883377.922622	41	0.29600000381469727
1741883534.892681	42	0.28600001335144043
1741883690.9480493	43	0.27399998903274536
1741883837.8465943	44	0.2840000092983246
1741883992.1563628	45	0.2840000092983246
1741884150.9164455	46	0.30000001192092896
1741884328.8465421	47	0.2800000011920929
1741884500.9750106	48	0.29600000381469727
1741884635.9848597	49	0.3059999942779541
1741884790.856038	50	0.30799999833106995
1741884973.4786303	51	0.3100000023841858
1741885122.515688	52	0.3240000009536743
1741885288.8626912	53	0.3199999928474426
1741885447.852849	54	0.32600000500679016
1741885586.1637423	55	0.32600000500679016
1741885725.8515742	56	0.32600000500679016
1741885885.3731322	57	0.33000001311302185
1741886049.1088083	58	0.33399999141693115
1741886222.6524863	59	0.33000001311302185
1741886393.0887842	60	0.328000009059906
1741886528.9342852	61	0.328000009059906
1741886682.8649116	62	0.34200000762939453
1741886857.8034098	63	0.33799999952316284
1741887055.0033443	64	0.33399999141693115
1741887241.7353227	65	0.33799999952316284
1741887416.5321279	66	0.3479999899864197
1741887585.2316446	67	0.34599998593330383
1741887727.8096697	68	0.34599998593330383
1741887907.3762336	69	0.36399999260902405
1741888059.366653	70	0.35199999809265137
1741888193.9981468	71	0.37400001287460327
1741888379.0310175	72	0.3499999940395355
1741888543.8078737	73	0.34200000762939453
1741888703.8668737	74	0.36399999260902405
1741888862.6437836	75	0.35600000619888306
1741888970.147241	76	0.3720000088214874
1741889141.8868554	77	0.3619999885559082
1741889276.9899511	78	0.3720000088214874
1741889440.9289515	79	0.3720000088214874
1741889586.2361605	80	0.3799999952316284
1741889752.69851	81	0.36399999260902405
1741889899.1161537	82	0.37400001287460327
1741890058.1112583	83	0.37400001287460327
1741890206.7560604	84	0.3700000047683716
1741890385.088112	85	0.3720000088214874
1741890544.3659465	86	0.3799999952316284
1741890691.8551993	87	0.3659999966621399
1741890851.0522199	88	0.38600000739097595
1741891028.5835502	89	0.3840000033378601
1741891191.1175268	90	0.3799999952316284
1741891353.747553	91	0.3880000114440918
1741891489.0445404	92	0.38199999928474426
1741891654.3746767	93	0.38600000739097595
1741891820.0017414	94	0.38600000739097595
1741891958.1809335	95	0.38600000739097595
1741892115.4823675	96	0.39399999380111694
1741892263.1641495	97	0.3840000033378601
1741892421.6866975	98	0.4059999883174896
1741892561.9324086	99	0.3959999978542328
1741892700.687343	100	0.3840000033378601
1741892871.4650762	101	0.38999998569488525
1741893036.6929395	102	0.41200000047683716
1741893180.9576635	103	0.3919999897480011
1741893334.9586442	104	0.39399999380111694
1741893498.8278108	105	0.4059999883174896
1741893624.7969866	106	0.3840000033378601
1741893790.8107572	107	0.39399999380111694
1741893956.8157005	108	0.414000004529953
1741894113.9061813	109	0.4020000100135803
1741894301.0746455	110	0.40799999237060547
1741894479.000346	111	0.39800000190734863
1741894607.0352054	112	0.39399999380111694
1741894739.8520987	113	0.4020000100135803
1741894903.4271998	114	0.39800000190734863
1741895064.839872	115	0.40400001406669617
1741895215.579922	116	0.42399999499320984
1741895362.2233438	117	0.4259999990463257
1741895479.861069	118	0.4020000100135803
1741895656.6947124	119	0.4099999964237213
1741895801.1163204	120	0.4180000126361847
1741895950.884758	121	0.40799999237060547
1741896139.7024493	122	0.4099999964237213
1741896329.1322553	123	0.39800000190734863
1741896504.0566132	124	0.39800000190734863
1741896665.5210724	125	0.4180000126361847
1741896828.2233164	126	0.4099999964237213
1741897002.4788814	127	0.4180000126361847
1741897173.743844	128	0.4059999883174896
1741897334.0706847	129	0.41600000858306885
1741897491.93379	130	0.42399999499320984
1741897670.3311071	131	0.41999998688697815
1741897799.1851397	132	0.4180000126361847
1741897966.7586868	133	0.421999990940094
1741898104.4835346	134	0.4099999964237213
1741898256.8779583	135	0.42399999499320984
1741898449.9915438	136	0.4259999990463257
1741898594.6172106	137	0.4339999854564667
1741898722.7689083	138	0.42399999499320984
1741898888.3836095	139	0.41999998688697815
1741899045.6029	140	0.4000000059604645
1741899224.3109698	141	0.4259999990463257
1741899371.8068602	142	0.4180000126361847
1741899546.0062823	143	0.4180000126361847
1741899707.8723543	144	0.4339999854564667
1741899880.8324902	145	0.41999998688697815
1741900043.8438978	146	0.4339999854564667
1741900209.4109824	147	0.43799999356269836
1741900374.977927	148	0.4339999854564667
1741900461.9045346	149	0.41999998688697815
1741900609.7662396	150	0.4320000112056732
1741900748.9033558	151	0.4359999895095825
1741900923.9120514	152	0.4359999895095825
1741901106.9008558	153	0.42800000309944153
1741901219.9138117	154	0.43799999356269836
1741901383.03279	155	0.4259999990463257
1741901559.3032238	156	0.42800000309944153
1741901725.1156406	157	0.44200000166893005
1741901862.0725014	158	0.43799999356269836
1741902028.7668045	159	0.41999998688697815
1741902186.7574854	160	0.4320000112056732
1741902343.3392415	161	0.44600000977516174
1741902480.9120338	162	0.4359999895095825
1741902615.931911	163	0.44600000977516174
1741902777.2986898	164	0.421999990940094
1741902874.1420715	165	0.4480000138282776
1741903028.9134164	166	0.44999998807907104
1741903153.8588579	167	0.45399999618530273
1741903290.7240942	168	0.4440000057220459
1741903458.4363718	169	0.4480000138282776
1741903625.2841816	170	0.4399999976158142
1741903793.761326	171	0.4480000138282776
1741903977.353253	172	0.4580000042915344
1741904150.656854	173	0.4620000123977661
1741904295.762782	174	0.4399999976158142
1741904451.2192445	175	0.4620000123977661
1741904587.5175247	176	0.45399999618530273
1741904783.4306614	177	0.45399999618530273
1741904922.2964666	178	0.4519999921321869
1741905049.7946463	179	0.4399999976158142
1741905226.7098897	180	0.4659999907016754
1741905380.4089227	181	0.4699999988079071
1741905536.358646	182	0.4620000123977661
1741905672.0348363	183	0.4620000123977661
1741905835.405233	184	0.4560000002384186
1741906001.2372835	185	0.4519999921321869
1741906159.061974	186	0.46000000834465027
1741906336.0596824	187	0.46000000834465027
1741906494.134276	188	0.46399998664855957
1741906642.751637	189	0.4480000138282776
1741906792.7603173	190	0.46000000834465027
1741906942.3559809	191	0.4580000042915344
1741907112.584682	192	0.44999998807907104
1741907273.9081802	193	0.4519999921321869
1741907442.6440334	194	0.4699999988079071
1741907615.3439991	195	0.4560000002384186
1741907781.4647007	196	0.4480000138282776
1741907956.1978579	197	0.4659999907016754
1741908122.0306754	198	0.4659999907016754
1741908259.465152	199	0.46000000834465027
1741908379.0033689	200	0.4560000002384186
1741908537.3906722	201	0.4560000002384186
1741908666.494165	202	0.4580000042915344
1741908824.399665	203	0.4560000002384186
1741908972.3082275	204	0.4480000138282776
1741909120.9209611	205	0.44999998807907104
1741909298.2311575	206	0.46799999475479126
1741909463.1661384	207	0.46000000834465027
1741909609.1774623	208	0.45399999618530273
1741909755.479841	209	0.4659999907016754
1741909892.57284	210	0.4440000057220459
1741910040.5303524	211	0.45399999618530273
1741910191.4699082	212	0.46799999475479126
1741910349.6131516	213	0.48399999737739563
1741910518.3919811	214	0.4359999895095825
1741910698.425207	215	0.4659999907016754
1741910867.7617128	216	0.4659999907016754
1741911061.208019	217	0.46799999475479126
1741911233.9836946	218	0.4699999988079071
1741911380.553788	219	0.47600001096725464
1741911536.9567118	220	0.46399998664855957
1741911711.4834554	221	0.4779999852180481
1741911878.1227841	222	0.47600001096725464
1741911987.648075	223	0.4560000002384186
1741912156.9137604	224	0.4620000123977661
1741912287.7104151	225	0.4659999907016754
1741912454.1325853	226	0.4620000123977661
1741912590.8715048	227	0.4620000123977661
1741912756.0845568	228	0.47200000286102295
1741912922.681169	229	0.4740000069141388
1741913071.5603118	230	0.4699999988079071
1741913229.0404077	231	0.46799999475479126
1741913406.956644	232	0.4620000123977661
1741913538.6843042	233	0.46799999475479126
1741913686.309801	234	0.4779999852180481
1741913836.0420723	235	0.4699999988079071
1741913977.7062905	236	0.4779999852180481
1741914129.773943	237	0.4699999988079071
1741914230.7858176	238	0.48399999737739563
1741914389.042912	239	0.4659999907016754
1741914536.0271652	240	0.46399998664855957
1741914682.4390814	241	0.47200000286102295
1741914848.5032701	242	0.47999998927116394
1741915004.6275835	243	0.4699999988079071
1741915170.6504824	244	0.4620000123977661
1741915299.2056513	245	0.47600001096725464
1741915457.5272055	246	0.47200000286102295
1741915606.2979846	247	0.47999998927116394
1741915774.2420323	248	0.47600001096725464
1741915945.9762468	249	0.4699999988079071
1741916127.5994885	250	0.4699999988079071
1741916266.6354113	251	0.46399998664855957
1741916422.5030835	252	0.47999998927116394
1741916596.0634162	253	0.46799999475479126
1741916761.0162573	254	0.47999998927116394
1741916947.9825974	255	0.47200000286102295
1741917125.636732	256	0.47600001096725464
1741917265.3212886	257	0.46799999475479126
1741917435.092232	258	0.4659999907016754
1741917584.8391652	259	0.4860000014305115
1741917755.5118878	260	0.47600001096725464
1741917927.0794117	261	0.4779999852180481
1741918083.5397773	262	0.47999998927116394
1741918218.5831523	263	0.47600001096725464
1741918376.2730536	264	0.49000000953674316
1741918542.721914	265	0.47200000286102295
1741918687.0449162	266	0.4779999852180481
1741918813.8283296	267	0.4860000014305115
1741918990.1861236	268	0.4819999933242798
1741919139.2655246	269	0.47600001096725464
1741919296.4121292	270	0.47200000286102295
1741919486.2535577	271	0.492000013589859
1741919636.5097625	272	0.48399999737739563
1741919793.20395	273	0.47600001096725464
1741919960.1456785	274	0.47600001096725464
1741920075.991797	275	0.47999998927116394
1741920201.0380616	276	0.4860000014305115
1741920386.1476629	277	0.4740000069141388
1741920543.2541938	278	0.4819999933242798
1741920690.8877892	279	0.4779999852180481
1741920849.9008482	280	0.4959999918937683
1741921041.1561966	281	0.5
1741921200.6956232	282	0.4819999933242798
1741921369.8927221	283	0.47999998927116394
1741921536.879108	284	0.5
1741921721.6245472	285	0.4959999918937683
1741921864.4962344	286	0.49399998784065247
1741922031.5761728	287	0.4699999988079071
1741922209.5787117	288	0.47999998927116394
1741922358.1187706	289	0.492000013589859
1741922535.2286093	290	0.4880000054836273
1741922702.1653798	291	0.4819999933242798
1741922862.1733847	292	0.4860000014305115
1741923020.770486	293	0.5
1741923186.1352086	294	0.49000000953674316
1741923341.3921459	295	0.4699999988079071
1741923505.873999	296	0.4659999907016754
1741923663.5166776	297	0.492000013589859
1741923830.220316	298	0.48399999737739563
1741923988.696675	299	0.4860000014305115
