# Supplementary material for: Achieving consistency in FedSAM using local adaptive distillation on sports image classification
Source: PLoS One. 2025 Oct 17;20(10):e0333210. doi: 10.1371/journal.pone.0333210 (PMC12533856; doi:10.1371/journal.pone.0333210)
Supplement: S1 File — All figures (Figs 1–9) and Tables (Table 1–8) are sequentially numbered in the supplementary files. (ZIP) [file pone.0333210.s001.zip › Support-Information-only-datasets/Original experimental data/sport100/0.8/IID/FedCM.csv]

Wall time	Step	Value
1742228657.7000434	0	0.012000000104308128
1742228727.1736972	1	0.014000000432133675
1742228796.8295333	2	0.01600000075995922
1742228895.5536177	3	0.026000000536441803
1742228979.4056811	4	0.017999999225139618
1742229080.4638743	5	0.03799999877810478
1742229164.3231199	6	0.052000001072883606
1742229260.0135229	7	0.0560000017285347
1742229355.7284951	8	0.041999999433755875
1742229457.4332078	9	0.04399999976158142
1742229559.4241564	10	0.052000001072883606
1742229655.7140148	11	0.06400000303983688
1742229744.9673302	12	0.07800000160932541
1742229841.017059	13	0.06400000303983688
1742229937.1452062	14	0.07800000160932541
1742230033.041014	15	0.08399999886751175
1742230147.0628724	16	0.09600000083446503
1742230249.4056454	17	0.10999999940395355
1742230338.8118455	18	0.10599999874830246
1742230447.0610816	19	0.10000000149011612
1742230542.3937914	20	0.10400000214576721
1742230644.035055	21	0.10999999940395355
1742230739.895208	22	0.13199999928474426
1742230830.072233	23	0.1379999965429306
1742230919.71857	24	0.1459999978542328
1742231027.1101325	25	0.1379999965429306
1742231128.8201208	26	0.1420000046491623
1742231207.3303022	27	0.164000004529953
1742231291.298725	28	0.17000000178813934
1742231386.2701447	29	0.1860000044107437
1742231482.3660467	30	0.1679999977350235
1742231578.2914324	31	0.164000004529953
1742231674.0878623	32	0.1860000044107437
1742231764.0217834	33	0.19200000166893005
1742231853.8643372	34	0.1899999976158142
1742231949.6357539	35	0.20200000703334808
1742232045.681997	36	0.1899999976158142
1742232141.2138116	37	0.17599999904632568
1742232237.1332986	38	0.19200000166893005
1742232309.2223294	39	0.1940000057220459
1742232404.940547	40	0.19599999487400055
1742232518.7066116	41	0.1940000057220459
1742232614.1859128	42	0.19200000166893005
1742232710.3484154	43	0.20399999618530273
1742232800.4478223	44	0.20999999344348907
1742232896.4574208	45	0.1979999989271164
1742232992.3632956	46	0.21199999749660492
1742233100.3070452	47	0.2160000056028366
1742233208.2056744	48	0.20600000023841858
1742233292.3459263	49	0.20800000429153442
1742233388.2694273	50	0.2240000069141388
1742233502.1147304	51	0.23000000417232513
1742233592.6028028	52	0.23399999737739563
1742233693.9938474	53	0.22200000286102295
1742233789.736718	54	0.20999999344348907
1742233873.7220862	55	0.20600000023841858
1742233957.921663	56	0.21799999475479126
1742234053.78799	57	0.21400000154972076
1742234155.0238109	58	0.23000000417232513
1742234262.5802004	59	0.22599999606609344
1742234370.3777075	60	0.23399999737739563
1742234454.4274173	61	0.2199999988079071
1742234550.7366467	62	0.21799999475479126
1742234658.1373453	63	0.22599999606609344
1742234777.7794023	64	0.22599999606609344
1742234892.315565	65	0.21199999749660492
1742234999.2147887	66	0.22599999606609344
1742235100.9136271	67	0.23600000143051147
1742235190.5972002	68	0.23399999737739563
1742235304.7680583	69	0.23600000143051147
1742235400.1756065	70	0.23999999463558197
1742235484.1080985	71	0.24199999868869781
1742235598.40127	72	0.23399999737739563
1742235699.842531	73	0.2280000001192093
1742235796.1156871	74	0.2160000056028366
1742235891.471727	75	0.2240000069141388
1742235957.5494807	76	0.22599999606609344
1742236065.269151	77	0.22599999606609344
1742236149.2029772	78	0.23600000143051147
1742236251.505488	79	0.2240000069141388
1742236340.8897738	80	0.2199999988079071
1742236443.0587838	81	0.22599999606609344
1742236532.5959208	82	0.23199999332427979
1742236628.3130152	83	0.23999999463558197
1742236718.0835896	84	0.23800000548362732
1742236825.6560795	85	0.23800000548362732
1742236922.0094893	86	0.24400000274181366
1742237011.5651329	87	0.23800000548362732
1742237107.827884	88	0.2199999988079071
1742237215.1323638	89	0.22599999606609344
1742237317.4267044	90	0.23000000417232513
1742237419.373688	91	0.24199999868869781
1742237503.0816765	92	0.23999999463558197
1742237604.8666046	93	0.23199999332427979
1742237706.37516	94	0.2460000067949295
1742237790.5744295	95	0.24400000274181366
1742237886.3672583	96	0.23999999463558197
1742237976.929612	97	0.24199999868869781
1742238072.5722075	98	0.25600001215934753
1742238156.7044215	99	0.23199999332427979
1742238240.6427317	100	0.25600001215934753
1742238342.656144	101	0.24799999594688416
1742238444.2064245	102	0.2639999985694885
1742238534.534407	103	0.25600001215934753
1742238631.227057	104	0.2680000066757202
1742238734.5024884	105	0.257999986410141
1742238813.31144	106	0.2619999945163727
1742238915.9912517	107	0.27000001072883606
1742239018.5539262	108	0.2460000067949295
1742239115.5270467	109	0.25999999046325684
1742239230.1058748	110	0.2460000067949295
1742239339.0474367	111	0.257999986410141
1742239417.8400621	112	0.2540000081062317
1742239502.3819597	113	0.23999999463558197
1742239605.1452906	114	0.24799999594688416
1742239707.9830954	115	0.25200000405311584
1742239804.860001	116	0.2619999945163727
1742239895.1668987	117	0.25200000405311584
1742239968.0394864	118	0.25200000405311584
1742240076.5789027	119	0.2639999985694885
1742240167.6045961	120	0.24199999868869781
1742240258.4186525	121	0.24400000274181366
1742240373.328185	122	0.2460000067949295
1742240487.9438999	123	0.2540000081062317
1742240596.3460953	124	0.2619999945163727
1742240699.5441666	125	0.25600001215934753
1742240801.8255596	126	0.25200000405311584
1742240910.333742	127	0.25600001215934753
1742241019.5069983	128	0.24799999594688416
1742241115.8261435	129	0.26600000262260437
1742241212.5369923	130	0.25999999046325684
1742241321.2089314	131	0.25999999046325684
1742241399.960785	132	0.2619999945163727
1742241502.5574143	133	0.24400000274181366
1742241587.770638	134	0.257999986410141
1742241683.956684	135	0.257999986410141
1742241804.7046359	136	0.2619999945163727
1742241894.9985478	137	0.28600001335144043
1742241973.809141	138	0.2619999945163727
1742242076.2369788	139	0.2540000081062317
1742242173.5050902	140	0.2639999985694885
1742242282.2857304	141	0.25999999046325684
1742242373.1068118	142	0.23800000548362732
1742242481.5473814	143	0.25200000405311584
1742242584.8726027	144	0.257999986410141
1742242694.0679417	145	0.2619999945163727
1742242797.173812	146	0.25600001215934753
1742242899.285588	147	0.2720000147819519
1742243002.4917643	148	0.27000001072883606
1742243057.2050269	149	0.2759999930858612
1742243148.1412587	150	0.2540000081062317
1742243232.6829574	151	0.2680000066757202
1742243342.1545107	152	0.2540000081062317
1742243456.8984022	153	0.27000001072883606
1742243529.9379852	154	0.25999999046325684
1742243632.4302359	155	0.2639999985694885
1742243741.269186	156	0.25999999046325684
1742243844.0093281	157	0.2680000066757202
1742243928.7721853	158	0.27399998903274536
1742244031.6463337	159	0.2800000011920929
1742244128.8549201	160	0.28200000524520874
1742244225.2877243	161	0.2759999930858612
1742244310.7828946	162	0.27399998903274536
1742244396.0009923	163	0.26600000262260437
1742244498.6901393	164	0.25600001215934753
1742244559.184095	165	0.2639999985694885
1742244655.5111258	166	0.26600000262260437
1742244734.6365263	167	0.28999999165534973
1742244819.481347	168	0.27000001072883606
1742244922.246857	169	0.25999999046325684
1742245025.1996057	170	0.24400000274181366
1742245127.7409155	171	0.24799999594688416
1742245242.5663812	172	0.27000001072883606
1742245352.1605892	173	0.2680000066757202
1742245442.439869	174	0.2680000066757202
1742245539.6020737	175	0.257999986410141
1742245624.4606173	176	0.26600000262260437
1742245745.0833352	177	0.2619999945163727
1742245829.6649666	178	0.27799999713897705
1742245908.5191848	179	0.2639999985694885
1742246017.861548	180	0.2680000066757202
1742246114.6079726	181	0.27799999713897705
1742246211.4628923	182	0.2540000081062317
1742246295.926812	183	0.25200000405311584
1742246398.838653	184	0.2759999930858612
1742246502.0933459	185	0.2759999930858612
1742246598.2573779	186	0.28600001335144043
1742246707.4029384	187	0.26600000262260437
1742246804.7191396	188	0.2540000081062317
1742246894.9159746	189	0.25200000405311584
1742246986.1238437	190	0.25999999046325684
1742247076.3681624	191	0.2680000066757202
1742247178.7673643	192	0.27399998903274536
1742247275.6315582	193	0.2540000081062317
1742247378.3296661	194	0.25200000405311584
1742247487.191797	195	0.25200000405311584
1742247590.2545724	196	0.2639999985694885
1742247699.5956361	197	0.27399998903274536
1742247801.9931803	198	0.25999999046325684
1742247886.4822218	199	0.25999999046325684
1742247959.2657695	200	0.2619999945163727
1742248056.2229822	201	0.2639999985694885
1742248135.5271437	202	0.2720000147819519
1742248231.791931	203	0.2759999930858612
1742248322.603668	204	0.25200000405311584
1742248413.2569804	205	0.257999986410141
1742248518.707027	206	0.25999999046325684
1742248622.2103698	207	0.2619999945163727
1742248712.8079066	208	0.2619999945163727
1742248803.60873	209	0.2800000011920929
1742248888.0255597	210	0.2759999930858612
1742248979.165546	211	0.27799999713897705
1742249069.8112888	212	0.2680000066757202
1742249166.997728	213	0.257999986410141
1742249269.6336129	214	0.2540000081062317
1742249378.8135734	215	0.24400000274181366
1742249482.1321685	216	0.2639999985694885
1742249602.7201655	217	0.2800000011920929
1742249711.0347219	218	0.2800000011920929
1742249802.2412603	219	0.2800000011920929
1742249899.6787748	220	0.2800000011920929
1742250008.202236	221	0.2720000147819519
1742250111.283221	222	0.2939999997615814
1742250178.0058968	223	0.2939999997615814
1742250280.427197	224	0.28200000524520874
1742250359.6901677	225	0.28999999165534973
1742250461.9751055	226	0.2759999930858612
1742250546.8554194	227	0.3019999861717224
1742250649.366921	228	0.2879999876022339
1742250752.3771913	229	0.2919999957084656
1742250843.619961	230	0.2680000066757202
1742250940.1104243	231	0.27000001072883606
1742251048.696478	232	0.28200000524520874
1742251127.3064415	233	0.25999999046325684
1742251217.9893599	234	0.26600000262260437
1742251309.4711099	235	0.2639999985694885
1742251394.6200922	236	0.2639999985694885
1742251485.2743435	237	0.2840000092983246
1742251546.2192483	238	0.27399998903274536
1742251643.5713992	239	0.2980000078678131
1742251734.607346	240	0.30799999833106995
1742251825.2020688	241	0.3019999861717224
1742251928.0096855	242	0.2879999876022339
1742252025.2216265	243	0.2759999930858612
1742252127.872796	244	0.28600001335144043
1742252206.8046713	245	0.27000001072883606
1742252303.3911984	246	0.27000001072883606
1742252394.5141892	247	0.26600000262260437
1742252497.6315167	248	0.28200000524520874
1742252600.4995117	249	0.28200000524520874
1742252709.2622771	250	0.2639999985694885
1742252794.3328686	251	0.26600000262260437
1742252890.8051121	252	0.2800000011920929
1742252999.8771248	253	0.27399998903274536
1742253102.7610438	254	0.2759999930858612
1742253217.7811396	255	0.27399998903274536
1742253326.5135562	256	0.27000001072883606
1742253411.252186	257	0.2540000081062317
1742253514.0116866	258	0.2680000066757202
1742253605.3564029	259	0.27799999713897705
1742253707.8072162	260	0.27000001072883606
1742253810.3544173	261	0.2680000066757202
1742253907.6162658	262	0.26600000262260437
1742253992.005735	263	0.2759999930858612
1742254089.4749188	264	0.28600001335144043
1742254192.4640923	265	0.2759999930858612
1742254283.0198803	266	0.27399998903274536
1742254362.1704547	267	0.25999999046325684
1742254471.5297093	268	0.29600000381469727
1742254561.8483891	269	0.2680000066757202
1742254659.0183816	270	0.2840000092983246
1742254773.5800548	271	0.2879999876022339
1742254864.556515	272	0.28200000524520874
1742254961.4729111	273	0.25
1742255063.4915419	274	0.2680000066757202
1742255136.7368999	275	0.25999999046325684
1742255215.4152763	276	0.2879999876022339
1742255330.7809815	277	0.27799999713897705
1742255427.5360727	278	0.2800000011920929
1742255518.872683	279	0.26600000262260437
1742255615.5964744	280	0.2759999930858612
1742255730.7485828	281	0.27799999713897705
1742255826.9378107	282	0.28600001335144043
1742255930.0298793	283	0.2800000011920929
1742256032.177895	284	0.26600000262260437
1742256147.2884033	285	0.27399998903274536
1742256238.2196262	286	0.2619999945163727
1742256341.2218254	287	0.2840000092983246
1742256449.7684147	288	0.27399998903274536
1742256540.5022297	289	0.27799999713897705
1742256649.442411	290	0.28999999165534973
1742256752.030186	291	0.28200000524520874
1742256848.9404676	292	0.2720000147819519
1742256945.9591696	293	0.2680000066757202
1742257048.307521	294	0.2879999876022339
1742257145.3560069	295	0.2759999930858612
1742257248.426166	296	0.27399998903274536
1742257344.8383882	297	0.2460000067949295
1742257448.4568193	298	0.26600000262260437
1742257544.478115	299	0.2720000147819519
