# Supplementary material for: Achieving consistency in FedSAM using local adaptive distillation on sports image classification
Source: PLoS One. 2025 Oct 17;20(10):e0333210. doi: 10.1371/journal.pone.0333210 (PMC12533856; doi:10.1371/journal.pone.0333210)
Supplement: S1 File — All figures (Figs 1–9) and Tables (Table 1–8) are sequentially numbered in the supplementary files. (ZIP) [file pone.0333210.s001.zip › Support-Information-only-datasets/Original experimental data/sport100/0.8/IID/Feddyn.csv]

Wall time	Step	Value
1742118510.7552981	0	0.009999999776482582
1742118622.9527776	1	0.02199999988079071
1742118728.548909	2	0.0020000000949949026
1742118837.4857676	3	0.009999999776482582
1742118922.7137878	4	0.014000000432133675
1742119023.4254477	5	0.012000000104308128
1742119105.8161933	6	0.019999999552965164
1742119200.0369236	7	0.017999999225139618
1742119294.697556	8	0.019999999552965164
1742119395.0399177	9	0.026000000536441803
1742119493.9153426	10	0.02199999988079071
1742119586.0397682	11	0.026000000536441803
1742119672.5247395	12	0.026000000536441803
1742119764.6411395	13	0.024000000208616257
1742119857.4953997	14	0.03200000151991844
1742119950.083416	15	0.03400000184774399
1742120059.7808473	16	0.029999999329447746
1742120157.9821212	17	0.03200000151991844
1742120245.1957736	18	0.026000000536441803
1742120350.4194534	19	0.03400000184774399
1742120443.506554	20	0.03400000184774399
1742120542.5169635	21	0.026000000536441803
1742120635.5641885	22	0.03200000151991844
1742120721.8217	23	0.035999998450279236
1742120809.1864276	24	0.024000000208616257
1742120913.5915737	25	0.026000000536441803
1742121011.8633752	26	0.029999999329447746
1742121087.3781571	27	0.03400000184774399
1742121168.8936226	28	0.03400000184774399
1742121261.4702756	29	0.03400000184774399
1742121354.2423692	30	0.03400000184774399
1742121447.3871787	31	0.041999999433755875
1742121540.4207866	32	0.035999998450279236
1742121627.15314	33	0.052000001072883606
1742121714.015156	34	0.04600000008940697
1742121806.581407	35	0.03799999877810478
1742121899.3843803	36	0.04600000008940697
1742121992.0302563	37	0.035999998450279236
1742122084.9723105	38	0.04600000008940697
1742122154.8193202	39	0.041999999433755875
1742122248.1755884	40	0.041999999433755875
1742122360.9979136	41	0.05000000074505806
1742122463.753074	42	0.041999999433755875
1742122565.6727695	43	0.05000000074505806
1742122660.4824975	44	0.04600000008940697
1742122761.8234901	45	0.05000000074505806
1742122861.870913	46	0.06199999898672104
1742122974.1354644	47	0.052000001072883606
1742123086.6144729	48	0.052000001072883606
1742123175.192384	49	0.05999999865889549
1742123276.3153672	50	0.07000000029802322
1742123396.141144	51	0.05000000074505806
1742123491.1829343	52	0.06599999964237213
1742123598.6930954	53	0.07199999690055847
1742123700.1358953	54	0.07800000160932541
1742123789.1859283	55	0.09600000083446503
1742123877.551714	56	0.07199999690055847
1742123978.1941953	57	0.08799999952316284
1742124085.0134604	58	0.0860000029206276
1742124198.4643636	59	0.10999999940395355
1742124312.0027497	60	0.08799999952316284
1742124400.730731	61	0.10199999809265137
1742124502.2650926	62	0.10400000214576721
1742124615.791926	63	0.08799999952316284
1742124741.2487125	64	0.09200000017881393
1742124861.3142405	65	0.09200000017881393
1742124974.8929346	66	0.10000000149011612
1742125082.4965608	67	0.11599999666213989
1742125177.113441	68	0.1379999965429306
1742125297.1989126	69	0.1120000034570694
1742125398.3427763	70	0.12999999523162842
1742125486.9719322	71	0.12200000137090683
1742125606.5115857	72	0.1120000034570694
1742125713.8850923	73	0.11599999666213989
1742125815.2735322	74	0.1379999965429306
1742125916.0559027	75	0.14399999380111694
1742125986.0421422	76	0.15199999511241913
1742126099.7021263	77	0.14800000190734863
1742126188.4389002	78	0.15600000321865082
1742126295.241855	79	0.1679999977350235
1742126390.8256538	80	0.12399999797344208
1742126498.434305	81	0.16599999368190765
1742126592.9356034	82	0.1720000058412552
1742126694.1683629	83	0.15800000727176666
1742126789.111627	84	0.164000004529953
1742126903.1670995	85	0.16599999368190765
1742127004.385694	86	0.14800000190734863
1742127099.1670284	87	0.16200000047683716
1742127200.4087384	88	0.18400000035762787
1742127314.0283937	89	0.15399999916553497
1742127421.3024702	90	0.18400000035762787
1742127528.85576	91	0.17399999499320984
1742127617.2512887	92	0.15199999511241913
1742127724.4151638	93	0.18199999630451202
1742127832.3162704	94	0.15600000321865082
1742127920.8411975	95	0.17599999904632568
1742128021.910679	96	0.18000000715255737
1742128117.4207983	97	0.19200000166893005
1742128218.9322839	98	0.19200000166893005
1742128308.0617712	99	0.17800000309944153
1742128396.843487	100	0.18400000035762787
1742128503.8094733	101	0.20600000023841858
1742128611.608644	102	0.21199999749660492
1742128706.7886477	103	0.20800000429153442
1742128808.116082	104	0.2240000069141388
1742128915.812503	105	0.20000000298023224
1742128998.416089	106	0.20000000298023224
1742129106.1833136	107	0.20600000023841858
1742129213.7619817	108	0.21400000154972076
1742129314.8819678	109	0.20600000023841858
1742129434.1163194	110	0.22599999606609344
1742129547.946597	111	0.18799999356269836
1742129630.3136523	112	0.2199999988079071
1742129719.1496077	113	0.2240000069141388
1742129826.465104	114	0.23199999332427979
1742129933.5286124	115	0.23600000143051147
1742130034.895252	116	0.22599999606609344
1742130129.5539052	117	0.20999999344348907
1742130205.0280874	118	0.21799999475479126
1742130318.6711488	119	0.2460000067949295
1742130413.4497538	120	0.23199999332427979
1742130507.779353	121	0.24199999868869781
1742130627.39703	122	0.2460000067949295
1742130747.2104757	123	0.22599999606609344
1742130861.0624037	124	0.2639999985694885
1742130968.7647607	125	0.27799999713897705
1742131075.8922188	126	0.23199999332427979
1742131189.2638805	127	0.25600001215934753
1742131303.422784	128	0.2540000081062317
1742131404.9917474	129	0.30399999022483826
1742131505.9203463	130	0.26600000262260437
1742131619.8514118	131	0.2840000092983246
1742131701.9044142	132	0.26600000262260437
1742131808.6424654	133	0.2919999957084656
1742131897.3804724	134	0.2980000078678131
1742131998.6020353	135	0.2980000078678131
1742132125.2397983	136	0.2939999997615814
1742132220.0685863	137	0.29600000381469727
1742132302.1422548	138	0.30000001192092896
1742132408.9675725	139	0.31200000643730164
1742132510.1955419	140	0.30399999022483826
1742132623.6356895	141	0.28600001335144043
1742132718.2926142	142	0.3100000023841858
1742132832.187266	143	0.3019999861717224
1742132939.3780968	144	0.2759999930858612
1742133053.4085288	145	0.32600000500679016
1742133160.801925	146	0.3240000009536743
1742133267.8550656	147	0.33000001311302185
1742133375.188988	148	0.32600000500679016
1742133433.7164083	149	0.3400000035762787
1742133528.1910741	150	0.3199999928474426
1742133615.9563127	151	0.32600000500679016
1742133728.5030124	152	0.35600000619888306
1742133847.5264215	153	0.328000009059906
1742133922.9421947	154	0.3319999873638153
1742134028.5929718	155	0.3160000145435333
1742134141.3172429	156	0.3140000104904175
1742134247.1316695	157	0.33399999141693115
1742134334.715009	158	0.34200000762939453
1742134440.9375927	159	0.34200000762939453
1742134540.594948	160	0.34599998593330383
1742134640.6098747	161	0.35600000619888306
1742134728.603315	162	0.35199999809265137
1742134816.0818403	163	0.34200000762939453
1742134923.1335607	164	0.38600000739097595
1742134985.9880323	165	0.3540000021457672
1742135085.667673	166	0.3720000088214874
1742135166.7445118	167	0.3700000047683716
1742135254.6531098	168	0.3619999885559082
1742135361.422438	169	0.3580000102519989
1742135468.16047	170	0.3720000088214874
1742135574.5539021	171	0.36000001430511475
1742135692.7016232	172	0.3700000047683716
1742135804.6890578	173	0.36000001430511475
1742135898.8916147	174	0.34599998593330383
1742135998.5799766	175	0.3919999897480011
1742136086.0111318	176	0.4099999964237213
1742136210.7598095	177	0.3659999966621399
1742136297.93619	178	0.3919999897480011
1742136379.3807018	179	0.36800000071525574
1742136491.431375	180	0.3880000114440918
1742136590.4386811	181	0.3840000033378601
1742136689.9490407	182	0.41999998688697815
1742136777.519451	183	0.40799999237060547
1742136883.7482111	184	0.4059999883174896
1742136990.0944252	185	0.38999998569488525
1742137090.4523568	186	0.414000004529953
1742137202.652675	187	0.42399999499320984
1742137302.270776	188	0.41200000047683716
1742137395.4867013	189	0.3959999978542328
1742137488.753874	190	0.414000004529953
1742137582.6817334	191	0.4180000126361847
1742137688.6355176	192	0.4099999964237213
1742137788.5239527	193	0.4259999990463257
1742137894.359794	194	0.3959999978542328
1742138007.1687582	195	0.42399999499320984
1742138113.3958135	196	0.42800000309944153
1742138225.8527668	197	0.4519999921321869
1742138332.4081504	198	0.4300000071525574
1742138419.1813123	199	0.4320000112056732
1742138494.2629464	200	0.4259999990463257
1742138594.0529735	201	0.41600000858306885
1742138675.7614748	202	0.42399999499320984
1742138776.0051255	203	0.414000004529953
1742138870.4620318	204	0.44600000977516174
1742138964.068285	205	0.4339999854564667
1742139076.1627047	206	0.41600000858306885
1742139182.9180634	207	0.41200000047683716
1742139276.723978	208	0.4339999854564667
1742139370.210007	209	0.41999998688697815
1742139457.9728272	210	0.4399999976158142
1742139551.443937	211	0.4320000112056732
1742139645.8266096	212	0.42399999499320984
1742139745.8594468	213	0.43799999356269836
1742139852.2833698	214	0.4519999921321869
1742139965.0544202	215	0.42800000309944153
1742140071.3314211	216	0.44200000166893005
1742140196.8038576	217	0.44999998807907104
1742140311.0760427	218	0.4620000123977661
1742140406.269485	219	0.42800000309944153
1742140507.8696709	220	0.4320000112056732
1742140621.8873887	221	0.4300000071525574
1742140728.7969742	222	0.41600000858306885
1742140798.614317	223	0.42399999499320984
1742140906.2094295	224	0.4320000112056732
1742140989.0646877	225	0.4300000071525574
1742141096.558464	226	0.42399999499320984
1742141185.0922155	227	0.45399999618530273
1742141292.4154208	228	0.41999998688697815
1742141399.4979615	229	0.44600000977516174
1742141494.2620623	230	0.4519999921321869
1742141595.5931125	231	0.4480000138282776
1742141709.37273	232	0.44600000977516174
1742141791.4147289	233	0.4620000123977661
1742141886.83084	234	0.46399998664855957
1742141981.5889843	235	0.4659999907016754
1742142070.546367	236	0.42399999499320984
1742142164.8920357	237	0.4259999990463257
1742142228.457003	238	0.414000004529953
1742142329.388916	239	0.4320000112056732
1742142424.1892133	240	0.4480000138282776
1742142519.157969	241	0.44600000977516174
1742142626.4260206	242	0.45399999618530273
1742142727.793531	243	0.45399999618530273
1742142834.5221353	244	0.46399998664855957
1742142916.8024995	245	0.47600001096725464
1742143017.457256	246	0.44200000166893005
1742143112.7698975	247	0.4659999907016754
1742143218.8093486	248	0.4880000054836273
1742143324.397879	249	0.4519999921321869
1742143436.4429197	250	0.44999998807907104
1742143524.2442122	251	0.46000000834465027
1742143624.9450524	252	0.44600000977516174
1742143738.4771626	253	0.47200000286102295
1742143845.9594147	254	0.4779999852180481
1742143966.074295	255	0.45399999618530273
1742144079.4485633	256	0.46000000834465027
1742144168.1331978	257	0.4440000057220459
1742144275.4109597	258	0.4959999918937683
1742144370.5897768	259	0.5040000081062317
1742144478.3821912	260	0.4440000057220459
1742144585.7552795	261	0.4620000123977661
1742144686.8898945	262	0.4560000002384186
1742144775.2626078	263	0.46799999475479126
1742144876.9649227	264	0.4560000002384186
1742144984.1506495	265	0.4779999852180481
1742145078.4524333	266	0.46399998664855957
1742145161.0069985	267	0.4819999933242798
1742145274.2444444	268	0.4699999988079071
1742145369.3992348	269	0.43799999356269836
1742145470.7014427	270	0.4959999918937683
1742145590.6012177	271	0.47200000286102295
1742145684.9998543	272	0.44600000977516174
1742145786.0394356	273	0.46399998664855957
1742145892.9482763	274	0.4860000014305115
1742145968.726588	275	0.4519999921321869
1742146051.3782756	276	0.46799999475479126
1742146171.1582623	277	0.47999998927116394
1742146272.307054	278	0.46399998664855957
1742146366.7771194	279	0.4819999933242798
1742146467.9676087	280	0.49000000953674316
1742146587.5911536	281	0.44200000166893005
1742146688.791473	282	0.4699999988079071
1742146795.7220905	283	0.4779999852180481
1742146903.7377408	284	0.4580000042915344
1742147023.3457596	285	0.46399998664855957
1742147117.7410417	286	0.49000000953674316
1742147225.0834281	287	0.4740000069141388
1742147338.5462453	288	0.4819999933242798
1742147433.5778356	289	0.48399999737739563
1742147547.8687441	290	0.4740000069141388
1742147654.7907069	291	0.4580000042915344
1742147755.4497402	292	0.5
1742147856.2734454	293	0.4860000014305115
1742147963.7171679	294	0.46799999475479126
1742148064.6072288	295	0.47600001096725464
1742148172.2513323	296	0.43799999356269836
1742148272.959221	297	0.44200000166893005
1742148380.4930508	298	0.4519999921321869
1742148481.4362378	299	0.4480000138282776
