# Supplementary material for: Achieving consistency in FedSAM using local adaptive distillation on sports image classification
Source: PLoS One. 2025 Oct 17;20(10):e0333210. doi: 10.1371/journal.pone.0333210 (PMC12533856; doi:10.1371/journal.pone.0333210)
Supplement: S1 File — All figures (Figs 1–9) and Tables (Table 1–8) are sequentially numbered in the supplementary files. (ZIP) [file pone.0333210.s001.zip › Support-Information-only-datasets/Original experimental data/sport100/0.8/IID/Fedspeed.csv]

Wall time	Step	Value	0.821399987
1702373829	0	0.04271909664550671
1702373835	1	0.085157920602702
1702373841	2	0.1428412208838635
1702373847	3	0.17054686914725656
1702373852	4	0.18596091134649467
1702373859	5	0.23948720711735014
1702373864	6	0.2755032691640259
1702373870	7	0.3009416128769149
1702373876	8	0.31516350926421904
1702373882	9	0.3150537989749156
1702373888	10	0.3322835198705526
1702373895	11	0.3625798200372864
1702373901	12	0.3822140405485344
1702373908	13	0.40504118753518104
1702373914	14	0.39885793925134744
1702373920	15	0.4213363031199963
1702373926	16	0.4286085013901388
1702373933	17	0.4310698384445348
1702373939	18	0.4458909144920782
1702373946	19	0.45300023496165953
1702373951	20	0.4525863408978991
1702373957	21	0.4631811896309942
1702373963	22	0.4701293047001407
1702373969	23	0.47853943707395663
1702373975	24	0.47637750542836377
1702373981	25	0.4802838689410096
1702373987	26	0.479651026141864
1702373992	27	0.4948360973051898
1702373998	28	0.5006211442520697
1702374004	29	0.5042403465865337
1702374010	30	0.5133422107465796
1702374017	31	0.5153435580533179
1702374023	32	0.5278049440599792
1702374029	33	0.5247204153913994
1702374035	34	0.5345717636317018
1702374041	35	0.5385966647395835
1702374047	36	0.5364164293656759
1702374052	37	0.5322335447934586
1702374058	38	0.5463222727700096
1702374063	39	0.5530148221289591
1702374069	40	0.5613655790659646
1702374075	41	0.5704147348539856
1702374081	42	0.5584135344215209
1702374087	43	0.5749847555921815
1702374093	44	0.5629409472495147
1702374099	45	0.5848260131800656
1702374106	46	0.5898107548654974
1702374112	47	0.581922903350251
1702374118	48	0.5833410947471943
1702374125	49	0.5859063917601135
1702374130	50	0.5890145359387186
1702374136	51	0.5886645942628731
1702374142	52	0.5931826183387336
1702374148	53	0.5984121851467089
1702374154	54	0.6028751266327432
1702374160	55	0.5971467403812665
1702374167	56	0.6130883630741816
1702374173	57	0.6000422170915711
1702374179	58	0.5917554545871718
1702374185	59	0.624517779399845
1702374191	60	0.629772614991216
1702374197	61	0.613329543092755
1702374202	62	0.603888053257181
1702374208	63	0.6156503309160083
1702374215	64	0.6227531992414845
1702374221	65	0.6318640558384648
1702374228	66	0.6073650795414357
1702374235	67	0.6256725700660241
1702374241	68	0.6413133568431477
1702374247	69	0.6197040612911827
1702374253	70	0.6223565787082554
1702374259	71	0.6323847847923668
1702374264	72	0.6246800307227616
1702374270	73	0.6460715577409977
1702374277	74	0.6541398301370733
1702374283	75	0.6320144046860632
1702374289	76	0.6365276799408159
1702374295	77	0.6287945218435993
1702374302	78	0.6376570255454725
1702374308	79	0.6333505001954397
1702374314	80	0.6549819849573312
1702374320	81	0.6397537308747002
1702374326	82	0.6461476248402129
1702374332	83	0.6432279736817726
1702374338	84	0.624575035245607
1702374344	85	0.6443738931617787
1702374349	86	0.6376431712966829
1702374356	87	0.6553711188501842
1702374363	88	0.6452106288266508
1702374370	89	0.6742236219073557
1702374375	90	0.6396645612929676
1702374382	91	0.6638114659058733
1702374388	92	0.6398233023568863
1702374394	93	0.6361614596028204
1702374401	94	0.6556682637276425
1702374407	95	0.6518167248737886
1702374412	96	0.638641723994177
1702374418	97	0.6390957723381187
1702374424	98	0.6561990498050307
1702374430	99	0.6519424348342073
1702374436	100	0.6745071701570549
1702374442	101	0.6715845144243178
1702374448	102	0.6433872859822759
1702374454	103	0.6531274292701792
1702374460	104	0.6397775433121358
1702374466	105	0.6601763450164295
1702374472	106	0.6635638637771929
1702374479	107	0.6582094755011723
1702374485	108	0.6767868334521476
1702374491	109	0.6652078656358731
1702374498	110	0.6650224723223538
1702374504	111	0.682430338493662
1702374512	112	0.6372385638682436
1702374518	113	0.6737449304357975
1702374524	114	0.6655369623250075
1702374530	115	0.6726146511559871
1702374536	116	0.659973725912996
1702374543	117	0.6612851291517491
1702374549	118	0.6631693434056487
1702374555	119	0.6663057059102349
1702374562	120	0.6617358185485452
1702374568	121	0.6826394665434861
1702374575	122	0.6731874717661807
1702374580	123	0.6593149373248974
1702374586	124	0.6694808774795058
1702374592	125	0.691489250213045
1702374597	126	0.6866707322713757
1702374603	127	0.683486042370579
1702374608	128	0.6888457323918404
1702374615	129	0.6818353418002726
1702374620	130	0.6887705663516076
1702374626	131	0.6798611360629101
1702374632	132	0.6764021668192824
1702374638	133	0.669910454740213
1702374644	134	0.6746114789171949
1702374650	135	0.6646119684007319
1702374656	136	0.6717768687257937
1702374663	137	0.6720634192272488
1702374668	138	0.6839578217147815
1702374674	139	0.6765164307361626
1702374680	140	0.6787683821503031
1702374686	141	0.6970858070265873
1702374692	142	0.6629290817462765
1702374699	143	0.6687353322196957
1702374706	144	0.6907267630468154
1702374712	145	0.6659620716689795
1702374718	146	0.6743686167064691
1702374726	147	0.6652673088691418
1702374731	148	0.6596550924222161
1702374738	149	0.6744780325298981
1702374743	150	0.6853921724329095
1702374749	151	0.6506793784100315
1702374755	152	0.6891137232406274
1702374761	153	0.6729686562758697
1702374767	154	0.6576354315285569
1702374772	155	0.683109857822298
1702374779	156	0.6758358798959191
1702374786	157	0.681376226080137
1702374791	158	0.6769559958899183
1702374797	159	0.6832672808775893
1702374803	160	0.6937955712749997
1702374808	161	0.6744813912417738
1702374813	162	0.6664188459071296
1702374820	163	0.6710570685353499
1702374825	164	0.6801611668101173
1702374832	165	0.6785927753451195
1702374837	166	0.6616046458636992
1702374842	167	0.6746846289827216
1702374848	168	0.680183796067871
1702374856	169	0.6670800198064771
1702374862	170	0.6961343743704432
1702374869	171	0.6906813715498354
1702374875	172	0.6859897430954657
1702374880	173	0.68514055940899
1702374887	174	0.7094290796077531
1702374894	175	0.7150750963163156
1702374899	176	0.6766610930919507
1702374906	177	0.6814303313729915
1702374913	178	0.7126713769926829
1702374918	179	0.6799478547278915
1702374924	180	0.6899827523943571
1702374930	181	0.6830521881703308
1702374936	182	0.7046587924194285
1702374943	183	0.6847862306872123
1702374949	184	0.668125731956609
1702374955	185	0.6733726954140723
1702374962	186	0.6987765264497577
1702374968	187	0.7108679500704046
1702374974	188	0.6999310834701069
1702374980	189	0.6894008044958598
1702374986	190	0.6825102298351315
1702374993	191	0.7054903895086948
1702374998	192	0.7047285243327442
1702375004	193	0.6976696914939913
1702375011	194	0.6988376846386744
1702375017	195	0.6949046466819465
1702375023	196	0.6806805050359306
1702375029	197	0.6915775736794665
1702375035	198	0.6876574326771037
1702375041	199	0.6727225833380905
1702375047	200	0.6664742196620383
1702375053	201	0.6856684186809112
1702375058	202	0.6631962905910022
1702375064	203	0.6839640962691615
1702375070	204	0.7091426506174102
1702375075	205	0.6860509169474858
1702375081	206	0.6858936799100135
1702375088	207	0.680978583389936
1702375094	208	0.6872328450941452
1702375100	209	0.6928902334597015
1702375106	210	0.6980891073003849
1702375112	211	0.6995924739325758
1702375118	212	0.704188877059975
1702375124	213	0.6866727798920883
1702375130	214	0.6752705679291846
1702375136	215	0.6959508933083197
1702375142	216	0.6931545990693148
1702375147	217	0.7019481113972582
1702375153	218	0.7252164044847245
1702375158	219	0.6976208801983037
1702375163	220	0.6931120978595532
1702375169	221	0.6728913858556427
1702375175	222	0.6856132866508824
1702375180	223	0.6885606485897968
1702375186	224	0.6974018855462629
1702375193	225	0.6948010798739517
1702375200	226	0.6993392970556406
1702375206	227	0.7106927986744122
1702375212	228	0.6830830550909434
1702375218	229	0.706260250685254
1702375225	230	0.706334740059176
1702375232	231	0.6796865297656649
1702375237	232	0.6723515273264068
1702375243	233	0.7064166911919944
1702375248	234	0.6994803034145606
1702375255	235	0.7084404849142816
1702375261	236	0.6842454135207936
1702375267	237	0.6944822909622251
1702375274	238	0.7248558150436017
1702375279	239	0.6805780715073465
1702375284	240	0.6766908944333211
1702375290	241	0.6942316648029253
1702375297	242	0.6945079311079982
1702375303	243	0.7055012990157405
1702375310	244	0.733401237047336
1702375316	245	0.6949242869044823
1702375322	246	0.7013929488227039
1702375328	247	0.7097594570702462
1702375334	248	0.6732041618289113
1702375341	249	0.7359578314070143
1702375346	250	0.6849883428121405
1702375352	251	0.702108930325465
1702375358	252	0.7129406355776917
1702375364	253	0.7027496966564362
1702375370	254	0.7091793037758108
1702375375	255	0.6930218673838561
1702375381	256	0.6693655706003816
1702375387	257	0.681253208204832
1702375393	258	0.694208056184326
1702375398	259	0.7168247223255443
1702375406	260	0.7137758816359672
1702375412	261	0.7096215787963692
1702375418	262	0.6997437363524251
1702375425	263	0.695731565615721
1702375431	264	0.6985579606045264
1702375436	265	0.7068500829388592
1702375442	266	0.6897196111103924
1702375448	267	0.6968198264794467
1702375453	268	0.6777083074681968
1702375459	269	0.6952311042126929
1702375465	270	0.6837491827091664
1702375471	271	0.6708860100363181
1702375477	272	0.7301855198744881
1702375483	273	0.7102520618076583
1702375490	274	0.6864863902178083
1702375496	275	0.6875141075213999
1702375502	276	0.7077313756176259
1702375508	277	0.6964584822928924
1702375513	278	0.7016472410466403
1702375518	279	0.7204934946634383
1702375524	280	0.7160945212424884
1702375531	281	0.7053896911249592
1702375537	282	0.6749191949431548
1702375544	283	0.7056755634897489
1702375551	284	0.7084180907118578
1702375557	285	0.7031506552918694
1702375563	286	0.741725921813644
1702375569	287	0.6732801771539605
1702375575	288	0.6915885328345311
1702375583	289	0.7083074987946465
1702375589	290	0.6891395976358632
1702375594	291	0.700153032674848
1702375601	292	0.7255546142418186
1702375606	293	0.7060230165880873
1702375612	294	0.6888276478884098
1702375618	295	0.7178459639502096
1702375624	296	0.6932100654706775
1702375631	297	0.6962205612560253
1702375637	298	0.7129609103766318
1702375644	299	0.7062408532890776
1702375649	300	0.7034771736833701
1702375654	301	0.7292935411122206
1702375660	302	0.6936358866010764
1702375667	303	0.7317769914268966
1702375673	304	0.680440544230463
1702375678	305	0.7026763789014817
1702375685	306	0.6845274117896675
1702375690	307	0.6901952814595412
1702375698	308	0.675149380618461
1702375703	309	0.7007811686112245
1702375709	310	0.6838263365707422
1702375715	311	0.6987708333178932
1702375722	312	0.7041388957882115
1702375728	313	0.6948072254795202
1702375734	314	0.6951192350397982
1702375739	315	0.6879956894814385
1702375746	316	0.7081794335627837
1702375751	317	0.7144183245269292
1702375758	318	0.7115837316366299
1702375765	319	0.7169945301313514
1702375771	320	0.6967899990820022
1702375777	321	0.6885460998343188
1702375784	322	0.7020889260925443
1702375790	323	0.7156251505692246
1702375796	324	0.7222331860112047
1702375802	325	0.7212398567883676
1702375807	326	0.7323980732042578
1702375814	327	0.7009932729490608
1702375820	328	0.7266685921625003
1702375825	329	0.6899751068152785
1702375831	330	0.728022712080099
1702375836	331	0.7248100050455406
1702375843	332	0.7102255806399086
1702375850	333	0.7087008714173144
1702375856	334	0.7302442668326252
1702375862	335	0.6927315295071939
1702375867	336	0.6623246786440243
1702375873	337	0.7028788494983054
1702375878	338	0.7275859605822101
1702375885	339	0.7065857401577855
1702375891	340	0.7176136255364388
1702375896	341	0.6927239255817613
1702375903	342	0.7024599252775734
1702375908	343	0.6960920625492557
1702375914	344	0.7108264924168107
1702375920	345	0.6872809774204471
1702375925	346	0.6896719889736559
1702375931	347	0.7374485039966193
1702375937	348	0.6965654204948631
1702375942	349	0.7188893317256261
1702375948	350	0.6875957178035491
1702375956	351	0.6803512032579663
1702375962	352	0.7020714608052304
1702375967	353	0.7325837518141712
1702375975	354	0.7017255257183187
1702375980	355	0.7136770696263667
1702375986	356	0.6751165863888521
1702375992	357	0.6997300630624129
1702375998	358	0.7029705353830294
1702376003	359	0.7231280914024797
1702376009	360	0.6962343646739108
1702376015	361	0.6931701745526708
1702376022	362	0.6969102051965441
1702376028	363	0.6881082686839474
1702376035	364	0.7284940692860857
1702376040	365	0.6926415613870138
1702376046	366	0.6849948775912309
1702376053	367	0.7140049879756948
1702376059	368	0.6984256024775689
1702376065	369	0.7135752845309211
1702376071	370	0.7539752833548378
1702376077	371	0.7446941780660322
1702376083	372	0.7273999646753293
1702376089	373	0.7448810444335083
1702376096	374	0.6932949085094329
1702376101	375	0.6868478164526558
1702376107	376	0.6867424606290943
1702376114	377	0.7076000325489202
1702376121	378	0.663730270240762
1702376127	379	0.7166776678859522
1702376133	380	0.7041330614071047
1702376138	381	0.7192014565710652
1702376144	382	0.6679576931651277
1702376150	383	0.6858977938138239
1702376156	384	0.7290546291313754
1702376163	385	0.7058649170153313
1702376169	386	0.7057159103946617
1702376175	387	0.7133268508963865
1702376181	388	0.6899050985468871
1702376187	389	0.7120017648561974
1702376193	390	0.6978142590017996
1702376199	391	0.706963895046473
1702376205	392	0.6989629265054212
1702376212	393	0.703530063092674
1702376218	394	0.7076280368984337
1702376224	395	0.7067999860534852
1702376230	396	0.7115343081982688
1702376236	397	0.7230092359995773
1702376242	398	0.7280922747080166
1702376247	399	0.6955087990343581
1702376254	400	0.7378109845029378
1702376261	401	0.654983054604618
1702376267	402	0.6949833073962615
1702376273	403	0.7315611357440904
1702376280	404	0.7349333301663444
1702376285	405	0.7206051383703203
1702376290	406	0.7184516177912992
1702376296	407	0.7010393188679336
1702376301	408	0.7070499120019659
1702376307	409	0.6778279708522912
1702376313	410	0.7077763305260234
1702376319	411	0.7003362902166231
1702376324	412	0.7138805874964963
1702376330	413	0.7155925946011441
1702376336	414	0.7130520694645874
1702376341	415	0.7004874153543231
1702376348	416	0.7011538093794569
1702376354	417	0.7007493018395325
1702376360	418	0.7067149876828902
1702376366	419	0.7112783944224604
1702376372	420	0.7391396013034048
1702376378	421	0.7075705697091821
1702376384	422	0.699979665633338
1702376390	423	0.7288435293953595
1702376396	424	0.7161909645558938
1702376401	425	0.7300341228310241
1702376406	426	0.7363540326314479
1702376413	427	0.7312158473824542
1702376419	428	0.7304994309111811
1702376424	429	0.7191594195263868
1702376430	430	0.6929242249267195
1702376436	431	0.6794748502687221
1702376442	432	0.7030270540295679
1702376449	433	0.7000157691865528
1702376455	434	0.7303501716248731
1702376461	435	0.7363303548159306
1702376466	436	0.7109823961370226
1702376472	437	0.7290173356685337
1702376479	438	0.7136139623158644
1702376486	439	0.6594949654734698
1702376492	440	0.695592229952985
1702376499	441	0.7087932681388616
1702376506	442	0.7216428962064699
1702376512	443	0.7080626294123886
1702376519	444	0.7133473181692639
1702376525	445	0.7236552241918399
1702376531	446	0.7332911631869505
1702376537	447	0.6837098756353445
1702376542	448	0.746966006941012
1702376549	449	0.7496227699976681
1702376554	450	0.7224391666082136
1702376560	451	0.6984374676989852
1702376567	452	0.7346883781934692
1702376574	453	0.7284719986184585
1702376580	454	0.7015847402454346
1702376587	455	0.7265288716157617
1702376593	456	0.703290096956125
1702376600	457	0.7014205259100803
1702376606	458	0.7328882915847745
1702376612	459	0.7102482445755114
1702376618	460	0.7117226845642078
1702376624	461	0.7426817739049464
1702376630	462	0.7124183175155209
1702376636	463	0.70777272728657
1702376643	464	0.670643330315384
1702376649	465	0.6915954954128201
1702376655	466	0.7177778287949034
1702376662	467	0.7313181952762225
1702376668	468	0.6967809502272847
1702376674	469	0.72079126019008
1702376682	470	0.7286038030669741
1702376688	471	0.7096908875800827
1702376695	472	0.723904362810044
1702376702	473	0.734035080098717
1702376708	474	0.6999968238550662
1702376714	475	0.6940008628348755
1702376720	476	0.731064318754773
1702376726	477	0.6974794508773348
1702376732	478	0.7455017424309744
1702376739	479	0.7281826304732626
1702376744	480	0.6983554736145658
1702376750	481	0.7544949421350167
1702376756	482	0.7045282375406905
1702376763	483	0.7479571959222543
1702376768	484	0.7200918887423554
1702376774	485	0.7162215946667603
1702376780	486	0.7057658559415562
1702376787	487	0.7245585617367833
1702376793	488	0.7220696098883188
1702376799	489	0.7096599947245561
1702376804	490	0.7481420183538109
1702376810	491	0.6913616106597269
1702376816	492	0.7109415597075999
1702376822	493	0.7024142857545024
1702376828	494	0.7155435446200862
1702376833	495	0.7039705189335163
1702376839	496	0.715886323099442
1702376845	497	0.692231704491656
1702376851	498	0.6833603451945554
1702376858	499	0.7127557393673158
1702376863	500	0.7403520570117047
1702376869	501	0.7207604934294357
1702376876	502	0.73682030498629
1702376882	503	0.761900940046629
1702376888	504	0.7726401383087531
1702376895	505	0.6885326829142823
1702376901	506	0.7117030014770906
1702376907	507	0.7517365004789113
1702376912	508	0.7470491885531917
1702376919	509	0.7113822538885806
1702376925	510	0.7293319254172711
1702376932	511	0.6717179192874839
1702376938	512	0.7264223752224758
1702376944	513	0.7375094290532859
1702376951	514	0.6898556563430904
1702376956	515	0.728784614228997
1702376962	516	0.7123699554911942
1702376969	517	0.7345779195871707
1702376976	518	0.6993908875019291
1702376982	519	0.7393690128851045
1702376989	520	0.705303137046553
1702376995	521	0.6932088451661789
1702377001	522	0.7193882060555108
1702377008	523	0.7189865467585276
1702377015	524	0.701474185433877
1702377020	525	0.7340379039707652
1702377027	526	0.7224662051086329
1702377033	527	0.7144172052795548
1702377039	528	0.6625111173179796
1702377046	529	0.7062763367123057
1702377051	530	0.7085628514924435
1702377056	531	0.7127648720572572
1702377062	532	0.7586754200969252
1702377068	533	0.7291617627862735
1702377074	534	0.7415964835694475
1702377079	535	0.7409160612793271
1702377085	536	0.6973748979049357
1702377091	537	0.686235136605841
1702377096	538	0.7242607170910633
1702377102	539	0.735850028227509
1702377108	540	0.7107295680931838
1702377114	541	0.7377132427954111
1702377120	542	0.702558896608857
1702377126	543	0.7411253985708193
1702377131	544	0.6846550025902699
1702377137	545	0.6835109801564784
1702377143	546	0.6952302956475234
1702377149	547	0.7187805278268082
1702377154	548	0.7279921508150028
1702377161	549	0.699859324761352
1702377168	550	0.7100921813324313
1702377173	551	0.7493281723017937
1702377179	552	0.680215180712229
1702377185	553	0.7317260897510119
1702377192	554	0.6876938771517893
1702377198	555	0.7358364118692464
1702377205	556	0.7242778255518789
1702377210	557	0.7146691428004989
1702377216	558	0.7218697814125971
1702377223	559	0.6846953166936529
1702377227	560	0.7267684724612616
1702377234	561	0.7202211509644145
1702377240	562	0.7122032421867689
1702377246	563	0.6808046288546249
1702377253	564	0.7267819857172915
1702377258	565	0.7468622214827245
1702377263	566	0.7282329232908687
1702377270	567	0.7097035913044192
1702377275	568	0.7048755539126994
1702377282	569	0.7112810830684296
1702377288	570	0.6832851866263357
1702377294	571	0.7219476257815691
1702377300	572	0.6875319912527321
1702377307	573	0.7127914157480149
1702377312	574	0.6662583153014052
1702377318	575	0.6998123681675092
1702377324	576	0.7193994741737824
1702377330	577	0.6869912000782101
1702377335	578	0.7033661012200182
1702377341	579	0.7144944158824399
1702377347	580	0.7190161325649242
1702377353	581	0.6974800136958383
1702377359	582	0.7549434867705613
1702377366	583	0.7704281293320655
1702377372	584	0.6845998794579712
1702377378	585	0.7394414786143617
1702377384	586	0.7457693775540641
1702377389	587	0.7226617844576034
1702377395	588	0.6947071067613592
1702377401	589	0.7831047323973487
1702377407	590	0.6740787670224425
1702377413	591	0.7054113578322412
1702377418	592	0.7382541786339915
1702377425	593	0.7337293144540686
1702377431	594	0.6885529194204407
1702377437	595	0.7285917154331985
1702377443	596	0.6693737650523915
1702377449	597	0.7230734879554068
1702377455	598	0.7095398240090413
1702377460	599	0.7217848412299233
1702377467	600	0.6839792191274504
1702377473	601	0.72508755023589
1702377480	602	0.6934093244053663
1702377487	603	0.7056171325204357
1702377494	604	0.7067845502512368
1702377499	605	0.7029761088617659
1702377504	606	0.7235978748440428
1702377511	607	0.6984009337943907
1702377517	608	0.7240620300598717
1702377523	609	0.7451425937767253
1702377529	610	0.7482523264529379
1702377535	611	0.7273377520780121
1702377541	612	0.7147506191577307
1702377547	613	0.7170714716316015
1702377553	614	0.7394800998424239
1702377559	615	0.7039405947567673
1702377566	616	0.6784534613084112
1702377572	617	0.6932876760705149
1702377579	618	0.7301970689080676
1702377585	619	0.6900686998219293
1702377591	620	0.6842759730974228
1702377597	621	0.7525244162589403
1702377603	622	0.7207348211349716
1702377609	623	0.7391218016078658
1702377615	624	0.7001061750798155
1702377622	625	0.7036138853794789
1702377628	626	0.7162947232424526
1702377634	627	0.6988288372231616
1702377640	628	0.724404147112144
1702377646	629	0.7252005148433396
1702377653	630	0.6986342350672854
1702377658	631	0.6970835113773525
1702377665	632	0.7162620194242457
1702377671	633	0.7533151181726949
1702377677	634	0.6860159982056002
1702377682	635	0.7380172356592366
1702377688	636	0.7249426151918053
1702377694	637	0.714077715290325
1702377699	638	0.6857648427402153
1702377705	639	0.7271038954500937
1702377711	640	0.7492495948554388
1702377717	641	0.7364863708520408
1702377724	642	0.7132522616847706
1702377730	643	0.7116788185906047
1702377736	644	0.6980515820467533
1702377743	645	0.7373984059897006
1702377748	646	0.6964267682157124
1702377755	647	0.6902714949493012
1702377762	648	0.6669970364417835
1702377767	649	0.7240429177407232
1702377774	650	0.7571668385256016
1702377780	651	0.7480795192852918
1702377786	652	0.6624810462669652
1702377791	653	0.7588444199597213
1702377797	654	0.7502597075312629
1702377803	655	0.7078612075512658
1702377810	656	0.7367844154343112
1702377816	657	0.7194524146647808
1702377822	658	0.7532320777172922
1702377827	659	0.7461555570758813
1702377833	660	0.7004578751276355
1702377840	661	0.6923508344784073
1702377845	662	0.7174798826535238
1702377851	663	0.7228160856325364
1702377857	664	0.7732966626709101
1702377863	665	0.7116833411578763
1702377869	666	0.6921360310045308
1702377874	667	0.6920775792137034
1702377879	668	0.708354001471742
1702377886	669	0.7019211063895403
1702377891	670	0.6863612853700944
1702377897	671	0.738387251959423
1702377902	672	0.7170322926235948
1702377908	673	0.7023364580509133
1702377914	674	0.7481232576983172
1702377920	675	0.7415682312922537
1702377925	676	0.7216492418047703
1702377931	677	0.704088329973566
1702377938	678	0.6754192157472171
1702377945	679	0.6984992035211527
1702377950	680	0.6893728423658548
1702377957	681	0.724620285511326
1702377963	682	0.718915788519057
1702377970	683	0.6940865148958617
1702377975	684	0.6847877222154469
1702377981	685	0.7064975063254595
1702377987	686	0.7015430599866509
1702377993	687	0.6948493300882521
1702377998	688	0.7238891831358453
1702378004	689	0.6934521359940361
1702378010	690	0.7261222928505485
1702378017	691	0.7869178867328986
1702378023	692	0.7049736676544212
1702378029	693	0.6908980095015255
1702378034	694	0.7103237149493851
1702378040	695	0.7183870163539876
1702378046	696	0.7386217177101864
1702378052	697	0.6820636173822145
1702378057	698	0.6979295186489631
1702378063	699	0.7187087031269972
1702378069	700	0.7079977063014649
1702378075	701	0.7600829419981906
1702378082	702	0.7321716248393143
1702378089	703	0.7376989583501768
1702378095	704	0.712848321918888
1702378102	705	0.7195063234024054
1702378108	706	0.7063716371532018
1702378113	707	0.6645613765861214
1702378119	708	0.7420135686047613
1702378126	709	0.6641819426261445
1702378131	710	0.6905244240227751
1702378138	711	0.7352392592698654
1702378144	712	0.6890691651760976
1702378151	713	0.6783034991810623
1702378156	714	0.7868577748819611
1702378162	715	0.68797266456003
1702378169	716	0.7143660852650139
1702378174	717	0.7367823318831322
1702378180	718	0.7322263783130006
1702378186	719	0.7565598974627681
1702378193	720	0.7019604599757603
1702378199	721	0.7432752328100947
1702378205	722	0.721625450711079
1702378211	723	0.6967808333760934
1702378217	724	0.7363436093665038
1702378222	725	0.7550546733069661
1702378228	726	0.7096835598144734
1702378234	727	0.7395284060895773
1702378240	728	0.7371434681399456
1702378246	729	0.7372188900925822
1702378252	730	0.7693670878579318
1702378257	731	0.7863228409717709
1702378262	732	0.75217599377304
1702378268	733	0.6992279195062986
1702378274	734	0.7253811760650857
1702378279	735	0.7353824405429963
1702378285	736	0.7136219895140147
1702378291	737	0.7350765490815911
1702378297	738	0.6415371323507658
1702378303	739	0.7658858938127201
1702378309	740	0.7436110765248879
1702378315	741	0.6842605810558289
1702378322	742	0.7114334479809199
1702378329	743	0.7213282034096746
1702378335	744	0.7066970879967428
1702378340	745	0.6978904531958333
1702378346	746	0.7267183562760661
1702378352	747	0.7185396874117028
1702378358	748	0.7194729130125292
1702378366	749	0.753512030684543
1702378372	750	0.69290874452809
1702378378	751	0.7441739018833425
1702378385	752	0.6908262850523968
1702378391	753	0.6937702322916022
1702378396	754	0.7128283985945303
1702378402	755	0.786080956226761
1702378408	756	0.7309226501737187
1702378415	757	0.7092468095394666
1702378421	758	0.7626785931042195
1702378427	759	0.7050900197962762
1702378433	760	0.6765023565292878
1702378439	761	0.7404302696810238
1702378444	762	0.7319528536540132
1702378450	763	0.746181448711243
1702378456	764	0.723330736247533
1702378462	765	0.746215108374609
1702378468	766	0.7282853503999865
1702378475	767	0.6950814347088052
1702378482	768	0.7424220130120942
1702378489	769	0.7356838821270666
1702378495	770	0.7555306534112907
1702378501	771	0.7476192213846726
1702378508	772	0.7096946106364391
1702378514	773	0.7460841158500715
1702378519	774	0.74626121151904
1702378526	775	0.7220545907797804
1702378532	776	0.7302110302038506
1702378538	777	0.7263092804170342
1702378544	778	0.685974740997909
1702378550	779	0.760567449600299
1702378556	780	0.6654524863024888
1702378563	781	0.6927790234199308
1702378568	782	0.6658922198157808
1702378574	783	0.7316311011263747
1702378580	784	0.701642968322366
1702378586	785	0.7345520395535261
1702378591	786	0.7211991631581511
1702378598	787	0.7626500396827073
1702378603	788	0.6742114698989029
1702378608	789	0.7553703635221125
1702378615	790	0.7097170457381291
1702378621	791	0.700621716784226
1702378626	792	0.7331875627112179
1702378631	793	0.7350307444132066
1702378637	794	0.7246271558737475
1702378643	795	0.6772650791164426
1702378649	796	0.7229821496886562
1702378655	797	0.7155196003752028
1702378661	798	0.7081413058138896
1702378667	799	0.6840127506772822
1702378675	800	0.740599569169686
1702378681	801	0.7229665689221098
1702378687	802	0.7252164207179617
1702378692	803	0.698282970597087
1702378697	804	0.7264296127034787
1702378703	805	0.7314034544649397
1702378709	806	0.6860709372535815
1702378715	807	0.6977369017868706
1702378721	808	0.7330340159999489
1702378726	809	0.7344489897820745
1702378733	810	0.7211591978473334
1702378740	811	0.6651178518903357
1702378745	812	0.7414694888856552
1702378752	813	0.6671916321336199
1702378757	814	0.7243176283651408
1702378762	815	0.706482233774501
1702378768	816	0.6968504710669129
1702378775	817	0.7284831964611922
1702378781	818	0.6321204816859067
1702378786	819	0.7332520823735482
1702378792	820	0.6650530189377489
1702378799	821	0.780524669487965
1702378804	822	0.7127249069503716
1702378811	823	0.6745381239123267
1702378817	824	0.7061501284659473
1702378823	825	0.6459053882404826
1702378829	826	0.75219253395145
1702378835	827	0.696947816004647
1702378842	828	0.7418499625973456
1702378847	829	0.7389313268133367
1702378852	830	0.7342010937069738
1702378857	831	0.7017344991630226
1702378863	832	0.7183100821387053
1702378869	833	0.7202133998701922
1702378875	834	0.7525670900978018
1702378881	835	0.7030055641503958
1702378887	836	0.687044816447311
1702378892	837	0.6909288282099796
1702378899	838	0.746508231699813
1702378906	839	0.6762235089293915
1702378913	840	0.7419044753524197
1702378918	841	0.7256253652378803
1702378923	842	0.7196001289838017
1702378929	843	0.7147317121365387
1702378935	844	0.7133692246534966
1702378940	845	0.7224334983986327
1702378948	846	0.7474964555732049
1702378954	847	0.7541374437440733
1702378961	848	0.7553866225197434
1702378967	849	0.6618093441089993
1702378973	850	0.7217827194164989
1702378980	851	0.7359516215970583
1702378985	852	0.752006928238333
1702378992	853	0.7720137398950223
1702378998	854	0.7342083107690628
1702379003	855	0.7328930512474345
1702379009	856	0.739048480217595
1702379014	857	0.6891391308120333
1702379020	858	0.719810548774624
1702379025	859	0.6497494743966805
1702379031	860	0.7095087938996159
1702379037	861	0.7288266015426135
1702379043	862	0.783753536267471
1702379049	863	0.713701287821836
1702379055	864	0.69245274499433
1702379060	865	0.7252573475405324
1702379066	866	0.6840302101949565
1702379073	867	0.7862961068844804
1702379080	868	0.721478298661961
1702379086	869	0.6822090599927276
1702379093	870	0.7295008370764257
1702379098	871	0.7097596725561904
1702379104	872	0.7453525614376969
1702379109	873	0.7082291520532581
1702379115	874	0.6947844886238358
1702379121	875	0.7221481705820995
1702379127	876	0.7571253713797911
1702379134	877	0.6500969995377296
1702379140	878	0.7377645237729937
1702379146	879	0.7447507336677648
1702379151	880	0.7644249462959647
1702379158	881	0.7021901257643128
1702379164	882	0.6855786116996793
1702379170	883	0.7102450373096592
1702379175	884	0.7676806611025377
1702379181	885	0.7037663612021496
1702379188	886	0.7326243354423713
1702379193	887	0.7198813241579208
1702379200	888	0.684703615647043
1702379206	889	0.6960252197581039
1702379212	890	0.7298715157217349
1702379218	891	0.651610442368627
1702379224	892	0.7819734409528297
1702379230	893	0.7805552343242905
1702379237	894	0.7136679047461393
1702379243	895	0.6761424357332789
1702379250	896	0.7316515722903998
1702379256	897	0.7336141691903794
1702379261	898	0.6765015116084798
1702379266	899	0.7292121794696321
1702379272	900	0.7430486964631458
1702379277	901	0.7592272597501569
1702379285	902	0.7385850008688241
1702379291	903	0.7085784942343987
1702379297	904	0.6442683374913175
1702379304	905	0.7429622776035382
1702379309	906	0.7200036709739773
1702379315	907	0.789727972779862
1702379322	908	0.6668333427164502
1702379328	909	0.6979729234458109
1702379334	910	0.7076993576626032
1702379339	911	0.7128281623397463
1702379345	912	0.7072807219561306
1702379351	913	0.7637472917730846
1702379356	914	0.733697966025493
1702379362	915	0.7314733857888835
1702379369	916	0.711622375982173
1702379374	917	0.7272107503787083
1702379380	918	0.7157248509373869
1702379387	919	0.6838609534856998
1702379394	920	0.7201125513658087
1702379399	921	0.6913318222426597
1702379406	922	0.7239090472374858
1702379412	923	0.6794648358968199
1702379418	924	0.7707780673291013
1702379424	925	0.7328303002927685
1702379430	926	0.7351676432274157
1702379436	927	0.6901741827969612
1702379442	928	0.7256943933285587
1702379448	929	0.7516537441413768
1702379455	930	0.693954828910998
1702379461	931	0.7126342147647126
1702379467	932	0.6992831189483107
1702379473	933	0.7427444987841989
1702379479	934	0.6720417517160364
1702379484	935	0.6868822696963808
1702379490	936	0.694788605994029
1702379497	937	0.731247815885453
1702379503	938	0.7767839653257756
1702379509	939	0.7030373832966794
1702379515	940	0.6987695315169936
1702379521	941	0.7414689428015534
1702379527	942	0.7177027091913545
1702379533	943	0.7417858021516623
1702379539	944	0.7215857203969478
1702379546	945	0.7187458375895992
1702379552	946	0.6983931848007803
1702379560	947	0.7061988790358769
1702379565	948	0.7263716319776717
1702379572	949	0.7465847463905791
1702379578	950	0.7357104399028499
1702379585	951	0.7143462101372197
1702379590	952	0.7324827985132295
1702379596	953	0.6642066271809564
1702379603	954	0.7171590867015496
1702379609	955	0.7122384724412905
1702379615	956	0.7199142363488812
1702379621	957	0.690385350868989
1702379628	958	0.7313452817706431
1702379634	959	0.7115913182297064
1702379640	960	0.6838285960324432
1702379646	961	0.697419954716551
1702379652	962	0.6725269883929378
1702379658	963	0.6909839067509309
1702379665	964	0.7667173505495267
1702379671	965	0.7741716854524905
1702379677	966	0.7692216162004202
1702379684	967	0.6928965421888058
1702379690	968	0.690742739961245
1702379696	969	0.6935554397714343
1702379701	970	0.6958400004185346
1702379708	971	0.702268959652967
1702379714	972	0.6897621623181487
1702379720	973	0.7621650849808081
1702379727	974	0.7315034892822807
1702379732	975	0.7784867985673427
1702379737	976	0.7076621320688968
1702379743	977	0.7167831885176668
1702379750	978	0.6571531140784063
1702379756	979	0.6659305006902487
1702379763	980	0.7414635859173826
1702379768	981	0.6981127120201792
1702379775	982	0.7587429082614854
1702379780	983	0.699151493083637
1702379787	984	0.6762701878589452
1702379793	985	0.6799782226974833
1702379799	986	0.7221298032740321
1702379805	987	0.7072376849691698
1702379812	988	0.6793412994093462
1702379817	989	0.7093457498553117
1702379825	990	0.7293523274842671
1702379830	991	0.6692580656552354
1702379836	992	0.7277679007371116
1702379841	993	0.7020972784342873
1702379847	994	0.7647383919659219
1702379854	995	0.7140765081525012
1702379859	996	0.7262507510742401
1702379865	997	0.6736749205760857
1702379871	998	0.6795357162475841
1702379877	999	0.7776055862315435
