# Supplementary material for: Achieving consistency in FedSAM using local adaptive distillation on sports image classification
Source: PLoS One. 2025 Oct 17;20(10):e0333210. doi: 10.1371/journal.pone.0333210 (PMC12533856; doi:10.1371/journal.pone.0333210)
Supplement: S1 File — All figures (Figs 1–9) and Tables (Table 1–8) are sequentially numbered in the supplementary files. (ZIP) [file pone.0333210.s001.zip › Support-Information-only-datasets/Original experimental data/sport100/0.8/IID/Scaffold.csv]

Wall time	Step	Value
1741872377.418622	0	0.00800000037997961
1741872489.711395	1	0.014000000432133675
1741872604.9168787	2	0.029999999329447746
1741872710.5153022	3	0.026000000536441803
1741872791.7058597	4	0.02800000086426735
1741872891.6318858	5	0.03999999910593033
1741872974.5185478	6	0.057999998331069946
1741873068.1051164	7	0.05400000140070915
1741873167.4088814	8	0.07000000029802322
1741873271.411193	9	0.07999999821186066
1741873371.8155959	10	0.09000000357627869
1741873465.607125	11	0.09200000017881393
1741873553.3071275	12	0.10400000214576721
1741873648.402509	13	0.11800000071525574
1741873742.30751	14	0.12999999523162842
1741873835.811347	15	0.1420000046491623
1741873961.6194658	16	0.15800000727176666
1741874065.2224727	17	0.164000004529953
1741874156.002185	18	0.17599999904632568
1741874259.6007183	19	0.18799999356269836
1741874352.003021	20	0.19599999487400055
1741874450.7064633	21	0.23000000417232513
1741874543.6003757	22	0.2619999945163727
1741874631.0004451	23	0.2800000011920929
1741874717.1213706	24	0.2800000011920929
1741874826.413347	25	0.2619999945163727
1741874927.0181472	26	0.27399998903274536
1741875002.5104077	27	0.30799999833106995
1741875084.3186188	28	0.2939999997615814
1741875182.214579	29	0.28200000524520874
1741875275.1180294	30	0.33000001311302185
1741875368.112062	31	0.3400000035762787
1741875463.4203775	32	0.3499999940395355
1741875549.7241113	33	0.33799999952316284
1741875636.0105038	34	0.36399999260902405
1741875729.0074902	35	0.38999998569488525
1741875821.614261	36	0.38999998569488525
1741875914.7105122	37	0.39399999380111694
1741876011.8147323	38	0.40799999237060547
1741876083.2191749	39	0.41200000047683716
1741876174.5065928	40	0.41600000858306885
1741876298.5308497	41	0.41600000858306885
1741876406.336105	42	0.4440000057220459
1741876516.0314312	43	0.4339999854564667
1741876612.234418	44	0.4440000057220459
1741876708.61677	45	0.44600000977516174
1741876804.0982873	46	0.4560000002384186
1741876909.5085568	47	0.46799999475479126
1741877013.4026132	48	0.46399998664855957
1741877092.1010795	49	0.4620000123977661
1741877199.707904	50	0.46399998664855957
1741877312.7076266	51	0.46799999475479126
1741877402.700319	52	0.4779999852180481
1741877503.2321746	53	0.46799999475479126
1741877597.645382	54	0.4620000123977661
1741877685.008453	55	0.4860000014305115
1741877767.4045315	56	0.492000013589859
1741877861.3035808	57	0.5139999985694885
1741877964.0100284	58	0.5120000243186951
1741878071.3035924	59	0.5
1741878218.9062684	60	0.5080000162124634
1741878460.5088704	61	0.5019999742507935
1741878725.1343465	62	0.5299999713897705
1741879020.5315752	63	0.5299999713897705
1741879359.5417597	64	0.5260000228881836
1741879690.2271945	65	0.5220000147819519
1741880002.9300678	66	0.5239999890327454
1741880287.419754	67	0.5479999780654907
1741880556.2247915	68	0.5239999890327454
1741880888.3205266	69	0.5220000147819519
1741881177.0109174	70	0.5320000052452087
1741881990.8446174	71	0.5260000228881836
1741882696.2270987	72	0.5400000214576721
1741882995.6271195	73	0.5379999876022339
1741883272.7261357	74	0.5419999957084656
1741883558.4374015	75	0.5440000295639038
1741883734.535094	76	0.5460000038146973
1741884055.6291728	77	0.5320000052452087
1741884298.6457624	78	0.5440000295639038
1741884592.000107	79	0.5659999847412109
1741884852.8262005	80	0.5460000038146973
1741885115.42034	81	0.527999997138977
1741885364.5395508	82	0.550000011920929
1741885631.0009313	83	0.550000011920929
1741885915.5941348	84	0.5580000281333923
1741886213.9458387	85	0.5540000200271606
1741886469.4274588	86	0.5820000171661377
1741886708.6391432	87	0.5460000038146973
1741886973.029568	88	0.5580000281333923
1741887276.9236069	89	0.5640000104904175
1741887564.1119785	90	0.5640000104904175
1741887846.3380075	91	0.5400000214576721
1741888088.2358768	92	0.5600000023841858
1741888394.6976678	93	0.5759999752044678
1741888685.321371	94	0.5740000009536743
1741888897.4403768	95	0.5799999833106995
1741889191.0865223	96	0.5799999833106995
1741889447.7288697	97	0.5799999833106995
1741889734.1409547	98	0.5740000009536743
1741889955.199516	99	0.5799999833106995
1741890179.6067097	100	0.5740000009536743
1741890496.937735	101	0.5879999995231628
1741890814.7432353	102	0.6019999980926514
1741891125.3449814	103	0.5839999914169312
1741891450.2588308	104	0.5979999899864197
1741891753.6336672	105	0.5960000157356262
1741891967.8314817	106	0.5979999899864197
1741892281.2335353	107	0.6019999980926514
1741892578.431561	108	0.6039999723434448
1741892863.558197	109	0.5960000157356262
1741893229.394161	110	0.6039999723434448
1741893562.4383256	111	0.6140000224113464
1741893803.1416986	112	0.5899999737739563
1741894036.9093976	113	0.6079999804496765
1741894331.6914876	114	0.6159999966621399
1741894629.338889	115	0.5979999899864197
1741894927.490837	116	0.6000000238418579
1741895210.9273288	117	0.5979999899864197
1741895405.4891527	118	0.5979999899864197
1741895767.2277484	119	0.5920000076293945
1741896018.4192693	120	0.6380000114440918
1741896297.0271986	121	0.6019999980926514
1741896637.933491	122	0.6140000224113464
1741896974.9212096	123	0.6159999966621399
1741897304.2408292	124	0.6179999709129333
1741897618.635287	125	0.6179999709129333
1741897916.332108	126	0.6240000128746033
1741898245.4398599	127	0.5979999899864197
1741898556.733784	128	0.5960000157356262
1741898853.3249288	129	0.6200000047683716
1741899130.6148674	130	0.6140000224113464
1741899445.8125718	131	0.6100000143051147
1741899678.6475601	132	0.6100000143051147
1741900001.4166121	133	0.6000000238418579
1741900269.8432362	134	0.6159999966621399
1741900555.4043384	135	0.621999979019165
1741900872.9325604	136	0.6359999775886536
1741901145.9430501	137	0.6039999723434448
1741901389.9260635	138	0.6140000224113464
1741901672.7103634	139	0.6019999980926514
1741901993.5329723	140	0.6259999871253967
1741902334.5736735	141	0.6159999966621399
1741902619.8242874	142	0.628000020980835
1741902955.1602995	143	0.6140000224113464
1741903262.3089883	144	0.6179999709129333
1741903591.4089775	145	0.6119999885559082
1741903875.5277305	146	0.6240000128746033
1741904193.740886	147	0.6159999966621399
1741904505.2409399	148	0.6179999709129333
1741904666.388223	149	0.6000000238418579
1741904923.425387	150	0.621999979019165
1741905180.945314	151	0.621999979019165
1741905509.1227422	152	0.6359999775886536
1741905869.6199424	153	0.621999979019165
1741906128.3358507	154	0.621999979019165
1741906435.539197	155	0.6380000114440918
1741906757.3275437	156	0.6140000224113464
1741907035.330193	157	0.6140000224113464
1741907280.3191595	158	0.621999979019165
1741907585.02576	159	0.6299999952316284
1741907870.626253	160	0.628000020980835
1741908148.8231325	161	0.6320000290870667
1741908392.026988	162	0.6299999952316284
1741908625.2472224	163	0.6200000047683716
1741908945.532397	164	0.6359999775886536
1741909156.2450886	165	0.6240000128746033
1741909424.6992533	166	0.621999979019165
1741909683.1961312	167	0.621999979019165
1741909982.8280468	168	0.6240000128746033
1741910310.109728	169	0.6320000290870667
1741910606.6317105	170	0.6420000195503235
1741910934.8161511	171	0.6460000276565552
1741911304.2352445	172	0.6259999871253967
1741911671.2261314	173	0.6320000290870667
1741911954.2390208	174	0.621999979019165
1741912231.941992	175	0.6259999871253967
1741912469.697586	176	0.6320000290870667
1741912837.3263083	177	0.628000020980835
1741913078.3282933	178	0.6259999871253967
1741913349.2310672	179	0.6079999804496765
1741913697.0324008	180	0.6340000033378601
1741914002.7421823	181	0.6240000128746033
1741914315.3236961	182	0.6420000195503235
1741914546.0096688	183	0.6359999775886536
1741914882.3320954	184	0.6159999966621399
1741915210.4349434	185	0.6299999952316284
1741915548.0253556	186	0.628000020980835
1741915925.7453535	187	0.6179999709129333
1741916250.030072	188	0.6380000114440918
1741916501.4513762	189	0.6299999952316284
1741916823.3449588	190	0.621999979019165
1741917133.814247	191	0.6240000128746033
1741917482.8026423	192	0.6299999952316284
1741917772.9347079	193	0.6340000033378601
1741918112.6302795	194	0.6399999856948853
1741918489.622966	195	0.6320000290870667
1741918875.6550686	196	0.6380000114440918
1741919234.0339782	197	0.6359999775886536
1741919564.006935	198	0.6240000128746033
1741919808.5302823	199	0.6320000290870667
1741920053.8271656	200	0.6299999952316284
1741920375.680213	201	0.6420000195503235
1741920587.325485	202	0.6100000143051147
1741920887.627469	203	0.6259999871253967
1741921248.1282024	204	0.6179999709129333
1741921617.030727	205	0.6240000128746033
1741922100.4026716	206	0.6359999775886536
1741922556.6327274	207	0.6320000290870667
1741922883.3286316	208	0.621999979019165
1741923285.6435323	209	0.6140000224113464
1741923659.7263246	210	0.6200000047683716
1741923979.0234601	211	0.6200000047683716
1741924352.6549559	212	0.6359999775886536
1741924790.635481	213	0.6240000128746033
1741925175.626857	214	0.6079999804496765
1741925556.7948785	215	0.6299999952316284
1741925898.0267327	216	0.6340000033378601
1741926326.2297935	217	0.6359999775886536
1741926705.9260075	218	0.6320000290870667
1741926994.0346463	219	0.6320000290870667
1741927377.323463	220	0.6380000114440918
1741927748.0261624	221	0.6359999775886536
1741928075.4323087	222	0.6420000195503235
1741928356.451811	223	0.6240000128746033
1741928728.9167652	224	0.6380000114440918
1741928984.8239117	225	0.6320000290870667
1741929373.6439342	226	0.6420000195503235
1741929691.027657	227	0.6240000128746033
1741930040.6158042	228	0.628000020980835
1741930431.0165803	229	0.6380000114440918
1741930740.7213624	230	0.6200000047683716
1741931056.729311	231	0.6359999775886536
1741931464.3437483	232	0.6259999871253967
1741931746.2655947	233	0.6359999775886536
1741932057.33041	234	0.6399999856948853
1741932332.3147724	235	0.6320000290870667
1741932621.6367111	236	0.6340000033378601
1741932908.2288237	237	0.6320000290870667
1741933085.6137085	238	0.6320000290870667
1741933431.1371868	239	0.6200000047683716
1741933749.8401546	240	0.6259999871253967
1741934057.1277418	241	0.6420000195503235
1741934402.1270576	242	0.6380000114440918
1741934799.8505356	243	0.6520000100135803
1741935186.6123836	244	0.6380000114440918
1741935471.8054829	245	0.6399999856948853
1741935835.721582	246	0.6299999952316284
1741936180.1315267	247	0.6240000128746033
1741936612.639888	248	0.6200000047683716
1741937014.2162368	249	0.6140000224113464
1741937415.7138026	250	0.6240000128746033
1741937766.0121205	251	0.6399999856948853
1741938124.1129541	252	0.6399999856948853
1741938533.0183413	253	0.6420000195503235
1741938940.4354658	254	0.6320000290870667
1741939406.9131415	255	0.6299999952316284
1741939920.688323	256	0.6359999775886536
1741940218.8139415	257	0.6179999709129333
1741940657.1279845	258	0.6439999938011169
1741940950.517572	259	0.6299999952316284
1741941309.7022543	260	0.6399999856948853
1741941718.8239567	261	0.6399999856948853
1741942043.1111932	262	0.6480000019073486
1741942316.7170842	263	0.6399999856948853
1741942611.651663	264	0.6460000276565552
1741942946.2107904	265	0.6460000276565552
1741943245.1101813	266	0.628000020980835
1741943599.2218716	267	0.6399999856948853
1741943954.4153202	268	0.6579999923706055
1741944240.314378	269	0.6539999842643738
1741944549.8888347	270	0.6539999842643738
1741944890.608765	271	0.6439999938011169
1741945136.0304074	272	0.6439999938011169
1741945386.3399408	273	0.656000018119812
1741945682.5491858	274	0.6539999842643738
1741945932.636838	275	0.6499999761581421
1741946186.9224818	276	0.6539999842643738
1741946500.991754	277	0.6579999923706055
1741946767.2513075	278	0.6700000166893005
1741947024.623167	279	0.6520000100135803
1741947296.1446812	280	0.6600000262260437
1741947624.8252246	281	0.6499999761581421
1741947916.2458375	282	0.6499999761581421
1741948230.8238456	283	0.6520000100135803
1741948539.3021173	284	0.6620000004768372
1741948882.3306842	285	0.6460000276565552
1741949183.0299132	286	0.6460000276565552
1741949519.5899472	287	0.656000018119812
1741949865.6518853	288	0.6420000195503235
1741950154.3244147	289	0.656000018119812
1741950491.2557547	290	0.6520000100135803
1741950812.9427934	291	0.6499999761581421
1741951116.54653	292	0.6539999842643738
1741951432.9369726	293	0.6539999842643738
1741951869.915761	294	0.6460000276565552
1741952244.6251454	295	0.656000018119812
1741952757.6362174	296	0.6600000262260437
1741953178.9261332	297	0.6480000019073486
1741953663.8763955	298	0.6460000276565552
1741954044.120259	299	0.6539999842643738
