# Supplementary material for: Achieving consistency in FedSAM using local adaptive distillation on sports image classification
Source: PLoS One. 2025 Oct 17;20(10):e0333210. doi: 10.1371/journal.pone.0333210 (PMC12533856; doi:10.1371/journal.pone.0333210)
Supplement: S1 File — All figures (Figs 1–9) and Tables (Table 1–8) are sequentially numbered in the supplementary files. (ZIP) [file pone.0333210.s001.zip › Support-Information-only-datasets/Original experimental data/sport100/0.8/P1/A-FedSAM.csv]

Wall time	Step	Value
1742299149.3702688	0	0.009999999776482582
1742299372.7250664	1	0.009999999776482582
1742299580.7462025	2	0.017999999225139618
1742299791.6787486	3	0.024000000208616257
1742299955.4511523	4	0.014000000432133675
1742300153.4233656	5	0.024000000208616257
1742300317.763353	6	0.024000000208616257
1742300505.4876544	7	0.026000000536441803
1742300693.1499052	8	0.04399999976158142
1742300890.9537702	9	0.05400000140070915
1742301090.9876497	10	0.05999999865889549
1742301279.8750072	11	0.06400000303983688
1742301456.140655	12	0.06800000369548798
1742301644.42471	13	0.07199999690055847
1742301832.4985502	14	0.05999999865889549
1742302019.9711778	15	0.09600000083446503
1742302243.6894202	16	0.09600000083446503
1742302444.2014256	17	0.11400000005960464
1742302621.4893014	18	0.10599999874830246
1742302833.4887812	19	0.1120000034570694
1742303017.2594154	20	0.1120000034570694
1742303198.2478592	21	0.1420000046491623
1742303370.0225945	22	0.1340000033378601
1742303546.350519	23	0.1379999965429306
1742303722.4882388	24	0.1599999964237213
1742303933.354296	25	0.1679999977350235
1742304121.4242866	26	0.1679999977350235
1742304273.0508246	27	0.17399999499320984
1742304436.2299259	28	0.18000000715255737
1742304621.942282	29	0.20800000429153442
1742304810.464076	30	0.21799999475479126
1742304997.8472624	31	0.1979999989271164
1742305186.0037534	32	0.22200000286102295
1742305362.9528491	33	0.23199999332427979
1742305539.4636016	34	0.23999999463558197
1742305727.1734242	35	0.25
1742305915.2138162	36	0.2619999945163727
1742306102.9956708	37	0.27799999713897705
1742306290.9062982	38	0.2639999985694885
1742306432.084125	39	0.2800000011920929
1742306620.0266488	40	0.2800000011920929
1742306843.411478	41	0.30000001192092896
1742307030.967346	42	0.3160000145435333
1742307218.502728	43	0.3199999928474426
1742307394.7986963	44	0.3240000009536743
1742307582.5459504	45	0.33000001311302185
1742307769.5015442	46	0.3479999899864197
1742307980.1384614	47	0.38199999928474426
1742308190.739248	48	0.3659999966621399
1742308352.9913712	49	0.3659999966621399
1742308531.7712827	50	0.39399999380111694
1742308753.7680821	51	0.4020000100135803
1742308929.359927	52	0.40400001406669617
1742309128.6249592	53	0.42399999499320984
1742309316.2482018	54	0.4059999883174896
1742309480.5313065	55	0.4059999883174896
1742309644.6072228	56	0.421999990940094
1742309831.8123953	57	0.42399999499320984
1742310031.288986	58	0.4399999976158142
1742310242.629421	59	0.4560000002384186
1742310454.1792524	60	0.44999998807907104
1742310618.8313751	61	0.4560000002384186
1742310805.787291	62	0.4699999988079071
1742311017.289249	63	0.4740000069141388
1742311252.7461212	64	0.4740000069141388
1742311476.7952013	65	0.48399999737739563
1742311688.7915251	66	0.492000013589859
1742311888.6032264	67	0.492000013589859
1742312066.057433	68	0.5
1742312289.2891712	69	0.49799999594688416
1742312478.2251964	70	0.5059999823570251
1742312642.8070636	71	0.5
1742312865.2997098	72	0.5139999985694885
1742313064.9385636	73	0.49000000953674316
1742313253.1049838	74	0.5
1742313439.9042547	75	0.5120000243186951
1742313569.7267084	76	0.5099999904632568
1742313778.9156017	77	0.5180000066757202
1742313942.1251924	78	0.5099999904632568
1742314141.8560119	79	0.5260000228881836
1742314317.724941	80	0.527999997138977
1742314517.9313157	81	0.5360000133514404
1742314688.1302593	82	0.5440000295639038
1742314876.5149944	83	0.550000011920929
1742315052.685525	84	0.5400000214576721
1742315257.5541623	85	0.5440000295639038
1742315443.9226415	86	0.5479999780654907
1742315619.5791957	87	0.5540000200271606
1742315806.6145868	88	0.5600000023841858
1742316016.616948	89	0.5600000023841858
1742316213.8820844	90	0.5619999766349792
1742316412.3778622	91	0.5740000009536743
1742316577.0520751	92	0.5519999861717224
1742316776.14045	93	0.5720000267028809
1742316972.3270001	94	0.5839999914169312
1742317130.643221	95	0.5699999928474426
1742317318.3610811	96	0.5600000023841858
1742317496.051654	97	0.5899999737739563
1742317683.0393484	98	0.5820000171661377
1742317848.129477	99	0.578000009059906
1742318013.4123435	100	0.5899999737739563
1742318213.8212776	101	0.5899999737739563
1742318414.506975	102	0.5899999737739563
1742318589.1597667	103	0.5820000171661377
1742318775.1913419	104	0.6060000061988831
1742318972.9948282	105	0.6019999980926514
1742319124.8971245	106	0.5799999833106995
1742319323.295548	107	0.5839999914169312
1742319523.4438374	108	0.5899999737739563
1742319712.1222985	109	0.5860000252723694
1742319935.6848452	110	0.5920000076293945
1742320147.3222096	111	0.6000000238418579
1742320300.4113986	112	0.5979999899864197
1742320465.686222	113	0.5960000157356262
1742320660.8895674	114	0.6000000238418579
1742320859.3406055	115	0.5920000076293945
1742321048.1071513	116	0.5899999737739563
1742321224.8631234	117	0.5920000076293945
1742321366.544973	118	0.6039999723434448
1742321578.2738147	119	0.6039999723434448
1742321754.9133599	120	0.6140000224113464
1742321931.290657	121	0.6119999885559082
1742322153.5008726	122	0.5960000157356262
1742322376.386212	123	0.6140000224113464
1742322587.8915522	124	0.6140000224113464
1742322788.2487679	125	0.6119999885559082
1742322985.857573	126	0.6200000047683716
1742323187.795058	127	0.6060000061988831
1742323399.7441828	128	0.6259999871253967
1742323586.537759	129	0.6140000224113464
1742323772.4884374	130	0.6179999709129333
1742323983.6804097	131	0.6119999885559082
1742324136.732034	132	0.621999979019165
1742324336.5644608	133	0.6019999980926514
1742324500.6919367	134	0.6060000061988831
1742324688.35459	135	0.6179999709129333
1742324922.598641	136	0.6140000224113464
1742325098.515962	137	0.6200000047683716
1742325250.6456778	138	0.6140000224113464
1742325449.2662199	139	0.6240000128746033
1742325636.4148448	140	0.6119999885559082
1742325847.0792465	141	0.6179999709129333
1742326021.5935295	142	0.6159999966621399
1742326231.997867	143	0.6259999871253967
1742326431.969095	144	0.6179999709129333
1742326642.8790689	145	0.6320000290870667
1742326843.010964	146	0.621999979019165
1742327043.6543627	147	0.6159999966621399
1742327244.0545578	148	0.621999979019165
1742327350.2514515	149	0.5899999737739563
1742327526.2316182	150	0.621999979019165
1742327691.4902847	151	0.6259999871253967
1742327903.1660523	152	0.621999979019165
1742328124.2616458	153	0.6200000047683716
1742328264.7553735	154	0.6299999952316284
1742328464.7367353	155	0.6299999952316284
1742328675.7219067	156	0.6320000290870667
1742328874.45195	157	0.6259999871253967
1742329038.0602593	158	0.6320000290870667
1742329236.6314478	159	0.6399999856948853
1742329422.8438761	160	0.6259999871253967
1742329609.431818	161	0.6340000033378601
1742329772.5386145	162	0.6359999775886536
1742329935.397258	163	0.6359999775886536
1742330133.4263053	164	0.6159999966621399
1742330250.583539	165	0.6140000224113464
1742330438.185186	166	0.628000020980835
1742330591.080158	167	0.6460000276565552
1742330755.8457384	168	0.6460000276565552
1742330955.4201665	169	0.6359999775886536
1742331154.7007463	170	0.6420000195503235
1742331354.207614	171	0.6359999775886536
1742331576.556157	172	0.6259999871253967
1742331787.871101	173	0.6399999856948853
1742331963.2936926	174	0.6320000290870667
1742332152.2097573	175	0.6380000114440918
1742332315.9519522	176	0.6320000290870667
1742332549.304	177	0.6439999938011169
1742332714.284095	178	0.6399999856948853
1742332867.591341	179	0.6420000195503235
1742333078.7689266	180	0.6480000019073486
1742333267.0461807	181	0.6480000019073486
1742333455.5739079	182	0.6359999775886536
1742333620.7925768	183	0.6399999856948853
1742333820.7609103	184	0.628000020980835
1742334021.6908276	185	0.6259999871253967
1742334210.2827795	186	0.6480000019073486
1742334422.0091102	187	0.6539999842643738
1742334609.7990785	188	0.6539999842643738
1742334785.8972108	189	0.6460000276565552
1742334961.4605174	190	0.6420000195503235
1742335135.6117857	191	0.6520000100135803
1742335335.8372455	192	0.6600000262260437
1742335523.6536968	193	0.6520000100135803
1742335719.682672	194	0.6499999761581421
1742335928.839893	195	0.6539999842643738
1742336127.7979379	196	0.6480000019073486
1742336338.429933	197	0.6460000276565552
1742336537.2669833	198	0.6499999761581421
1742336701.4390006	199	0.6460000276565552
1742336842.3064241	200	0.6499999761581421
1742337030.6871345	201	0.6460000276565552
1742337184.2330537	202	0.6579999923706055
1742337372.8053496	203	0.6539999842643738
1742337548.9593086	204	0.6539999842643738
1742337724.568999	205	0.6639999747276306
1742337935.7726629	206	0.6679999828338623
1742338135.1460814	207	0.6600000262260437
1742338310.590279	208	0.6520000100135803
1742338485.869012	209	0.6439999938011169
1742338649.4658957	210	0.6600000262260437
1742338824.4672606	211	0.6579999923706055
1742339000.4405298	212	0.6639999747276306
1742339188.3792028	213	0.6539999842643738
1742339387.3324804	214	0.6579999923706055
1742339597.7917185	215	0.6639999747276306
1742339796.8865383	216	0.656000018119812
1742340031.6083143	217	0.6579999923706055
1742340244.0786	218	0.6460000276565552
1742340420.419915	219	0.6460000276565552
1742340607.3648205	220	0.6639999747276306
1742340818.6335688	221	0.6520000100135803
1742341017.5919404	222	0.6539999842643738
1742341145.9795518	223	0.6340000033378601
1742341343.862902	224	0.6600000262260437
1742341497.282112	225	0.6539999842643738
1742341697.0660255	226	0.656000018119812
1742341861.7974677	227	0.6460000276565552
1742342061.3381724	228	0.656000018119812
1742342261.201584	229	0.6520000100135803
1742342437.301245	230	0.6600000262260437
1742342625.1035395	231	0.6579999923706055
1742342836.1765158	232	0.6639999747276306
1742342989.4010992	233	0.6579999923706055
1742343164.9478538	234	0.6420000195503235
1742343340.7419133	235	0.656000018119812
1742343504.138745	236	0.6539999842643738
1742343679.431602	237	0.6620000004768372
1742343796.5690892	238	0.6539999842643738
1742343983.496379	239	0.656000018119812
1742344159.0001092	240	0.6620000004768372
1742344334.5361474	241	0.6460000276565552
1742344531.010043	242	0.6520000100135803
1742344718.1697772	243	0.6579999923706055
1742344917.2845552	244	0.6660000085830688
1742345070.7266579	245	0.6639999747276306
1742345259.5623298	246	0.6639999747276306
1742345435.4715734	247	0.6499999761581421
1742345634.7636118	248	0.6539999842643738
1742345834.3282743	249	0.6499999761581421
1742346044.7139606	250	0.6520000100135803
1742346209.501099	251	0.6600000262260437
1742346396.8669438	252	0.6539999842643738
1742346607.6208153	253	0.6679999828338623
1742346806.430643	254	0.6660000085830688
1742347028.4957407	255	0.6399999856948853
1742347239.3283763	256	0.6620000004768372
1742347391.5267024	257	0.6600000262260437
1742347590.069977	258	0.6579999923706055
1742347766.2916732	259	0.6600000262260437
1742347965.356762	260	0.6600000262260437
1742348164.8878293	261	0.656000018119812
1742348352.1817892	262	0.6620000004768372
1742348516.0927804	263	0.6639999747276306
1742348704.194873	264	0.6639999747276306
1742348903.5515382	265	0.6600000262260437
1742349079.4289186	266	0.6520000100135803
1742349232.1886203	267	0.656000018119812
1742349443.3688462	268	0.6579999923706055
1742349619.544226	269	0.6700000166893005
1742349805.7556515	270	0.6800000071525574
1742350027.6530354	271	0.6700000166893005
1742350203.304733	272	0.671999990940094
1742350390.832744	273	0.656000018119812
1742350587.5789201	274	0.6660000085830688
1742350728.6544366	275	0.6660000085830688
1742350881.1496286	276	0.6620000004768372
1742351105.1551661	277	0.6700000166893005
1742351298.436834	278	0.6740000247955322
1742351478.5125785	279	0.6740000247955322
1742351669.3425472	280	0.6679999828338623
1742351894.331052	281	0.6759999990463257
1742352075.348655	282	0.6740000247955322
1742352261.7291896	283	0.671999990940094
1742352461.5650887	284	0.6700000166893005
1742352685.9363303	285	0.6579999923706055
1742352864.4613347	286	0.6660000085830688
1742353066.6879327	287	0.6700000166893005
1742353275.4391637	288	0.6700000166893005
1742353452.2595637	289	0.6639999747276306
1742353662.6133456	290	0.6660000085830688
1742353865.6660647	291	0.6660000085830688
1742354054.733265	292	0.6679999828338623
1742354243.412195	293	0.6700000166893005
1742354448.3661842	294	0.6779999732971191
1742354641.5258512	295	0.6600000262260437
1742354849.9047754	296	0.6740000247955322
1742355039.681187	297	0.6700000166893005
1742355243.853606	298	0.671999990940094
1742355433.2891364	299	0.671999990940094
