# Supplementary material for: Achieving consistency in FedSAM using local adaptive distillation on sports image classification
Source: PLoS One. 2025 Oct 17;20(10):e0333210. doi: 10.1371/journal.pone.0333210 (PMC12533856; doi:10.1371/journal.pone.0333210)
Supplement: S1 File — All figures (Figs 1–9) and Tables (Table 1–8) are sequentially numbered in the supplementary files. (ZIP) [file pone.0333210.s001.zip › Support-Information-only-datasets/Original experimental data/sport100/0.8/P1/Fedavg.csv]

Wall time	Step	Value
1742019131.6539214	0	0.009999999776482582
1742019318.1244593	1	0.009999999776482582
1742019494.6092043	2	0.02199999988079071
1742019671.5327203	3	0.017999999225139618
1742019806.5922232	4	0.026000000536441803
1742019971.0531209	5	0.03999999910593033
1742020108.4693143	6	0.035999998450279236
1742020264.116724	7	0.03799999877810478
1742020418.7970672	8	0.04600000008940697
1742020583.8263402	9	0.05400000140070915
1742020749.2859807	10	0.05999999865889549
1742020906.580411	11	0.07400000095367432
1742021053.3767953	12	0.09200000017881393
1742021208.3928251	13	0.07599999755620956
1742021366.716803	14	0.09399999678134918
1742021520.3282273	15	0.09200000017881393
1742021702.985268	16	0.12200000137090683
1742021865.3218527	17	0.10999999940395355
1742022009.4852533	18	0.12800000607967377
1742022181.0947566	19	0.15399999916553497
1742022335.5768676	20	0.1420000046491623
1742022500.2081172	21	0.17599999904632568
1742022655.3737004	22	0.15399999916553497
1742022803.0044792	23	0.1860000044107437
1742022949.4270074	24	0.17800000309944153
1742023125.9385715	25	0.18400000035762787
1742023290.303798	26	0.22200000286102295
1742023415.834292	27	0.20600000023841858
1742023551.0221024	28	0.20000000298023224
1742023702.7196572	29	0.21799999475479126
1742023857.5491369	30	0.21199999749660492
1742024013.235382	31	0.21199999749660492
1742024170.7298968	32	0.20800000429153442
1742024317.3880525	33	0.23000000417232513
1742024464.9867845	34	0.22200000286102295
1742024621.6162953	35	0.2280000001192093
1742024776.8416524	36	0.25200000405311584
1742024929.3957787	37	0.2639999985694885
1742025084.8541412	38	0.257999986410141
1742025202.0499966	39	0.2540000081062317
1742025357.09171	40	0.2619999945163727
1742025538.9466004	41	0.2720000147819519
1742025695.233312	42	0.2680000066757202
1742025850.65169	43	0.27000001072883606
1742025996.9101536	44	0.2619999945163727
1742026153.7470038	45	0.2680000066757202
1742026308.3521056	46	0.2759999930858612
1742026479.995934	47	0.2720000147819519
1742026655.1278086	48	0.27000001072883606
1742026790.3105948	49	0.2720000147819519
1742026946.081277	50	0.28999999165534973
1742027130.8790464	51	0.28600001335144043
1742027277.8036735	52	0.29600000381469727
1742027443.3680952	53	0.30399999022483826
1742027596.6382005	54	0.30000001192092896
1742027731.088055	55	0.30799999833106995
1742027866.884807	56	0.3059999942779541
1742028023.079275	57	0.30799999833106995
1742028187.5311472	58	0.2879999876022339
1742028363.106727	59	0.3059999942779541
1742028541.9913042	60	0.3160000145435333
1742028678.3253691	61	0.3199999928474426
1742028837.8803759	62	0.31200000643730164
1742029016.9731753	63	0.3160000145435333
1742029210.115044	64	0.328000009059906
1742029392.7328305	65	0.32600000500679016
1742029564.9699612	66	0.335999995470047
1742029731.1660812	67	0.32199999690055847
1742029877.6583025	68	0.32600000500679016
1742030061.7587583	69	0.3319999873638153
1742030218.7452986	70	0.33399999141693115
1742030358.228822	71	0.335999995470047
1742030545.4334097	72	0.33399999141693115
1742030713.6076946	73	0.35600000619888306
1742030868.2045107	74	0.3400000035762787
1742031021.9923077	75	0.3400000035762787
1742031129.7021506	76	0.32600000500679016
1742031303.269	77	0.335999995470047
1742031438.7874417	78	0.3580000102519989
1742031601.874455	79	0.36399999260902405
1742031747.6951728	80	0.34200000762939453
1742031912.7603512	81	0.3499999940395355
1742032060.0002513	82	0.3619999885559082
1742032218.1184645	83	0.35199999809265137
1742032363.8920841	84	0.37400001287460327
1742032537.5180256	85	0.35199999809265137
1742032692.6170187	86	0.36399999260902405
1742032839.0847266	87	0.3499999940395355
1742032992.764597	88	0.3499999940395355
1742033168.3917508	89	0.3540000021457672
1742033334.1291878	90	0.36000001430511475
1742033501.0420496	91	0.3659999966621399
1742033638.6547747	92	0.3440000116825104
1742033807.4309213	93	0.3659999966621399
1742033973.4381425	94	0.36800000071525574
1742034108.4853687	95	0.36399999260902405
1742034262.7026277	96	0.37599998712539673
1742034406.831824	97	0.3799999952316284
1742034562.2708488	98	0.3799999952316284
1742034699.4328744	99	0.35600000619888306
1742034836.6119635	100	0.3659999966621399
1742035001.6428344	101	0.3720000088214874
1742035168.185251	102	0.3779999911785126
1742035315.5130322	103	0.38199999928474426
1742035470.2302227	104	0.3799999952316284
1742035634.837774	105	0.38999998569488525
1742035760.361623	106	0.4020000100135803
1742035925.111293	107	0.38199999928474426
1742036090.0787258	108	0.39399999380111694
1742036245.3651247	109	0.37400001287460327
1742036431.1455634	110	0.40799999237060547
1742036606.2389386	111	0.39399999380111694
1742036733.543635	112	0.39399999380111694
1742036870.5670455	113	0.37599998712539673
1742037036.757276	114	0.4000000059604645
1742037201.4690337	115	0.4020000100135803
1742037358.4961116	116	0.38999998569488525
1742037504.4047863	117	0.40799999237060547
1742037620.0447114	118	0.3880000114440918
1742037792.2293942	119	0.3880000114440918
1742037938.1051083	120	0.39399999380111694
1742038085.152705	121	0.4000000059604645
1742038267.9651184	122	0.40400001406669617
1742038447.664219	123	0.39399999380111694
1742038621.0108552	124	0.40799999237060547
1742038785.975398	125	0.40400001406669617
1742038950.6074822	126	0.38999998569488525
1742039122.4091566	127	0.39800000190734863
1742039297.4373865	128	0.39800000190734863
1742039455.1824355	129	0.39800000190734863
1742039613.0809016	130	0.38600000739097595
1742039789.6683905	131	0.3919999897480011
1742039917.6710372	132	0.40400001406669617
1742040082.7034895	133	0.4180000126361847
1742040216.6642554	134	0.4099999964237213
1742040372.3499095	135	0.41600000858306885
1742040565.862035	136	0.4020000100135803
1742040710.9590538	137	0.39800000190734863
1742040837.6869311	138	0.4099999964237213
1742041003.1997344	139	0.41200000047683716
1742041158.2027934	140	0.414000004529953
1742041334.2449203	141	0.4020000100135803
1742041480.191756	142	0.40400001406669617
1742041655.139898	143	0.4059999883174896
1742041819.3420045	144	0.414000004529953
1742041992.3689125	145	0.421999990940094
1742042157.4314325	146	0.421999990940094
1742042320.4229424	147	0.4020000100135803
1742042486.0766795	148	0.4099999964237213
1742042574.2197645	149	0.4059999883174896
1742042721.0822103	150	0.421999990940094
1742042858.4748862	151	0.4180000126361847
1742043033.8415759	152	0.4259999990463257
1742043215.693977	153	0.414000004529953
1742043331.8544722	154	0.41999998688697815
1742043496.1011255	155	0.4180000126361847
1742043668.0326881	156	0.421999990940094
1742043833.7154129	157	0.4180000126361847
1742043969.499445	158	0.4259999990463257
1742044132.8722303	159	0.41999998688697815
1742044289.9817495	160	0.41999998688697815
1742044443.8412485	161	0.44600000977516174
1742044578.9979513	162	0.41999998688697815
1742044712.2902372	163	0.4259999990463257
1742044878.7431479	164	0.4320000112056732
1742044975.577842	165	0.421999990940094
1742045130.863265	166	0.41999998688697815
1742045258.6546917	167	0.41600000858306885
1742045396.817337	168	0.414000004529953
1742045564.369038	169	0.41600000858306885
1742045729.037669	170	0.4259999990463257
1742045891.907947	171	0.4259999990463257
1742046074.8120246	172	0.4259999990463257
1742046250.7994254	173	0.4480000138282776
1742046396.3088338	174	0.42399999499320984
1742046551.8347018	175	0.4180000126361847
1742046687.8498166	176	0.4059999883174896
1742046882.9936502	177	0.421999990940094
1742047019.6387289	178	0.4059999883174896
1742047146.2474787	179	0.41999998688697815
1742047323.1564417	180	0.4320000112056732
1742047478.449961	181	0.42800000309944153
1742047632.110542	182	0.421999990940094
1742047766.126056	183	0.41200000047683716
1742047930.435156	184	0.41600000858306885
1742048094.1790807	185	0.421999990940094
1742048247.4943974	186	0.4300000071525574
1742048420.4745598	187	0.42399999499320984
1742048576.6629672	188	0.4359999895095825
1742048723.0921814	189	0.4259999990463257
1742048870.8249197	190	0.4300000071525574
1742049019.0154848	191	0.42399999499320984
1742049185.1423163	192	0.42800000309944153
1742049341.00728	193	0.4259999990463257
1742049505.818202	194	0.4440000057220459
1742049680.0846705	195	0.42800000309944153
1742049844.630207	196	0.4320000112056732
1742050021.2894285	197	0.42800000309944153
1742050187.7625716	198	0.4359999895095825
1742050323.2295408	199	0.4320000112056732
1742050439.4627738	200	0.4180000126361847
1742050596.887178	201	0.44999998807907104
1742050722.5666885	202	0.44600000977516174
1742050876.9893095	203	0.42800000309944153
1742051022.8571982	204	0.4320000112056732
1742051165.756981	205	0.4320000112056732
1742051337.835006	206	0.414000004529953
1742051503.2525868	207	0.42800000309944153
1742051649.0004957	208	0.4440000057220459
1742051795.1639562	209	0.42800000309944153
1742051930.8301764	210	0.4440000057220459
1742052075.7707453	211	0.44200000166893005
1742052219.8098643	212	0.44999998807907104
1742052375.7468386	213	0.4359999895095825
1742052538.0842888	214	0.45399999618530273
1742052710.061698	215	0.44999998807907104
1742052872.7378283	216	0.46000000834465027
1742053068.1630507	217	0.4440000057220459
1742053244.0369906	218	0.44200000166893005
1742053391.0001664	219	0.4399999976158142
1742053545.1523278	220	0.4300000071525574
1742053717.85796	221	0.44600000977516174
1742053879.3028147	222	0.4519999921321869
1742053983.5460763	223	0.4339999854564667
1742054147.0345194	224	0.4399999976158142
1742054271.083597	225	0.4259999990463257
1742054437.0603547	226	0.4320000112056732
1742054574.260614	227	0.44200000166893005
1742054740.3651457	228	0.4779999852180481
1742054903.7894552	229	0.46000000834465027
1742055049.5089407	230	0.4620000123977661
1742055205.2223413	231	0.4359999895095825
1742055376.237296	232	0.46000000834465027
1742055500.4215562	233	0.4399999976158142
1742055646.690855	234	0.4580000042915344
1742055793.9471064	235	0.4620000123977661
1742055930.515299	236	0.4519999921321869
1742056077.8622682	237	0.4620000123977661
1742056173.8274028	238	0.44600000977516174
1742056325.5334704	239	0.4519999921321869
1742056466.319152	240	0.44600000977516174
1742056610.8118231	241	0.44600000977516174
1742056773.1215181	242	0.4620000123977661
1742056927.5172927	243	0.4440000057220459
1742057093.7523248	244	0.47200000286102295
1742057220.027354	245	0.4779999852180481
1742057375.7545507	246	0.4659999907016754
1742057522.7506073	247	0.45399999618530273
1742057688.6529038	248	0.4580000042915344
1742057851.9513302	249	0.4620000123977661
1742058022.874807	250	0.4620000123977661
1742058157.6799307	251	0.46000000834465027
1742058309.041162	252	0.45399999618530273
1742058482.6423073	253	0.4620000123977661
1742058646.8589535	254	0.44600000977516174
1742058830.5934997	255	0.4480000138282776
1742059005.9503026	256	0.4359999895095825
1742059140.2339253	257	0.44600000977516174
1742059304.1258986	258	0.45399999618530273
1742059448.832607	259	0.4580000042915344
1742059611.077165	260	0.47200000286102295
1742059774.7114632	261	0.4580000042915344
1742059927.5385675	262	0.46399998664855957
1742060060.0703955	263	0.4560000002384186
1742060214.8240123	264	0.4480000138282776
1742060381.1493597	265	0.4580000042915344
1742060527.2119389	266	0.4580000042915344
1742060655.0916595	267	0.47200000286102295
1742060827.5869493	268	0.46000000834465027
1742060972.3725052	269	0.47200000286102295
1742061124.4514012	270	0.44999998807907104
1742061304.3693173	271	0.4620000123977661
1742061447.605867	272	0.45399999618530273
1742061600.0501876	273	0.4580000042915344
1742061765.9151692	274	0.4560000002384186
1742061883.690335	275	0.44200000166893005
1742062009.7294052	276	0.4560000002384186
1742062192.3606465	277	0.4560000002384186
1742062347.3121653	278	0.4659999907016754
1742062492.308477	279	0.4560000002384186
1742062646.3964427	280	0.4519999921321869
1742062827.5397346	281	0.4399999976158142
1742062978.8970172	282	0.4480000138282776
1742063144.7094307	283	0.4560000002384186
1742063310.5565352	284	0.4659999907016754
1742063495.044626	285	0.4659999907016754
1742063638.2202804	286	0.4560000002384186
1742063801.7473996	287	0.4519999921321869
1742063974.1073558	288	0.4560000002384186
1742064118.8831809	289	0.45399999618530273
1742064292.404868	290	0.47999998927116394
1742064457.6316416	291	0.46799999475479126
1742064613.8231966	292	0.47600001096725464
1742064770.4724724	293	0.44999998807907104
1742064937.8916576	294	0.44999998807907104
1742065093.9016457	295	0.44600000977516174
1742065260.7872894	296	0.4440000057220459
1742065417.920986	297	0.4440000057220459
1742065585.415367	298	0.46000000834465027
1742065738.1173089	299	0.44600000977516174
