# Supplementary material for: Achieving consistency in FedSAM using local adaptive distillation on sports image classification
Source: PLoS One. 2025 Oct 17;20(10):e0333210. doi: 10.1371/journal.pone.0333210 (PMC12533856; doi:10.1371/journal.pone.0333210)
Supplement: S1 File — All figures (Figs 1–9) and Tables (Table 1–8) are sequentially numbered in the supplementary files. (ZIP) [file pone.0333210.s001.zip › Support-Information-only-datasets/Original experimental data/sport100/0.8/P1/FedCM.csv]

Wall time	Step	Value
1742317739.9750037	0	0.009999999776482582
1742317853.7937162	1	0.009999999776482582
1742317961.4477813	2	0.009999999776482582
1742318069.6243253	3	0.00800000037997961
1742318154.027536	4	0.014000000432133675
1742318257.573676	5	0.024000000208616257
1742318342.6037312	6	0.02199999988079071
1742318439.3803651	7	0.02800000086426735
1742318536.4625468	8	0.03999999910593033
1742318639.7105203	9	0.041999999433755875
1742318743.4728413	10	0.04600000008940697
1742318840.179624	11	0.052000001072883606
1742318931.70144	12	0.05400000140070915
1742319029.1384735	13	0.05000000074505806
1742319126.0663476	14	0.057999998331069946
1742319223.5217705	15	0.07199999690055847
1742319339.0894516	16	0.08799999952316284
1742319442.673577	17	0.10599999874830246
1742319533.6470072	18	0.10999999940395355
1742319643.0319042	19	0.12399999797344208
1742319740.6066704	20	0.11800000071525574
1742319843.5178857	21	0.1379999965429306
1742319941.30453	22	0.15399999916553497
1742320032.881561	23	0.1720000058412552
1742320123.6852846	24	0.18000000715255737
1742320233.0501263	25	0.18799999356269836
1742320336.2925365	26	0.20999999344348907
1742320415.718911	27	0.1979999989271164
1742320500.916288	28	0.21799999475479126
1742320597.9934766	29	0.23000000417232513
1742320695.2926059	30	0.23000000417232513
1742320792.814199	31	0.23399999737739563
1742320889.9593315	32	0.21799999475479126
1742320981.7651205	33	0.22599999606609344
1742321072.4519157	34	0.23600000143051147
1742321169.7767558	35	0.24199999868869781
1742321267.5025687	36	0.25
1742321364.297139	37	0.25
1742321461.3136466	38	0.2460000067949295
1742321534.37484	39	0.27000001072883606
1742321631.3818915	40	0.27799999713897705
1742321746.6656933	41	0.2800000011920929
1742321844.1450508	42	0.2639999985694885
1742321941.220423	43	0.25999999046325684
1742322032.9391444	44	0.27399998903274536
1742322129.567869	45	0.27799999713897705
1742322227.2560155	46	0.27399998903274536
1742322336.274375	47	0.30799999833106995
1742322445.3896778	48	0.2939999997615814
1742322530.5119343	49	0.2919999957084656
1742322627.9737146	50	0.2879999876022339
1742322743.956833	51	0.3059999942779541
1742322835.1376398	52	0.2980000078678131
1742322938.6259153	53	0.3019999861717224
1742323035.4493172	54	0.3100000023841858
1742323120.4143703	55	0.3019999861717224
1742323205.7754216	56	0.29600000381469727
1742323303.4985235	57	0.3059999942779541
1742323406.4283922	58	0.31200000643730164
1742323516.1413963	59	0.34200000762939453
1742323625.2492926	60	0.3240000009536743
1742323709.9069893	61	0.3400000035762787
1742323807.6723068	62	0.34599998593330383
1742323916.379669	63	0.3440000116825104
1742324037.7936819	64	0.33799999952316284
1742324153.0295186	65	0.3319999873638153
1742324262.850049	66	0.31200000643730164
1742324365.6505744	67	0.3199999928474426
1742324457.2435558	68	0.33000001311302185
1742324573.3254912	69	0.33000001311302185
1742324670.7172892	70	0.33799999952316284
1742324755.8011575	71	0.31200000643730164
1742324871.116701	72	0.3240000009536743
1742324974.0818737	73	0.32600000500679016
1742325071.6742353	74	0.33399999141693115
1742325168.8255877	75	0.35600000619888306
1742325236.1460829	76	0.3440000116825104
1742325345.707854	77	0.34200000762939453
1742325431.1480627	78	0.3179999887943268
1742325533.8347163	79	0.3140000104904175
1742325625.0147648	80	0.3199999928474426
1742325728.3706386	81	0.3240000009536743
1742325818.9938498	82	0.335999995470047
1742325916.499052	83	0.32199999690055847
1742326007.9456115	84	0.3240000009536743
1742326117.0060997	85	0.3179999887943268
1742326214.762849	86	0.30799999833106995
1742326305.4916441	87	0.32600000500679016
1742326402.5630994	88	0.33799999952316284
1742326511.9447834	89	0.33799999952316284
1742326615.1641393	90	0.3479999899864197
1742326719.032942	91	0.3580000102519989
1742326803.8038728	92	0.3400000035762787
1742326907.552153	93	0.3479999899864197
1742327010.7806134	94	0.34599998593330383
1742327095.9669886	95	0.3440000116825104
1742327192.8407958	96	0.33799999952316284
1742327284.12005	97	0.3700000047683716
1742327380.949587	98	0.36399999260902405
1742327466.1972513	99	0.3499999940395355
1742327551.5894594	100	0.35199999809265137
1742327654.0437849	101	0.3440000116825104
1742327757.8905196	102	0.3499999940395355
1742327849.3606634	103	0.34200000762939453
1742327946.3796093	104	0.34599998593330383
1742328049.3332372	105	0.3580000102519989
1742328128.4918356	106	0.3540000021457672
1742328232.0495396	107	0.3540000021457672
1742328334.977132	108	0.36000001430511475
1742328432.2184541	109	0.36000001430511475
1742328548.1359594	110	0.36399999260902405
1742328656.972073	111	0.3499999940395355
1742328736.4590275	112	0.3479999899864197
1742328821.4474635	113	0.3440000116825104
1742328925.0009894	114	0.3540000021457672
1742329028.063895	115	0.335999995470047
1742329125.9816344	116	0.33399999141693115
1742329217.1882536	117	0.3540000021457672
1742329289.7979095	118	0.3400000035762787
1742329399.908313	119	0.33799999952316284
1742329491.2934306	120	0.34200000762939453
1742329582.79995	121	0.34200000762939453
1742329697.9008493	122	0.36000001430511475
1742329812.932725	123	0.39399999380111694
1742329922.3711562	124	0.37599998712539673
1742330026.0934348	125	0.3659999966621399
1742330128.9262984	126	0.3659999966621399
1742330238.1029332	127	0.3540000021457672
1742330347.4708743	128	0.36000001430511475
1742330410.1439927	129	0.36399999260902405
1742330467.8306985	130	0.35600000619888306
1742330532.661984	131	0.3700000047683716
1742330579.7692788	132	0.36800000071525574
1742330641.1004012	133	0.38199999928474426
1742330691.617092	134	0.3700000047683716
1742330749.5297918	135	0.36000001430511475
1742330821.6345713	136	0.37599998712539673
1742330875.827361	137	0.3840000033378601
1742330922.8298733	138	0.35600000619888306
1742330984.2913265	139	0.36800000071525574
1742331042.0578206	140	0.37599998712539673
1742331106.844659	141	0.3700000047683716
1742331160.9462805	142	0.36399999260902405
1742331225.80521	143	0.3540000021457672
1742331287.04396	144	0.36399999260902405
1742331351.968057	145	0.3700000047683716
1742331413.0955496	146	0.38199999928474426
1742331474.332501	147	0.36399999260902405
1742331535.5438888	148	0.3799999952316284
1742331568.2360115	149	0.3499999940395355
1742331622.1618369	150	0.35600000619888306
1742331672.8377445	151	0.39399999380111694
1742331737.524032	152	0.38199999928474426
1742331805.9544795	153	0.3840000033378601
1742331849.357712	154	0.35199999809265137
1742331910.5347922	155	0.36399999260902405
1742331975.4861476	156	0.37599998712539673
1742332036.660363	157	0.3779999911785126
1742332087.3903286	158	0.3799999952316284
1742332148.7641819	159	0.38199999928474426
1742332206.6007369	160	0.3840000033378601
1742332264.324573	161	0.3700000047683716
1742332314.9658444	162	0.3779999911785126
1742332365.6167474	163	0.3720000088214874
1742332426.9963603	164	0.3840000033378601
1742332463.1903086	165	0.38600000739097595
1742332520.9555044	166	0.3779999911785126
1742332567.9586258	167	0.3479999899864197
1742332618.646136	168	0.3580000102519989
1742332679.9746058	169	0.38600000739097595
1742332741.2361019	170	0.4000000059604645
1742332802.5392623	171	0.39800000190734863
1742332870.9883573	172	0.38600000739097595
1742332935.874402	173	0.39399999380111694
1742332989.976911	174	0.38999998569488525
1742333047.7754502	175	0.3799999952316284
1742333098.3554106	176	0.36000001430511475
1742333170.4191203	177	0.3659999966621399
1742333220.876395	178	0.35600000619888306
1742333267.943946	179	0.3799999952316284
1742333332.8886015	180	0.3779999911785126
1742333390.615407	181	0.37400001287460327
1742333448.1889641	182	0.3580000102519989
1742333498.7498276	183	0.3700000047683716
1742333559.9551003	184	0.37599998712539673
1742333621.141631	185	0.3619999885559082
1742333678.7687507	186	0.3619999885559082
1742333743.6098332	187	0.36800000071525574
1742333801.209876	188	0.3840000033378601
1742333855.230983	189	0.3779999911785126
1742333909.2522779	190	0.3720000088214874
1742333963.4439404	191	0.35600000619888306
1742334024.6224103	192	0.36800000071525574
1742334082.3605223	193	0.36800000071525574
1742334143.4571943	194	0.3700000047683716
1742334208.372587	195	0.37400001287460327
1742334269.6728265	196	0.4020000100135803
1742334334.540061	197	0.3880000114440918
1742334395.752369	198	0.3720000088214874
1742334446.4247718	199	0.3779999911785126
1742334489.7616708	200	0.36399999260902405
1742334547.5125241	201	0.36399999260902405
1742334594.4601722	202	0.36399999260902405
1742334652.0931592	203	0.36000001430511475
1742334706.3386846	204	0.3479999899864197
1742334760.3267088	205	0.3659999966621399
1742334825.0815823	206	0.36000001430511475
1742334886.3503144	207	0.36800000071525574
1742334940.5416775	208	0.3659999966621399
1742334994.6283767	209	0.3700000047683716
1742335045.2459989	210	0.3659999966621399
1742335099.3528373	211	0.36000001430511475
1742335153.585778	212	0.3580000102519989
1742335211.327361	213	0.3700000047683716
1742335272.6067672	214	0.3799999952316284
1742335337.4358037	215	0.3720000088214874
1742335398.7009535	216	0.3619999885559082
1742335470.5811718	217	0.3779999911785126
1742335535.4549387	218	0.3840000033378601
1742335589.5862396	219	0.36399999260902405
1742335647.4518034	220	0.3779999911785126
1742335712.1869142	221	0.37599998712539673
1742335773.5345945	222	0.37599998712539673
1742335813.3355606	223	0.35600000619888306
1742335874.5938022	224	0.3659999966621399
1742335921.6125162	225	0.3779999911785126
1742335982.8009698	226	0.36800000071525574
1742336033.534099	227	0.3720000088214874
1742336094.8185215	228	0.36800000071525574
1742336156.1235597	229	0.38999998569488525
1742336210.2532835	230	0.38999998569488525
1742336267.9841695	231	0.3619999885559082
1742336332.776839	232	0.36800000071525574
1742336379.8257833	233	0.36800000071525574
1742336433.858399	234	0.35199999809265137
1742336488.0114949	235	0.3580000102519989
1742336538.6513665	236	0.36399999260902405
1742336592.627982	237	0.35600000619888306
1742336629.0833902	238	0.3499999940395355
1742336686.6963484	239	0.36000001430511475
1742336741.045046	240	0.3580000102519989
1742336795.1289787	241	0.3479999899864197
1742336856.4549456	242	0.3619999885559082
1742336914.2085865	243	0.35199999809265137
1742336975.623559	244	0.3479999899864197
1742337022.6189282	245	0.3440000116825104
1742337080.3494558	246	0.3720000088214874
1742337134.4553974	247	0.3799999952316284
1742337195.8099654	248	0.37599998712539673
1742337257.18582	249	0.3700000047683716
1742337322.103808	250	0.3580000102519989
1742337372.6889465	251	0.3880000114440918
1742337430.497197	252	0.36399999260902405
1742337495.3287623	253	0.35600000619888306
1742337556.656178	254	0.3580000102519989
1742337625.1245503	255	0.3499999940395355
1742337690.0390005	256	0.33799999952316284
1742337740.5019119	257	0.36800000071525574
1742337801.991997	258	0.3499999940395355
1742337856.1567035	259	0.34599998593330383
1742337917.517237	260	0.35600000619888306
1742337978.6813667	261	0.3540000021457672
1742338036.3030345	262	0.3440000116825104
1742338087.0938852	263	0.35600000619888306
1742338144.7291355	264	0.3580000102519989
1742338205.9586198	265	0.3400000035762787
1742338260.0857396	266	0.36800000071525574
1742338307.1909657	267	0.3499999940395355
1742338372.0127306	268	0.3580000102519989
1742338426.1519046	269	0.34200000762939453
1742338483.8239436	270	0.36000001430511475
1742338552.3744965	271	0.36000001430511475
1742338606.4456291	272	0.3659999966621399
1742338664.1608045	273	0.35199999809265137
1742338725.494774	274	0.36000001430511475
1742338769.0805702	275	0.3479999899864197
1742338816.1054418	276	0.34200000762939453
1742338884.595436	277	0.37599998712539673
1742338942.3505774	278	0.36399999260902405
1742338996.478376	279	0.3720000088214874
1742339054.2503798	280	0.3540000021457672
1742339122.7480805	281	0.35199999809265137
1742339180.4048076	282	0.335999995470047
1742339241.8692205	283	0.33799999952316284
1742339303.1194487	284	0.3440000116825104
1742339371.578719	285	0.335999995470047
1742339425.6908426	286	0.3499999940395355
1742339487.2256882	287	0.36000001430511475
1742339552.049699	288	0.37400001287460327
1742339606.2392297	289	0.3619999885559082
1742339671.0123038	290	0.35199999809265137
1742339732.556477	291	0.3540000021457672
1742339790.2041235	292	0.33399999141693115
1742339848.0405073	293	0.37400001287460327
1742339909.283804	294	0.36000001430511475
1742339967.1508963	295	0.335999995470047
1742340028.347458	296	0.335999995470047
1742340086.2485044	297	0.3540000021457672
1742340147.4305258	298	0.3440000116825104
1742340205.2882214	299	0.335999995470047
