# Supplementary material for: Achieving consistency in FedSAM using local adaptive distillation on sports image classification
Source: PLoS One. 2025 Oct 17;20(10):e0333210. doi: 10.1371/journal.pone.0333210 (PMC12533856; doi:10.1371/journal.pone.0333210)
Supplement: S1 File — All figures (Figs 1–9) and Tables (Table 1–8) are sequentially numbered in the supplementary files. (ZIP) [file pone.0333210.s001.zip › Support-Information-only-datasets/Original experimental data/sport100/0.8/P1/Feddyn.csv]

Wall time	Step	Value	Shifted_Value	Shifted_Value_with_noise
1741622296.6349545	0	0.0099999997764825	0.029999999776482503	0.029804028329535787
1741622395.0961304	1	0.0099999997764825	0.029999999776482503	0.03009027366127306
1741622467.2929652	2	0.0099999997764825	0.029999999776482503	0.03119229442101607
1741622539.1508417	3	0.0179999992251396	0.0379999992251396	0.03642845520062215
1741622610.6882014	4	0.0160000007599592	0.0360000007599592	0.03545822534822168
1741622682.1038697	5	0.0120000001043081	0.032000000104308104	0.03121690733106655
1741622718.0907018	6	0.0160000007599592	0.0360000007599592	0.03676041809883231
1741622789.501335	7	0.0219999998807907	0.0419999998807907	0.03941330480980806
1741622834.6650116	8	0.0099999997764825	0.029999999776482503	0.029266984702414074
1741622915.678934	9	0.0120000001043081	0.032000000104308104	0.031618277125135895
1741622978.9330735	10	0.0219999998807907	0.0419999998807907	0.0423710406031108
1741623058.9218056	11	0.0199999995529651	0.0399999995529651	0.04051785650221012
1741623130.9560132	12	0.0179999992251396	0.0379999992251396	0.03909166696281362
1741623211.4516375	13	0.0179999992251396	0.0379999992251396	0.037080993410716835
1741623283.0231826	14	0.0179999992251396	0.0379999992251396	0.03888480684456231
1741623407.0466297	15	0.0240000002086162	0.044000000208616205	0.044001169768020244
1741623505.5146816	16	0.0179999992251396	0.0379999992251396	0.03521595864497789
1741623577.3714998	17	0.0199999995529651	0.0399999995529651	0.03860500266438387
1741623639.819011	18	0.0219999998807907	0.0419999998807907	0.041072658193259184
1741623729.248803	19	0.0199999995529651	0.0399999995529651	0.04034801845833641
1741623800.3096683	20	0.0179999992251396	0.0379999992251396	0.035879456686847076
1741623898.5566812	21	0.0199999995529651	0.0399999995529651	0.03905558702624651
1741623978.9664135	22	0.0240000002086162	0.044000000208616205	0.04755003540846166
1741624058.4420798	23	0.0240000002086162	0.044000000208616205	0.043389231115690374
1741624130.211348	24	0.0260000005364418	0.0460000005364418	0.04793777951634644
1741624201.6601963	25	0.0260000005364418	0.0460000005364418	0.04923876526197004
1741624273.916669	26	0.0280000008642673	0.0480000008642673	0.0480967855138353
1741624336.8388343	27	0.0299999993294477	0.0499999993294477	0.04966410032525701
1741624416.5202832	28	0.0280000008642673	0.0480000008642673	0.04819756833508719
1741624470.887836	29	0.0399999991059303	0.059999999105930304	0.06069256335643045
1741624550.5493767	30	0.0320000015199184	0.052000001519918404	0.051869904786705466
1741624648.6175156	31	0.0280000008642673	0.0480000008642673	0.049927092427742
1741624693.231015	32	0.0260000005364418	0.0460000005364418	0.04746906995195933
1741624765.2096908	33	0.0419999994337558	0.061999999433755795	0.060326924040251834
1741624845.1284091	34	0.0399999991059303	0.059999999105930304	0.06093023981170747
1741624933.595991	35	0.0280000008642673	0.0480000008642673	0.04958867511771744
1741625030.8926492	36	0.0379999987781047	0.0579999987781047	0.05483800218339201
1741625067.1121664	37	0.0359999984502792	0.0559999984502792	0.053918341549654525
1741625121.1536796	38	0.0299999993294477	0.0499999993294477	0.051092020315343954
1741625140.0429025	39	0.0359999984502792	0.0559999984502792	0.0568342122878876
1741625193.5991862	40	0.0419999994337558	0.061999999433755795	0.05737176719054701
1741625300.5607183	41	0.0340000018477439	0.054000001847743895	0.05483241209584698
1741625390.528079	42	0.0439999997615814	0.0639999997615814	0.06033156809049417
1741625488.5630324	43	0.0299999993294477	0.0499999993294477	0.04760860955728755
1741625550.505689	44	0.050000000745058	0.070000000745058	0.06825351685824511
1741625612.7619398	45	0.0280000008642673	0.0480000008642673	0.0477717866626905
1741625675.8415556	46	0.0439999997615814	0.0639999997615814	0.061802600088599925
1741625774.439936	47	0.0439999997615814	0.0639999997615814	0.06295128277028243
1741625855.106577	48	0.0419999994337558	0.061999999433755795	0.06342814149318347
1741625918.2499526	49	0.0520000010728836	0.0720000010728836	0.07137789672540155
1741626007.717792	50	0.0640000030398368	0.0840000030398368	0.08031038423219856
1741626114.4343083	51	0.0379999987781047	0.0579999987781047	0.05880451047585376
1741626160.0658972	52	0.0560000017285347	0.0760000017285347	0.07329647340174536
1741626239.867378	53	0.0320000015199184	0.052000001519918404	0.054155913085974
1741626311.1409976	54	0.0439999997615814	0.0639999997615814	0.0676730302596648
1741626382.7801778	55	0.050000000745058	0.070000000745058	0.07020086863827804
1741626463.9315054	56	0.0659999996423721	0.08599999964237211	0.08996479808128173
1741626526.6374605	57	0.0480000004172325	0.0680000004172325	0.07193284359010685
1741626615.878504	58	0.0560000017285347	0.0760000017285347	0.0807285901326134
1741626705.08346	59	0.0579999983310699	0.0779999983310699	0.07576734764642341
1741626811.5396762	60	0.0719999969005584	0.0919999969005584	0.08716667025631146
1741626874.2367616	61	0.0579999983310699	0.0779999983310699	0.07583922092099027
1741626945.334196	62	0.0560000017285347	0.0760000017285347	0.08067213021063706
1741627007.6769917	63	0.050000000745058	0.070000000745058	0.07172918231527053
1741627105.340761	64	0.0599999986588954	0.0799999986588954	0.08887587955767122
1741627203.311895	65	0.0640000030398368	0.0840000030398368	0.0808386729648482
1741627274.782531	66	0.0839999988675117	0.1039999988675117	0.10195275019293666
1741627373.2708173	67	0.0700000002980232	0.0900000002980232	0.08813211626811988
1741627436.1786056	68	0.0839999988675117	0.1039999988675117	0.10479604900927664
1741627525.455968	69	0.0780000016093254	0.0980000016093254	0.09866234291114966
1741627604.5345027	70	0.0560000017285347	0.0760000017285347	0.07572078184838499
1741627676.0576289	71	0.0820000022649765	0.1020000022649765	0.1020737282602288
1741627721.772246	72	0.0820000022649765	0.1020000022649765	0.09927003448690289
1741627784.0307274	73	0.061999998986721	0.081999998986721	0.08462584276347097
1741627865.036899	74	0.0680000036954879	0.08800000369548791	0.08557451101779112
1741627937.3915446	75	0.0599999986588954	0.0799999986588954	0.08066204306022756
1741628009.6748118	76	0.0839999988675117	0.1039999988675117	0.10200028752088494
1741628073.150943	77	0.0640000030398368	0.0840000030398368	0.09145821609528684
1741628119.3156424	78	0.0759999975562095	0.0959999975562095	0.09245386164544613
1741628190.675615	79	0.0860000029206276	0.1060000029206276	0.10318724281633376
1741628280.4531446	80	0.0759999975562095	0.0959999975562095	0.10605170724716582
1741628351.6631608	81	0.0900000035762786	0.11000000357627861	0.10995673143748315
1741628405.3284097	82	0.0780000016093254	0.0980000016093254	0.09103003319832013
1741628485.11828	83	0.0799999982118606	0.0999999982118606	0.09458819697291129
1741628574.5037742	84	0.0920000001788139	0.11200000017881391	0.10917857812440304
1741628663.0258975	85	0.0799999982118606	0.0999999982118606	0.09776303804613186
1741628743.302064	86	0.096000000834465	0.116000000834465	0.10660247647537441
1741628814.666783	87	0.0900000035762786	0.11000000357627861	0.1104821289861926
1741628877.6704354	88	0.0780000016093254	0.0980000016093254	0.09603604390175174
1741628975.0375652	89	0.096000000834465	0.116000000834465	0.10257631180654068
1741629055.2805364	90	0.1059999987483024	0.1259999987483024	0.13811842330197593
1741629144.172769	91	0.1220000013709068	0.1420000013709068	0.13628991680778257
1741629179.8626134	92	0.0640000030398368	0.0840000030398368	0.08708804913899801
1741629216.2890992	93	0.0659999996423721	0.08599999964237211	0.08916152367689546
1741629279.4806828	94	0.1099999994039535	0.1299999994039535	0.13615504945399506
1741629324.3779025	95	0.1040000021457672	0.1240000021457672	0.12215610990187002
1741629421.0939074	96	0.1140000000596046	0.1340000000596046	0.1435030182349267
1741629527.1317115	97	0.0979999974370002	0.11799999743700021	0.12503807927499677
1741629598.460946	98	0.096000000834465	0.116000000834465	0.1169633906674914
1741629660.3647792	99	0.096000000834465	0.116000000834465	0.1261985470066759
1741629748.4754615	100	0.0979999974370002	0.11799999743700021	0.12270833031651841
1741629828.7791448	101	0.0719999969005584	0.0919999969005584	0.09229631006428445
1741629917.7475169	102	0.1080000028014183	0.1280000028014183	0.13349966791846857
1741629979.601578	103	0.1159999966621398	0.1359999966621398	0.1423453921996367
1741630050.401476	104	0.1080000028014183	0.1280000028014183	0.12601967468342282
1741630139.271841	105	0.1220000013709068	0.1420000013709068	0.14992734889593062
1741630201.0571136	106	0.096000000834465	0.116000000834465	0.11052551939377012
1741630290.4035523	107	0.1379999965429306	0.1579999965429306	0.15785583779475965
1741630361.673742	108	0.1159999966621398	0.1359999966621398	0.1323664277660713
1741630424.520464	109	0.1019999980926513	0.1219999980926513	0.11327108208059034
1741630504.7390869	110	0.1180000007152557	0.1380000007152557	0.12891428600007948
1741630602.2421267	111	0.1280000060796737	0.1480000060796737	0.14200371387461264
1741630682.9945486	112	0.123999997973442	0.14399999797344198	0.13824507319913415
1741630718.9015994	113	0.1220000013709068	0.1420000013709068	0.14106743739557537
1741630808.1534438	114	0.1360000073909759	0.1560000073909759	0.167279507125417
1741630861.427595	115	0.1180000007152557	0.1380000007152557	0.1332781052655849
1741630950.46308	116	0.1500000059604644	0.17000000596046438	0.17083423572883152
1741631021.903823	117	0.1260000020265579	0.14600000202655788	0.13929816045072502
1741631049.4796138	118	0.0719999969005584	0.0919999969005584	0.0884060524599655
1741631128.9817474	119	0.1319999992847442	0.1519999992847442	0.15088072730702518
1741631173.2464788	120	0.1260000020265579	0.14600000202655788	0.1466379106201464
1741631235.7553866	121	0.1180000007152557	0.1380000007152557	0.14293738204285827
1741631315.0384429	122	0.1120000034570694	0.1320000034570694	0.12934931584331272
1741631385.5074832	123	0.1360000073909759	0.1560000073909759	0.1561352793585729
1741631465.3691194	124	0.164000004529953	0.184000004529953	0.18391288343670328
1741631536.4585934	125	0.1400000005960464	0.16000000059604638	0.15849854771017888
1741631615.5634327	126	0.1319999992847442	0.1519999992847442	0.14484512847466813
1741631687.2624068	127	0.1280000060796737	0.1480000060796737	0.14416192177675888
1741631784.5267603	128	0.1439999938011169	0.16399999380111688	0.17064245303701958
1741631873.4447396	129	0.1539999991655349	0.17399999916553488	0.175885984708411
1741631953.069653	130	0.1379999965429306	0.1579999965429306	0.15581907942385737
1741632040.876981	131	0.1480000019073486	0.1680000019073486	0.1692984715976549
1741632111.3407817	132	0.1360000073909759	0.1560000073909759	0.15416236802436836
1741632182.4483435	133	0.1400000005960464	0.16000000059604638	0.16401854501208468
1741632252.875186	134	0.1199999973177909	0.1399999973177909	0.13440425666232098
1741632340.6275318	135	0.1340000033378601	0.1540000033378601	0.17455692447594576
1741632454.8775373	136	0.1299999952316284	0.14999999523162838	0.15976550555800206
1741632499.1885753	137	0.1180000007152557	0.1380000007152557	0.1479309498029096
1741632578.590555	138	0.1439999938011169	0.16399999380111688	0.16466877954715495
1741632675.426041	139	0.1360000073909759	0.1560000073909759	0.1550465973277284
1741632781.103751	140	0.1539999991655349	0.17399999916553488	0.17841051761833226
1741632851.5555518	141	0.123999997973442	0.14399999797344198	0.13522084999104184
1741632904.7117956	142	0.1360000073909759	0.1560000073909759	0.15668957645244597
1741633010.0556118	143	0.1400000005960464	0.16000000059604638	0.15127321756428955
1741633071.9970975	144	0.1500000059604644	0.17000000596046438	0.1568101940439129
1741633133.898587	145	0.1400000005960464	0.16000000059604638	0.15906726413434755
1741633213.7693863	146	0.1420000046491623	0.16200000464916228	0.1666175654810745
1741633293.0844314	147	0.1480000019073486	0.1680000019073486	0.15816039291406556
1741633380.8037906	148	0.164000004529953	0.184000004529953	0.18806536173427832
1741633417.2703004	149	0.1280000060796737	0.1480000060796737	0.16630218575145683
1741633487.7370968	150	0.1439999938011169	0.16399999380111688	0.1535122633913452
1741633523.4993773	151	0.1080000028014183	0.1280000028014183	0.12168350108799432
1741633603.6322167	152	0.1379999965429306	0.1579999965429306	0.16001701724526002
1741633666.0639875	153	0.1280000060796737	0.1480000060796737	0.14204961328482857
1741633693.4552956	154	0.1099999994039535	0.1299999994039535	0.12335306007021789
1741633747.608387	155	0.1560000032186508	0.17600000321865078	0.17740312676873068
1741633845.4419656	156	0.1439999938011169	0.16399999380111688	0.15470562236415125
1741633916.1561697	157	0.1340000033378601	0.1540000033378601	0.14621313262844832
1741633995.9062362	158	0.1439999938011169	0.16399999380111688	0.16630870654969868
1741634085.263282	159	0.1360000073909759	0.1560000073909759	0.1634918770337005
1741634164.6780417	160	0.1319999992847442	0.1519999992847442	0.165846916847636
1741634227.4862394	161	0.1599999964237213	0.1799999964237213	0.17719332164162058
1741634281.5413718	162	0.1539999991655349	0.17399999916553488	0.1727386095019688
1741634335.210642	163	0.1599999964237213	0.1799999964237213	0.18289972504412375
1741634416.4300852	164	0.164000004529953	0.184000004529953	0.18383811579501916
1741634470.501059	165	0.1459999978542328	0.16599999785423278	0.1617809645761043
1741634541.6395404	166	0.1780000030994415	0.1980000030994415	0.19379243630080814
1741634595.6694732	167	0.1379999965429306	0.1579999965429306	0.14723958107214788
1741634614.2546306	168	0.1040000021457672	0.1240000021457672	0.1218675827373954
1741634703.1662636	169	0.1260000020265579	0.14600000202655788	0.1441848125623113
1741634774.499406	170	0.1879999935626983	0.2079999935626983	0.21125207187370923
1741634853.584478	171	0.164000004529953	0.184000004529953	0.19708873342219696
1741634959.9597805	172	0.1879999935626983	0.2079999935626983	0.2070750113346408
1741634996.436947	173	0.1720000058412552	0.19200000584125518	0.19580099515787175
1741635067.093356	174	0.1700000017881393	0.19000000178813928	0.18042639939197283
1741635128.8352244	175	0.1780000030994415	0.1980000030994415	0.20075216353832243
1741635226.0937388	176	0.1979999989271164	0.21799999892711638	0.23320884514397677
1741635270.386208	177	0.1759999990463256	0.1959999990463256	0.20388922769209714
1741635350.729399	178	0.1899999976158142	0.2099999976158142	0.20648839637840757
1741635387.114612	179	0.1899999976158142	0.2099999976158142	0.2033742714987641
1741635475.4009614	180	0.19200000166893	0.21200000166893	0.21317917305705922
1741635555.3797157	181	0.1840000003576278	0.2040000003576278	0.19480363927464517
1741635617.426907	182	0.1860000044107437	0.2060000044107437	0.22251936658326493
1741635687.4141724	183	0.1800000071525573	0.20000000715255728	0.19684919138796234
1741635759.011909	184	0.2060000002384185	0.22600000023841849	0.2208831863688962
1741635848.0580454	185	0.2000000029802322	0.2200000029802322	0.21885551401239434
1741635910.913655	186	0.181999996304512	0.201999996304512	0.2106386586759369
1741635964.508477	187	0.1940000057220459	0.2140000057220459	0.2161421582538444
1741636034.9448104	188	0.19200000166893	0.21200000166893	0.21578655260490867
1741636097.8152232	189	0.1840000003576278	0.2040000003576278	0.2199310146472188
1741636116.362985	190	0.1439999938011169	0.16399999380111688	0.16335075847626646
1741636222.5393124	191	0.202000007033348	0.222000007033348	0.2090115390827299
1741636312.5808148	192	0.2179999947547912	0.2379999947547912	0.2421982564435912
1741636393.7088845	193	0.2000000029802322	0.2200000029802322	0.20236856946422138
1741636448.7519064	194	0.19200000166893	0.21200000166893	0.2183775961914461
1741636555.1485083	195	0.2179999947547912	0.2379999947547912	0.2391459206710506
1741636600.5788438	196	0.1620000004768371	0.1820000004768371	0.17787493524405498
1741636645.9220335	197	0.1659999936819076	0.1859999936819076	0.19501109489722457
1741636734.4702375	198	0.2319999933242797	0.2519999933242797	0.2641499615215853
1741636787.9618533	199	0.2300000041723251	0.2500000041723251	0.23918200259233946
1741636850.3081982	200	0.2280000001192093	0.24800000011920928	0.24779506910630825
1741636929.9192631	201	0.2619999945163727	0.2819999945163727	0.2771387926398616
1741636984.18828	202	0.2140000015497207	0.2340000015497207	0.2366066680847203
1741637028.366005	203	0.2220000028610229	0.24200000286102288	0.2510569928185676
1741637098.9565313	204	0.2460000067949295	0.2660000067949295	0.24720979340474605
1741637169.6491764	205	0.19200000166893	0.21200000166893	0.21395310329869324
1741637241.1484876	206	0.202000007033348	0.222000007033348	0.22654078546685952
1741637321.9620442	207	0.2460000067949295	0.2660000067949295	0.2538260497572012
1741637411.1896763	208	0.2739999890327453	0.2939999890327453	0.3008066773256261
1741637491.318991	209	0.2319999933242797	0.2519999933242797	0.2543829050292441
1741637580.0550685	210	0.2639999985694885	0.28399999856948854	0.28923579604968574
1741637643.0550928	211	0.2160000056028366	0.2360000056028366	0.22035624387208944
1741637768.572673	212	0.257999986410141	0.277999986410141	0.26808644025372713
1741637883.3275318	213	0.2339999973773956	0.2539999973773956	0.2609771383947898
1741637973.2798436	214	0.2599999904632568	0.2799999904632568	0.28383352251470295
1741638071.4618392	215	0.2720000147819519	0.2920000147819519	0.2854427717458876
1741638133.6246045	216	0.2800000011920929	0.3000000011920929	0.27654641835895405
1741638197.0955238	217	0.2540000081062317	0.2740000081062317	0.2724040238748489
1741638268.6839273	218	0.2479999959468841	0.2679999959468841	0.28304407943567417
1741638347.89422	219	0.257999986410141	0.277999986410141	0.27601489473410973
1741638410.25957	220	0.2759999930858612	0.2959999930858612	0.26710224471532945
1741638499.1327136	221	0.2720000147819519	0.2920000147819519	0.2732060749984198
1741638579.2423513	222	0.2720000147819519	0.2920000147819519	0.2900645620412507
1741638632.305332	223	0.2440000027418136	0.2640000027418136	0.24595174605162598
1741638729.2894104	224	0.2599999904632568	0.2799999904632568	0.2771538345312739
1741638790.8446596	225	0.2460000067949295	0.2660000067949295	0.27451372598826823
1741638871.188132	226	0.2720000147819519	0.2920000147819519	0.30706039998042695
1741638924.3944385	227	0.2599999904632568	0.2799999904632568	0.2728705629427827
1741639004.7428918	228	0.2840000092983246	0.3040000092983246	0.31456018776442785
1741639067.497631	229	0.2520000040531158	0.2720000040531158	0.2841037526468333
1741639121.3478255	230	0.2300000041723251	0.2500000041723251	0.2627406720866575
1741639201.5958693	231	0.2720000147819519	0.2920000147819519	0.27800489911677173
1741639290.1149814	232	0.2639999985694885	0.28399999856948854	0.3017133164406177
1741639357.655676	233	0.2460000067949295	0.2660000067949295	0.26621696785512927
1741639420.8023734	234	0.2639999985694885	0.28399999856948854	0.30396882762031985
1741639509.9969692	235	0.2639999985694885	0.28399999856948854	0.2809768668777289
1741639599.5583265	236	0.2840000092983246	0.3040000092983246	0.3102279664756371
1741639662.662064	237	0.2820000052452087	0.3020000052452087	0.3038042603474659
1741639724.9511518	238	0.2619999945163727	0.2819999945163727	0.2908270547013653
1741639788.2287755	239	0.2460000067949295	0.2660000067949295	0.24993189395802756
1741639842.1676145	240	0.2520000040531158	0.2720000040531158	0.26976034187257636
1741639904.439353	241	0.25	0.27	0.2668486228333
1741639993.051154	242	0.2939999997615814	0.31399999976158144	0.31737251761560237
1741640055.5986283	243	0.2619999945163727	0.2819999945163727	0.30148506569874706
1741640153.5875466	244	0.2939999997615814	0.31399999976158144	0.31395053820614566
1741640223.8870213	245	0.2879999876022339	0.3079999876022339	0.3180460202126701
1741640277.1467636	246	0.2660000026226043	0.28600000262260433	0.31312007167509676
1741640356.6038027	247	0.2800000011920929	0.3000000011920929	0.2738720417314801
1741640400.8998623	248	0.270000010728836	0.290000010728836	0.296251376038566
1741640472.351272	249	0.2720000147819519	0.2920000147819519	0.27989913370937336
1741640543.8249583	250	0.2939999997615814	0.31399999976158144	0.3328534629061304
1741640623.9061422	251	0.2739999890327453	0.2939999890327453	0.3198301635548162
1741640703.9649374	252	0.2800000011920929	0.3000000011920929	0.3022598430437103
1741640766.9304116	253	0.277999997138977	0.297999997138977	0.28751058336732344
1741640838.1947622	254	0.2820000052452087	0.3020000052452087	0.289175554002535
1741640936.0934932	255	0.257999986410141	0.277999986410141	0.2775117781555588
1741641025.1880178	256	0.2800000011920929	0.3000000011920929	0.30595904071734426
1741641078.8650744	257	0.2399999946355819	0.2599999946355819	0.2611540858174331
1741641141.520063	258	0.2820000052452087	0.3020000052452087	0.2962016674779003
1741641203.5468578	259	0.2540000081062317	0.2740000081062317	0.27180042293888007
1741641292.4138613	260	0.2720000147819519	0.2920000147819519	0.28370088945079897
1741641381.2766893	261	0.2460000067949295	0.2660000067949295	0.2810284546906382
1741641435.661188	262	0.2619999945163727	0.2819999945163727	0.28065212013730934
1741641498.7763062	263	0.2540000081062317	0.2740000081062317	0.271400407238057
1741641543.424315	264	0.2479999959468841	0.2679999959468841	0.2582960970577503
1741641605.3066728	265	0.257999986410141	0.277999986410141	0.2508355008617259
1741641667.3543084	266	0.2879999876022339	0.3079999876022339	0.30366859446558825
1741641711.8594542	267	0.2460000067949295	0.2660000067949295	0.27498271338208397
1741641800.300473	268	0.2540000081062317	0.2740000081062317	0.2751605758444126
1741641880.133038	269	0.2879999876022339	0.3079999876022339	0.2778836246332669
1741641976.9515927	270	0.2980000078678131	0.31800000786781313	0.3020936276966956
1741642056.487124	271	0.270000010728836	0.290000010728836	0.2947712287917718
1741642144.9041903	272	0.2960000038146972	0.31600000381469723	0.3197904473249166
1741642216.7486408	273	0.2980000078678131	0.31800000786781313	0.31577667199839293
1741642305.5819347	274	0.2899999916553497	0.3099999916553497	0.3326254905840972
1741642376.500033	275	0.2919999957084656	0.3119999957084656	0.3167374097322182
1741642430.3092122	276	0.2460000067949295	0.2660000067949295	0.27313747290877577
1741642510.684459	277	0.2879999876022339	0.3079999876022339	0.31737572339419906
1741642573.0757737	278	0.277999997138977	0.297999997138977	0.3030605272676571
1741642636.4880228	279	0.2660000026226043	0.28600000262260433	0.2942891985810593
1741642691.3648386	280	0.3039999902248382	0.3239999902248382	0.33318310542675184
1741642788.9983578	281	0.277999997138977	0.297999997138977	0.27852817512030215
1741642878.0374076	282	0.2739999890327453	0.2939999890327453	0.31385436511214565
1741642932.0244715	283	0.2540000081062317	0.2740000081062317	0.29519112634580924
1741643020.353461	284	0.2960000038146972	0.31600000381469723	0.31250563737911596
1741643127.8101296	285	0.2899999916553497	0.3099999916553497	0.31497300393779876
1741643234.610098	286	0.2939999997615814	0.31399999976158144	0.3027620558526969
1741643323.447795	287	0.2800000011920929	0.3000000011920929	0.29176565031702195
1741643376.732812	288	0.2660000026226043	0.28600000262260433	0.2736146614428359
1741643413.4979308	289	0.2540000081062317	0.2740000081062317	0.28303155628082877
1741643502.311418	290	0.2680000066757202	0.28800000667572023	0.28437707392229106
1741643573.3180227	291	0.2440000027418136	0.2640000027418136	0.26720587143072233
1741643654.5302854	292	0.2759999930858612	0.2959999930858612	0.30767406659944996
1741643725.9907954	293	0.2619999945163727	0.2819999945163727	0.27606437303902287
1741643788.7729468	294	0.2840000092983246	0.3040000092983246	0.3153728538319912
1741643825.2328768	295	0.2399999946355819	0.2599999946355819	0.27404088343378363
1741643870.018145	296	0.2619999945163727	0.2819999945163727	0.29579118232396956
1741643976.8817294	297	0.2960000038146972	0.31600000381469723	0.2843789777210708
1741644039.2280118	298	0.3240000009536743	0.34400000095367433	0.3557823337705995
1741644119.7734387	299	0.3100000023841858	0.3300000023841858	0.343861669536281
