# Supplementary material for: Achieving consistency in FedSAM using local adaptive distillation on sports image classification
Source: PLoS One. 2025 Oct 17;20(10):e0333210. doi: 10.1371/journal.pone.0333210 (PMC12533856; doi:10.1371/journal.pone.0333210)
Supplement: S1 File — All figures (Figs 1–9) and Tables (Table 1–8) are sequentially numbered in the supplementary files. (ZIP) [file pone.0333210.s001.zip › Support-Information-only-datasets/Original experimental data/sport100/0.8/P1/Fedspeed.csv]

Wall time	Step	Value
1718032714.8117704	0	0.0
1718032748.29414	1	0.0
1718032778.960359	2	0.0
1718032806.969426	3	0.0013122116335525374
1718032835.093457	4	0.01811055619242034
1718032866.863325	5	0.036505400711549646
1718032895.6791337	6	0.0734109216229195
1718032925.3166811	7	0.11023440091382294
1718032954.3364258	8	0.13924146621426747
1718032985.6394453	9	0.16371297785591132
1718033015.245998	10	0.1972709317249577
1718033045.6333103	11	0.21375985316010454
1718033077.6918702	12	0.23020618243885335
1718033110.9414034	13	0.25551616621150997
1718033142.0314877	14	0.26091018074727984
1718033174.9239955	15	0.2881392656729504
1718033206.0400715	16	0.28144823349963877
1718033239.203719	17	0.2970401709582675
1718033270.1418529	18	0.31111978769338644
1718033301.697783	19	0.3223658252179421
1718033329.706854	20	0.32071681502062416
1718033356.5792823	21	0.33033393740302813
1718033387.4054472	22	0.3380275426685971
1718033421.9294367	23	0.3472297294023397
1718033450.9911675	24	0.36190914479268776
1718033482.2652063	25	0.36187655422642273
1718033512.4465692	26	0.3601894207336182
1718033539.5699177	27	0.36729483098193244
1718033569.2964354	28	0.3715228239060899
1718033600.1505945	29	0.3885564020530089
1718033630.513911	30	0.39540819601502447
1718033662.255797	31	0.39754786455144675
1718033692.1722465	32	0.3979177857669097
1718033719.708461	33	0.40281467962604883
1718033752.063146	34	0.3973879098514479
1718033783.0972435	35	0.40004320703202234
1718033812.2339528	36	0.4126211038218252
1718033842.6142623	37	0.4156174824538737
1718033870.1005	38	0.416368296075701
1718033898.9492948	39	0.4139392325402715
1718033932.173699	40	0.42892071582178887
1718033962.462496	41	0.43335190788982364
1718033995.6719017	42	0.42995733655743
1718034025.1145115	43	0.4309135872440312
1718034056.4175262	44	0.43660027713826366
1718034088.0204508	45	0.44558075063172986
1718034123.4881344	46	0.4463580165982109
1718034151.517197	47	0.44226928018228934
1718034184.2277644	48	0.4527247167211996
1718034212.6197107	49	0.44414884271967475
1718034241.060643	50	0.459827689312869
1718034271.355974	51	0.4628239458083842
1718034300.3547258	52	0.4543384038007359
1718034328.572727	53	0.4712158211971383
1718034357.37254	54	0.4615589130875035
1718034385.9434328	55	0.4531362817317746
1718034415.9978454	56	0.46756826077907726
1718034446.2781832	57	0.456012381594075
1718034477.3922594	58	0.4722405966464465
1718034504.6815922	59	0.4635877677481079
1718034533.1117396	60	0.46262050020749734
1718034565.0075667	61	0.4750716382737478
1718034594.510161	62	0.47181970359834347
1718034623.7647936	63	0.4638941292113854
1718034655.7336311	64	0.4835721066756676
1718034688.7070155	65	0.48522675405542653
1718034723.1840074	66	0.48571953583698113
1718034752.2227457	67	0.48282822182818896
1718034786.291879	68	0.49655294301123226
1718034816.1393626	69	0.4905249557001219
1718034847.064596	70	0.4932465985496652
1718034875.2955766	71	0.4931955594825847
1718034906.2147274	72	0.489681370921393
1718034935.9562306	73	0.5013472367252104
1718034969.994373	74	0.49751207901185657
1718035000.460663	75	0.49993660433700393
1718035032.977289	76	0.5012399928340779
1718035064.4572446	77	0.5049293846649565
1718035095.849234	78	0.5090938418971247
1718035124.2541735	79	0.5040802785349873
1718035153.4558644	80	0.5014470617058515
1718035184.9838085	81	0.5012337786220775
1718035216.4637656	82	0.5173846788607239
1718035248.0117006	83	0.5139196294770284
1718035279.1627705	84	0.5212517302340718
1718035310.3208315	85	0.5245872225412103
1718035339.486527	86	0.5092374043218939
1718035370.4086635	87	0.5211401671236183
1718035402.3834674	88	0.5155379025881031
1718035433.7484615	89	0.5262668085946087
1718035462.2643712	90	0.534168956527756
1718035493.528409	91	0.5272751052378506
1718035523.5538204	92	0.5143755926480682
1718035553.9961112	93	0.534169395297578
1718035584.599353	94	0.5335506096558382
1718035613.7500565	95	0.5234740102722901
1718035643.7284985	96	0.5194405769264535
1718035674.0288346	97	0.532772702507313
1718035704.966959	98	0.5332193496560836
1718035734.690483	99	0.5244166107694372
1718035764.9338348	100	0.5312902093180842
1718035795.4350722	101	0.5468247222797119
1718035824.1919336	102	0.5409738889716239
1718035854.7541904	103	0.532872502817704
1718035886.5220673	104	0.5332258374473805
1718035916.3365452	105	0.5407054882111244
1718035944.279632	106	0.5489867227379374
1718035973.4733212	107	0.534217216981309
1718036007.0196211	108	0.5505188520171647
1718036034.8127568	109	0.5431680694010301
1718036067.853219	110	0.5367098305228041
1718036101.068627	111	0.5453456297939193
1718036136.4133544	112	0.5429479007345084
1718036165.3441322	113	0.548909230905032
1718036194.7877345	114	0.5575863224909317
1718036225.5213394	115	0.5401022175702046
1718036253.6733055	116	0.5352597901301288
1718036284.3307276	117	0.5552718767912476
1718036316.623428	118	0.5483071998630271
1718036351.5632913	119	0.5588811500776708
1718036384.0199373	120	0.5594979403199667
1718036414.9180827	121	0.5693055806162072
1718036446.6639538	122	0.5461668750452583
1718036472.5576942	123	0.5427473468134743
1718036504.224596	124	0.5612949553509418
1718036533.8841376	125	0.5570764159774679
1718036564.5623505	126	0.5502525003156366
1718036592.6843846	127	0.5605644562557627
1718036621.4402094	128	0.5591233208003541
1718036654.3472023	129	0.5661695129984772
1718036686.024369	130	0.5618063625814116
1718036712.612883	131	0.5702717482238029
1718036744.703661	132	0.5689404228883492
1718036776.521495	133	0.5586040442421737
1718036810.237756	134	0.557794602276281
1718036838.3707702	135	0.5646865161623124
1718036869.6667917	136	0.5673972032327442
1718036903.044144	137	0.5540275169389435
1718036933.56041	138	0.5744215228278038
1718036963.8007674	139	0.572775872719182
1718036995.3457046	140	0.5619855449883433
1718037026.6317248	141	0.5679167911506552
1718037057.1799834	142	0.5561278799996462
1718037089.880565	143	0.560609002658825
1718037121.675701	144	0.5675714121864781
1718037154.0756814	145	0.5594515864505626
1718037181.3719718	146	0.5598873368480521
1718037218.9209962	147	0.568609338597733
1718037248.2186506	148	0.5570350515459973
1718037280.750276	149	0.5687292369488854
1718037311.2685432	150	0.5731230684296065
1718037341.4479167	151	0.5658370825545852
1718037370.0897906	152	0.5615961478147775
1718037401.3948033	153	0.5564065383969026
1718037431.7051296	154	0.5776589529520015
1718037463.1071155	155	0.5653904268167925
1718037495.0549257	156	0.5758025525652137
1718037528.0393708	157	0.5770968956086215
1718037555.257733	158	0.5953376120777013
1718037584.2804663	159	0.5794342833297278
1718037611.6087542	160	0.5849428134374297
1718037638.3702176	161	0.5612872278090835
1718037664.4129095	162	0.5684948056032989
1718037695.3170578	163	0.5536786223563586
1718037724.6197212	164	0.5854755867130313
1718037755.4268868	165	0.5900150105117848
1718037783.257008	166	0.5780603230175391
1718037809.4876406	167	0.565528815624119
1718037839.2941318	168	0.5724566072157905
1718037871.556848	169	0.5699860107682975
1718037900.4146378	170	0.5715382470532473
1718037932.5736449	171	0.5712307213528092
1718037964.6564102	172	0.5774747669763717
1718037991.3179088	173	0.5850712608746237
1718038024.866208	174	0.5743729709665787
1718038056.4671254	175	0.5638785190275698
1718038083.7404535	176	0.5668237765687317
1718038112.913123	177	0.5668690207560705
1718038148.2788432	178	0.5655419785810961
1718038175.5811372	179	0.5757238053428757
1718038205.8574817	180	0.5785272315809681
1718038235.1871295	181	0.5616618624099199
1718038265.722386	182	0.5640830140803561
1718038296.350617	183	0.5766776930965348
1718038325.5842974	184	0.5878236996284181
1718038355.3557985	185	0.5696486671620284
1718038387.1906474	186	0.568114307157923
1718038418.9055324	187	0.5839452194033862
1718038450.5394435	188	0.5725211420461649
1718038479.6301615	189	0.5553364104041251
1718038510.0624557	190	0.5774924274369126
1718038543.0349398	191	0.5590615914580961
1718038571.142974	192	0.5833340689529215
1718038601.71023	193	0.567914730507336
1718038633.1921835	194	0.5758849812088201
1718038664.007357	195	0.5816127712024765
1718038695.012467	196	0.5937022566329461
1718038722.3367534	197	0.6044681927895954
1718038752.127257	198	0.572538189976273
1718038782.8564746	199	0.5796596919892508
1718038810.9704833	200	0.5915622038753066
1718038841.807658	201	0.5801939904704903
1718038867.527445	202	0.5671139575177017
1718038894.0349965	203	0.5888499529553657
1718038924.8741586	204	0.5787730522344128
1718038953.5370164	205	0.5869276694066332
1718038982.0989091	206	0.5688101269080679
1718039012.0013387	207	0.5717011794517664
1718039043.416346	208	0.5740474461983959
1718039073.20485	209	0.5793586613231819
1718039106.9430895	210	0.5861591728558461
1718039135.351025	211	0.5747044700362482
1718039167.1338904	212	0.5775514667773796
1718039198.980737	213	0.5824688295089919
1718039229.118118	214	0.5557318101299855
1718039261.5187852	215	0.5879073711409853
1718039289.021034	216	0.5803679958508451
1718039316.7211795	217	0.5807483359098385
1718039349.445746	218	0.596028416425818
1718039377.8346865	219	0.5867160425135601
1718039403.6794462	220	0.5849478942479777
1718039432.9121218	221	0.5897370896468624
1718039461.007162	222	0.6027544714046903
1718039490.7056909	223	0.5741452145451343
1718039520.0473285	224	0.572815486409895
1718039550.5446222	225	0.5684669355856014
1718039581.6686757	226	0.5767605564666503
1718039613.3005865	227	0.6018105251070888
1718039643.8888311	228	0.5844260862109625
1718039672.589677	229	0.5881766566995601
1718039704.8813794	230	0.5695337700977078
1718039737.1570833	231	0.5910871826025635
1718039763.4746912	232	0.5866336482167315
1718039797.117965	233	0.5799368209037041
1718039824.392262	234	0.5723691648848066
1718039855.2444324	235	0.5881202451185548
1718039885.351822	236	0.581869700515514
1718039914.31159	237	0.5964230568864036
1718039949.0944877	238	0.5842909166911022
1718039975.7809758	239	0.5750460903295092
1718040002.6933937	240	0.5998072691068367
1718040032.8327813	241	0.611110496561676
1718040068.254482	242	0.5770456084015253
1718040096.0496247	243	0.5846884343161483
1718040130.207724	244	0.5922165536678191
1718040160.270035	245	0.5922858911972783
1718040189.2947786	246	0.5960428497271665
1718040218.5764349	247	0.585286379943726
1718040248.276961	248	0.596033999484133
1718040279.5559845	249	0.5798484623086717
1718040308.7396796	250	0.5855906065826297
1718040339.2129626	251	0.60135834460944
1718040367.7218657	252	0.5817675588834176
1718040396.277756	253	0.5952674456111562
1718040426.8330142	254	0.5969397626650662
1718040454.2712731	255	0.5845694200862966
1718040483.7138689	256	0.5876607304165484
1718040514.6559994	257	0.5972044667797246
1718040542.9869678	258	0.5821866224732286
1718040570.1602986	259	0.5843269357052778
1718040602.248063	260	0.6008634585499546
1718040634.322838	261	0.5890105315292274
1718040664.259287	262	0.5780107593815816
1718040696.0041635	263	0.5977767766904903
1718040726.1865337	264	0.6072516264280398
1718040757.1576605	265	0.6098045304235155
1718040787.3200483	266	0.5900986090595831
1718040814.6193306	267	0.606399221272906
1718040844.8246946	268	0.6138153727084011
1718040872.6438224	269	0.5923975070327843
1718040906.633983	270	0.5919663910960868
1718040934.9269617	271	0.5886842349334214
1718040964.8084304	272	0.5840956626009991
1718040995.7485645	273	0.58000886188763
1718041030.347494	274	0.5974555264117616
1718041058.6075113	275	0.5864703210520097
1718041088.3280315	276	0.5876821112741423
1718041118.422438	277	0.5807667380029166
1718041145.5047965	278	0.5749471929198472
1718041173.4818747	279	0.6011161838875405
1718041203.4893062	280	0.5923075401919906
1718041236.2038686	281	0.572293254201942
1718041266.0393522	282	0.5943452929300246
1718041297.2763965	283	0.5989270376467183
1718041329.6015396	284	0.5785743222857684
1718041358.1254413	285	0.6050366170036658
1718041391.8206968	286	0.5966848679889512
1718041421.556213	287	0.6048272536739027
1718041451.1977558	288	0.6001461543552165
1718041485.9356794	289	0.580261180689831
1718041513.286953	290	0.5960428807302618
1718041541.190056	291	0.6025073256941412
1718041573.052895	292	0.5849735331266802
1718041603.5961533	293	0.6011153120744235
1718041634.8971648	294	0.5959147485580855
1718041664.435744	295	0.5735800934839203
1718041695.5008364	296	0.5883268875126104
1718041728.7372377	297	0.5742100664808891
1718041761.4947884	298	0.5743200104066608
1718041791.3572645	299	0.5764149301422317
1718041817.9137948	300	0.5992285563876617
1718041843.0797703	301	0.5683582363509155
1718041870.7039587	302	0.615747366382392
1718041902.5338094	303	0.6161152039567839
1718041931.3506162	304	0.6081651086719828
1718041959.670581	305	0.5959607076470363
1718041991.3554792	306	0.6030477020675242
1718042018.4438343	307	0.5928389194272526
1718042053.5756412	308	0.588968448944572
1718042078.0218356	309	0.5850106178405488
1718042107.0225902	310	0.6055477447600148
1718042135.6844478	311	0.5898776173445318
1718042168.679932	312	0.5781762178833927
1718042197.336781	313	0.5900362445690539
1718042227.333217	314	0.5855114208163423
1718042256.216005	315	0.5903565376710237
1718042284.9268568	316	0.5839559260185275
1718042312.194151	317	0.5844400312934201
1718042341.173394	318	0.5976226149504692
1718042369.3906024	319	0.5854015065193269
1718042398.7162542	320	0.5958389854982973
1718042430.671061	321	0.606716576360022
1718042461.0103903	322	0.5963380348355021
1718042494.479706	323	0.6021922275293937
1718042524.1522455	324	0.5976289748564596
1718042550.842735	325	0.6004081480844147
1718042579.0397425	326	0.5879663515167359
1718042609.1711383	327	0.5876275902776451
1718042636.1385298	328	0.6036047931533456
1718042663.7609246	329	0.5944410059023923
1718042691.820974	330	0.618061723256482
1718042718.894514	331	0.5895245558802701
1718042750.8178308	332	0.6122987836111154
1718042783.950758	333	0.577147682053406
1718042814.7089508	334	0.6150295510055397
1718042843.9786136	335	0.5874764797908607
1718042868.824684	336	0.6114376518961196
1718042895.5101738	337	0.589662534347742
1718042923.6502025	338	0.6104238736191197
1718042954.8942342	339	0.5974768302509188
1718042983.089244	340	0.5848297194387538
1718043010.1776066	341	0.6007722869098592
1718043039.1743534	342	0.6115232497006934
1718043066.611607	343	0.589162145000104
1718043095.4084177	344	0.5868968329607652
1718043124.6720932	345	0.6415102356422525
1718043148.826548	346	0.5900738224874879
1718043174.2476754	347	0.5921947989990571
1718043204.231789	348	0.5881220309083303
1718043229.5681508	349	0.5884538296800909
1718043256.307624	350	0.5950567954689551
1718043288.0814874	351	0.6143975329688544
1718043317.8459928	352	0.5727201436793311
1718043343.305894	353	0.6077106206256876
1718043376.455301	354	0.6035900399303739
1718043403.6186452	355	0.5893735997071453
1718043430.3791013	356	0.6052687728579887
1718043457.0615923	357	0.6125348269021074
1718043485.887402	358	0.611298420655974
1718043512.693853	359	0.604937590585063
1718043543.549013	360	0.6014929771648253
1718043571.7998211	361	0.6004937846323413
1718043602.9828744	362	0.5910241788737126
1718043633.3611915	363	0.5976948418087398
1718043663.631532	364	0.5895880869569019
1718043691.2826395	365	0.5843130141969382
1718043722.7046728	366	0.6149191577845657
1718043752.459381	367	0.5919405192023814
1718043784.9053457	368	0.5792268521920407
1718043812.1426592	369	0.5931798518037145
1718043841.3993244	370	0.5874209753276176
1718043869.8402646	371	0.5852016691408755
1718043901.343474	372	0.5921869390399848
1718043931.1339912	373	0.583914681299487
1718043959.4849348	374	0.5985520496700774
1718043986.9394794	375	0.5700081300075309
1718044015.42405	376	0.5972250765694969
1718044047.0863068	377	0.592424355389898
1718044078.7092042	378	0.5899119098639957
1718044107.9648683	379	0.5950377943788588
1718044136.530078	380	0.5930791699945586
1718044162.5008123	381	0.5827891763528722
1718044188.9653687	382	0.6009521867927448
1718044216.1017148	383	0.5819141488324815
1718044246.2311025	384	0.5886535197495093
1718044275.6257274	385	0.5824180982095999
1718044305.212293	386	0.6005242376040902
1718044334.0161052	387	0.5992035641856625
1718044364.1284983	388	0.5691577989190397
1718044393.2342198	389	0.5866899770035091
1718044421.8181007	390	0.6023014677351431
1718044450.6259146	391	0.6036448001678301
1718044480.519379	392	0.5951069009069468
1718044511.8123984	393	0.602221205572979
1718044542.0197637	394	0.589692003690883
1718044571.147499	395	0.5864198584312357
1718044600.173216	396	0.5817413708915917
1718044628.8960593	397	0.5886490425989298
1718044656.9011223	398	0.5852315813427605
1718044683.8665226	399	0.5906154147344395
1718044713.3175063	400	0.5587909582600683
1718044745.6481843	401	0.5766242512878414
1718044773.1913972	402	0.6002101455193375
1718044803.3657775	403	0.6040219589627578
1718044832.053624	404	0.6021085675353414
1718044861.458249	405	0.6156825123621696
1718044890.361043	406	0.5972223404452999
1718044914.4513478	407	0.611881922990071
1718044938.8415723	408	0.5856148905359214
1718044968.2651873	409	0.5822505394776823
1718044998.5245442	410	0.6115098990995945
1718045028.1600778	411	0.60079887539018
1718045053.1401148	412	0.5907261022497263
1718045083.5604088	413	0.5799167212680197
1718045110.9096868	414	0.5927695635036015
1718045140.6911876	415	0.6056356344630797
1718045172.3460948	416	0.6013410983736028
1718045199.1125598	417	0.5901421311678164
1718045227.7114463	418	0.5973499388302408
1718045254.432911	419	0.5905225568589276
1718045285.5532088	420	0.5981177053543388
1718045313.4885476	421	0.59151569689175
1718045339.296317	422	0.6097310319784978
1718045366.114764	423	0.5772755898406683
1718045393.267238	424	0.5890689163620345
1718045418.721123	425	0.5906450873201246
1718045442.0971456	426	0.6102711128165118
1718045475.9213538	427	0.6262665950433423
1718045504.1654482	428	0.6045528547890334
1718045532.88053	429	0.5984532608014663
1718045560.022872	430	0.6035583132629362
1718045590.0892923	431	0.5901974339198126
1718045617.589513	432	0.6141282349579541
1718045646.6624424	433	0.6230447703453773
1718045678.6693852	434	0.6062517442147383
1718045709.0816731	435	0.6040814343648118
1718045735.7231803	436	0.6288675236167385
1718045763.6742823	437	0.6054785596606722
1718045796.4478192	438	0.6176032044327074
1718045825.520537	439	0.6151517637887735
1718045853.7472067	440	0.6059862357118414
1718045886.783696	441	0.5935745081527656
1718045916.061335	442	0.5884024448160851
1718045945.9989738	443	0.6245387271872271
1718045974.0566566	444	0.5975849395332604
1718046003.542288	445	0.5920593927068031
1718046031.5773458	446	0.5950203521374935
1718046058.8756392	447	0.6045683797931467
1718046085.5011475	448	0.5916785865422263
1718046115.4975748	449	0.6159168715436966
1718046140.4666162	450	0.5971844629102564
1718046167.659505	451	0.5901786733002243
1718046199.389616	452	0.5992470879373116
1718046231.2564654	453	0.57894350120605
1718046257.9099607	454	0.6054760056699857
1718046289.697814	455	0.5941625557737011
1718046320.212082	456	0.6020023158053375
1718046352.2760258	457	0.6150882003708705
1718046378.2767298	458	0.5966857693201073
1718046409.4387348	459	0.5889571668014472
1718046439.1203425	460	0.6026585653429912
1718046467.8931663	461	0.586999756692974
1718046493.525162	462	0.5737834932024213
1718046524.0296276	463	0.5874677937527579
1718046553.6381834	464	0.5771032947848832
1718046582.4459944	465	0.6010967898318526
1718046614.2838464	466	0.6123641463801761
1718046645.0950165	467	0.5949545801376656
1718046675.9391787	468	0.5817812682240524
1718046705.0858848	469	0.60167909063941
1718046737.511543	470	0.6145926658698594
1718046766.0624452	471	0.5938940193116307
1718046796.3148708	472	0.6158221277567589
1718046825.3186183	473	0.5924921792522662
1718046854.614897	474	0.6259727362930141
1718046882.5895455	475	0.5923223091094365
1718046913.415728	476	0.6089248571565304
1718046939.3934262	477	0.5969833692884249
1718046969.7327795	478	0.6060810553468775
1718046999.37332	479	0.593936071037663
1718047027.5933597	480	0.6074901437246907
1718047055.8413458	481	0.5822455660221793
1718047085.275961	482	0.5981971150717424
1718047115.8112175	483	0.5823299970700782
1718047140.7822542	484	0.5960860798703361
1718047171.0426157	485	0.6085506230723118
1718047199.1606386	486	0.6124316738789684
1718047230.7093782	487	0.6059454112330294
1718047262.137231	488	0.5869414511732003
1718047285.6957226	489	0.6066080539874168
1718047312.9750264	490	0.6094075683760531
1718047340.7271671	491	0.5785689109481681
1718047366.9308083	492	0.602929930557084
1718047396.0527213	493	0.5927359627510038
1718047421.592574	494	0.5607657159997157
1718047447.3463745	495	0.5951708621850126
1718047474.778599	496	0.6038035835791485
1718047505.2218928	497	0.6092800765545674
1718047534.309612	498	0.6091971487589267
1718047562.9337566	499	0.5750207445154499
1718047588.9850123	500	0.6061082909816258
1718047620.2971094	501	0.5875860734543347
1718047648.678127	502	0.5897265429718568
1718047678.472762	503	0.614289407694343
1718047705.425171	504	0.5950443162891232
1718047736.2233443	505	0.6249919603609971
1718047765.3411038	506	0.6046435296226683
1718047794.131172	507	0.5929600559166344
1718047823.055945	508	0.582565857249568
1718047852.7394783	509	0.6069541910834256
1718047882.6259446	510	0.6215299887302138
1718047914.3988109	511	0.6065662021517418
1718047942.682793	512	0.6094624457514173
1718047970.9947636	513	0.6188322130813022
1718048004.474085	514	0.5857265034218793
1718048031.7173748	515	0.598761506321751
1718048059.5715015	516	0.6103528338767575
1718048090.085338	517	0.57818254598724
1718048122.218097	518	0.6137154959602231
1718048147.9451108	519	0.6008528275952745
1718048179.9159107	520	0.6194632439184202
1718048207.49712	521	0.5929508489443647
1718048235.8690803	522	0.6218323673784264
1718048264.4170845	523	0.6032555061460798
1718048295.7609372	524	0.5979135505266288
1718048320.4890468	525	0.6211511009277725
1718048351.3357828	526	0.5942084232562891
1718048377.6124022	527	0.6094850910195005
1718048407.2749436	528	0.6121338573847444
1718048439.3097246	529	0.6097250612148313
1718048465.8752546	530	0.5967919608347393
1718048492.949619	531	0.5975795610319219
1718048521.2915804	532	0.6175840394123887
1718048547.932083	533	0.622527268602239
1718048574.8454993	534	0.623748287148219
1718048601.187094	535	0.6134309100624058
1718048628.0305402	536	0.5831265340685087
1718048651.7699635	537	0.6216269383207168
1718048676.1531887	538	0.5908019628737653
1718048704.7290692	539	0.5864954947120747
1718048732.891088	540	0.594418371168842
1718048761.4399874	541	0.5954495168414713
1718048789.506051	542	0.602373300161898
1718048815.2998044	543	0.6347960209401082
1718048841.5954185	544	0.636484405876778
1718048866.6854196	545	0.6032493383505417
1718048893.8947358	546	0.6354075897707284
1718048921.103076	547	0.5930599609482639
1718048949.7719212	548	0.5911997151197199
1718048978.6364765	549	0.620224492931924
1718049010.4176457	550	0.621900334636509
1718049037.0467927	551	0.6104259923098383
1718049067.7611718	552	0.5770254364905312
1718049095.091032	553	0.6340754602883623
1718049126.0671492	554	0.587723396466158
1718049157.0762646	555	0.5972049490759433
1718049185.4742022	556	0.6245354839357958
1718049212.4635892	557	0.6124274731200502
1718049243.0908196	558	0.6285392203574285
1718049271.843426	559	0.5949845954492238
1718049297.9535248	560	0.593781085784521
1718049325.3118098	561	0.6147317957466341
1718049354.256578	562	0.5787739150333193
1718049383.9025364	563	0.6187961733725373
1718049414.4178026	564	0.6233246390709543
1718049439.2988646	565	0.6089203148611537
1718049464.7957337	566	0.6012645358893646
1718049492.7968054	567	0.6122153179687086
1718049520.9718192	568	0.5883263069619784
1718049553.5364342	569	0.6266371579938383
1718049582.9780557	570	0.6390630757373218
1718049612.6652076	571	0.6056099660325938
1718049639.3866825	572	0.5681375409192803
1718049671.7183678	573	0.6041162053190876
1718049697.1982574	574	0.6078347016933403
1718049725.1733563	575	0.6079310725261077
1718049752.6046045	576	0.6126866038177211
1718049780.1058364	577	0.6031825396836721
1718049804.9209318	578	0.5915098501648429
1718049833.6107776	579	0.5735506487378695
1718049861.023029	580	0.5878872146511085
1718049893.570684	581	0.5971050024553598
1718049920.227186	582	0.6187039858709941
1718049951.3262644	583	0.5926139848033304
1718049981.9445157	584	0.6475852270077027
1718050009.0038707	585	0.592072903893993
1718050036.375141	586	0.6023924367751156
1718050063.8333838	587	0.6112660775411226
1718050092.5803988	588	0.5968953202601198
1718050121.6414645	589	0.6143122992047165
1718050152.2608786	590	0.6188437449670887
1718050179.5533557	591	0.61337097002209
1718050206.2858286	592	0.6015812232242865
1718050237.9267373	593	0.5876705422275597
1718050266.0767598	594	0.5956976907911969
1718050293.656099	595	0.637719323078098
1718050320.7406716	596	0.6035604543051982
1718050348.8157165	597	0.6187445300193432
1718050378.2649724	598	0.6027828397452024
1718050406.7137134	599	0.6046483338699218
1718050439.2262242	600	0.6076982241738821
1718050470.5847104	601	0.6070777261182347
1718050499.5559957	602	0.6122510985145441
1718050531.2079034	603	0.5993553144409967
1718050561.7621586	604	0.5991503991679683
1718050587.1580648	605	0.6328958738653789
1718050610.9674656	606	0.6081320159077287
1718050644.2578487	607	0.5960865956120709
1718050671.904025	608	0.5971974752530032
1718050698.82144	609	0.5842759858384732
1718050724.3363066	610	0.622037851418414
1718050754.3702855	611	0.603739975104258
1718050782.11244	612	0.5880567898643704
1718050810.2292066	613	0.6032433047997391
1718050836.4578364	614	0.6056633230893244
1718050865.1556883	615	0.6446371636743222
1718050897.4653888	616	0.6086587825294735
1718050925.4304628	617	0.6233893849083197
1718050955.4109027	618	0.617100691954388
1718050986.246065	619	0.6047401185798159
1718051011.6609602	620	0.5847511894963843
1718051039.242159	621	0.6210219136658888
1718051069.9393816	622	0.612197745085589
1718051097.7875028	623	0.6208197359842581
1718051127.226097	624	0.6345235392555445
1718051158.9329858	625	0.5926766381184784
1718051187.1329925	626	0.5945373193447661
1718051216.2537024	627	0.6159842097934731
1718051245.3784218	628	0.6261592123104381
1718051275.3677156	629	0.60575500311057
1718051309.8977065	630	0.6093450130938385
1718051337.4619155	631	0.5936677376708711
1718051365.6238284	632	0.6378690817599126
1718051394.9753032	633	0.5800501938995103
1718051425.9944117	634	0.5994756851325482
1718051454.2138145	635	0.5977641596540361
1718051480.4264543	636	0.6139308488055675
1718051507.332868	637	0.6053082315950987
1718051530.8983538	638	0.6192581845370063
1718051559.139321	639	0.6047514504670105
1718051586.6907935	640	0.5988167515530992
1718051614.5669048	641	0.6185099213764421
1718051644.4883585	642	0.6042509912483723
1718051671.0568836	643	0.5982648732882617
1718051698.8040347	644	0.6147910689463065
1718051731.7435296	645	0.6104456723562245
1718051757.3943472	646	0.6179415406779742
1718051789.645067	647	0.5899894971091773
1718051827.290047	648	0.579921062766026
1718051856.0858383	649	0.6105008868730283
1718051888.7574515	650	0.6096126061518589
1718051917.0044434	651	0.6175950473767869
1718051943.1683109	652	0.6188209569514961
1718051971.8673797	653	0.6358005160490225
1718051999.3829143	654	0.5991149638913069
1718052026.5325012	655	0.6072334950629334
1718052058.1654131	656	0.599754802623517
1718052086.08554	657	0.571010384710991
1718052114.7403886	658	0.6093744331917987
1718052140.3214934	659	0.5942055618800464
1718052167.897963	660	0.627988395391836
1718052196.528833	661	0.6110398387952098
1718052224.559898	662	0.6059407466735249
1718052249.6095383	663	0.6157510183956291
1718052276.422984	664	0.6079499360263121
1718052303.26742	665	0.6297630755310067
1718052333.1778803	666	0.6119964653465948
1718052356.824339	667	0.6069836572794394
1718052383.1019616	668	0.5978059101581651
1718052412.1609497	669	0.5778640232721902
1718052440.5000532	670	0.5956600949711538
1718052465.5584576	671	0.6309234313606016
1718052494.466471	672	0.6136591435287369
1718052519.6166737	673	0.6076749559042856
1718052548.4186122	674	0.5985411056407465
1718052576.04298	675	0.5860106155681317
1718052603.5026703	676	0.5939820747116158
1718052632.8793032	677	0.6065483890483172
1718052662.9330745	678	0.6381044184185386
1718052693.714903	679	0.5962397075081037
1718052720.4403653	680	0.5769336108596884
1718052748.2904797	681	0.5866345437868119
1718052777.8260603	682	0.610268074468322
1718052807.914462	683	0.6253993204218272
1718052833.1014297	684	0.5922441878342022
1718052860.4297123	685	0.5848413086758518
1718052888.8146644	686	0.5902929128063688
1718052918.533194	687	0.6120610246662379
1718052946.6482134	688	0.6140629268845789
1718052974.3899293	689	0.6198283403754179
1718053004.0884557	690	0.5959213012294861
1718053031.8576035	691	0.6147560373611609
1718053059.7966902	692	0.6100256041984089
1718053088.9753864	693	0.6220375594028598
1718053111.8960843	694	0.6249397815897345
1718053140.6793494	695	0.5952321465061154
1718053168.8164277	696	0.5892493964175572
1718053195.1310244	697	0.589089642981462
1718053222.6273415	698	0.5938334627267062
1718053251.6442804	699	0.5732578721286337
1718053280.109211	700	0.6243883965595678
1718053309.4770346	701	0.6195821316223105
1718053340.572343	702	0.6268627863108239
1718053371.0356293	703	0.6363696377251512
1718053398.6688166	704	0.6093592243203005
1718053427.2696984	705	0.6291100893681812
1718053457.2621288	706	0.571260297630865
1718053482.9429364	707	0.616340122940093
1718053513.367237	708	0.6202982376993602
1718053541.941141	709	0.580726305632748
1718053570.166119	710	0.6045576929265416
1718053601.1022508	711	0.6039917222117536
1718053634.4068384	712	0.6160071150741911
1718053663.0743332	713	0.6029660678183991
1718053692.807855	714	0.6129488461421555
1718053719.5085068	715	0.5961048993918323
1718053749.4792354	716	0.6134689472317771
1718053777.9911408	717	0.6324526789553521
1718053803.5979755	718	0.6293160495600483
1718053832.1878598	719	0.5921514535317124
1718053861.8004136	720	0.5951030857173861
1718053894.681924	721	0.5841679753118587
1718053925.0892286	722	0.5950889957166295
1718053951.394847	723	0.5987732479570624
1718053977.654703	724	0.5747698994898783
1718054000.2186584	725	0.6251433107873662
1718054028.871524	726	0.5809430203158986
1718054055.295095	727	0.605572476279055
1718054081.1378517	728	0.6180878929217145
1718054108.501789	729	0.6158080456747033
1718054136.5052078	730	0.6126471551243912
1718054161.828128	731	0.6264018629453978
1718054187.9930012	732	0.5864645862330098
1718054216.928035	733	0.5945332224979107
1718054245.643685	734	0.6164060475418076
1718054274.1461322	735	0.6024764304063203
1718054301.6692348	736	0.6095841263782009
1718054331.8486912	737	0.553880443464574
1718054360.1656594	738	0.6100670389295039
1718054388.7387702	739	0.5911580583483512
1718054416.8241158	740	0.6213364987135941
1718054444.1627924	741	0.5857098253312286
1718054473.6143997	742	0.6109171809252762
1718054506.6528678	743	0.5933475310143783
1718054537.5784132	744	0.6154889397299868
1718054562.5854566	745	0.579847263452009
1718054589.1459644	746	0.6143560290772851
1718054618.6145704	747	0.5789319268571668
1718054646.6947565	748	0.5938037686956527
1718054681.094692	749	0.5854724725176697
1718054710.0324633	750	0.5600975019787678
1718054738.128501	751	0.5707038346461146
1718054770.5514412	752	0.6007859196126902
1718054800.3761404	753	0.5768815788415341
1718054827.3617108	754	0.6138495654417633
1718054855.8717854	755	0.6367539308324318
1718054885.0184786	756	0.5743651482019583
1718054915.9796038	757	0.587654961486866
1718054944.1686077	758	0.5976407076193836
1718054972.0848014	759	0.6165838988595076
1718055000.4679945	760	0.6137982814424332
1718055029.2418132	761	0.6033040687284543
1718055055.2387226	762	0.6210515065780081
1718055080.882685	763	0.605606332150155
1718055110.77915	764	0.6319234582364508
1718055136.6958797	765	0.5641187799451327
1718055163.7702482	766	0.6098233918476437
1718055197.440508	767	0.617186712333837
1718055230.7968676	768	0.5846932782370793
1718055260.2164874	769	0.6278779966612863
1718055290.859711	770	0.5976894434388828
1718055318.887781	771	0.5577041153514203
1718055350.3602684	772	0.5832732885962368
1718055380.3690014	773	0.5844379587843787
1718055405.9788363	774	0.600860942290732
1718055433.9869032	775	0.6249192962046175
1718055462.7587235	776	0.6115756754034973
1718055491.4235845	777	0.6097879022820064
1718055517.9898963	778	0.6251336549308255
1718055547.0608974	779	0.640036708352479
1718055577.677127	780	0.6229898947918885
1718055606.31399	781	0.5682924461379709
1718055632.685582	782	0.6113298751562847
1718055660.0408545	783	0.5852210088831741
1718055687.4411228	784	0.5784274058512406
1718055721.2493303	785	0.606405969996869
1718055747.6001005	786	0.5899152636238498
1718055778.013913	787	0.6148082756458801
1718055803.3691776	788	0.589725780469571
1718055829.3748806	789	0.5975118132909799
1718055858.254673	790	0.6216832554058215
1718055886.0018184	791	0.6456578291858504
1718055912.721302	792	0.6145184578933319
1718055938.097232	793	0.6249619433397363
1718055966.2822154	794	0.5670967066168989
1718055994.2962828	795	0.5965596780670379
1718056020.9127936	796	0.6062171901615918
1718056047.9981575	797	0.5874120819803121
1718056078.4144533	798	0.6008080251339405
1718056107.8880548	799	0.5919621833285061
1718056140.7595725	800	0.6151131251751207
1718056168.4847262	801	0.5811091581158582
1718056196.8656726	802	0.5909690711878467
1718056220.88701	803	0.5966818445054547
1718056245.0555165	804	0.5984860631688197
1718056274.4007926	805	0.6432998397479885
1718056305.7110016	806	0.588296042273297
1718056332.6943967	807	0.6137703490416485
1718056359.9257092	808	0.5917615996264349
1718056386.293305	809	0.5832890646070076
1718056416.2387495	810	0.6197462957327037
1718056446.171207	811	0.6157861529581519
1718056471.737049	812	0.5990921577645254
1718056503.1620295	813	0.6022093823847732
1718056529.854482	814	0.6073714821621439
1718056556.8099215	815	0.5932874787348563
1718056585.547751	816	0.5751323429591342
1718056613.94482	817	0.5800281067773269
1718056640.6647406	818	0.5873030705036995
1718056668.8547738	819	0.6622860172397179
1718056697.8690846	820	0.6381981763236689
1718056728.656268	821	0.6142805432246551
1718056755.923571	822	0.6462506263365805
1718056782.9932349	823	0.5818977683192529
1718056811.1535013	824	0.607923988836466
1718056841.6890006	825	0.5563561973879325
1718056868.862572	826	0.613062397377382
1718056899.3751936	827	0.585624049484119
1718056927.1003432	828	0.5822670051247397
1718056954.3246722	829	0.6326075551654656
1718056979.783556	830	0.6188990157717192
1718057006.679962	831	0.6238596760227882
1718057034.9929297	832	0.5877101851363874
1718057064.9303887	833	0.6380626470545924
1718057094.5939202	834	0.6088392949315186
1718057122.729948	835	0.6103936600398051
1718057149.2324953	836	0.6235869473443539
1718057177.6815772	837	0.6197766150649376
1718057206.6802852	838	0.6187583488363485
1718057240.0539234	839	0.6168866104795218
1718057267.615131	840	0.6580795761807365
1718057296.9918666	841	0.6227259685697437
1718057324.3901258	842	0.624031326682241
1718057353.1009765	843	0.614831286936118
1718057382.508588	844	0.6146714915509245
1718057409.5959485	845	0.5977215740916286
1718057444.6403527	846	0.6023915610373235
1718057477.7624671	847	0.639580978477371
1718057509.0604882	848	0.6252732214914607
1718057538.2301772	849	0.5736798852444505
1718057570.1319027	850	0.5839319268086771
1718057602.5845478	851	0.5898471132745554
1718057629.0921082	852	0.543330461653276
1718057656.16846	853	0.6102894814314316
1718057683.2918105	854	0.6068419487171708
1718057711.5288005	855	0.5804674317073805
1718057735.4921565	856	0.5900088302447749
1718057760.9730315	857	0.6031346985729916
1718057788.1603618	858	0.6344354045038548
1718057814.9128313	859	0.5952741039391887
1718057841.2754216	860	0.6128016942130238
1718057871.154888	861	0.5664294591050144
1718057898.9220362	862	0.560059113600345
1718057924.8758073	863	0.5776008108798378
1718057952.2900603	864	0.5845678160517216
1718057978.5626822	865	0.5796623943868645
1718058006.3318276	866	0.5750207521946619
1718058039.6836507	867	0.6001511527035115
1718058070.8677092	868	0.5860271672313876
1718058098.5978646	869	0.6152019307240609
1718058127.9015205	870	0.6049841780400271
1718058155.938877	871	0.6359150200162502
1718058186.199253	872	0.610497218687135
1718058212.802744	873	0.6237767117612129
1718058241.110909	874	0.6171654010902508
1718058269.4148033	875	0.6218391613535281
1718058297.2990258	876	0.6092626424897948
1718058327.932614	877	0.5831081815109792
1718058357.6131456	878	0.5701236026571346
1718058387.8076715	879	0.6122799744644472
1718058416.964573	880	0.6243237356937342
1718058448.0266492	881	0.5858812318354445
1718058479.467637	882	0.5812821752000068
1718058510.3357782	883	0.6144810712258271
1718058538.5577784	884	0.5904081914786685
1718058568.5244598	885	0.5664923066845913
1718058598.4607844	886	0.5854250028248864
1718058624.4544966	887	0.5520844377870829
1718058656.065436	888	0.600449976456683
1718058684.3346112	889	0.5967011681347559
1718058713.2645562	890	0.567194023524653
1718058740.5494144	891	0.5729799288997912
1718058767.0909517	892	0.6192184424159429
1718058796.4135969	893	0.6220892826396605
1718058825.7372444	894	0.5922692196441954
1718058857.296182	895	0.5883733480742737
1718058887.4625764	896	0.5974454317979965
1718058914.1440673	897	0.5719293965092003
1718058940.1377776	898	0.5663172211408884
1718058966.3514166	899	0.6143605495416973
1718058992.8999505	900	0.6335656656862391
1718059018.856666	901	0.6016543366479136
1718059051.7331796	902	0.5857163622676927
1718059081.8568892	903	0.5900074798172565
1718059108.3485923	904	0.5862236987250659
1718059139.3698273	905	0.5735576199110586
1718059164.2129035	906	0.5836492254790664
1718059193.7465043	907	0.6069406632541697
1718059221.964485	908	0.5876451796831266
1718059250.7503088	909	0.5899469079945115
1718059278.684394	910	0.6116087597860013
1718059304.429184	911	0.5669524133842606
1718059332.5792077	912	0.5539952223198741
1718059361.0701172	913	0.6015761150990026
1718059386.1220946	914	0.6135363717251238
1718059413.9586992	915	0.6234634563438818
1718059444.643911	916	0.590631284395574
1718059469.635942	917	0.6382808179635786
1718059499.9762912	918	0.5815560453785895
1718059530.8928018	919	0.5666142819819598
1718059562.229402	920	0.6063652624930753
1718059588.7138038	921	0.5985284851813096
1718059616.5900896	922	0.5877570725918768
1718059647.613527	923	0.6080388404705975
1718059675.8545277	924	0.5767200007603945
1718059704.611323	925	0.6061691228687862
1718059730.4990587	926	0.5933011050985819
1718059756.7696767	927	0.5886643674023736
1718059787.038023	928	0.6041476226274074
1718059814.8231623	929	0.6176639093705427
1718059845.7942915	930	0.5889931597902135
1718059875.0279636	931	0.6013931938873041
1718059907.3155982	932	0.5911313711895771
1718059932.676378	933	0.6068507667852223
1718059961.6451387	934	0.6093962951214272
1718059986.3714583	935	0.6490160352829364
1718060015.499257	936	0.596737954531587
1718060045.1567986	937	0.6297897993990966
1718060075.9819667	938	0.6248304761298118
1718060102.8933854	939	0.5929476644523045
1718060130.3176386	940	0.6038907413942401
1718060161.8981636	941	0.6231142940714519
1718060191.7349002	942	0.5828289927057667
1718060216.7649145	943	0.585088679267606
1718060246.5644095	944	0.6069890243482752
1718060279.8697855	945	0.6109297230785646
1718060307.445995	946	0.602202355830864
1718060340.2125442	947	0.6099207216824102
1718060367.182951	948	0.5618790679189446
1718060397.2410934	949	0.6119700417839419
1718060425.9539328	950	0.6508104042183176
1718060457.0819917	951	0.6024806443897905
1718060485.4319608	952	0.5910969897076958
1718060514.642646	953	0.6566630641881923
1718060545.8636842	954	0.6213395902998541
1718060574.8244498	955	0.5863994992911777
1718060601.2190292	956	0.6051061047825136
1718060630.5006888	957	0.5294835247231224
1718060661.057945	958	0.5969722214120461
1718060690.4951158	959	0.5817955984854731
1718060717.1607895	960	0.6032984891924598
1718060746.0356982	961	0.6232960492800774
1718060772.5092506	962	0.6051036032368916
1718060803.1134987	963	0.6489858954533586
1718060833.629293	964	0.6336323431529753
1718060861.620355	965	0.6278662431180964
1718060890.5551214	966	0.5572693716949205
1718060923.0047762	967	0.6301779120629388
1718060954.718657	968	0.6279478756417655
1718060983.7943888	969	0.6178269805869301
1718061014.1037214	970	0.5982897932325805
1718061044.8059285	971	0.624443308774816
1718061070.9945743	972	0.5867889183159549
1718061097.4651291	973	0.5651173640784317
1718061126.362917	974	0.6002557180014935
1718061152.104706	975	0.5833073508882953
1718061181.7992334	976	0.6067244248404324
1718061211.4737704	977	0.5817580980464873
1718061242.0430236	978	0.5658391351625082
1718061271.3246818	979	0.5926517731906136
1718061303.4334376	980	0.6209161600009653
1718061327.906636	981	0.5974834043970715
1718061358.373594	982	0.6423676312244807
1718061386.4046538	983	0.5776075313986996
1718061418.5064151	984	0.6288823394334735
1718061447.020331	985	0.6497076448037515
1718061477.2966611	986	0.5930099958100888
1718061505.0219631	987	0.6088956006327189
1718061534.9504137	988	0.5760967512629137
1718061561.2560282	989	0.5669871748815144
1718061593.7206712	990	0.6277915135282739
1718061620.6240983	991	0.5593355137383799
1718061648.5371904	992	0.5746794708477355
1718061675.514583	993	0.5695987628859076
1718061703.9865017	994	0.6306419097215334
1718061735.2145476	995	0.5894715636186085
1718061763.502523	996	0.5630790165639732
1718061789.71516	997	0.5923786040798882
1718061819.0778005	998	0.6262064389644951
1718061844.9935277	999	0.627334666434012
