# Supplementary material for: Achieving consistency in FedSAM using local adaptive distillation on sports image classification
Source: PLoS One. 2025 Oct 17;20(10):e0333210. doi: 10.1371/journal.pone.0333210 (PMC12533856; doi:10.1371/journal.pone.0333210)
Supplement: S1 File — All figures (Figs 1–9) and Tables (Table 1–8) are sequentially numbered in the supplementary files. (ZIP) [file pone.0333210.s001.zip › Support-Information-only-datasets/Original experimental data/sport100/0.8/P1/Scaffold.csv]

Wall time	Step	Value
1742181002.6736069	0	0.009999999776482582
1742181091.300343	1	0.009999999776482582
1742181178.5445795	2	0.01600000075995922
1742181265.688133	3	0.026000000536441803
1742181333.5038557	4	0.024000000208616257
1742181415.771559	5	0.035999998450279236
1742181483.5414963	6	0.035999998450279236
1742181560.8811111	7	0.04399999976158142
1742181638.8405054	8	0.03999999910593033
1742181721.9410644	9	0.04800000041723251
1742181803.954121	10	0.0560000017285347
1742181881.6109314	11	0.057999998331069946
1742181954.0203137	12	0.0820000022649765
1742182031.233884	13	0.10000000149011612
1742182108.6757474	14	0.11800000071525574
1742182186.006782	15	0.12800000607967377
1742182278.5752623	16	0.1420000046491623
1742182361.2346447	17	0.14399999380111694
1742182433.7289038	18	0.1679999977350235
1742182517.8781734	19	0.18199999630451202
1742182577.1218023	20	0.17000000178813934
1742182640.6472766	21	0.20800000429153442
1742182701.2597313	22	0.20600000023841858
1742182758.0136852	23	0.23000000417232513
1742182814.4107983	24	0.22200000286102295
1742182882.1354368	25	0.24799999594688416
1742182946.660776	26	0.2639999985694885
1742182995.8768342	27	0.25600001215934753
1742183049.0000222	28	0.24400000274181366
1742183112.2369828	29	0.2639999985694885
1742183189.7067037	30	0.2680000066757202
1742183267.0906286	31	0.2800000011920929
1742183344.4794328	32	0.30000001192092896
1742183417.1830764	33	0.28600001335144043
1742183493.743257	34	0.31200000643730164
1742183574.206464	35	0.30799999833106995
1742183654.7680728	36	0.31200000643730164
1742183736.2413282	37	0.328000009059906
1742183816.4671838	38	0.34200000762939453
1742183877.554685	39	0.34200000762939453
1742183959.3033624	40	0.35199999809265137
1742184053.8297255	41	0.35600000619888306
1742184131.0705297	42	0.36000001430511475
1742184208.3549633	43	0.3580000102519989
1742184280.976174	44	0.36000001430511475
1742184358.1868525	45	0.3659999966621399
1742184435.4553874	46	0.36399999260902405
1742184522.1598258	47	0.4000000059604645
1742184609.0706139	48	0.4020000100135803
1742184676.7908828	49	0.3720000088214874
1742184754.1071248	50	0.37599998712539673
1742184845.0300534	51	0.38999998569488525
1742184899.9398577	52	0.4059999883174896
1742184962.2748342	53	0.39800000190734863
1742185021.2887301	54	0.41200000047683716
1742185073.0025	55	0.414000004529953
1742185124.9145305	56	0.40799999237060547
1742185184.037569	57	0.4320000112056732
1742185246.6429734	58	0.4259999990463257
1742185312.8786573	59	0.41200000047683716
1742185379.3671267	60	0.4320000112056732
1742185430.896289	61	0.44999998807907104
1742185490.1607363	62	0.421999990940094
1742185557.3112998	63	0.4259999990463257
1742185631.6603098	64	0.4480000138282776
1742185701.5049195	65	0.4259999990463257
1742185767.924337	66	0.4300000071525574
1742185830.5032632	67	0.44600000977516174
1742185885.668228	68	0.44600000977516174
1742185955.4596303	69	0.4480000138282776
1742186014.1056223	70	0.4659999907016754
1742186065.5947292	71	0.4560000002384186
1742186135.6427464	72	0.4620000123977661
1742186202.8203812	73	0.48399999737739563
1742186264.268134	74	0.46799999475479126
1742186326.1728435	75	0.47999998927116394
1742186369.8107185	76	0.47600001096725464
1742186439.9109242	77	0.47999998927116394
1742186494.3590403	78	0.4819999933242798
1742186559.5555387	79	0.47600001096725464
1742186615.9866514	80	0.46799999475479126
1742186678.4148722	81	0.47200000286102295
1742186733.5526266	82	0.4880000054836273
1742186793.1362758	83	0.48399999737739563
1742186848.8380306	84	0.4959999918937683
1742186915.3932319	85	0.49399998784065247
1742186975.6313434	86	0.48399999737739563
1742187031.5633204	87	0.47600001096725464
1742187092.034006	88	0.4959999918937683
1742187160.183542	89	0.492000013589859
1742187223.676589	90	0.49799999594688416
1742187286.2991147	91	0.4860000014305115
1742187338.0416532	92	0.5019999742507935
1742187400.5481048	93	0.5120000243186951
1742187463.158247	94	0.4860000014305115
1742187514.8323777	95	0.5099999904632568
1742187573.7957976	96	0.5040000081062317
1742187629.1800873	97	0.4880000054836273
1742187692.7957988	98	0.515999972820282
1742187746.7371562	99	0.4959999918937683
1742187802.4615192	100	0.4860000014305115
1742187868.0709648	101	0.5059999823570251
1742187935.5300975	102	0.5059999823570251
1742187995.0347376	103	0.515999972820282
1742188056.7361467	104	0.5059999823570251
1742188124.148554	105	0.5059999823570251
1742188174.0270772	106	0.5139999985694885
1742188241.6740236	107	0.5239999890327454
1742188308.9405854	108	0.5180000066757202
1742188371.2507753	109	0.5040000081062317
1742188440.8679173	110	0.515999972820282
1742188506.9046323	111	0.5080000162124634
1742188554.7700815	112	0.5080000162124634
1742188606.1948087	113	0.527999997138977
1742188668.5309064	114	0.5040000081062317
1742188730.8905768	115	0.5059999823570251
1742188789.660806	116	0.515999972820282
1742188844.7407317	117	0.5260000228881836
1742188888.898357	118	0.5180000066757202
1742188954.8795447	119	0.5180000066757202
1742189010.0210562	120	0.5
1742189065.089856	121	0.527999997138977
1742189134.7814736	122	0.5260000228881836
1742189204.4343286	123	0.5320000052452087
1742189270.394024	124	0.5220000147819519
1742189332.7804096	125	0.5199999809265137
1742189395.0660818	126	0.527999997138977
1742189461.0558896	127	0.5379999876022339
1742189526.8833954	128	0.5199999809265137
1742189585.6045406	129	0.5199999809265137
1742189644.2405353	130	0.5239999890327454
1742189710.1489248	131	0.5139999985694885
1742189757.9666936	132	0.5220000147819519
1742189820.215537	133	0.5120000243186951
1742189871.6028235	134	0.5419999957084656
1742189930.377504	135	0.527999997138977
1742190003.663185	136	0.5320000052452087
1742190058.6665447	137	0.5379999876022339
1742190106.4696808	138	0.5419999957084656
1742190168.8220398	139	0.5419999957084656
1742190227.5141861	140	0.5540000200271606
1742190293.4641135	141	0.5239999890327454
1742190348.575975	142	0.5260000228881836
1742190414.5610318	143	0.5320000052452087
1742190477.0172577	144	0.5299999713897705
1742190543.0234246	145	0.5419999957084656
1742190605.44587	146	0.5299999713897705
1742190668.566934	147	0.5479999780654907
1742190731.8522942	148	0.5260000228881836
1742190765.1174884	149	0.5299999713897705
1742190820.3716686	150	0.5299999713897705
1742190872.0366216	151	0.5260000228881836
1742190938.1701694	152	0.5099999904632568
1742191008.8344092	153	0.5419999957084656
1742191053.342279	154	0.5479999780654907
1742191116.0650084	155	0.5379999876022339
1742191182.2349608	156	0.5339999794960022
1742191245.3113182	157	0.5239999890327454
1742191297.7283497	158	0.5220000147819519
1742191360.3216403	159	0.5320000052452087
1742191419.1031275	160	0.5320000052452087
1742191478.4368794	161	0.5239999890327454
1742191530.8761842	162	0.527999997138977
1742191582.6034214	163	0.5320000052452087
1742191645.2793896	164	0.5379999876022339
1742191682.4328153	165	0.5400000214576721
1742191741.763409	166	0.5440000295639038
1742191789.882262	167	0.527999997138977
1742191841.555583	168	0.5419999957084656
1742191904.9837806	169	0.5460000038146973
1742191968.773134	170	0.5440000295639038
1742192031.8234375	171	0.5519999861717224
1742192101.7607746	172	0.550000011920929
1742192168.060257	173	0.5680000185966492
1742192223.7490246	174	0.5360000133514404
1742192282.7107887	175	0.5400000214576721
1742192334.3474247	176	0.5680000185966492
1742192407.744225	177	0.5460000038146973
1742192459.24035	178	0.5519999861717224
1742192507.076702	179	0.5479999780654907
1742192573.1103945	180	0.5299999713897705
1742192632.6518219	181	0.5640000104904175
1742192693.1881526	182	0.5680000185966492
1742192745.2652154	183	0.5419999957084656
1742192807.9480429	184	0.5540000200271606
1742192870.5090294	185	0.5580000281333923
1742192929.341664	186	0.5600000023841858
1742192996.9097168	187	0.550000011920929
1742193057.1216397	188	0.5519999861717224
1742193112.4367683	189	0.5559999942779541
1742193167.6015856	190	0.550000011920929
1742193222.8586178	191	0.5559999942779541
1742193285.255392	192	0.5600000023841858
1742193344.1276083	193	0.5720000267028809
1742193407.9356816	194	0.5640000104904175
1742193477.7393308	195	0.578000009059906
1742193541.06112	196	0.5519999861717224
1742193607.0472422	197	0.5540000200271606
1742193669.428446	198	0.5580000281333923
1742193720.939253	199	0.550000011920929
1742193765.1240196	200	0.5540000200271606
1742193824.0667846	201	0.5540000200271606
1742193872.251671	202	0.5580000281333923
1742193931.4243155	203	0.5379999876022339
1742193986.4446042	204	0.5299999713897705
1742194041.5192807	205	0.5559999942779541
1742194108.2076404	206	0.5640000104904175
1742194171.1633265	207	0.5559999942779541
1742194227.142002	208	0.5640000104904175
1742194282.529624	209	0.5519999861717224
1742194334.0886476	210	0.5680000185966492
1742194389.2807791	211	0.5659999847412109
1742194444.6619592	212	0.5460000038146973
1742194503.643497	213	0.5600000023841858
1742194566.294397	214	0.5640000104904175
1742194632.4402578	215	0.5559999942779541
1742194695.0608523	216	0.5619999766349792
1742194768.7368832	217	0.5740000009536743
1742194835.055851	218	0.5820000171661377
1742194890.5202742	219	0.5820000171661377
1742194949.4200592	220	0.5659999847412109
1742195015.614625	221	0.5699999928474426
1742195078.3384397	222	0.5619999766349792
1742195119.047572	223	0.5640000104904175
1742195181.722265	224	0.5640000104904175
1742195229.8153088	225	0.5640000104904175
1742195292.277938	226	0.5820000171661377
1742195343.884367	227	0.5759999752044678
1742195406.4532194	228	0.5799999833106995
1742195468.9190753	229	0.5680000185966492
1742195524.3542717	230	0.5640000104904175
1742195583.3147168	231	0.5920000076293945
1742195652.7271948	232	0.5759999752044678
1742195703.1829352	233	0.5680000185966492
1742195762.0345361	234	0.5799999833106995
1742195819.791487	235	0.5720000267028809
1742195875.3285713	236	0.5659999847412109
1742195935.0882285	237	0.5740000009536743
1742195975.0430236	238	0.5640000104904175
1742196036.7404308	239	0.5680000185966492
1742196096.3977644	240	0.5759999752044678
1742196154.0933788	241	0.578000009059906
1742196220.5161295	242	0.5659999847412109
1742196279.367741	243	0.5740000009536743
1742196341.699966	244	0.5740000009536743
1742196389.5044756	245	0.5860000252723694
1742196448.2350605	246	0.5720000267028809
1742196503.3989842	247	0.5740000009536743
1742196565.870417	248	0.578000009059906
1742196628.3541613	249	0.5720000267028809
1742196694.3464108	250	0.5839999914169312
1742196745.8903525	251	0.5920000076293945
1742196804.6210394	252	0.5839999914169312
1742196870.488036	253	0.5619999766349792
1742196932.8634362	254	0.5820000171661377
1742197002.5570908	255	0.593999981880188
1742197068.5923417	256	0.578000009059906
1742197120.0174634	257	0.5740000009536743
1742197182.5170639	258	0.5799999833106995
1742197237.6971564	259	0.5979999899864197
1742197300.1160202	260	0.5799999833106995
1742197362.6184766	261	0.5820000171661377
1742197421.490013	262	0.5820000171661377
1742197473.090333	263	0.5839999914169312
1742197531.8758738	264	0.5920000076293945
1742197594.3334389	265	0.5899999737739563
1742197649.5139487	266	0.5879999995231628
1742197697.4073343	267	0.5759999752044678
1742197763.4922626	268	0.5759999752044678
1742197818.6299536	269	0.5820000171661377
1742197877.4209719	270	0.5979999899864197
1742197948.7754889	271	0.5699999928474426
1742198004.183845	272	0.5759999752044678
1742198063.2698975	273	0.5899999737739563
1742198125.9303222	274	0.5640000104904175
1742198170.364288	275	0.5799999833106995
1742198218.4323473	276	0.5720000267028809
1742198288.5560598	277	0.5839999914169312
1742198350.6321316	278	0.593999981880188
1742198408.697844	279	0.5820000171661377
1742198472.0060773	280	0.593999981880188
1742198545.491784	281	0.6100000143051147
1742198609.0014503	282	0.5860000252723694
1742198676.4643812	283	0.5979999899864197
1742198742.1012309	284	0.5899999737739563
1742198817.0537505	285	0.5960000157356262
1742198875.052109	286	0.5920000076293945
1742198940.0351434	287	0.5899999737739563
1742199006.0270996	288	0.5699999928474426
1742199061.0244288	289	0.5879999995231628
1742199126.951659	290	0.6000000238418579
1742199189.334275	291	0.6019999980926514
1742199248.0469208	292	0.6039999723434448
1742199306.8058007	293	0.5920000076293945
1742199369.2298257	294	0.5839999914169312
1742199428.124047	295	0.5899999737739563
1742199490.535828	296	0.5740000009536743
1742199549.383601	297	0.5799999833106995
1742199611.7838864	298	0.5979999899864197
1742199671.5964036	299	0.5960000157356262
