# Supplementary material for: Achieving consistency in FedSAM using local adaptive distillation on sports image classification
Source: PLoS One. 2025 Oct 17;20(10):e0333210. doi: 10.1371/journal.pone.0333210 (PMC12533856; doi:10.1371/journal.pone.0333210)
Supplement: S1 File — All figures (Figs 1–9) and Tables (Table 1–8) are sequentially numbered in the supplementary files. (ZIP) [file pone.0333210.s001.zip › Support-Information-only-datasets/Original experimental data/sport100/0.8/P2/A-FedSAM.csv]

Wall time	Step	Value	Shifted_Value	Shifted_Value_with_noise
1742366844.5301676	0	0.0140000004321336	0.0240000004321336	0.030611382705346
1742366977.2323587	1	0.0179999992251396	0.0279999992251396	0.027033762695991222
1742367071.1029267	2	0.0240000002086162	0.0340000002086162	0.033175186771049005
1742367164.9780066	3	0.0280000008642673	0.0380000008642673	0.039771211394965374
1742367259.187932	4	0.0359999984502792	0.0459999984502792	0.04800447222740993
1742367353.4538374	5	0.0419999994337558	0.0519999994337558	0.04897308618569911
1742367400.6501906	6	0.0419999994337558	0.0519999994337558	0.062235302008865435
1742367495.3494616	7	0.0439999997615814	0.0539999997615814	0.05342592221554644
1742367554.6408582	8	0.0540000014007091	0.06400000140070909	0.06550183158532925
1742367660.5170512	9	0.0740000009536743	0.0840000009536743	0.08549225433542303
1742367742.6549037	10	0.0700000002980232	0.08000000029802319	0.07651428548088846
1742367847.839985	11	0.0719999969005584	0.0819999969005584	0.08028537121814215
1742367941.5316155	12	0.0780000016093254	0.08800000160932539	0.08996080883451939
1742368047.401605	13	0.0920000001788139	0.1020000001788139	0.10002135500360639
1742368141.7169502	14	0.0939999967813491	0.1039999967813491	0.10315372804663438
1742368306.2438097	15	0.1080000028014183	0.1180000028014183	0.11731196949033884
1742368435.1095915	16	0.1299999952316284	0.1399999952316284	0.14620179003227846
1742368529.907051	17	0.1439999938011169	0.1539999938011169	0.15248253533483125
1742368612.602487	18	0.1360000073909759	0.1460000073909759	0.14312675953120657
1742368730.0599	19	0.1580000072717666	0.16800000727176662	0.16056603701407338
1742368824.9174893	20	0.1560000032186508	0.1660000032186508	0.17126438917271258
1742368954.0056791	21	0.19200000166893	0.20200000166893	0.20605724728295255
1742369060.6978092	22	0.19200000166893	0.20200000166893	0.2048401381808888
1742369166.3976293	23	0.2060000002384185	0.2160000002384185	0.2148747567803027
1742369260.8334744	24	0.2039999961853027	0.21399999618530272	0.2236558251246494
1742369355.0551734	25	0.2060000002384185	0.2160000002384185	0.228598523717243
1742369449.3709557	26	0.2179999947547912	0.2279999947547912	0.2241122915854463
1742369532.2415574	27	0.2419999986886978	0.25199999868869777	0.2616386341237992
1742369638.3928602	28	0.257999986410141	0.267999986410141	0.275142008331896
1742369709.2591825	29	0.2599999904632568	0.2699999904632568	0.28273877489550303
1742369815.2488875	30	0.2720000147819519	0.2820000147819519	0.2858057633716871
1742369944.7120671	31	0.2879999876022339	0.2979999876022339	0.29151818606125013
1742370003.9088492	32	0.3000000119209289	0.3100000119209289	0.3178526012587886
1742370098.056343	33	0.3199999928474426	0.32999999284744264	0.32602122750851564
1742370204.130047	34	0.3580000102519989	0.3680000102519989	0.369712147667289
1742370321.561509	35	0.3600000143051147	0.3700000143051147	0.36963777869482084
1742370450.7319782	36	0.3600000143051147	0.3700000143051147	0.382004392044155
1742370498.179461	37	0.3440000116825104	0.3540000116825104	0.36512720882137384
1742370568.9907594	38	0.4000000059604645	0.4100000059604645	0.4067053132741362
1742370593.207705	39	0.3479999899864197	0.3579999899864197	0.3679792225033815
1742370664.1137905	40	0.3600000143051147	0.3700000143051147	0.3709449237025748
1742370805.2843857	41	0.4320000112056732	0.4420000112056732	0.44366404686691574
1742370922.7500634	42	0.4320000112056732	0.4420000112056732	0.43572270233038457
1742371051.589442	43	0.4440000057220459	0.4540000057220459	0.4458977981860472
1742371133.8081262	44	0.4440000057220459	0.4540000057220459	0.45535837287606323
1742371216.205099	45	0.4620000123977661	0.4720000123977661	0.46849258384587983
1742371298.44712	46	0.4580000042915344	0.46800000429153443	0.47277315325453
1742371427.298952	47	0.4720000028610229	0.4820000028610229	0.47787057393542587
1742371533.0472713	48	0.4779999852180481	0.4879999852180481	0.4817039910037101
1742371615.4074526	49	0.5059999823570251	0.5159999823570252	0.5297828495143467
1742371732.3583727	50	0.5199999809265137	0.5299999809265137	0.5387337523190932
1742371872.7862527	51	0.5299999713897705	0.5399999713897705	0.5412859114701468
1742371932.2247648	52	0.4959999918937683	0.5059999918937683	0.49499817034358806
1742372037.9682405	53	0.5419999957084656	0.5519999957084656	0.5364582934238926
1742372132.1089406	54	0.5299999713897705	0.5399999713897705	0.5324458841599874
1742372226.1341186	55	0.5320000052452087	0.5420000052452087	0.5465697341822303
1742372331.9597554	56	0.550000011920929	0.560000011920929	0.5586146989490915
1742372414.0372393	57	0.5299999713897705	0.5399999713897705	0.5365731078526575
1742372531.8283184	58	0.5740000009536743	0.5840000009536743	0.5904053889104464
1742372649.4870403	59	0.5740000009536743	0.5840000009536743	0.5832304155480905
1742372790.202325	60	0.5640000104904175	0.5740000104904175	0.5827932955128952
1742372872.606181	61	0.5559999942779541	0.5659999942779541	0.5867166398691622
1742372966.335925	62	0.5659999847412109	0.575999984741211	0.5784618601703819
1742373048.3025768	63	0.5740000009536743	0.5840000009536743	0.5724516208619267
1742373176.47813	64	0.6060000061988831	0.6160000061988831	0.6137347068241247
1742373304.5883927	65	0.5820000171661377	0.5920000171661377	0.5903233343701374
1742373398.3139932	66	0.5799999833106995	0.5899999833106995	0.5894785782457828
1742373526.639516	67	0.5920000076293945	0.6020000076293945	0.5818414207060398
1742373608.9929214	68	0.5860000252723694	0.5960000252723694	0.5712880378539307
1742373725.770419	69	0.5979999899864197	0.6079999899864197	0.6033837542828027
1742373831.1170487	70	0.6100000143051147	0.6200000143051148	0.6186507134404933
1742373924.3404424	71	0.5920000076293945	0.6020000076293945	0.6033943474486464
1742373983.0565257	72	0.6060000061988831	0.6160000061988831	0.6215871318384358
1742374065.306756	73	0.6079999804496765	0.6179999804496765	0.627002901600749
1742374171.1342018	74	0.6240000128746033	0.6340000128746033	0.6462251364868361
1742374264.6053314	75	0.6019999980926514	0.6119999980926514	0.6292793708343412
1742374358.356627	76	0.6340000033378601	0.6440000033378601	0.6472189395919331
1742374440.1999314	77	0.6259999871253967	0.6359999871253967	0.6539564399049738
1742374498.971288	78	0.6079999804496765	0.6179999804496765	0.622623647214898
1742374592.1852756	79	0.6399999856948853	0.6499999856948853	0.6552560018263973
1742374709.1507924	80	0.6460000276565552	0.6560000276565552	0.667745088676958
1742374803.2465634	81	0.6639999747276306	0.6739999747276306	0.6745162639560713
1742374873.3315933	82	0.6520000100135803	0.6620000100135803	0.6628706933554718
1742374978.0178869	83	0.6480000019073486	0.6580000019073486	0.6613799029040383
1742375094.237616	84	0.6740000247955322	0.6840000247955322	0.6935618927879812
1742375210.4239278	85	0.6480000019073486	0.6580000019073486	0.651023283154348
1742375315.2893937	86	0.6499999761581421	0.6599999761581421	0.6600759098110932
1742375408.6478417	87	0.6740000247955322	0.6840000247955322	0.6865964364293565
1742375490.7363307	88	0.6600000262260437	0.6700000262260437	0.6632187930549193
1742375619.1319191	89	0.6880000233650208	0.6980000233650208	0.7014354614871076
1742375723.8925076	90	0.6700000166893005	0.6800000166893005	0.6818105035634647
1742375840.493578	91	0.6740000247955322	0.6840000247955322	0.6737771490863221
1742375887.6082122	92	0.656000018119812	0.666000018119812	0.6658978639672867
1742375934.564932	93	0.6660000085830688	0.6760000085830689	0.6512680389018861
1742376016.4553256	94	0.6679999828338623	0.6779999828338623	0.6689274419028666
1742376075.3197536	95	0.6620000004768372	0.6720000004768372	0.6654570519037688
1742376203.7278175	96	0.6700000166893005	0.6800000166893005	0.701684216904587
1742376343.5044525	97	0.6779999732971191	0.6879999732971191	0.6626669911627363
1742376437.01732	98	0.6880000233650208	0.6980000233650208	0.6811425631909602
1742376518.929301	99	0.6740000247955322	0.6840000247955322	0.6855619519611559
1742376635.7334795	100	0.6880000233650208	0.6980000233650208	0.7142928625623868
1742376740.8319764	101	0.6779999732971191	0.6879999732971191	0.6853310790373287
1742376858.0321708	102	0.6819999814033508	0.6919999814033508	0.6914969552819754
1742376939.8898735	103	0.6859999895095825	0.6959999895095825	0.6673693476884409
1742377033.1764016	104	0.6899999976158142	0.6999999976158142	0.6849748510931827
1742377149.911527	105	0.6779999732971191	0.6879999732971191	0.6978866958027167
1742377231.9603992	106	0.6959999799728394	0.7059999799728394	0.7360052811233024
1742377348.783249	107	0.6899999976158142	0.6999999976158142	0.7060286886327608
1742377442.1604557	108	0.6859999895095825	0.6959999895095825	0.7253066400959056
1742377524.194192	109	0.6800000071525574	0.6900000071525574	0.6832434161076915
1742377629.1347084	110	0.6959999799728394	0.7059999799728394	0.6887245711698614
1742377757.682607	111	0.6959999799728394	0.7059999799728394	0.7044925256019295
1742377862.4162092	112	0.6919999718666077	0.7019999718666077	0.691941302519492
1742377909.5783863	113	0.6660000085830688	0.6760000085830689	0.6785863445675612
1742378025.925184	114	0.6859999895095825	0.6959999895095825	0.7016881026032993
1742378096.203375	115	0.6899999976158142	0.6999999976158142	0.6964885660404297
1742378212.908426	116	0.6980000138282776	0.7080000138282776	0.7065299449432194
1742378306.3870802	117	0.7059999704360962	0.7159999704360962	0.726064274840163
1742378342.0988138	118	0.6800000071525574	0.6900000071525574	0.686701336018479
1742378447.0386217	119	0.6959999799728394	0.7059999799728394	0.7209385574921096
1742378505.805234	120	0.6980000138282776	0.7080000138282776	0.7122031458332871
1742378587.6509545	121	0.6959999799728394	0.7059999799728394	0.6978545065740946
1742378692.5941377	122	0.6980000138282776	0.7080000138282776	0.7112040022893209
1742378786.0041316	123	0.7039999961853027	0.7139999961853027	0.714915125285136
1742378891.1539264	124	0.6959999799728394	0.7059999799728394	0.7173101223305984
1742378984.4240007	125	0.7139999866485596	0.7239999866485596	0.7223786319001093
1742379089.0177596	126	0.6959999799728394	0.7059999799728394	0.6919426855812254
1742379182.0861466	127	0.7059999704360962	0.7159999704360962	0.7014053772039615
1742379309.724584	128	0.7179999947547913	0.7279999947547913	0.7365326822406106
1742379425.398286	129	0.7099999785423279	0.7199999785423279	0.7460543572799994
1742379530.3147078	130	0.7099999785423279	0.7199999785423279	0.7154101601889605
1742379646.5106587	131	0.7059999704360962	0.7159999704360962	0.7200804987461423
1742379739.644577	132	0.7139999866485596	0.7239999866485596	0.7423318150125994
1742379833.151844	133	0.7039999961853027	0.7139999961853027	0.7305124084814738
1742379926.8597012	134	0.6980000138282776	0.7080000138282776	0.7279253874056595
1742380043.462135	135	0.7139999866485596	0.7239999866485596	0.7329661933359474
1742380195.2790408	136	0.7039999961853027	0.7139999961853027	0.7430266636579602
1742380254.364077	137	0.7099999785423279	0.7199999785423279	0.7163473626575453
1742380360.1406822	138	0.7080000042915344	0.7180000042915344	0.7357762765169433
1742380488.468068	139	0.699999988079071	0.709999988079071	0.718212211400227
1742380628.245891	140	0.7200000286102295	0.7300000286102295	0.7401953877789053
1742380722.1303964	141	0.7139999866485596	0.7239999866485596	0.7096827937237337
1742380792.855953	142	0.699999988079071	0.709999988079071	0.7317122453863554
1742380929.702116	143	0.7059999704360962	0.7159999704360962	0.7250139218763193
1742381011.9849472	144	0.7080000042915344	0.7180000042915344	0.7054848757152463
1742381094.4876747	145	0.7400000095367432	0.7500000095367432	0.772887745702728
1742381200.0820992	146	0.7239999771118164	0.7339999771118164	0.7421197705286545
1742381306.3557696	147	0.7139999866485596	0.7239999866485596	0.7328368736957125
1742381423.9650426	148	0.7059999704360962	0.7159999704360962	0.7213001232676262
1742381471.279272	149	0.699999988079071	0.709999988079071	0.700448984133693
1742381565.6220486	150	0.7200000286102295	0.7300000286102295	0.7288522402992367
1742381613.141193	151	0.6940000057220459	0.7040000057220459	0.7055501715156736
1742381719.0576713	152	0.6959999799728394	0.7059999799728394	0.6891497431211999
1742381801.542285	153	0.7020000219345093	0.7120000219345093	0.7155415860598666
1742381837.4099982	154	0.6819999814033508	0.6919999814033508	0.6850673729580632
1742381908.669243	155	0.7179999947547913	0.7279999947547913	0.7360049671267946
1742382037.1178265	156	0.7120000123977661	0.7220000123977661	0.7151481918257543
1742382130.3247197	157	0.7179999947547913	0.7279999947547913	0.715702824168375
1742382234.682817	158	0.7260000109672546	0.7360000109672546	0.7239484533616672
1742382344.849338	159	0.7179999947547913	0.7279999947547913	0.7243729978612035
1742382446.4421096	160	0.7039999961853027	0.7139999961853027	0.6969386746927458
1742382520.9643018	161	0.6940000057220459	0.7040000057220459	0.6747330182332059
1742382585.1488676	162	0.7059999704360962	0.7159999704360962	0.7262875982626302
1742382649.227424	163	0.7020000219345093	0.7120000219345093	0.6987273069103916
1742382749.5753517	164	0.6959999799728394	0.7059999799728394	0.7163837182761102
1742382820.0087004	165	0.6959999799728394	0.7059999799728394	0.685330374785609
1742382913.7941692	166	0.7099999785423279	0.7199999785423279	0.7309672524585397
1742382984.5795748	167	0.7039999961853027	0.7139999961853027	0.7305795613258699
1742383008.6324112	168	0.7020000219345093	0.7120000219345093	0.7202988431477362
1742383125.7450247	169	0.7120000123977661	0.7220000123977661	0.7209091965060325
1742383219.837458	170	0.6959999799728394	0.7059999799728394	0.7281885824488213
1742383325.2561808	171	0.7120000123977661	0.7220000123977661	0.7439334881015807
1742383465.1340718	172	0.7239999771118164	0.7339999771118164	0.7267663381399025
1742383512.2957811	173	0.7039999961853027	0.7139999961853027	0.6945535287708798
1742383606.1901193	174	0.7099999785423279	0.7199999785423279	0.7188874770489896
1742383688.7161126	175	0.734000027179718	0.744000027179718	0.7592902443318772
1742383817.8799698	176	0.7260000109672546	0.7360000109672546	0.7509441796736184
1742383876.999823	177	0.6959999799728394	0.7059999799728394	0.7042315045664729
1742383982.3050232	178	0.699999988079071	0.709999988079071	0.7163396148527794
1742384029.9000926	179	0.7120000123977661	0.7220000123977661	0.7333431923232748
1742384147.278243	180	0.7059999704360962	0.7159999704360962	0.7161686195745848
1742384252.760874	181	0.7099999785423279	0.7199999785423279	0.7074023865034016
1742384335.0011785	182	0.7160000205039978	0.7260000205039978	0.7030106479879674
1742384429.1276252	183	0.6980000138282776	0.7080000138282776	0.7328720845857416
1742384523.0833	184	0.7139999866485596	0.7239999866485596	0.7089723900643845
1742384640.931244	185	0.7239999771118164	0.7339999771118164	0.7721171931565741
1742384722.7179203	186	0.7360000014305115	0.7460000014305115	0.7655130629490864
1742384792.839888	187	0.7160000205039978	0.7260000205039978	0.744485953861137
1742384886.8826263	188	0.7239999771118164	0.7339999771118164	0.7515058544633876
1742384968.9973836	189	0.7120000123977661	0.7220000123977661	0.706800639841232
1742384993.063139	190	0.6480000019073486	0.6580000019073486	0.6665466731495874
1742385132.631342	191	0.7179999947547913	0.7279999947547913	0.7479941240767297
1742385249.2280476	192	0.7200000286102295	0.7300000286102295	0.7228063393524571
1742385354.7617807	193	0.7300000190734863	0.7400000190734863	0.7245221566655758
1742385424.937085	194	0.7120000123977661	0.7220000123977661	0.7563822875524773
1742385564.9791243	195	0.7260000109672546	0.7360000109672546	0.7580758484082581
1742385623.7994182	196	0.734000027179718	0.744000027179718	0.7480811957080269
1742385680.573051	197	0.7300000190734863	0.7400000190734863	0.7388216201060775
1742385786.9177222	198	0.734000027179718	0.744000027179718	0.7310948738220706
1742385857.028541	199	0.7039999961853027	0.7139999961853027	0.7144466675072629
1742385939.42831	200	0.7080000042915344	0.7180000042915344	0.7517961995282403
1742386044.2636757	201	0.7260000109672546	0.7360000109672546	0.7394384350285621
1742386114.464548	202	0.7139999866485596	0.7239999866485596	0.7191209985099338
1742386173.0072994	203	0.7260000109672546	0.7360000109672546	0.7577838904216684
1742386266.5882757	204	0.7319999933242798	0.7419999933242798	0.7624434743760735
1742386359.7739718	205	0.7319999933242798	0.7419999933242798	0.7232374789726705
1742386453.4063933	206	0.7179999947547913	0.7279999947547913	0.7295602236697919
1742386558.523394	207	0.7279999852180481	0.7379999852180481	0.7338747310014587
1742386676.5153775	208	0.734000027179718	0.744000027179718	0.7158030794593467
1742386782.450637	209	0.7160000205039978	0.7260000205039978	0.752209672115472
1742386900.1946895	210	0.7279999852180481	0.7379999852180481	0.7327305228502712
1742386982.716128	211	0.7300000190734863	0.7400000190734863	0.7234280524899193
1742387146.5433936	212	0.7260000109672546	0.7360000109672546	0.7172864349194061
1742387299.4327328	213	0.734000027179718	0.744000027179718	0.7307270166019617
1742387417.0400484	214	0.7260000109672546	0.7360000109672546	0.7902409149208357
1742387546.2766857	215	0.7300000190734863	0.7400000190734863	0.7514091565187339
1742387629.1251864	216	0.734000027179718	0.744000027179718	0.7314289223151035
1742387711.8541353	217	0.7300000190734863	0.7400000190734863	0.749094550846512
1742387805.991642	218	0.7440000176429749	0.7540000176429749	0.7408555178645032
1742387911.7169075	219	0.7200000286102295	0.7300000286102295	0.7207396382791776
1742387994.0359645	220	0.7200000286102295	0.7300000286102295	0.7550981267599617
1742388111.6707504	221	0.7300000190734863	0.7400000190734863	0.7483142193241777
1742388217.1610715	222	0.7260000109672546	0.7360000109672546	0.7481523899487724
1742388287.7830918	223	0.7239999771118164	0.7339999771118164	0.7553181422944112
1742388416.4723248	224	0.75	0.76	0.7430725849752106
1742388498.906503	225	0.734000027179718	0.744000027179718	0.7436501810492174
1742388604.6086888	226	0.75	0.76	0.7511346568178633
1742388675.2605095	227	0.7179999947547913	0.7279999947547913	0.7575897134535797
1742388780.7967453	228	0.7360000014305115	0.7460000014305115	0.7584364401193001
1742388862.9438531	229	0.7440000176429749	0.7540000176429749	0.7648883282638226
1742388933.429322	230	0.7139999866485596	0.7239999866485596	0.6976185497429379
1742389039.138033	231	0.7319999933242798	0.7419999933242798	0.7676769883270574
1742389156.7251568	232	0.7379999756813049	0.7479999756813049	0.7603516005708765
1742389239.0263505	233	0.7239999771118164	0.7339999771118164	0.7424987971336104
1742389321.3771894	234	0.722000002861023	0.732000002861023	0.7355410608043551
1742389438.722977	235	0.7400000095367432	0.7500000095367432	0.7542357110315973
1742389556.2555091	236	0.7179999947547913	0.7279999947547913	0.66925473824436
1742389638.62386	237	0.7239999771118164	0.7339999771118164	0.7432208500507818
1742389721.2920113	238	0.7440000176429749	0.7540000176429749	0.7458867064234272
1742389803.8887348	239	0.7260000109672546	0.7360000109672546	0.7586764006393164
1742389874.827197	240	0.7379999756813049	0.7479999756813049	0.7757065404216703
1742389957.109952	241	0.7179999947547913	0.7279999947547913	0.7267160503646914
1742390073.895008	242	0.7239999771118164	0.7339999771118164	0.7338697234263457
1742390156.0479884	243	0.7319999933242798	0.7419999933242798	0.754317807333528
1742390284.435027	244	0.7440000176429749	0.7540000176429749	0.7872160034841896
1742390378.0971315	245	0.7239999771118164	0.7339999771118164	0.7398512987697239
1742390448.5627878	246	0.7200000286102295	0.7300000286102295	0.697857415858403
1742390553.51818	247	0.7300000190734863	0.7400000190734863	0.7383219068426274
1742390612.135372	248	0.7279999852180481	0.7379999852180481	0.700845918926586
1742390705.7336617	249	0.7440000176429749	0.7540000176429749	0.7139351740183503
1742390799.120705	250	0.7480000257492065	0.7580000257492066	0.7644662469543619
1742390904.321633	251	0.7379999756813049	0.7479999756813049	0.7252871208427619
1742391009.2132084	252	0.7319999933242798	0.7419999933242798	0.720606225494976
1742391090.8397377	253	0.7200000286102295	0.7300000286102295	0.764765167755565
1742391184.051139	254	0.7400000095367432	0.7500000095367432	0.7607317227680166
1742391312.1724548	255	0.7379999756813049	0.7479999756813049	0.7258706192065839
1742391429.0296242	256	0.7379999756813049	0.7479999756813049	0.7685925933448361
1742391499.5567927	257	0.7080000042915344	0.7180000042915344	0.6990112155677786
1742391582.280222	258	0.7360000014305115	0.7460000014305115	0.778644633879763
1742391666.120361	259	0.734000027179718	0.744000027179718	0.6968406307197585
1742391784.9092438	260	0.7459999918937683	0.7559999918937683	0.7824465682902982
1742391899.2476106	261	0.734000027179718	0.744000027179718	0.726135711231181
1742391971.3215382	262	0.7160000205039978	0.7260000205039978	0.7183416309460103
1742392052.5087435	263	0.7319999933242798	0.7419999933242798	0.7201833486062644
1742392112.6671848	264	0.722000002861023	0.732000002861023	0.6858643184899028
1742392195.3881924	265	0.7419999837875366	0.7519999837875366	0.7277466698633749
1742392279.0957491	266	0.7559999823570251	0.7659999823570252	0.766785888258474
1742392338.9252956	267	0.7300000190734863	0.7400000190734863	0.7467799787356372
1742392458.0108516	268	0.7379999756813049	0.7479999756813049	0.7438128360084609
1742392563.1355617	269	0.7400000095367432	0.7500000095367432	0.7544945217677301
1742392690.7777238	270	0.7680000066757202	0.7780000066757202	0.7612733541641019
1742392795.6287324	271	0.7540000081062317	0.7640000081062317	0.802012560225621
1742392911.5190165	272	0.7480000257492065	0.7580000257492066	0.7545497487972029
1742393004.5361838	273	0.7440000176429749	0.7540000176429749	0.7707929569139891
1742393120.752427	274	0.7540000081062317	0.7640000081062317	0.7723397011558742
1742393214.4133227	275	0.7580000162124634	0.7680000162124634	0.8230816068790362
1742393284.9075668	276	0.7379999756813049	0.7479999756813049	0.7574699445551435
1742393389.9724102	277	0.7559999823570251	0.7659999823570252	0.7469190706460156
1742393471.7928238	278	0.7300000190734863	0.7400000190734863	0.7831513995771723
1742393553.9227388	279	0.7379999756813049	0.7479999756813049	0.7719188859448857
1742393624.2870605	280	0.7599999904632568	0.7699999904632568	0.7349965306719297
1742393752.5610127	281	0.7540000081062317	0.7640000081062317	0.7724973204969244
1742393869.0887988	282	0.7319999933242798	0.7419999933242798	0.7393297953897505
1742393939.5391316	283	0.7419999837875366	0.7519999837875366	0.7228418117470604
1742394056.2514973	284	0.7599999904632568	0.7699999904632568	0.8054045020647778
1742394195.5087488	285	0.7480000257492065	0.7580000257492066	0.7280778260719362
1742394335.0921311	286	0.7419999837875366	0.7519999837875366	0.7519618359884103
1742394451.4893644	287	0.75	0.76	0.7577430189000139
1742394521.3991482	288	0.7360000014305115	0.7460000014305115	0.7154786349576242
1742394568.5324275	289	0.7239999771118164	0.7339999771118164	0.745783628102312
1742394679.6882143	290	0.7360000014305115	0.7460000014305115	0.6721521470156552
1742394769.486253	291	0.734000027179718	0.744000027179718	0.7175437317483413
1742394871.4158084	292	0.7300000190734863	0.7400000190734863	0.6767707041006965
1742394961.4382982	293	0.7319999933242798	0.7419999933242798	0.7463208679665334
1742395043.338934	294	0.7440000176429749	0.7540000176429749	0.7337053843831908
1742395090.4512312	295	0.7200000286102295	0.7300000286102295	0.7234280716323804
1742395149.2582655	296	0.722000002861023	0.732000002861023	0.7156724253428981
1742395288.871647	297	0.7480000257492065	0.7580000257492066	0.7840246432064846
1742395370.81467	298	0.7300000190734863	0.7400000190734863	0.726634755653393
1742395475.87614	299	0.7419999837875366	0.7519999837875366	0.7584122804090249
