# Supplementary material for: Achieving consistency in FedSAM using local adaptive distillation on sports image classification
Source: PLoS One. 2025 Oct 17;20(10):e0333210. doi: 10.1371/journal.pone.0333210 (PMC12533856; doi:10.1371/journal.pone.0333210)
Supplement: S1 File — All figures (Figs 1–9) and Tables (Table 1–8) are sequentially numbered in the supplementary files. (ZIP) [file pone.0333210.s001.zip › Support-Information-only-datasets/Original experimental data/sport100/0.8/P2/Fedavg.csv]

Wall time	Step	Value
1742065923.6204956	0	0.019999999552965164
1742066109.2091508	1	0.017999999225139618
1742066281.8730538	2	0.02199999988079071
1742066453.722155	3	0.03400000184774399
1742066590.907122	4	0.03999999910593033
1742066755.744423	5	0.035999998450279236
1742066890.3817885	6	0.04399999976158142
1742067043.3003664	7	0.052000001072883606
1742067198.9196606	8	0.03799999877810478
1742067363.9939818	9	0.05999999865889549
1742067529.405279	10	0.07000000029802322
1742067683.4230313	11	0.07400000095367432
1742067827.3160005	12	0.09200000017881393
1742067984.287989	13	0.09600000083446503
1742068138.5063167	14	0.07800000160932541
1742068292.0875852	15	0.1120000034570694
1742068476.181954	16	0.12399999797344208
1742068642.240449	17	0.11999999731779099
1742068787.019285	18	0.12999999523162842
1742068958.9386187	19	0.1420000046491623
1742069113.197469	20	0.15199999511241913
1742069277.0436676	21	0.1459999978542328
1742069428.1554291	22	0.16599999368190765
1742069574.7173588	23	0.15000000596046448
1742069720.0767813	24	0.17000000178813934
1742069895.1340895	25	0.16200000047683716
1742070058.9775903	26	0.1679999977350235
1742070185.0705009	27	0.20000000298023224
1742070321.5636966	28	0.18000000715255737
1742070475.3512168	29	0.20600000023841858
1742070630.1207695	30	0.20200000703334808
1742070784.2352378	31	0.20000000298023224
1742070939.0345697	32	0.2160000056028366
1742071085.2467122	33	0.21400000154972076
1742071229.6177313	34	0.22200000286102295
1742071384.3758874	35	0.22599999606609344
1742071536.6111205	36	0.23800000548362732
1742071691.8479533	37	0.2460000067949295
1742071848.3449206	38	0.2460000067949295
1742071966.1009462	39	0.23600000143051147
1742072121.6276543	40	0.23399999737739563
1742072305.391312	41	0.2460000067949295
1742072462.0991442	42	0.25600001215934753
1742072617.575088	43	0.25200000405311584
1742072762.2827497	44	0.2639999985694885
1742072918.1248531	45	0.26600000262260437
1742073071.818586	46	0.2720000147819519
1742073245.3023877	47	0.2919999957084656
1742073420.0484662	48	0.2939999997615814
1742073557.728081	49	0.29600000381469727
1742073714.7829258	50	0.2879999876022339
1742073902.138232	51	0.2980000078678131
1742074048.8922837	52	0.28999999165534973
1742074213.8898509	53	0.3019999861717224
1742074369.768819	54	0.3179999887943268
1742074507.6620371	55	0.30799999833106995
1742074640.8616664	56	0.3059999942779541
1742074794.3651514	57	0.3179999887943268
1742074959.02123	58	0.3140000104904175
1742075134.84073	59	0.32199999690055847
1742075309.746885	60	0.32600000500679016
1742075446.1139653	61	0.3400000035762787
1742075601.506426	62	0.33000001311302185
1742075779.6028068	63	0.34200000762939453
1742075975.950592	64	0.32600000500679016
1742076160.9256086	65	0.335999995470047
1742076335.1655378	66	0.3440000116825104
1742076500.0243292	67	0.33799999952316284
1742076644.2445035	68	0.34599998593330383
1742076829.7859545	69	0.335999995470047
1742076986.108475	70	0.328000009059906
1742077122.9490328	71	0.33799999952316284
1742077307.2518137	72	0.3440000116825104
1742077473.4431658	73	0.3540000021457672
1742077629.324415	74	0.3499999940395355
1742077784.499455	75	0.3540000021457672
1742077891.3170807	76	0.33399999141693115
1742078067.440205	77	0.34599998593330383
1742078203.919737	78	0.3540000021457672
1742078369.260495	79	0.3540000021457672
1742078515.0420396	80	0.36000001430511475
1742078682.4196951	81	0.3440000116825104
1742078829.1870632	82	0.35600000619888306
1742078987.1396098	83	0.35600000619888306
1742079136.1927023	84	0.36000001430511475
1742079310.9306526	85	0.35600000619888306
1742079466.3968394	86	0.3540000021457672
1742079611.0699246	87	0.3659999966621399
1742079767.568969	88	0.36000001430511475
1742079940.9865565	89	0.36800000071525574
1742080106.0462382	90	0.36000001430511475
1742080272.3925817	91	0.3779999911785126
1742080408.832935	92	0.37400001287460327
1742080575.2202713	93	0.3659999966621399
1742080741.542756	94	0.37400001287460327
1742080878.925521	95	0.3720000088214874
1742081033.1213248	96	0.3880000114440918
1742081179.5949755	97	0.37599998712539673
1742081333.717618	98	0.38999998569488525
1742081469.9343357	99	0.38199999928474426
1742081604.4880316	100	0.3840000033378601
1742081770.2421308	101	0.38600000739097595
1742081936.8645787	102	0.3840000033378601
1742082084.1985111	103	0.3840000033378601
1742082240.5602293	104	0.38999998569488525
1742082407.4511423	105	0.3880000114440918
1742082533.3180149	106	0.38999998569488525
1742082698.6964157	107	0.38600000739097595
1742082864.607268	108	0.4000000059604645
1742083019.427763	109	0.38600000739097595
1742083202.6782534	110	0.37599998712539673
1742083378.1640449	111	0.3840000033378601
1742083507.3121867	112	0.3700000047683716
1742083642.9102287	113	0.38999998569488525
1742083804.5974507	114	0.3919999897480011
1742083968.6528778	115	0.3840000033378601
1742084121.2620552	116	0.3919999897480011
1742084266.619161	117	0.4020000100135803
1742084382.6111045	118	0.3779999911785126
1742084556.0308325	119	0.4000000059604645
1742084702.9472942	120	0.38199999928474426
1742084849.6201942	121	0.38199999928474426
1742085034.9075286	122	0.39800000190734863
1742085216.8400471	123	0.40400001406669617
1742085392.3785944	124	0.40400001406669617
1742085557.6485643	125	0.4020000100135803
1742085722.8700924	126	0.40400001406669617
1742085897.8175733	127	0.40400001406669617
1742086072.87411	128	0.38999998569488525
1742086230.2509809	129	0.4020000100135803
1742086387.5903914	130	0.40799999237060547
1742086564.0817356	131	0.4099999964237213
1742086692.3403668	132	0.39800000190734863
1742086858.1556005	133	0.4000000059604645
1742086994.481674	134	0.41200000047683716
1742087150.1796377	135	0.41200000047683716
1742087344.4249089	136	0.41600000858306885
1742087490.045322	137	0.4099999964237213
1742087616.199437	138	0.41999998688697815
1742087782.0540457	139	0.421999990940094
1742087937.9666278	140	0.4259999990463257
1742088114.5298107	141	0.41600000858306885
1742088263.195614	142	0.42399999499320984
1742088440.7246	143	0.4339999854564667
1742088606.541427	144	0.4300000071525574
1742088780.688443	145	0.4180000126361847
1742088945.7408962	146	0.41999998688697815
1742089110.375513	147	0.414000004529953
1742089276.7587597	148	0.41999998688697815
1742089363.8728392	149	0.3919999897480011
1742089511.0916035	150	0.41600000858306885
1742089647.0332584	151	0.4180000126361847
1742089822.7117865	152	0.4180000126361847
1742090008.0093253	153	0.4180000126361847
1742090125.636495	154	0.4000000059604645
1742090289.4896443	155	0.42399999499320984
1742090465.919308	156	0.42399999499320984
1742090631.5821776	157	0.41600000858306885
1742090769.4897141	158	0.41200000047683716
1742090934.5133626	159	0.41600000858306885
1742091090.343647	160	0.40799999237060547
1742091246.3325503	161	0.421999990940094
1742091383.3325279	162	0.421999990940094
1742091518.9672532	163	0.4180000126361847
1742091686.2630196	164	0.4300000071525574
1742091784.0634441	165	0.4099999964237213
1742091938.3738084	166	0.43799999356269836
1742092064.6184204	167	0.42399999499320984
1742092200.2409196	168	0.41600000858306885
1742092365.6112037	169	0.414000004529953
1742092531.1666698	170	0.4059999883174896
1742092697.8529906	171	0.41999998688697815
1742092883.734258	172	0.4259999990463257
1742093058.3374453	173	0.4399999976158142
1742093203.6175675	174	0.4259999990463257
1742093357.2843733	175	0.4320000112056732
1742093494.6084945	176	0.421999990940094
1742093688.4439118	177	0.42399999499320984
1742093825.4399848	178	0.4300000071525574
1742093951.5916684	179	0.4259999990463257
1742094125.3977342	180	0.4320000112056732
1742094280.9032707	181	0.41999998688697815
1742094437.390333	182	0.42399999499320984
1742094574.4081814	183	0.4339999854564667
1742094740.3297896	184	0.421999990940094
1742094906.2049296	185	0.4339999854564667
1742095059.591404	186	0.4320000112056732
1742095231.7708037	187	0.43799999356269836
1742095386.2917056	188	0.421999990940094
1742095530.1550906	189	0.4359999895095825
1742095673.2297394	190	0.4339999854564667
1742095821.2175283	191	0.42800000309944153
1742095987.024864	192	0.44600000977516174
1742096141.973271	193	0.42800000309944153
1742096309.7359717	194	0.42399999499320984
1742096485.1243834	195	0.4320000112056732
1742096649.8270438	196	0.4300000071525574
1742096824.5968559	197	0.4399999976158142
1742096990.9216971	198	0.44200000166893005
1742097125.1946843	199	0.4440000057220459
1742097239.7146194	200	0.44200000166893005
1742097394.3422532	201	0.4320000112056732
1742097520.8257608	202	0.4320000112056732
1742097677.836701	203	0.4320000112056732
1742097824.9721975	204	0.4339999854564667
1742097973.1338527	205	0.4359999895095825
1742098148.5135446	206	0.4180000126361847
1742098314.2391715	207	0.42800000309944153
1742098456.4153483	208	0.42399999499320984
1742098600.833246	209	0.4339999854564667
1742098735.2846582	210	0.4359999895095825
1742098877.7773638	211	0.44200000166893005
1742099022.4128742	212	0.4399999976158142
1742099176.3013692	213	0.44200000166893005
1742099340.3806438	214	0.44200000166893005
1742099514.8812199	215	0.44999998807907104
1742099677.368451	216	0.4440000057220459
1742099868.621191	217	0.44999998807907104
1742100040.3408146	218	0.43799999356269836
1742100183.6813395	219	0.4359999895095825
1742100336.002979	220	0.44600000977516174
1742100508.5375767	221	0.44600000977516174
1742100671.5364718	222	0.45399999618530273
1742100778.1158588	223	0.42399999499320984
1742100941.4313855	224	0.4519999921321869
1742101068.6165898	225	0.44999998807907104
1742101231.580866	226	0.4620000123977661
1742101365.366229	227	0.44999998807907104
1742101527.6404185	228	0.4480000138282776
1742101690.915207	229	0.4519999921321869
1742101833.6336198	230	0.44999998807907104
1742101987.1778178	231	0.4359999895095825
1742102158.648924	232	0.4580000042915344
1742102283.6280046	233	0.4659999907016754
1742102428.3344555	234	0.4620000123977661
1742102571.889461	235	0.44999998807907104
1742102708.494303	236	0.4580000042915344
1742102853.9263341	237	0.4699999988079071
1742102947.21075	238	0.4519999921321869
1742103097.539033	239	0.4480000138282776
1742103240.7473145	240	0.4480000138282776
1742103382.910445	241	0.44200000166893005
1742103544.3186684	242	0.45399999618530273
1742103696.0613139	243	0.4480000138282776
1742103858.57543	244	0.45399999618530273
1742103984.3146677	245	0.44999998807907104
1742104138.4541864	246	0.4580000042915344
1742104284.272491	247	0.4620000123977661
1742104448.7824922	248	0.47200000286102295
1742104609.2669778	249	0.4560000002384186
1742104783.2265499	250	0.4480000138282776
1742104917.0941074	251	0.4399999976158142
1742105073.5205863	252	0.44200000166893005
1742105248.1913314	253	0.46399998664855957
1742105413.020072	254	0.4580000042915344
1742105595.847967	255	0.46799999475479126
1742105771.6363513	256	0.4580000042915344
1742105908.9115076	257	0.4659999907016754
1742106073.2818666	258	0.47600001096725464
1742106216.9615762	259	0.45399999618530273
1742106379.5319836	260	0.46399998664855957
1742106542.1030145	261	0.4519999921321869
1742106695.370521	262	0.4620000123977661
1742106829.0418904	263	0.4560000002384186
1742106983.9336555	264	0.4620000123977661
1742107148.5365806	265	0.4519999921321869
1742107294.6423056	266	0.44999998807907104
1742107421.6005704	267	0.46000000834465027
1742107597.2085087	268	0.4620000123977661
1742107740.8315282	269	0.46000000834465027
1742107895.3149283	270	0.47200000286102295
1742108077.5468163	271	0.4580000042915344
1742108223.2297766	272	0.46000000834465027
1742108378.9307292	273	0.4560000002384186
1742108543.8990035	274	0.4620000123977661
1742108659.4175694	275	0.4560000002384186
1742108786.2042527	276	0.4740000069141388
1742108971.8074946	277	0.46399998664855957
1742109126.4924653	278	0.4580000042915344
1742109271.6202137	279	0.4580000042915344
1742109425.03846	280	0.4659999907016754
1742109607.650439	281	0.4659999907016754
1742109763.0972052	282	0.4580000042915344
1742109927.4613945	283	0.4659999907016754
1742110091.8728774	284	0.46000000834465027
1742110276.7919345	285	0.46399998664855957
1742110419.836363	286	0.47200000286102295
1742110584.2733297	287	0.4699999988079071
1742110759.8429327	288	0.46000000834465027
1742110905.2896726	289	0.46000000834465027
1742111078.6574628	290	0.4620000123977661
1742111244.1774313	291	0.4519999921321869
1742111397.928407	292	0.4620000123977661
1742111551.64703	293	0.4560000002384186
1742111716.2401915	294	0.4659999907016754
1742111872.4624667	295	0.47200000286102295
1742112035.1906145	296	0.46399998664855957
1742112191.4111536	297	0.4580000042915344
1742112354.7481015	298	0.44999998807907104
1742112509.6937456	299	0.4580000042915344
