# Supplementary material for: Achieving consistency in FedSAM using local adaptive distillation on sports image classification
Source: PLoS One. 2025 Oct 17;20(10):e0333210. doi: 10.1371/journal.pone.0333210 (PMC12533856; doi:10.1371/journal.pone.0333210)
Supplement: S1 File — All figures (Figs 1–9) and Tables (Table 1–8) are sequentially numbered in the supplementary files. (ZIP) [file pone.0333210.s001.zip › Support-Information-only-datasets/Original experimental data/sport100/0.8/P2/FedCM.csv]

Wall time	Step	Value
1742315203.513781	0	0.014000000432133675
1742315308.324133	1	0.012000000104308128
1742315408.1032803	2	0.009999999776482582
1742315506.7017026	3	0.014000000432133675
1742315576.7703369	4	0.019999999552965164
1742315667.3076167	5	0.03200000151991844
1742315740.9017313	6	0.035999998450279236
1742315828.975813	7	0.03200000151991844
1742315913.396503	8	0.03999999910593033
1742316004.0458603	9	0.04800000041723251
1742316092.8444703	10	0.05000000074505806
1742316174.9127212	11	0.05400000140070915
1742316258.9131265	12	0.06599999964237213
1742316346.560673	13	0.07999999821186066
1742316432.9813333	14	0.0820000022649765
1742316517.3161254	15	0.09600000083446503
1742316613.0051699	16	0.07800000160932541
1742316703.1990793	17	0.09399999678134918
1742316784.154038	18	0.09600000083446503
1742316879.2703674	19	0.09200000017881393
1742316962.4179375	20	0.10599999874830246
1742317052.9229429	21	0.11400000005960464
1742317137.893026	22	0.11800000071525574
1742317218.6793025	23	0.11599999666213989
1742317310.2363214	24	0.11400000005960464
1742317441.1891892	25	0.13600000739097595
1742317564.15078	26	0.1459999978542328
1742317659.0388515	27	0.14399999380111694
1742317761.6445732	28	0.13600000739097595
1742317876.4152215	29	0.13600000739097595
1742317993.2163956	30	0.13199999928474426
1742318108.7100508	31	0.12200000137090683
1742318225.2677197	32	0.14399999380111694
1742318333.4828188	33	0.1379999965429306
1742318445.754527	34	0.12999999523162842
1742318563.7339027	35	0.12399999797344208
1742318679.6743312	36	0.12399999797344208
1742318797.6900413	37	0.1340000033378601
1742318917.298265	38	0.1459999978542328
1742319006.6035752	39	0.15000000596046448
1742319126.5042813	40	0.1420000046491623
1742319268.0389717	41	0.13600000739097595
1742319386.2488117	42	0.13199999928474426
1742319502.1559632	43	0.1340000033378601
1742319612.2899532	44	0.1340000033378601
1742319726.6883504	45	0.14000000059604645
1742319840.59576	46	0.15199999511241913
1742319970.9793692	47	0.16599999368190765
1742320101.7285078	48	0.15600000321865082
1742320204.9915576	49	0.15800000727176666
1742320322.2177625	50	0.1599999964237213
1742320461.3830261	51	0.16599999368190765
1742320568.3796792	52	0.1420000046491623
1742320692.0381005	53	0.14000000059604645
1742320808.9682689	54	0.14399999380111694
1742320908.1216547	55	0.13600000739097595
1742321011.6524231	56	0.15399999916553497
1742321128.3900585	57	0.16599999368190765
1742321250.5477605	58	0.16599999368190765
1742321383.0606246	59	0.164000004529953
1742321515.1465578	60	0.164000004529953
1742321616.1580124	61	0.16599999368190765
1742321732.4272149	62	0.16200000047683716
1742321861.7910743	63	0.15000000596046448
1742322007.3968918	64	0.15600000321865082
1742322144.549776	65	0.1599999964237213
1742322274.018893	66	0.1720000058412552
1742322394.86882	67	0.17599999904632568
1742322504.1708534	68	0.16200000047683716
1742322638.6865277	69	0.164000004529953
1742322756.271289	70	0.17599999904632568
1742322859.5342283	71	0.18199999630451202
1742322996.5442488	72	0.1860000044107437
1742323119.5345733	73	0.1979999989271164
1742323239.3475807	74	0.20200000703334808
1742323354.5231323	75	0.18000000715255737
1742323436.8587844	76	0.19599999487400055
1742323567.4288163	77	0.19200000166893005
1742323668.2345428	78	0.1899999976158142
1742323791.835275	79	0.18799999356269836
1742323900.857445	80	0.18400000035762787
1742324024.76122	81	0.20200000703334808
1742324131.5124705	82	0.18000000715255737
1742324245.26136	83	0.18199999630451202
1742324352.268849	84	0.18799999356269836
1742324482.1059394	85	0.18400000035762787
1742324598.3194838	86	0.20000000298023224
1742324704.8495133	87	0.1940000057220459
1742324821.0924168	88	0.19599999487400055
1742324950.012533	89	0.20000000298023224
1742325071.3704572	90	0.1940000057220459
1742325192.642506	91	0.21400000154972076
1742325293.6216383	92	0.1979999989271164
1742325415.990393	93	0.1979999989271164
1742325538.679691	94	0.1899999976158142
1742325640.6598327	95	0.18799999356269836
1742325755.3933778	96	0.1899999976158142
1742325863.452306	97	0.18000000715255737
1742325979.5319185	98	0.18199999630451202
1742326081.68013	99	0.19200000166893005
1742326184.573995	100	0.1979999989271164
1742326305.2799993	101	0.20800000429153442
1742326427.8258379	102	0.20000000298023224
1742326533.8286989	103	0.20399999618530273
1742326648.1840148	104	0.20600000023841858
1742326771.2371767	105	0.1979999989271164
1742326865.325769	106	0.1899999976158142
1742326986.45176	107	0.1899999976158142
1742327107.164416	108	0.19599999487400055
1742327223.2536032	109	0.1979999989271164
1742327360.6161454	110	0.20800000429153442
1742327492.268547	111	0.1940000057220459
1742327587.0583253	112	0.20000000298023224
1742327688.9293904	113	0.20399999618530273
1742327814.1179173	114	0.18799999356269836
1742327939.6325727	115	0.1940000057220459
1742328054.6464589	116	0.19200000166893005
1742328162.8575673	117	0.20000000298023224
1742328253.176908	118	0.19599999487400055
1742328383.4244251	119	0.2160000056028366
1742328494.2005076	120	0.20600000023841858
1742328602.4137452	121	0.2240000069141388
1742328738.6325932	122	0.2199999988079071
1742328872.5727065	123	0.21400000154972076
1742329001.9680943	124	0.1940000057220459
1742329125.465281	125	0.1979999989271164
1742329246.064254	126	0.2160000056028366
1742329374.9977152	127	0.2199999988079071
1742329504.757412	128	0.20800000429153442
1742329620.6918821	129	0.20600000023841858
1742329737.7780015	130	0.20000000298023224
1742329869.6588318	131	0.22200000286102295
1742329963.8639975	132	0.2199999988079071
1742330085.6031556	133	0.21400000154972076
1742330186.7163386	134	0.21400000154972076
1742330301.2615483	135	0.20200000703334808
1742330444.3539765	136	0.21199999749660492
1742330551.5518265	137	0.20200000703334808
1742330645.9664648	138	0.19200000166893005
1742330764.3599367	139	0.20000000298023224
1742330873.8191454	140	0.19599999487400055
1742330996.2418168	141	0.20000000298023224
1742331098.6743758	142	0.21199999749660492
1742331223.7925575	143	0.2199999988079071
1742331343.7312279	144	0.21199999749660492
1742331470.7087567	145	0.21199999749660492
1742331589.8642752	146	0.20200000703334808
1742331708.411728	147	0.20399999618530273
1742331827.6069005	148	0.20999999344348907
1742331891.1341546	149	0.20600000023841858
1742331996.622045	150	0.20999999344348907
1742332094.592668	151	0.20399999618530273
1742332220.9215853	152	0.2240000069141388
1742332353.6088738	153	0.20999999344348907
1742332439.1429682	154	0.20200000703334808
1742332559.2235472	155	0.18799999356269836
1742332683.1838655	156	0.20200000703334808
1742332800.7338555	157	0.20600000023841858
1742332899.7670012	158	0.1979999989271164
1742333017.034754	159	0.1979999989271164
1742333125.8815815	160	0.1979999989271164
1742333237.5649846	161	0.1979999989271164
1742333335.0106742	162	0.20999999344348907
1742333436.7150197	163	0.21199999749660492
1742333556.310952	164	0.2160000056028366
1742333626.6847072	165	0.21199999749660492
1742333738.6965058	166	0.20200000703334808
1742333828.287378	167	0.1899999976158142
1742333926.868287	168	0.18000000715255737
1742334045.7694821	169	0.21199999749660492
1742334163.1434526	170	0.23800000548362732
1742334283.5467582	171	0.21400000154972076
1742334415.4124966	172	0.20800000429153442
1742334542.2199132	173	0.21199999749660492
1742334643.5401924	174	0.20600000023841858
1742334754.261849	175	0.20800000429153442
1742334851.9195583	176	0.20999999344348907
1742334988.6674664	177	0.1979999989271164
1742335088.9458616	178	0.20200000703334808
1742335180.557832	179	0.20999999344348907
1742335308.8040287	180	0.20999999344348907
1742335420.0361423	181	0.21199999749660492
1742335532.6327121	182	0.1979999989271164
1742335637.5235271	183	0.20399999618530273
1742335760.0958374	184	0.19599999487400055
1742335885.1106699	185	0.19599999487400055
1742335997.3684752	186	0.17800000309944153
1742336122.2353463	187	0.1860000044107437
1742336233.540387	188	0.19200000166893005
1742336338.5551064	189	0.1940000057220459
1742336444.265048	190	0.17599999904632568
1742336545.812992	191	0.18799999356269836
1742336661.8749838	192	0.20600000023841858
1742336774.3433895	193	0.20999999344348907
1742336896.2785895	194	0.21799999475479126
1742337026.013074	195	0.20200000703334808
1742337147.9588668	196	0.2160000056028366
1742337277.8003967	197	0.20800000429153442
1742337396.5407183	198	0.20000000298023224
1742337502.0529144	199	0.20800000429153442
1742337590.105203	200	0.19200000166893005
1742337707.3179357	201	0.1899999976158142
1742337804.98384	202	0.20800000429153442
1742337920.310313	203	0.20000000298023224
1742338029.6340017	204	0.17599999904632568
1742338140.232025	205	0.1860000044107437
1742338271.3131542	206	0.20200000703334808
1742338395.9394665	207	0.1940000057220459
1742338506.1775064	208	0.20399999618530273
1742338614.8351767	209	0.1979999989271164
1742338717.7560947	210	0.20999999344348907
1742338825.713622	211	0.20399999618530273
1742338935.4479847	212	0.20600000023841858
1742339052.943688	213	0.20800000429153442
1742339175.3895981	214	0.20200000703334808
1742339300.7895052	215	0.20200000703334808
1742339420.8271818	216	0.21199999749660492
1742339565.281861	217	0.20600000023841858
1742339693.2334812	218	0.20800000429153442
1742339801.0343716	219	0.1940000057220459
1742339914.7142015	220	0.20999999344348907
1742340044.7384346	221	0.21400000154972076
1742340166.7739675	222	0.20600000023841858
1742340244.9279497	223	0.20800000429153442
1742340367.1146455	224	0.20399999618530273
1742340461.4534557	225	0.19599999487400055
1742340583.5022497	226	0.20000000298023224
1742340682.9734468	227	0.20200000703334808
1742340807.3789473	228	0.19599999487400055
1742340928.6967976	229	0.1899999976158142
1742341034.0289717	230	0.18400000035762787
1742341145.1490476	231	0.19599999487400055
1742341271.4400933	232	0.20000000298023224
1742341362.957224	233	0.20800000429153442
1742341466.9193301	234	0.1940000057220459
1742341573.133467	235	0.19200000166893005
1742341672.0248313	236	0.20600000023841858
1742341777.1712666	237	0.20399999618530273
1742341849.9368792	238	0.20600000023841858
1742341965.3760078	239	0.20999999344348907
1742342071.549195	240	0.2240000069141388
1742342180.6819818	241	0.20600000023841858
1742342302.9821446	242	0.18400000035762787
1742342417.5358493	243	0.1940000057220459
1742342537.969125	244	0.20399999618530273
1742342630.2962976	245	0.20800000429153442
1742342744.374903	246	0.20999999344348907
1742342851.3244936	247	0.21799999475479126
1742342971.5306327	248	0.22599999606609344
1742343093.1563735	249	0.1899999976158142
1742343219.5618145	250	0.1679999977350235
1742343322.0528197	251	0.18799999356269836
1742343435.4538443	252	0.18400000035762787
1742343563.6009786	253	0.18400000035762787
1742343685.5888126	254	0.1860000044107437
1742343823.6401207	255	0.1899999976158142
1742343951.5757382	256	0.19200000166893005
1742344051.1076314	257	0.1940000057220459
1742344173.9923902	258	0.20000000298023224
1742344282.2070615	259	0.19200000166893005
1742344406.5157702	260	0.19200000166893005
1742344529.9916086	261	0.17399999499320984
1742344645.421066	262	0.17800000309944153
1742344746.2698274	263	0.19200000166893005
1742344861.7242692	264	0.1979999989271164
1742344985.4419713	265	0.17599999904632568
1742345094.048259	266	0.17599999904632568
1742345189.0072217	267	0.18400000035762787
1742345320.1216123	268	0.18400000035762787
1742345427.8028297	269	0.164000004529953
1742345541.9722793	270	0.18199999630451202
1742345679.447417	271	0.20600000023841858
1742345786.0540128	272	0.20399999618530273
1742345901.7388017	273	0.21400000154972076
1742346022.9860048	274	0.19599999487400055
1742346109.2799144	275	0.18000000715255737
1742346202.453742	276	0.17800000309944153
1742346337.4626002	277	0.1940000057220459
1742346448.7077587	278	0.18400000035762787
1742346555.9971895	279	0.1860000044107437
1742346671.403017	280	0.20000000298023224
1742346806.3770354	281	0.18799999356269836
1742346920.9998806	282	0.1940000057220459
1742347038.0714126	283	0.19200000166893005
1742347156.7807045	284	0.1979999989271164
1742347289.016444	285	0.20399999618530273
1742347394.0813556	286	0.17399999499320984
1742347516.6189518	287	0.1899999976158142
1742347645.6860874	288	0.1860000044107437
1742347753.4432557	289	0.19599999487400055
1742347881.018102	290	0.19200000166893005
1742348002.4189618	291	0.20399999618530273
1742348118.553217	292	0.19599999487400055
1742348235.0670185	293	0.1860000044107437
1742348358.5113003	294	0.1720000058412552
1742348473.0648315	295	0.1860000044107437
1742348594.477948	296	0.18799999356269836
1742348709.199639	297	0.19200000166893005
1742348831.8799348	298	0.17000000178813934
1742348945.0860121	299	0.164000004529953
