# Supplementary material for: Achieving consistency in FedSAM using local adaptive distillation on sports image classification
Source: PLoS One. 2025 Oct 17;20(10):e0333210. doi: 10.1371/journal.pone.0333210 (PMC12533856; doi:10.1371/journal.pone.0333210)
Supplement: S1 File — All figures (Figs 1–9) and Tables (Table 1–8) are sequentially numbered in the supplementary files. (ZIP) [file pone.0333210.s001.zip › Support-Information-only-datasets/Original experimental data/sport100/0.8/P2/Feddyn.csv]

Wall time	Step	Value	Shifted_Value	Shifted_Value_with_noise
1741644162.992169	0	0.0099999997764825	0.029999999776482503	0.03139274440667573
1741644261.2588415	1	0.0160000007599592	0.0360000007599592	0.03610647639575593
1741644331.9301555	2	0.0179999992251396	0.0379999992251396	0.03901429617961522
1741644402.8410792	3	0.0179999992251396	0.0379999992251396	0.042279619655558084
1741644474.521621	4	0.0160000007599592	0.0360000007599592	0.03744754961616687
1741644544.8341188	5	0.0080000003799796	0.0280000003799796	0.02637695499390147
1741644581.1397662	6	0.0179999992251396	0.0379999992251396	0.036136915198999246
1741644652.264846	7	0.0140000004321336	0.0340000004321336	0.031962643759716844
1741644696.8340976	8	0.0099999997764825	0.029999999776482503	0.027691281272169445
1741644776.9187691	9	0.0120000001043081	0.032000000104308104	0.03108281042177491
1741644839.4898417	10	0.0160000007599592	0.0360000007599592	0.041142179054233265
1741644919.953774	11	0.0199999995529651	0.0399999995529651	0.03458630732239741
1741644990.8761375	12	0.0160000007599592	0.0360000007599592	0.03590468503941852
1741645070.8138385	13	0.0179999992251396	0.0379999992251396	0.03916682930162735
1741645141.5077896	14	0.0179999992251396	0.0379999992251396	0.04017962727106163
1741645264.1019905	15	0.0219999998807907	0.0419999998807907	0.036259859759734975
1741645361.2277858	16	0.0099999997764825	0.029999999776482503	0.02341381599624926
1741645432.6758602	17	0.0099999997764825	0.029999999776482503	0.02733711952458911
1741645495.1721747	18	0.0140000004321336	0.0340000004321336	0.03312255782096838
1741645584.2876952	19	0.0179999992251396	0.0379999992251396	0.04037374841959266
1741645655.432249	20	0.0120000001043081	0.032000000104308104	0.03519344239529124
1741645753.1815412	21	0.0240000002086162	0.044000000208616205	0.04887161656606237
1741645832.612891	22	0.0179999992251396	0.0379999992251396	0.03746438259189314
1741645911.8862567	23	0.0240000002086162	0.044000000208616205	0.043182700893107426
1741645983.748782	24	0.0219999998807907	0.0419999998807907	0.04338961250889159
1741646055.426716	25	0.0179999992251396	0.0379999992251396	0.04177707975125142
1741646126.2751803	26	0.0219999998807907	0.0419999998807907	0.04389372080967294
1741646189.2291198	27	0.0219999998807907	0.0419999998807907	0.04760759106176805
1741646269.7288918	28	0.0120000001043081	0.032000000104308104	0.03227525785756553
1741646323.1961155	29	0.0199999995529651	0.0399999995529651	0.042060537550645406
1741646403.1592565	30	0.0240000002086162	0.044000000208616205	0.04074619321706507
1741646500.5031583	31	0.0160000007599592	0.0360000007599592	0.028228842268283406
1741646545.2846644	32	0.0280000008642673	0.0480000008642673	0.05502036771719811
1741646615.1825864	33	0.0320000015199184	0.052000001519918404	0.045200579087989086
1741646694.9163964	34	0.0260000005364418	0.0460000005364418	0.04173056890645609
1741646783.7591748	35	0.0379999987781047	0.0579999987781047	0.05327336110328134
1741646880.3537283	36	0.0359999984502792	0.0559999984502792	0.06139716653502064
1741646916.7178082	37	0.0379999987781047	0.0579999987781047	0.057197435699371045
1741646970.300968	38	0.0399999991059303	0.059999999105930304	0.06612177466111693
1741646989.4236507	39	0.050000000745058	0.070000000745058	0.0743417394568964
1741647042.9953744	40	0.0359999984502792	0.0559999984502792	0.04705739934473383
1741647149.108333	41	0.0280000008642673	0.0480000008642673	0.05151197498396213
1741647237.3881118	42	0.0419999994337558	0.061999999433755795	0.06489112345556167
1741647334.2901182	43	0.0579999983310699	0.0779999983310699	0.08124612106984531
1741647396.482766	44	0.0599999986588954	0.0799999986588954	0.07748302949413102
1741647458.4728024	45	0.0520000010728836	0.0720000010728836	0.08239736970807397
1741647520.4766371	46	0.0700000002980232	0.0900000002980232	0.09842324677235012
1741647617.7416344	47	0.0560000017285347	0.0760000017285347	0.08029777792365309
1741647697.204607	48	0.0579999983310699	0.0779999983310699	0.07611550724186451
1741647758.900185	49	0.0659999996423721	0.08599999964237211	0.09471889472015685
1741647846.5022783	50	0.0439999997615814	0.0639999997615814	0.06452982258971736
1741647952.283325	51	0.061999998986721	0.081999998986721	0.08556505462307758
1741647996.429767	52	0.0680000036954879	0.08800000369548791	0.0862080532166382
1741648076.5909877	53	0.0599999986588954	0.0799999986588954	0.07892470913507421
1741648147.7389166	54	0.0839999988675117	0.1039999988675117	0.10982718919722453
1741648219.3762305	55	0.0780000016093254	0.0980000016093254	0.09864565027754175
1741648300.2197084	56	0.0640000030398368	0.0840000030398368	0.09706328976159241
1741648362.889462	57	0.0680000036954879	0.08800000369548791	0.08063927004162302
1741648451.242256	58	0.0820000022649765	0.1020000022649765	0.09940023055422402
1741648539.4981923	59	0.0860000029206276	0.1060000029206276	0.10625304829170111
1741648645.440114	60	0.0979999974370002	0.11799999743700021	0.11662314510543602
1741648707.8881726	61	0.0659999996423721	0.08599999964237211	0.08379387678177593
1741648779.5623052	62	0.0879999995231628	0.1079999995231628	0.10918335662853561
1741648842.738947	63	0.0879999995231628	0.1079999995231628	0.1161556624257567
1741648941.3327827	64	0.0860000029206276	0.1060000029206276	0.09444255103197621
1741649038.541829	65	0.0879999995231628	0.1079999995231628	0.11481755092094202
1741649109.8454323	66	0.0839999988675117	0.1039999988675117	0.09439547547226938
1741649207.4493186	67	0.1080000028014183	0.1280000028014183	0.13162061278018966
1741649269.573845	68	0.1080000028014183	0.1280000028014183	0.13945347553638915
1741649357.544041	69	0.0920000001788139	0.11200000017881391	0.12646147488978596
1741649436.8036387	70	0.1059999987483024	0.1259999987483024	0.1223493017652769
1741649507.809926	71	0.0879999995231628	0.1079999995231628	0.10614237070724673
1741649552.327214	72	0.0979999974370002	0.11799999743700021	0.12487693511216566
1741649613.439221	73	0.1059999987483024	0.1259999987483024	0.12220254295070396
1741649692.8854644	74	0.1120000034570694	0.1320000034570694	0.13527412643913633
1741649763.314541	75	0.1159999966621398	0.1359999966621398	0.12621379777173883
1741649833.757156	76	0.1159999966621398	0.1359999966621398	0.12424833513660519
1741649895.6603508	77	0.1080000028014183	0.1280000028014183	0.121221857289771
1741649940.3310618	78	0.1000000014901161	0.12000000149011611	0.12467247589851813
1741650010.852713	79	0.1439999938011169	0.16399999380111688	0.152990349697903
1741650099.1097307	80	0.1360000073909759	0.1560000073909759	0.15638280430701865
1741650169.5282345	81	0.123999997973442	0.14399999797344198	0.14211149892198535
1741650222.8213923	82	0.1420000046491623	0.16200000464916228	0.17467875780244108
1741650302.4395423	83	0.1459999978542328	0.16599999785423278	0.1655526232099421
1741650390.0322063	84	0.1500000059604644	0.17000000596046438	0.17084476281981867
1741650478.4299405	85	0.1420000046491623	0.16200000464916228	0.1457848861345458
1741650558.3183014	86	0.1519999951124191	0.1719999951124191	0.16710483729408773
1741650628.8150632	87	0.1379999965429306	0.1579999965429306	0.15116327748111236
1741650690.9926631	88	0.1519999951124191	0.1719999951124191	0.15829777831002168
1741650788.601318	89	0.1519999951124191	0.1719999951124191	0.1814399118231671
1741650869.0381076	90	0.1519999951124191	0.1719999951124191	0.17293752257513198
1741650957.4744012	91	0.164000004529953	0.184000004529953	0.1956946637354846
1741650993.061823	92	0.1400000005960464	0.16000000059604638	0.14398127609666
1741651029.0320537	93	0.123999997973442	0.14399999797344198	0.13650137564415785
1741651090.8188045	94	0.1599999964237213	0.1799999964237213	0.19882847986196647
1741651135.4874198	95	0.1459999978542328	0.16599999785423278	0.15810708032128604
1741651232.1339233	96	0.1700000017881393	0.19000000178813928	0.18221253898146808
1741651338.0606413	97	0.181999996304512	0.201999996304512	0.1969885059205087
1741651408.3499365	98	0.1780000030994415	0.1980000030994415	0.21216174188016262
1741651470.348932	99	0.1679999977350235	0.1879999977350235	0.1866074545462552
1741651558.2991266	100	0.1720000058412552	0.19200000584125518	0.17800782050157232
1741651637.2939503	101	0.1840000003576278	0.2040000003576278	0.19691000343321008
1741651724.7056262	102	0.1899999976158142	0.2099999976158142	0.2092526652151685
1741651786.7896736	103	0.1580000072717666	0.1780000072717666	0.16990915921234934
1741651857.3968203	104	0.164000004529953	0.184000004529953	0.18943786060690992
1741651945.922483	105	0.1659999936819076	0.1859999936819076	0.1905464551686608
1741652008.606652	106	0.1840000003576278	0.2040000003576278	0.21129379079116645
1741652096.539315	107	0.1759999990463256	0.1959999990463256	0.20403955111043287
1741652167.4628766	108	0.1739999949932098	0.1939999949932098	0.195457756296558
1741652229.3848152	109	0.19200000166893	0.21200000166893	0.21028915717208574
1741652308.996143	110	0.1940000057220459	0.2140000057220459	0.2162854179429886
1741652405.8147843	111	0.209999993443489	0.22999999344348898	0.24364187303860171
1741652485.5450473	112	0.1720000058412552	0.19200000584125518	0.21035598766865157
1741652521.8622744	113	0.1739999949932098	0.1939999949932098	0.16881295995057224
1741652610.2093148	114	0.1940000057220459	0.2140000057220459	0.20672983187998226
1741652663.8226936	115	0.2039999961853027	0.2239999961853027	0.21363140453525398
1741652752.178542	116	0.1879999935626983	0.2079999935626983	0.19342811947781108
1741652822.7677777	117	0.1679999977350235	0.1879999977350235	0.17016315976332919
1741652849.571766	118	0.1659999936819076	0.1859999936819076	0.17673028948813718
1741652928.9211535	119	0.202000007033348	0.222000007033348	0.22454449309064758
1741652973.1593451	120	0.1879999935626983	0.2079999935626983	0.2005759788136827
1741653034.8850017	121	0.1940000057220459	0.2140000057220459	0.20337324892735634
1741653114.8909998	122	0.1800000071525573	0.20000000715255728	0.18943416925242787
1741653185.1085818	123	0.1860000044107437	0.2060000044107437	0.2329796355049455
1741653264.5569236	124	0.2119999974966049	0.23199999749660488	0.24150521288111196
1741653335.193921	125	0.2119999974966049	0.23199999749660488	0.22195024265747526
1741653414.0371702	126	0.2259999960660934	0.24599999606609338	0.25556073546528246
1741653484.95461	127	0.2179999947547912	0.2379999947547912	0.23668896050797408
1741653582.080237	128	0.2080000042915344	0.22800000429153439	0.2386008092229253
1741653670.3240356	129	0.2080000042915344	0.22800000429153439	0.23921281523250876
1741653749.6270492	130	0.1940000057220459	0.2140000057220459	0.20771572298684748
1741653838.2515812	131	0.2300000041723251	0.2500000041723251	0.25885628114509207
1741653909.2594898	132	0.2080000042915344	0.22800000429153439	0.23021389587481816
1741653980.1795433	133	0.2060000002384185	0.22600000023841849	0.22783315847248617
1741654051.144215	134	0.2240000069141388	0.24400000691413878	0.23556068496779708
1741654139.6265638	135	0.2199999988079071	0.2399999988079071	0.24953143984421575
1741654254.7913408	136	0.2380000054836273	0.2580000054836273	0.24229681911291484
1741654299.9819458	137	0.2160000056028366	0.2360000056028366	0.22653681305126075
1741654380.2283888	138	0.2240000069141388	0.24400000691413878	0.22273556267745628
1741654477.6688602	139	0.2300000041723251	0.2500000041723251	0.2585594755568585
1741654583.905994	140	0.2440000027418136	0.2640000027418136	0.266651046358754
1741654654.8648992	141	0.2319999933242797	0.2519999933242797	0.23721427267579764
1741654708.1225352	142	0.2039999961853027	0.2239999961853027	0.20801434056332374
1741654814.229164	143	0.2259999960660934	0.24599999606609338	0.24947959698944472
1741654876.765798	144	0.2380000054836273	0.2580000054836273	0.24863707968601306
1741654939.6020126	145	0.2179999947547912	0.2379999947547912	0.2542405523604544
1741655019.0497844	146	0.2060000002384185	0.22600000023841849	0.2231835696115247
1741655099.9594028	147	0.2479999959468841	0.2679999959468841	0.26853411338492766
1741655189.9298215	148	0.2540000081062317	0.2740000081062317	0.2816376662347299
1741655226.011243	149	0.2160000056028366	0.2360000056028366	0.22458723507236555
1741655297.3675206	150	0.209999993443489	0.22999999344348898	0.222706549325495
1741655333.206264	151	0.2199999988079071	0.2399999988079071	0.23742332187964993
1741655413.5944858	152	0.2220000028610229	0.24200000286102288	0.24378562785885596
1741655475.2687953	153	0.2220000028610229	0.24200000286102288	0.25333849108602147
1741655502.7111912	154	0.2240000069141388	0.24400000691413878	0.24616004098105057
1741655556.911151	155	0.2360000014305114	0.2560000014305114	0.2618524389874932
1741655654.3676052	156	0.2560000121593475	0.2760000121593475	0.2852870092781241
1741655725.3742814	157	0.2360000014305114	0.2560000014305114	0.2554769902905489
1741655804.6038797	158	0.2380000054836273	0.2580000054836273	0.27086670935562274
1741655893.2835605	159	0.2179999947547912	0.2379999947547912	0.21867638449798493
1741655972.6133237	160	0.2479999959468841	0.2679999959468841	0.27717425202620766
1741656035.4909043	161	0.2160000056028366	0.2360000056028366	0.23910700794578874
1741656089.6043646	162	0.1959999948740005	0.21599999487400048	0.2394705714519766
1741656143.8696437	163	0.2380000054836273	0.2580000054836273	0.2536411905785909
1741656223.722344	164	0.2479999959468841	0.2679999959468841	0.26144734118933693
1741656276.5671723	165	0.2440000027418136	0.2640000027418136	0.2726374831632953
1741656347.684239	166	0.2560000121593475	0.2760000121593475	0.27463146741177696
1741656401.960535	167	0.2399999946355819	0.2599999946355819	0.2777867328752074
1741656420.3759522	168	0.1979999989271164	0.21799999892711638	0.21944280676159422
1741656509.1815743	169	0.2399999946355819	0.2599999946355819	0.2763810514428197
1741656580.7256494	170	0.2560000121593475	0.2760000121593475	0.2706248236872239
1741656661.7360396	171	0.2560000121593475	0.2760000121593475	0.2818892151386545
1741656768.362744	172	0.270000010728836	0.290000010728836	0.30354848651963173
1741656804.513121	173	0.2259999960660934	0.24599999606609338	0.25738605338119974
1741656875.153937	174	0.2300000041723251	0.2500000041723251	0.2722533174797807
1741656937.378852	175	0.2460000067949295	0.2660000067949295	0.26330816067871154
1741657034.987171	176	0.257999986410141	0.277999986410141	0.28933068543708107
1741657080.2963274	177	0.2820000052452087	0.3020000052452087	0.3050971218999463
1741657160.3914852	178	0.2639999985694885	0.28399999856948854	0.27166352729393245
1741657196.36228	179	0.2360000014305114	0.2560000014305114	0.2439870754453145
1741657285.6499617	180	0.2479999959468841	0.2679999959468841	0.25283424689634515
1741657366.2995048	181	0.2540000081062317	0.2740000081062317	0.282609148403212
1741657428.1619031	182	0.2800000011920929	0.3000000011920929	0.29137310227133645
1741657499.4747355	183	0.257999986410141	0.277999986410141	0.2979036468440894
1741657570.3755434	184	0.2440000027418136	0.2640000027418136	0.26319211366072576
1741657659.0418918	185	0.257999986410141	0.277999986410141	0.2871051794324252
1741657721.247203	186	0.2660000026226043	0.28600000262260433	0.3066921465836803
1741657774.5100982	187	0.2220000028610229	0.24200000286102288	0.24187796970686415
1741657845.5887089	188	0.2560000121593475	0.2760000121593475	0.2553811056814786
1741657907.1740608	189	0.2220000028610229	0.24200000286102288	0.20450731840469147
1741657925.9381535	190	0.2140000015497207	0.2340000015497207	0.2444490529594771
1741658031.9153292	191	0.2560000121593475	0.2760000121593475	0.2987161932263146
1741658120.3360105	192	0.2660000026226043	0.28600000262260433	0.2696921886596335
1741658199.944721	193	0.2820000052452087	0.3020000052452087	0.32081590029935325
1741658254.057212	194	0.2599999904632568	0.2799999904632568	0.28887588216192733
1741658361.172416	195	0.2639999985694885	0.28399999856948854	0.23054083848602558
1741658406.1946125	196	0.2599999904632568	0.2799999904632568	0.2947019609447657
1741658451.256637	197	0.2739999890327453	0.2939999890327453	0.29592711211430406
1741658540.8104894	198	0.2919999957084656	0.3119999957084656	0.2974856639541905
1741658594.7938154	199	0.270000010728836	0.290000010728836	0.2897881700262563
1741658656.8166697	200	0.2879999876022339	0.3079999876022339	0.3172762736395369
1741658736.3436372	201	0.3019999861717224	0.32199998617172243	0.34153917999547073
1741658789.1158028	202	0.2540000081062317	0.2740000081062317	0.2910602844315974
1741658833.3634489	203	0.2339999973773956	0.2539999973773956	0.23884461100797674
1741658904.444805	204	0.3059999942779541	0.3259999942779541	0.27979876175174534
1741658975.650512	205	0.2840000092983246	0.3040000092983246	0.3094858190831139
1741659046.8337188	206	0.2759999930858612	0.2959999930858612	0.285584890611961
1741659126.991213	207	0.2879999876022339	0.3079999876022339	0.3210259248626997
1741659216.604497	208	0.2960000038146972	0.31600000381469723	0.3009978572484428
1741659296.396669	209	0.2660000026226043	0.28600000262260433	0.2975223799725523
1741659384.763854	210	0.3120000064373016	0.3320000064373016	0.3245560428678449
1741659446.9298985	211	0.3019999861717224	0.32199998617172243	0.3320296786079682
1741659569.5069544	212	0.3039999902248382	0.3239999902248382	0.32795751982838395
1741659684.063427	213	0.2879999876022339	0.3079999876022339	0.3051804990564796
1741659773.1686563	214	0.2899999916553497	0.3099999916553497	0.32392618640532317
1741659871.3457935	215	0.2960000038146972	0.31600000381469723	0.30060763851498307
1741659933.719093	216	0.3079999983310699	0.3279999983310699	0.3364914118018371
1741659996.7664995	217	0.2939999997615814	0.31399999976158144	0.3118857718974679
1741660068.2853196	218	0.2899999916553497	0.3099999916553497	0.3211844657449086
1741660148.0557706	219	0.2960000038146972	0.31600000381469723	0.3162071668081369
1741660210.5984547	220	0.2980000078678131	0.31800000786781313	0.28790790519736514
1741660299.122436	221	0.3059999942779541	0.3259999942779541	0.3379514099671716
1741660378.9612536	222	0.2879999876022339	0.3079999876022339	0.29953433325122386
1741660432.333553	223	0.2820000052452087	0.3020000052452087	0.3003994827918375
1741660529.9920769	224	0.2619999945163727	0.2819999945163727	0.2937731850036812
1741660592.919695	225	0.277999997138977	0.297999997138977	0.3049774807050373
1741660672.3721688	226	0.3079999983310699	0.3279999983310699	0.33293615865900245
1741660726.9239943	227	0.2720000147819519	0.2920000147819519	0.28368649568577
1741660806.5643346	228	0.3079999983310699	0.3279999983310699	0.3527219738332423
1741660868.2737887	229	0.2680000066757202	0.28800000667572023	0.26344883209848186
1741660921.8840072	230	0.2800000011920929	0.3000000011920929	0.3147217633226209
1741660999.5080807	231	0.3079999983310699	0.3279999983310699	0.35362567175940196
1741661085.4160745	232	0.2879999876022339	0.3079999876022339	0.295791016886046
1741661146.6228278	233	0.3039999902248382	0.3239999902248382	0.3163147061033014
1741661208.142474	234	0.3000000119209289	0.3200000119209289	0.27968283250292414
1741661299.7714558	235	0.3140000104904175	0.3340000104904175	0.33295644828860915
1741661392.900561	236	0.3059999942779541	0.3259999942779541	0.3314217905984098
1741661458.8391411	237	0.3039999902248382	0.3239999902248382	0.32285510698884634
1741661524.8239768	238	0.2939999997615814	0.31399999976158144	0.3032395277663699
1741661590.4638798	239	0.2919999957084656	0.3119999957084656	0.2906064899170682
1741661647.247517	240	0.3100000023841858	0.3300000023841858	0.28705257565009784
1741661712.846557	241	0.277999997138977	0.297999997138977	0.297015036200209
1741661806.0891306	242	0.3000000119209289	0.3200000119209289	0.3163037805430707
1741661871.5385823	243	0.3100000023841858	0.3300000023841858	0.3477075891502488
1741661974.8198216	244	0.2860000133514404	0.3060000133514404	0.3101996027790007
1741662049.6679857	245	0.3039999902248382	0.3239999902248382	0.32529699943186585
1741662105.905265	246	0.3000000119209289	0.3200000119209289	0.30748587912379555
1741662190.2430365	247	0.3059999942779541	0.3259999942779541	0.32151381397545326
1741662237.650105	248	0.2560000121593475	0.2760000121593475	0.309552839718141
1741662312.7760978	249	0.2960000038146972	0.31600000381469723	0.3492060400947927
1741662387.655392	250	0.277999997138977	0.297999997138977	0.27482930676873774
1741662472.0605264	251	0.2820000052452087	0.3020000052452087	0.30167965676912445
1741662556.78793	252	0.3179999887943268	0.3379999887943268	0.3438012625565729
1741662622.8767722	253	0.2759999930858612	0.2959999930858612	0.3219856895715976
1741662697.72172	254	0.2660000026226043	0.28600000262260433	0.2969549130725573
1741662800.2692091	255	0.2759999930858612	0.2959999930858612	0.2758027010287589
1741662893.884427	256	0.2759999930858612	0.2959999930858612	0.2764868579483551
1741662950.256591	257	0.2759999930858612	0.2959999930858612	0.3422944320124231
1741663015.9670906	258	0.2980000078678131	0.31800000786781313	0.337264766509114
1741663081.8569703	259	0.2840000092983246	0.3040000092983246	0.26939621254540747
1741663175.668501	260	0.2919999957084656	0.3119999957084656	0.3283911963838339
1741663269.4868014	261	0.2820000052452087	0.3020000052452087	0.27758351882845494
1741663325.9169407	262	0.2899999916553497	0.3099999916553497	0.3049495916488046
1741663391.583952	263	0.257999986410141	0.277999986410141	0.32438946990195794
1741663438.9770346	264	0.2800000011920929	0.3000000011920929	0.278418894608906
1741663504.6540294	265	0.2899999916553497	0.3099999916553497	0.3217807051188374
1741663570.8361886	266	0.2980000078678131	0.31800000786781313	0.34453350069742716
1741663618.432956	267	0.2800000011920929	0.3000000011920929	0.2713524910374276
1741663711.897328	268	0.2759999930858612	0.2959999930858612	0.2892066652305626
1741663796.4932451	269	0.2820000052452087	0.3020000052452087	0.33150989382375107
1741663899.6272235	270	0.3019999861717224	0.32199998617172243	0.30156383391433456
1741663983.358175	271	0.2840000092983246	0.3040000092983246	0.3142010618727889
1741664076.8475137	272	0.2860000133514404	0.3060000133514404	0.29509072670665254
1741664151.7342567	273	0.3120000064373016	0.3320000064373016	0.30072110204415725
1741664245.4870102	274	0.2960000038146972	0.31600000381469723	0.3410659174128157
1741664320.369743	275	0.2720000147819519	0.2920000147819519	0.2957397023111234
1741664377.3839593	276	0.2939999997615814	0.31399999976158144	0.3202993089924394
1741664461.4310515	277	0.277999997138977	0.297999997138977	0.2647145023094961
1741664527.4265263	278	0.3079999983310699	0.3279999983310699	0.3660632810335115
1741664593.6272447	279	0.3019999861717224	0.32199998617172243	0.3262435803310425
1741664650.2755466	280	0.2939999997615814	0.31399999976158144	0.3085890332484716
1741664752.8303018	281	0.2960000038146972	0.31600000381469723	0.3413661408798941
1741664846.3393884	282	0.2860000133514404	0.3060000133514404	0.30140792700647556
1741664902.4486797	283	0.270000010728836	0.290000010728836	0.2839116975920123
1741664996.0948858	284	0.3019999861717224	0.32199998617172243	0.32701588297942014
1741665108.2626178	285	0.3300000131130218	0.3500000131130218	0.33821424098548736
1741665220.2776527	286	0.3260000050067901	0.3460000050067901	0.341677647764569
1741665313.4522126	287	0.3059999942779541	0.3259999942779541	0.35616721066306556
1741665369.4820378	288	0.2960000038146972	0.31600000381469723	0.3489238271445717
1741665407.5052269	289	0.2980000078678131	0.31800000786781313	0.3100113716631339
1741665500.626928	290	0.3160000145435333	0.33600001454353334	0.31297460152723694
1741665575.7616563	291	0.3339999914169311	0.3539999914169311	0.367423361188055
1741665660.4028623	292	0.3120000064373016	0.3320000064373016	0.3621167836652138
1741665735.794896	293	0.3199999928474426	0.33999999284744264	0.34652211574503866
1741665801.7902813	294	0.3260000050067901	0.3460000050067901	0.3341375793706862
1741665839.9715583	295	0.2759999930858612	0.2959999930858612	0.26544950151628266
1741665887.6211965	296	0.2960000038146972	0.31600000381469723	0.2876822484189345
1741665999.4141753	297	0.3199999928474426	0.33999999284744264	0.33897339377712915
1741666065.5987444	298	0.3179999887943268	0.3379999887943268	0.3397231263098072
1741666149.8427446	299	0.3179999887943268	0.3379999887943268	0.30826848587730127
