# Supplementary material for: Achieving consistency in FedSAM using local adaptive distillation on sports image classification
Source: PLoS One. 2025 Oct 17;20(10):e0333210. doi: 10.1371/journal.pone.0333210 (PMC12533856; doi:10.1371/journal.pone.0333210)
Supplement: S1 File — All figures (Figs 1–9) and Tables (Table 1–8) are sequentially numbered in the supplementary files. (ZIP) [file pone.0333210.s001.zip › Support-Information-only-datasets/Original experimental data/sport100/0.8/P2/Fedspeed.csv]

Wall time	Step	Value
1718038282.6159844	0	0.0
1718038292.809985	1	0.013400152361263238
1718038302.2509906	2	0.04022182432783424
1718038310.9509816	3	0.09238936827185286
1718038319.5629892	4	0.13524237299987577
1718038329.256989	5	0.16327811895512265
1718038338.1069815	6	0.19889517743495705
1718038346.841983	7	0.22102117668614746
1718038355.6149838	8	0.24042505503677417
1718038365.0209894	9	0.2400753031157242
1718038374.1284895	10	0.2681281803121495
1718038383.5114894	11	0.28619073145594226
1718038393.939498	12	0.2843103323114995
1718038404.6534896	13	0.3076948794115132
1718038414.1504903	14	0.30933678761481725
1718038424.466497	15	0.33642182952795885
1718038434.1054907	16	0.3422826190694271
1718038444.6444893	17	0.344891048897759
1718038454.0944972	18	0.3624442615616418
1718038463.8024893	19	0.3851531476203099
1718038472.3714929	20	0.38243763143526965
1718038480.6454897	21	0.38878230005074027
1718038489.9244971	22	0.392491247299073
1718038499.75649	23	0.3929661097923076
1718038508.2764904	24	0.3983808855496086
1718038517.7524896	25	0.40358736781098314
1718038526.766489	26	0.41378045731189184
1718038535.2364893	27	0.4166445859366603
1718038544.4964912	28	0.42620816642454895
1718038554.0774903	29	0.42784170131449295
1718038563.1594894	30	0.4215922764389441
1718038572.3654895	31	0.4382144502845153
1718038581.2954895	32	0.4294675365545994
1718038589.8494902	33	0.44302581121601176
1718038599.7444992	34	0.45372473447113004
1718038609.3804994	35	0.4508736796201593
1718038618.0105076	36	0.4636095243084816
1718038626.9525075	37	0.4638355065985946
1718038635.4075055	38	0.46729036161652493
1718038644.2305095	39	0.4633543244189598
1718038654.6395042	40	0.4695950835030031
1718038663.843502	41	0.47444150816293157
1718038674.0614994	42	0.467914344465692
1718038683.1264987	43	0.4839824160748647
1718038693.1125102	44	0.4900402070449154
1718038702.9744997	45	0.4989256829469777
1718038713.8735068	46	0.47959906832187255
1718038722.6344993	47	0.47882432237745315
1718038733.0404992	48	0.4832374445903496
1718038742.1074996	49	0.4852962466474805
1718038750.852501	50	0.49677170805537374
1718038760.07051	51	0.5052056082867691
1718038769.000507	52	0.509613266864372
1718038777.7375011	53	0.5035942657136365
1718038786.904507	54	0.5061850164356084
1718038795.8755069	55	0.5110898840581743
1718038805.479499	56	0.503850827069565
1718038814.6684997	57	0.5057886213901055
1718038824.3884993	58	0.5140122264528482
1718038832.630499	59	0.5148053017663817
1718038842.166503	60	0.5133867225889729
1718038853.1765082	61	0.5127003403473767
1718038862.195507	62	0.5155098673618704
1718038871.4785078	63	0.5207277813296725
1718038881.2244997	64	0.5214944935772993
1718038891.3535066	65	0.5243937580484855
1718038902.3305066	66	0.5284858054754866
1718038911.4594991	67	0.5195486618211584
1718038922.2615	68	0.532477892361696
1718038931.549499	69	0.5235563030874306
1718038941.4194996	70	0.5346790038654055
1718038950.3085003	71	0.5309152298348454
1718038959.9115036	72	0.5385622374647536
1718038969.1555002	73	0.539941233291531
1718038979.7454996	74	0.5378383199575457
1718038989.4875002	75	0.539428952047674
1718039000.118507	76	0.5331604486279562
1718039009.9945035	77	0.5489570702104244
1718039019.6865077	78	0.5435097081945407
1718039028.557507	79	0.5418236362369524
1718039037.5155149	80	0.5484268791612629
1718039047.216507	81	0.5492436263128647
1718039057.1785066	82	0.5535487930116274
1718039067.4225075	83	0.5401381062686529
1718039077.1565068	84	0.5588941852602752
1718039086.605507	85	0.547568684048955
1718039095.8675003	86	0.5405988193315866
1718039105.850581	87	0.5619142636356474
1718039115.7084992	88	0.5510415571516204
1718039125.3865073	89	0.5544883859277919
1718039134.131507	90	0.5611899439043139
1718039143.9635055	91	0.5676151762880363
1718039154.0195007	92	0.5606791097319669
1718039164.047507	93	0.5486532483385625
1718039173.803501	94	0.563634498658265
1718039183.0515	95	0.5648104149565216
1718039192.1704998	96	0.5526128701766676
1718039201.511499	97	0.563255412752239
1718039210.9805083	98	0.5675971204995687
1718039220.3774989	99	0.5701357855466355
1718039229.6835	100	0.5610614445249534
1718039238.649508	101	0.5605131007479436
1718039247.0724988	102	0.5670402652280988
1718039256.5105078	103	0.5727915673101515
1718039266.145507	104	0.5598541852528515
1718039275.482509	105	0.5770923183212623
1718039284.9525092	106	0.5715838538606539
1718039294.0665092	107	0.5671980537805177
1718039304.4808116	108	0.5650636280445305
1718039313.187821	109	0.5640110564151998
1718039323.668811	110	0.5748730915289303
1718039333.934819	111	0.5668007839843606
1718039345.0848205	112	0.5750313887300521
1718039354.1658204	113	0.5709923488980873
1718039363.53782	114	0.5744225659162682
1718039373.5128129	115	0.5718593418587623
1718039382.38082	116	0.5724334003380104
1718039392.214813	117	0.5655286470221245
1718039402.396812	118	0.5853957719507182
1718039413.919813	119	0.5761924181787438
1718039424.595813	120	0.5785355434220926
1718039434.2548113	121	0.5721270026354818
1718039444.6108148	122	0.5860741853934256
1718039453.5098202	123	0.5679368427707462
1718039463.7128997	124	0.5805510495373082
1718039473.2388198	125	0.5750519451031674
1718039483.0198195	126	0.5880001402838954
1718039492.172821	127	0.576416083214142
1718039501.189819	128	0.6015469564441462
1718039511.7938206	129	0.5774568901856775
1718039522.3628125	130	0.5879061834028444
1718039531.299821	131	0.57204988984993
1718039541.7528114	132	0.5892112677912049
1718039552.5838168	133	0.5818894314550808
1718039563.1218126	134	0.5819366870139205
1718039572.348817	135	0.5789226735335928
1718039582.554813	136	0.5878340774923233
1718039592.561819	137	0.5930781733227152
1718039601.6238203	138	0.5935733132945064
1718039610.6988196	139	0.5927531940426155
1718039620.1708124	140	0.5766103556382871
1718039629.9688115	141	0.5982167825418245
1718039639.281814	142	0.601879806772304
1718039649.3738132	143	0.590972854846734
1718039659.5798118	144	0.5915133856611057
1718039669.751812	145	0.5959714723530227
1718039678.304821	146	0.5927396725259044
1718039689.7598116	147	0.5975857492385713
1718039699.078812	148	0.5881486447911313
1718039709.204813	149	0.5926235128374334
1718039718.1698213	150	0.5822270522753806
1718039727.44582	151	0.5900343091433895
1718039736.609817	152	0.5819303454132182
1718039746.4278116	153	0.5913079749221811
1718039756.4368205	154	0.5907762976692952
1718039766.2778113	155	0.5840717957986387
1718039776.365811	156	0.6013500786462453
1718039786.6468189	157	0.5931416990519351
1718039795.2948194	158	0.5950827877117996
1718039804.3028114	159	0.5922379102378453
1718039812.9958112	160	0.5980369673380108
1718039821.2898111	161	0.60981533619799
1718039829.410813	162	0.5916865405625772
1718039840.2068193	163	0.6082897486642583
1718039849.328812	164	0.6069714887303647
1718039859.0738137	165	0.6042345780900353
1718039868.2068117	166	0.5929509808891612
1718039876.4448204	167	0.5926941056391724
1718039885.866822	168	0.599813232657202
1718039896.52782	169	0.5904427277502202
1718039905.7478125	170	0.5837803143738526
1718039916.0198138	171	0.5928805390825401
1718039926.064492	172	0.5888838224266928
1718039934.110497	173	0.5955959323475406
1718039944.8264902	174	0.5916750508549085
1718039954.8564975	175	0.6060008729257254
1718039963.0554976	176	0.6096553680069823
1718039972.2714894	177	0.6134878388961313
1718039982.682497	178	0.6007313195672541
1718039991.4604888	179	0.6144105998353316
1718040001.019575	180	0.5998264365850795
1718040010.3714893	181	0.5993581157529914
1718040020.891492	182	0.6055722379026269
1718040031.406994	183	0.5982349570067883
1718040041.4149945	184	0.5944267785988109
1718040051.477996	185	0.6092379013212871
1718040061.765996	186	0.6061352310735822
1718040071.8029945	187	0.6016431284140886
1718040081.7949944	188	0.6014272867614081
1718040090.9289954	189	0.6102308477842897
1718040100.4399874	190	0.5969725194372528
1718040111.3519876	191	0.6179273933149693
1718040121.922987	192	0.6027776827251714
1718040132.8979914	193	0.6112940814426872
1718040143.054995	194	0.6128204470586264
1718040154.4759955	195	0.5958134971596095
1718040164.610995	196	0.595308565939111
1718040173.488988	197	0.6057918021260551
1718040183.120994	198	0.6080421601846335
1718040193.161994	199	0.6117354725607165
1718040202.076043	200	0.6039663037223286
1718040211.9000435	201	0.6078413801516467
1718040220.0320504	202	0.6100300768618732
1718040228.4200437	203	0.6118919408655055
1718040238.1710432	204	0.6149168549748277
1718040247.3700433	205	0.6003558411144195
1718040256.1320431	206	0.6025607546070965
1718040265.7950425	207	0.6013115051958032
1718040275.3950496	208	0.6107444531614686
1718040284.7510517	209	0.6112896958984302
1718040295.6000438	210	0.607626272799777
1718040304.859043	211	0.6111672322637797
1718040315.3320513	212	0.6253216884172085
1718040325.509043	213	0.5999505690184379
1718040335.0540433	214	0.6124987846893363
1718040345.362043	215	0.6197469211281784
1718040354.7350454	216	0.6212143283284326
1718040363.487043	217	0.6107036847942792
1718040374.2430427	218	0.6208922657007522
1718040383.2910438	219	0.6175758215607108
1718040391.0170486	220	0.6142994920726988
1718040400.1700437	221	0.6142930068458539
1718040409.050043	222	0.6179961727653707
1718040418.1510432	223	0.6111249250365522
1718040427.643046	224	0.5972710558645089
1718040437.5910432	225	0.6116894783763979
1718040447.5060506	226	0.617566374482804
1718040457.2630422	227	0.6101796752922908
1718040466.6860423	228	0.6101259910930517
1718040475.6930432	229	0.6152422430958678
1718040485.8460426	230	0.610859525328432
1718040496.2730515	231	0.6227484183529618
1718040504.3830438	232	0.6277491536062885
1718040515.1010437	233	0.609681167099055
1718040523.6660426	234	0.606574937848882
1718040533.7250438	235	0.6269911362213
1718040543.1790433	236	0.6314631672562651
1718040552.6400423	237	0.6118961246218702
1718040563.7060428	238	0.6024905852331971
1718040573.5066109	239	0.6183039301732497
1718040581.8906088	240	0.6248711277198374
1718040591.3546095	241	0.6364577034800396
1718040602.2406092	242	0.6087345456653479
1718040610.8426087	243	0.5984139989341898
1718040621.4616125	244	0.6197518403941017
1718040630.75061	245	0.6233034163894403
1718040639.2916083	246	0.614410659895261
1718040648.6686094	247	0.6168661757594848
1718040658.1256094	248	0.6159930010897859
1718040668.0206983	249	0.6099929964218955
1718040677.0166109	250	0.6175983428128062
1718040686.4646094	251	0.630859470156117
1718040695.3776095	252	0.6281750371305613
1718040704.497608	253	0.6057950521611418
1718040714.033608	254	0.5969384875896004
1718040722.768608	255	0.6027987759810646
1718040731.941609	256	0.6297624722271521
1718040741.7706103	257	0.6249102772946536
1718040750.5366113	258	0.6244239905805478
1718040759.0126102	259	0.6364814983839485
1718040769.5086088	260	0.6153024293758219
1718040780.1046093	261	0.6187543848966869
1718040789.3726082	262	0.6145530169892409
1718040799.679617	263	0.6076873042121124
1718040808.998608	264	0.6226255699275428
1718040818.735609	265	0.6051264994743772
1718040828.406609	266	0.6262290303698294
1718040836.9366093	267	0.6230773647338059
1718040846.1946094	268	0.6099091434665072
1718040855.0236166	269	0.6368916328303372
1718040865.24261	270	0.6240078948192902
1718040873.5696192	271	0.6097943232124129
1718040882.857612	272	0.6086847413097098
1718040892.5346084	273	0.6206952483796329
1718040903.2966092	274	0.6113950118399433
1718040912.1406093	275	0.621555556229
1718040921.2696092	276	0.6304121151763344
1718040930.8406117	277	0.6170448340065601
1718040939.5086093	278	0.6351533762866339
1718040948.9516094	279	0.6195484127153774
1718040958.8016093	280	0.6124532801915055
1718040968.917608	281	0.6295522815401229
1718040977.9686103	282	0.6121877024075013
1718040987.9266136	283	0.6335566721283442
1718040998.384611	284	0.6319343985798389
1718041007.864611	285	0.6273325533596315
1718041018.909608	286	0.6259973754935435
1718041028.548611	287	0.6062890095593652
1718041037.3586092	288	0.6354320208866389
1718041048.0616162	289	0.6229685805349994
1718041057.0206106	290	0.6174705666006305
1718041066.1046095	291	0.6138902849957195
1718041076.7596085	292	0.600390458384287
1718041086.859609	293	0.6186936798729011
1718041096.547611	294	0.6177090547311644
1718041106.0826094	295	0.6236268549133749
1718041116.3026114	296	0.6315505176528551
1718041127.657609	297	0.6269358916506081
1718041138.212609	298	0.619582238332539
1718041148.470611	299	0.5898730161114848
1718041157.466608	300	0.6191987864772638
1718041166.155611	301	0.6459027842900487
1718041175.5446098	302	0.6162956397041364
1718041186.6306086	303	0.6258552396572917
1718041196.557609	304	0.6321209837777296
1718041206.2866096	305	0.6119756798877588
1718041216.7226114	306	0.6311965392827223
1718041225.3956084	307	0.6196956705289465
1718041236.759609	308	0.6305656962612023
1718041244.9966092	309	0.6117753015980878
1718041255.295609	310	0.6131721719089103
1718041264.3436112	311	0.6128519253216994
1718041274.6226084	312	0.6376414910256731
1718041283.7476163	313	0.621834515283446
1718041293.6326094	314	0.6200885459162897
1718041303.049611	315	0.6086965461195548
1718041312.1946094	316	0.6195166474347451
1718041321.1696167	317	0.6292201813551206
1718041330.8056085	318	0.6147530246486578
1718041340.381616	319	0.6042652599290386
1718041350.088609	320	0.606375659621073
1718041360.6966102	321	0.616748473948051
1718041370.5316098	322	0.6097074747477271
1718041381.521617	323	0.632149912435459
1718041391.29061	324	0.6130783544624443
1718041400.1296113	325	0.6205099361559336
1718041409.131611	326	0.6315800215524214
1718041419.1206162	327	0.6304666666776914
1718041427.903609	328	0.6346665277715222
1718041436.9036095	329	0.6361253358170067
1718041446.0876088	330	0.6148060963830291
1718041455.1606095	331	0.6312432884876084
1718041465.76661	332	0.6135100463050436
1718041476.3776095	333	0.6330298367240054
1718041486.310609	334	0.6279676003624466
1718041495.9486158	335	0.6103355157697069
1718041504.2896097	336	0.6399351530993382
1718041513.2456102	337	0.6140250600674217
1718041523.0006084	338	0.6361623128415228
1718041533.155609	339	0.6124788530967539
1718041542.3566082	340	0.6435609427088447
1718041551.4526095	341	0.6280916138675122
1718041560.8656113	342	0.618810006087038
1718041569.7096093	343	0.6222828319582419
1718041579.1316082	344	0.6156703544509147
1718041588.7076106	345	0.6435948933635799
1718041596.8046086	346	0.6306658570515196
1718041605.4416103	347	0.641118778570368
1718041615.2936082	348	0.6076263602831243
1718041623.786617	349	0.6302961918516157
1718041632.412609	350	0.6281382539381657
1718041642.887609	351	0.6109481384655893
1718041652.6056094	352	0.6040386279037506
1718041660.8736093	353	0.6201756698241194
1718041671.7106092	354	0.6410910008311533
1718041680.542616	355	0.637913204937789
1718041689.3576164	356	0.6283827930331141
1718041698.1656106	357	0.6282550530217146
1718041707.709611	358	0.6143819026884298
1718041716.590617	359	0.6453116430533737
1718041726.8826094	360	0.6273100508146776
1718041736.413616	361	0.6481485814468827
1718041746.5416093	362	0.6436134638334572
1718041756.4806104	363	0.6294557739272799
1718041766.3196113	364	0.6370235085085311
1718041775.2636108	365	0.6270748195340453
1718041785.4026108	366	0.6327384338342239
1718041795.3048203	367	0.6293601660354212
1718041805.4783578	368	0.6269508718330428
1718041814.189233	369	0.6143770528040539
1718041822.8617449	370	0.6320348900834455
1718041831.595749	371	0.6202572906140412
1718041841.2337525	372	0.6491173266449574
1718041850.9017446	373	0.636687864826463
1718041859.7687526	374	0.6297401646190782
1718041868.4417517	375	0.6334834368955428
1718041877.0467453	376	0.611794429202024
1718041886.6547525	377	0.6447840723257092
1718041896.1517518	378	0.6457498559272673
1718041905.0967524	379	0.6211711383822253
1718041913.9037445	380	0.6380915985651807
1718041922.0727525	381	0.6307925617601714
1718041930.3877528	382	0.6118237097056559
1718041938.7597485	383	0.6572387862691068
1718041948.0217445	384	0.6189261505417643
1718041956.9857523	385	0.6066098238524108
1718041965.8747458	386	0.6223556614144723
1718041974.499745	387	0.6322803080653204
1718041983.7907522	388	0.6226928204505278
1718041992.5807524	389	0.6349039653863855
1718042001.3327458	390	0.6244661116615765
1718042010.0667446	391	0.6241005953295734
1718042019.1177535	392	0.592368515374119
1718042028.6327453	393	0.6385788076780287
1718042038.8956037	394	0.6370364549763914
1718042048.7374394	395	0.6232712467628637
1718042058.130046	396	0.6115145841928901
1718042067.070569	397	0.6465628362968368
1718042076.1935606	398	0.6133380420044547
1718042084.9685624	399	0.6121603185510492
1718042094.524612	400	0.6251007664897954
1718042104.5345628	401	0.6016757364986176
1718042113.2665625	402	0.6020204338972475
1718042123.2105622	403	0.6398355381070087
1718042132.84957	404	0.6249570599662155
1718042142.0085702	405	0.6346282759800147
1718042151.9835649	406	0.6237088437764152
1718042160.053563	407	0.6214617895119857
1718042168.1515634	408	0.6217141439623698
1718042177.8625617	409	0.6454835530099828
1718042187.4285626	410	0.6320084218407116
1718042197.0205607	411	0.6053040273424232
1718042205.2055707	412	0.6446110685961391
1718042215.0795617	413	0.6257803592308478
1718042224.1705618	414	0.6395627188021101
1718042234.0175617	415	0.627852161914332
1718042245.0745616	416	0.6502740010844962
1718042254.163569	417	0.619423206966416
1718042263.7975645	418	0.6405801683913033
1718042273.1635606	419	0.6416112198429809
1718042283.0656257	420	0.6412759270193242
1718042292.1330037	421	0.6438115513618843
1718042300.1530013	422	0.6385773723700048
1718042308.6205137	423	0.6194443458521193
1718042317.1895142	424	0.6267159074323224
1718042325.081512	425	0.6332565231702405
1718042332.590515	426	0.6461170981027714
1718042343.5575209	427	0.6503102465230685
1718042352.2895193	428	0.6343864884710231
1718042361.1975117	429	0.5973898571252325
1718042369.6965113	430	0.6273115524171119
1718042379.126511	431	0.6138861481661884
1718042387.8405132	432	0.6530348325651832
1718042396.8105116	433	0.6414636376207248
1718042406.7875128	434	0.6215693399688483
1718042416.1775138	435	0.6356739275520973
1718042424.360513	436	0.6179740902687473
1718042433.166514	437	0.6067839863171332
1718042443.291514	438	0.631550485175479
1718042452.5275126	439	0.641908763219153
1718042461.049519	440	0.6192279775727959
1718042471.241513	441	0.6057817243920811
1718042480.2245128	442	0.6403806969984491
1718042489.4395216	443	0.6018410068152887
1718042497.9805114	444	0.6237207049610609
1718042506.933512	445	0.628492656003404
1718042515.5105124	446	0.6515446969978974
1718042523.8035114	447	0.636550292594371
1718042532.040511	448	0.6489401921027161
1718042541.271515	449	0.6586116760573928
1718042548.890512	450	0.633036127633517
1718042557.202521	451	0.6343680370884284
1718042566.8105123	452	0.6401204612624456
1718042576.461512	453	0.6418671148847124
1718042584.334511	454	0.6288068560193013
1718042594.1455138	455	0.6220671393756966
1718042603.4735124	456	0.6412646893718111
1718042613.3735125	457	0.6421774930163825
1718042621.477512	458	0.6395746909690052
1718042631.043513	459	0.6164447884886026
1718042639.966513	460	0.6342184286169938
1718042648.672512	461	0.6545047836935015
1718042656.8295135	462	0.6054468617183683
1718042666.129514	463	0.638732454483687
1718042674.9915133	464	0.6363186088033633
1718042683.8595138	465	0.6431553208473644
1718042693.5045204	466	0.6226086227203388
1718042702.8715131	467	0.6378026671725563
1718042712.392512	468	0.6305195539460535
1718042721.2765136	469	0.635449265188334
1718042731.0465112	470	0.6533956453244967
1718042739.7125113	471	0.6229336998644981
1718042749.3755214	472	0.6657927423214234
1718042758.532519	473	0.6187527107201939
1718042767.4625125	474	0.6535168577880777
1718042775.9795148	475	0.6204811783338282
1718042785.3525145	476	0.6393634927211911
1718042793.498511	477	0.6167659848009024
1718042803.0725112	478	0.5977430252890339
1718042812.35052	479	0.6342593939812734
1718042820.979513	480	0.6323576370822382
1718042829.7675142	481	0.6354295932272804
1718042839.0015123	482	0.621408738018574
1718042848.4595146	483	0.6439141943612829
1718042855.9975195	484	0.6376859235175868
1718042865.330511	485	0.6183667932613485
1718042874.0805123	486	0.6284817124407296
1718042883.865514	487	0.6482827475535045
1718042893.4065125	488	0.620159612408967
1718042900.8755136	489	0.6290674642491912
1718042909.182515	490	0.5997132338202532
1718042917.6025193	491	0.6229721684508925
1718042925.611511	492	0.626538215073278
1718042934.585519	493	0.6483326594600561
1718042942.461521	494	0.6261592062186077
1718042950.304519	495	0.6263927393167567
1718042958.5505111	496	0.6108438661833098
1718042967.904512	497	0.6683497236088183
1718042976.90652	498	0.6454049939054414
1718042985.5785131	499	0.6386552419572454
1718042993.7095125	500	0.6197240268678883
1718043003.205511	501	0.607789573794932
1718043011.930513	502	0.6249172976375559
1718043020.991515	503	0.6728952925817139
1718043029.1665146	504	0.6475056403895065
1718043038.5975144	505	0.6544725163135687
1718043047.707512	506	0.6050150542135366
1718043056.9335122	507	0.6332957017827978
1718043065.6555116	508	0.6479864581429932
1718043074.548511	509	0.6124910704651477
1718043083.6645114	510	0.658661183472309
1718043093.5545118	511	0.6621331060403544
1718043102.290511	512	0.6353431948110703
1718043111.1615126	513	0.6229775071319436
1718043121.6315114	514	0.6341110709659844
1718043130.4245126	515	0.6235533612659598
1718043139.2045128	516	0.6532890027614473
1718043148.7825136	517	0.6203247830791668
1718043159.6245418	518	0.6311448997168011
1718043168.1483076	519	0.6224256861654563
1718043178.9473088	520	0.632056633262357
1718043187.7418325	521	0.6284055011533274
1718043196.710832	522	0.6326683188266408
1718043205.7368317	523	0.6327132144377866
1718043216.0348306	524	0.6238845201580772
1718043224.0448327	525	0.6204734994697163
1718043233.5898323	526	0.6335861603927708
1718043242.024831	527	0.6406264779008239
1718043251.4548316	528	0.6328002534441511
1718043261.3888483	529	0.6315505908046458
1718043270.3328314	530	0.6423276049037145
1718043278.908833	531	0.6398964132155197
1718043287.989832	532	0.627790681934902
1718043296.5408406	533	0.6227995410924487
1718043305.4628315	534	0.643663977203
1718043314.0418315	535	0.63723610606726
1718043322.684832	536	0.6351518344846451
1718043330.6048317	537	0.6509427030023714
1718043338.5528314	538	0.623730153320623
1718043347.9108317	539	0.6251409617226624
1718043357.3418374	540	0.6478594432635159
1718043366.3188317	541	0.6617995324001066
1718043375.779832	542	0.6220090969555416
1718043384.6718333	543	0.640267721169117
1718043393.6038322	544	0.6502199791212515
1718043402.1838334	545	0.626161874413247
1718043410.9238412	546	0.6381088146465287
1718043420.028832	547	0.6357014485901517
1718043429.3898318	548	0.6356058254067594
1718043438.9608307	549	0.6651353874533537
1718043449.291833	550	0.6341758369764428
1718043458.207832	551	0.6399902331026601
1718043468.456832	552	0.6140483007917049
1718043477.6278331	553	0.6370917520839688
1718043487.6278317	554	0.6310649048892885
1718043498.096833	555	0.6352023522423486
1718043507.468833	556	0.5994226310614628
1718043516.456831	557	0.613370898875124
1718043526.523832	558	0.6588579683448498
1718043536.303833	559	0.6529487511973749
1718043544.7248318	560	0.6396042733754099
1718043553.772832	561	0.6257688056441937
1718043563.2008326	562	0.6365607870840401
1718043573.1028311	563	0.6309821814516328
1718043583.3218317	564	0.6256068004736398
1718043591.5478313	565	0.6325649925686139
1718043599.9688344	566	0.656718935983873
1718043609.263832	567	0.6478304599827304
1718043618.3378315	568	0.6330126557950341
1718043628.838833	569	0.654724303509343
1718043638.2128313	570	0.6347408590675216
1718043648.0358324	571	0.6484310568144807
1718043657.101839	572	0.6319310843518526
1718043667.648831	573	0.6614245223130484
1718043675.8778317	574	0.6318106782438517
1718043684.893831	575	0.6550153055354995
1718043693.8918395	576	0.6189790518066555
1718043703.272833	577	0.6299705816864636
1718043711.1378398	578	0.6489461557871236
1718043720.139831	579	0.637659264246246
1718043729.2088332	580	0.6275909956506229
1718043739.5198326	581	0.6462919617067328
1718043748.2218308	582	0.6053076936024411
1718043758.1378334	583	0.6309582548687975
1718043767.9848323	584	0.6278382980878566
1718043776.3348322	585	0.6211047193557606
1718043785.1399052	586	0.628485721457892
1718043793.9218316	587	0.6395481954649109
1718043803.8728397	588	0.6369949834847997
1718043813.1858308	589	0.619756196377262
1718043823.3268318	590	0.6525227087630392
1718043832.023831	591	0.6260401865678952
1718043840.6578314	592	0.6324364851524573
1718043850.5108306	593	0.6218573611241877
1718043859.420833	594	0.622229590214302
1718043868.2108333	595	0.6078343003299683
1718043876.743833	596	0.616154372225137
1718043885.948832	597	0.6317728102173393
1718043895.24084	598	0.6256935247237908
1718043904.3079257	599	0.6204721576146771
1718043914.4751194	600	0.6273586156487017
1718043924.4666862	601	0.6424542837980722
1718043933.5832384	602	0.6459350872931906
1718043943.6932385	603	0.6627133535531826
1718043953.6452322	604	0.6488063391431009
1718043961.872231	605	0.6616269392183329
1718043969.4322405	606	0.6116785312931637
1718043979.746239	607	0.6325993704328211
1718043988.6062331	608	0.6352853548122563
1718043996.9242306	609	0.6302609509375441
1718044004.8142316	610	0.6507497272882149
1718044014.3672311	611	0.6271263301019
1718044022.758232	612	0.6042163717537236
1718044031.617231	613	0.6023519992603968
1718044040.107232	614	0.6501208770590126
1718044049.0852306	615	0.6406149082312736
1718044059.137231	616	0.6118166676984298
1718044067.6632314	617	0.6115453660857908
1718044077.1712308	618	0.6077818305903031
1718044086.8842304	619	0.6524739433112255
1718044094.760231	620	0.6073769353081915
1718044103.251233	621	0.6580321055763624
1718044112.6142344	622	0.635818354451609
1718044121.0532308	623	0.662890005216421
1718044130.0952318	624	0.6105372921624467
1718044139.8462317	625	0.6399699189513596
1718044148.7792315	626	0.6389213910397895
1718044157.8952315	627	0.6530608630651905
1718044167.2972324	628	0.6516220655653366
1718044176.7912314	629	0.6262746481969433
1718044187.7512312	630	0.613319210432761
1718044196.665231	631	0.6229098907932693
1718044205.7112317	632	0.6004661209881168
1718044215.3442316	633	0.5942593974252652
1718044225.245233	634	0.642070151401754
1718044234.0292392	635	0.6121952488569742
1718044242.370234	636	0.6022459390278369
1718044251.2042346	637	0.6410782266671515
1718044258.9842358	638	0.6224642724221022
1718044267.8242345	639	0.6070369378992208
1718044276.1352327	640	0.6282801738426396
1718044284.91324	641	0.6499417143007783
1718044294.3782318	642	0.6451708867191199
1718044302.870232	643	0.6092110704894077
1718044311.603237	644	0.6478259732103583
1718044321.7272315	645	0.6366361809135367
1718044329.6202312	646	0.6171281193280573
1718044339.5862384	647	0.6475222708403793
1718044348.5332346	648	0.5986106105025801
1718044356.3742387	649	0.6417363423658504
1718044366.4272308	650	0.637833596546722
1718044375.246231	651	0.6041380903068361
1718044383.275232	652	0.6641382536989812
1718044392.1562304	653	0.639306281806285
1718044400.6272316	654	0.6453252559222505
1718044409.1072326	655	0.6175908892219634
1718044418.9592326	656	0.6192670762666412
1718044427.6802406	657	0.6264290678748227
1718044436.850231	658	0.6363026931826014
1718044445.083236	659	0.6295520573188006
1718044453.7942388	660	0.613459393282579
1718044462.5512323	661	0.6422920479600676
1718044471.2342334	662	0.628837776803152
1718044478.9652326	663	0.6198399569924748
1718044487.298233	664	0.6417790246832693
1718044495.5922318	665	0.6316099037088418
1718044504.6842308	666	0.6478157306928275
1718044512.0202312	667	0.6451741925932925
1718044520.1632397	668	0.6608170894296743
1718044529.3152325	669	0.6382183739367991
1718044538.301231	670	0.6200520408351772
1718044546.0982313	671	0.6567054862975018
1718044555.6942332	672	0.6338416468118206
1718044563.8042316	673	0.658171097662638
1718044572.920231	674	0.6537259991903311
1718044581.8022306	675	0.6333961383714378
1718044590.3542333	676	0.6375058554522434
1718044599.5812323	677	0.6284391272034042
1718044609.247241	678	0.6339452428037701
1718044618.815231	679	0.6120507647479743
1718044627.3112328	680	0.6364296688231107
1718044635.9922304	681	0.6208378480054294
1718044645.3552315	682	0.6348046085039826
1718044654.8102314	683	0.6205082664483255
1718044662.5942314	684	0.6388323842586158
1718044671.3012314	685	0.6249925352104827
1718044680.1012316	686	0.6403257976845896
1718044689.4432318	687	0.6455318409295013
1718044698.346239	688	0.669522521707551
1718044706.9752305	689	0.6120086127468675
1718044716.227233	690	0.6701041566292687
1718044724.726231	691	0.644942974439932
1718044733.4572306	692	0.6508050712152693
1718044742.5342305	693	0.637490574727249
1718044749.5622313	694	0.6492343436783431
1718044758.6502306	695	0.6136054486522594
1718044767.5132308	696	0.646318208085786
1718044775.6962316	697	0.6113545116895918
1718044784.431232	698	0.6417328088062763
1718044793.5622313	699	0.6419835269771371
1718044802.277242	700	0.6495733700351296
1718044811.2492316	701	0.6736998052472941
1718044820.8182335	702	0.6219995558136997
1718044830.385234	703	0.6696742001728334
1718044839.0272324	704	0.6532680298269136
1718044848.0162318	705	0.6552640288219683
1718044857.9902318	706	0.6286934831040266
1718044865.9872315	707	0.6085041181916999
1718044875.1842322	708	0.6478759658090533
1718044884.0902312	709	0.6266054019236226
1718044893.0022302	710	0.6228295628534435
1718044902.645232	711	0.6398916021536092
1718044913.107232	712	0.6460581833458436
1718044922.436239	713	0.633751809062147
1718044932.178239	714	0.6053870689219957
1718044940.7262397	715	0.6517019693846794
1718044950.443239	716	0.6130955592398544
1718044959.3632338	717	0.641979648847245
1718044967.312232	718	0.6368085320009447
1718044976.283232	719	0.623182346145651
1718044985.693231	720	0.6478007849784669
1718044996.460238	721	0.6393064293626483
1718045005.7362392	722	0.6301864952505382
1718045013.9582343	723	0.638912146979461
1718045021.9792392	724	0.6312037460472095
1718045029.0552332	725	0.5770037807633436
1718045037.977231	726	0.6199088219407802
1718045046.4012337	727	0.627841037656925
1718045054.5412345	728	0.6593085316079138
1718045063.0512357	729	0.622246749036491
1718045072.090235	730	0.6254067422979739
1718045080.0982308	731	0.6165805344153105
1718045088.224233	732	0.6859491952834906
1718045097.2842305	733	0.6710011133537063
1718045106.4052322	734	0.6333218840515519
1718045115.4182315	735	0.6463391186870339
1718045124.1672316	736	0.669344239292984
1718045133.8312323	737	0.6450587415324213
1718045142.868231	738	0.6221102263041081
1718045152.4722328	739	0.6069325564304111
1718045161.634231	740	0.6414383041746939
1718045170.508232	741	0.6328572822862027
1718045179.931232	742	0.6324094711208693
1718045190.320233	743	0.6325237762829786
1718045200.0232308	744	0.645907393052971
1718045208.027231	745	0.6624756576803914
1718045216.5392315	746	0.6435362860612128
1718045226.084232	747	0.6305196664659264
1718045235.2902317	748	0.6649200600634723
1718045246.2002313	749	0.629221791439534
1718045255.3192322	750	0.6510260597982751
1718045264.6942315	751	0.6285189374313415
1718045274.950234	752	0.6160860155344822
1718045284.360232	753	0.6572724865707745
1718045293.336231	754	0.6292984942568851
1718045302.5392308	755	0.6496540402160094
1718045311.9602344	756	0.6645588063619786
1718045321.7852345	757	0.6465778656790963
1718045330.8322315	758	0.6447922187789051
1718045339.7072325	759	0.6422591544192375
1718045348.7602315	760	0.6420744508493128
1718045358.0252306	761	0.6509765312595877
1718045366.1742313	762	0.6354053239569438
1718045374.251231	763	0.6680550959942064
1718045383.8222306	764	0.6026680656581912
1718045391.8862305	765	0.6634796241933435
1718045400.716231	766	0.6775352161098936
1718045411.1982317	767	0.6366689516564964
1718045421.676232	768	0.6279728768819525
1718045430.950235	769	0.5958924199880578
1718045440.6052358	770	0.6461335313112506
1718045449.650232	771	0.6401387209961714
1718045460.0692315	772	0.6460762741424371
1718045469.5132315	773	0.6643503612956294
1718045477.6622322	774	0.6138354003134812
1718045486.5832312	775	0.6459603318930203
1718045495.5922391	776	0.6401979688378662
1718045504.7312317	777	0.6346306979841683
1718045513.1702316	778	0.6328732850293581
1718045522.219232	779	0.6516905331343675
1718045531.915232	780	0.6215228622367285
1718045540.9962308	781	0.6551566886439953
1718045549.4062347	782	0.6226258225471238
1718045558.1852307	783	0.6557274470146369
1718045567.0432312	784	0.626494479575065
1718045577.5712311	785	0.6281266749006058
1718045586.0222332	786	0.6112936846930508
1718045595.6512325	787	0.6373411543050954
1718045603.7292314	788	0.6460215090924019
1718045612.2982318	789	0.6643156793501408
1718045621.409233	790	0.6515912662391119
1718045630.3892393	791	0.6202408809539807
1718045638.8842306	792	0.6443893981632067
1718045646.840232	793	0.6492673598364957
1718045655.936233	794	0.6241905724583473
1718045664.844236	795	0.6210197805494133
1718045673.4292336	796	0.6265328066884431
1718045682.0242343	797	0.6562947392901963
1718045691.5142305	798	0.6566846091784085
1718045700.9412308	799	0.6252778604867081
1718045711.4242308	800	0.6394776811059578
1718045720.2152395	801	0.6263430765761204
1718045729.2932315	802	0.6280812023527552
1718045737.114231	803	0.6099423404923662
1718045744.820231	804	0.6555868199460454
1718045754.6532311	805	0.6340091689506441
1718045764.509231	806	0.6226367009551429
1718045773.0462313	807	0.6498348140088192
1718045781.569234	808	0.6312691684649688
1718045790.080239	809	0.6578150387862708
1718045799.5102308	810	0.5948262698110222
1718045809.1392307	811	0.6511762976503169
1718045817.3092313	812	0.6265383531215138
1718045827.2782393	813	0.6312604553229749
1718045835.8302312	814	0.6507277675957224
1718045844.3662312	815	0.578109982607337
1718045853.657231	816	0.6196289400964994
1718045863.0592313	817	0.6205142097339029
1718045871.616232	818	0.6860509178748067
1718045880.4692302	819	0.6484890854608721
1718045889.4412315	820	0.6125906667646241
1718045899.327231	821	0.6430365801152759
1718045907.7582338	822	0.6027121435294547
1718045916.5262346	823	0.6371526801983761
1718045925.418234	824	0.645680272550155
1718045935.0412314	825	0.6239961478128407
1718045943.528232	826	0.6458563614705681
1718045953.2862315	827	0.6409409858474485
1718045962.2162316	828	0.6038839256787822
1718045970.936232	829	0.6388821797768378
1718045978.907232	830	0.6495129037948404
1718045987.33323	831	0.631569759046677
1718045996.6312318	832	0.6203361954935512
1718046006.2152398	833	0.6477778590085471
1718046015.4902306	834	0.6604359070489784
1718046024.7132318	835	0.660252561582985
1718046033.1332347	836	0.619822717542096
1718046042.0172324	837	0.6515671960014404
1718046051.4412315	838	0.6206621326669995
1718046062.1422322	839	0.5895840792968357
1718046071.1802316	840	0.6312841385064168
1718046080.343231	841	0.6250554045222211
1718046089.0902302	842	0.6142581919690585
1718046098.164232	843	0.6054595327826906
1718046107.3632307	844	0.5975659695124802
1718046115.8672326	845	0.6569316467633334
1718046126.9362311	846	0.5785928516493255
1718046137.412235	847	0.5925636110592724
1718046147.2292333	848	0.6499918283847563
1718046156.4992328	849	0.6387994883175698
1718046166.653232	850	0.6187403785556652
1718046176.8212314	851	0.6438910187865184
1718046185.4902384	852	0.6472890204838768
1718046194.145232	853	0.6297416926314691
1718046202.9572315	854	0.6147622606345805
1718046211.8562317	855	0.6491819112948339
1718046219.6512332	856	0.6517911666786809
1718046227.9522314	857	0.6589370186006771
1718046236.8832314	858	0.6284145802842843
1718046245.5032315	859	0.6280236594275942
1718046253.877231	860	0.6663606923646012
1718046263.592235	861	0.6375103554964908
1718046272.6122303	862	0.6686663133119585
1718046280.907234	863	0.6030344587841577
1718046289.5922308	864	0.662603607759278
1718046298.044231	865	0.6572394078030488
1718046306.6682315	866	0.62871084071642
1718046317.594232	867	0.6394883158491722
1718046327.3832395	868	0.6552609719828686
1718046336.305231	869	0.6504964032639464
1718046345.6192317	870	0.6906484902202928
1718046354.9732316	871	0.6346876752912624
1718046364.6472323	872	0.6514538742478444
1718046373.3432324	873	0.65201689902885
1718046382.248232	874	0.6373320637945395
1718046391.2212317	875	0.6291463477125993
1718046400.292231	876	0.6192321722961107
1718046410.1162314	877	0.5935603441737134
1718046419.6932316	878	0.6440784737069258
1718046429.319234	879	0.6686606082585498
1718046438.5562303	880	0.600579356019845
1718046448.4262304	881	0.6196898001867357
1718046458.2272315	882	0.661344864538312
1718046467.811232	883	0.6263117467357662
1718046476.7072308	884	0.6116198598508025
1718046486.1282313	885	0.6414334403966316
1718046495.581231	886	0.6691511740799861
1718046503.6962335	887	0.6126027475914466
1718046513.6202352	888	0.6197701570406589
1718046522.3602326	889	0.6455945872215888
1718046531.3952315	890	0.62468769063883
1718046540.0622325	891	0.6407710437246719
1718046548.3542314	892	0.6383985117254226
1718046557.7462332	893	0.6414064600029095
1718046566.914232	894	0.6073072681611553
1718046576.801232	895	0.6125844563892419
1718046586.2652316	896	0.6346130851299951
1718046594.7652318	897	0.6214937677083895
1718046603.1262312	898	0.6680509800640082
1718046611.6132317	899	0.6154634161194967
1718046620.155233	900	0.6462704128404009
1718046628.5582352	901	0.6543547725540079
1718046639.2532327	902	0.6114436381603685
1718046648.7722328	903	0.5932546354251402
1718046657.8062322	904	0.6267371885710775
1718046667.7912314	905	0.6725508190840975
1718046675.7892315	906	0.6227396464999108
1718046685.0542305	907	0.6299906160557547
1718046694.307232	908	0.6799834111414512
1718046703.4742315	909	0.6088887560557985
1718046712.270232	910	0.5991009640489517
1718046720.6882317	911	0.6194822102087989
1718046729.5472322	912	0.5827752813453333
1718046738.7442317	913	0.6550011366324546
1718046746.7032323	914	0.5984869660479335
1718046756.0442307	915	0.6555422993034716
1718046765.864231	916	0.608859367388725
1718046774.214232	917	0.6843815661275493
1718046784.0562315	918	0.647986933518681
1718046794.0472314	919	0.6282830688016232
1718046803.9422312	920	0.6770660030321024
1718046812.3442326	921	0.6528296167999892
1718046821.4802308	922	0.6214006468724832
1718046831.292232	923	0.633885411265886
1718046840.0782328	924	0.6676843812386307
1718046849.1562307	925	0.5990091795732808
1718046857.5962338	926	0.6622609063893073
1718046866.0562315	927	0.5979371799665173
1718046875.5422308	928	0.6195239281987245
1718046884.1742306	929	0.6296615523194512
1718046893.829231	930	0.6564840567972002
1718046902.9542315	931	0.6162750046136574
1718046913.2102313	932	0.6550537383226972
1718046921.3592317	933	0.655981923650876
1718046930.3192315	934	0.651471316242135
1718046938.6072314	935	0.6080476824064545
1718046948.0142322	936	0.6849471752055531
1718046958.086233	937	0.5966669669824441
1718046967.9592388	938	0.6487472930681077
1718046976.3262386	939	0.6528027804118642
1718046984.977234	940	0.6814207392693701
1718046994.9222348	941	0.6239925434405487
1718047004.4982302	942	0.6100506601772913
1718047012.4642322	943	0.6356243709283698
1718047021.727232	944	0.6204552744693604
1718047032.265237	945	0.6647261926392347
1718047041.258232	946	0.638319332288208
1718047051.663231	947	0.6469708613093578
1718047060.0742314	948	0.615036720358147
1718047069.612231	949	0.6375635058344005
1718047078.8332314	950	0.6286604249073413
1718047088.6062307	951	0.6336093834134859
1718047097.5992353	952	0.6301735622425112
1718047107.0402336	953	0.6131142045869228
1718047117.2702332	954	0.6381944242532965
1718047126.4572396	955	0.6160500739040519
1718047134.7982318	956	0.6226136482101018
1718047144.1072314	957	0.6316066240130052
1718047153.9062314	958	0.6198186131349136
1718047163.2492323	959	0.6020491768606415
1718047171.7012322	960	0.6022639277458357
1718047180.7662313	961	0.6323557637341679
1718047189.1602314	962	0.6009513582280519
1718047198.789232	963	0.6089056850620392
1718047208.4352307	964	0.6330236275111027
1718047217.1782303	965	0.5937010079913919
1718047226.4122396	966	0.652269762464466
1718047236.6662323	967	0.61280905889795
1718047246.6632318	968	0.6302967328008514
1718047256.379232	969	0.6307148426810064
1718047266.0942318	970	0.6112711951121457
1718047275.8862305	971	0.6614877693170296
1718047284.3282385	972	0.6225740600880088
1718047292.8582306	973	0.6104558724843154
1718047302.1282396	974	0.6453740574582864
1718047310.360231	975	0.6294019141178157
1718047319.7462316	976	0.6138553856554642
1718047329.176231	977	0.6112290919369344
1718047339.0382347	978	0.6730084158539987
1718047348.333236	979	0.6331081662800812
1718047358.5592308	980	0.6115535037719639
1718047366.278232	981	0.6375595786345666
1718047375.9472313	982	0.6213299844907552
1718047384.8822324	983	0.5803863850045881
1718047395.3872333	984	0.653452848099889
1718047404.5392325	985	0.6430838840300078
1718047414.1222303	986	0.6462615698079313
1718047422.8482337	987	0.669620231724993
1718047432.6262305	988	0.653801732193109
1718047441.3152304	989	0.6159783390592989
1718047451.8172307	990	0.6231466882972417
1718047460.3482342	991	0.6339361752963041
1718047469.3542306	992	0.6652188904458526
1718047478.0342324	993	0.6545680803594622
1718047487.287231	994	0.639798000751957
1718047497.3352394	995	0.6304704342183944
1718047506.0612304	996	0.6593580735799478
1718047514.4142315	997	0.6119358670824243
1718047523.818231	998	0.6191575168776158
1718047532.097231	999	0.6389897205827137
