# Supplementary material for: Achieving consistency in FedSAM using local adaptive distillation on sports image classification
Source: PLoS One. 2025 Oct 17;20(10):e0333210. doi: 10.1371/journal.pone.0333210 (PMC12533856; doi:10.1371/journal.pone.0333210)
Supplement: S1 File — All figures (Figs 1–9) and Tables (Table 1–8) are sequentially numbered in the supplementary files. (ZIP) [file pone.0333210.s001.zip › Support-Information-only-datasets/Original experimental data/sport100/0.8/P2/Scaffold.csv]

Wall time	Step	Value
1742199765.66491	0	0.01600000075995922
1742199857.6965668	1	0.014000000432133675
1742199944.7220323	2	0.017999999225139618
1742200031.9170332	3	0.02199999988079071
1742200099.9909735	4	0.029999999329447746
1742200183.5526595	5	0.026000000536441803
1742200251.4786224	6	0.035999998450279236
1742200329.2214396	7	0.04800000041723251
1742200406.750299	8	0.06400000303983688
1742200490.1536548	9	0.06800000369548798
1742200573.6611736	10	0.07000000029802322
1742200651.2963839	11	0.07999999821186066
1742200724.0749242	12	0.09799999743700027
1742200801.6397867	13	0.12200000137090683
1742200882.3249636	14	0.12600000202655792
1742200962.940991	15	0.1379999965429306
1742201059.0764573	16	0.16200000047683716
1742201146.5421982	17	0.16200000047683716
1742201223.4022262	18	0.1599999964237213
1742201314.2645795	19	0.164000004529953
1742201395.104538	20	0.20200000703334808
1742201480.0626638	21	0.20399999618530273
1742201554.3980527	22	0.2160000056028366
1742201627.5195107	23	0.23000000417232513
1742201700.3388538	24	0.24400000274181366
1742201787.5678244	25	0.23999999463558197
1742201869.9055765	26	0.24799999594688416
1742201933.2698047	27	0.257999986410141
1742202001.460769	28	0.28600001335144043
1742202079.0534573	29	0.2840000092983246
1742202160.6567476	30	0.28600001335144043
1742202241.5524514	31	0.28600001335144043
1742202320.9206376	32	0.2939999997615814
1742202393.9396057	33	0.29600000381469727
1742202466.8143444	34	0.31200000643730164
1742202544.6019995	35	0.3240000009536743
1742202622.1001823	36	0.3440000116825104
1742202699.6876748	37	0.3440000116825104
1742202777.1977637	38	0.34599998593330383
1742202835.522712	39	0.335999995470047
1742202913.2919302	40	0.3659999966621399
1742203005.5370362	41	0.35600000619888306
1742203083.2044537	42	0.3700000047683716
1742203160.73339	43	0.38199999928474426
1742203234.0025895	44	0.4020000100135803
1742203311.6595523	45	0.4020000100135803
1742203389.4608338	46	0.3959999978542328
1742203476.9653084	47	0.38600000739097595
1742203564.4985933	48	0.40400001406669617
1742203632.7131178	49	0.3919999897480011
1742203710.0941908	50	0.4300000071525574
1742203779.985717	51	0.4320000112056732
1742203835.21697	52	0.4480000138282776
1742203897.8223848	53	0.42800000309944153
1742203956.927122	54	0.4440000057220459
1742204008.7382023	55	0.42800000309944153
1742204060.3947692	56	0.4059999883174896
1742204122.8700497	57	0.44200000166893005
1742204188.6775675	58	0.44600000977516174
1742204259.2838912	59	0.44999998807907104
1742204329.6803892	60	0.4399999976158142
1742204385.3140764	61	0.4359999895095825
1742204448.6359851	62	0.4339999854564667
1742204518.1414838	63	0.4359999895095825
1742204595.8477786	64	0.4880000054836273
1742204670.7166984	65	0.45399999618530273
1742204737.0672417	66	0.45399999618530273
1742204799.450681	67	0.48399999737739563
1742204854.6305265	68	0.47200000286102295
1742204924.3927925	69	0.46799999475479126
1742204983.305933	70	0.4699999988079071
1742205034.8713682	71	0.4580000042915344
1742205104.6351116	72	0.47999998927116394
1742205167.158815	73	0.4779999852180481
1742205225.980608	74	0.4819999933242798
1742205284.9367576	75	0.5040000081062317
1742205325.4821703	76	0.4860000014305115
1742205391.5199757	77	0.4819999933242798
1742205443.0170977	78	0.4740000069141388
1742205505.493678	79	0.4880000054836273
1742205560.6292355	80	0.5059999823570251
1742205623.1178148	81	0.5080000162124634
1742205678.3091815	82	0.5080000162124634
1742205737.116548	83	0.4959999918937683
1742205792.3892264	84	0.49399998784065247
1742205858.5303974	85	0.48399999737739563
1742205917.4356859	86	0.5019999742507935
1742205972.6302166	87	0.515999972820282
1742206031.4965308	88	0.5199999809265137
1742206097.5469403	89	0.49399998784065247
1742206160.0257347	90	0.5120000243186951
1742206222.4323251	91	0.5299999713897705
1742206273.9772809	92	0.5239999890327454
1742206336.3859031	93	0.5080000162124634
1742206398.8173184	94	0.5299999713897705
1742206450.2834768	95	0.5220000147819519
1742206509.0716252	96	0.5199999809265137
1742206564.2445197	97	0.5339999794960022
1742206622.9939246	98	0.5339999794960022
1742206674.5109458	99	0.5379999876022339
1742206726.031856	100	0.5019999742507935
1742206788.5077958	101	0.5199999809265137
1742206850.9272077	102	0.5440000295639038
1742206906.0556393	103	0.5419999957084656
1742206964.8981254	104	0.5260000228881836
1742207027.2856615	105	0.5419999957084656
1742207075.235499	106	0.5440000295639038
1742207137.5530665	107	0.5619999766349792
1742207199.9925923	108	0.5680000185966492
1742207258.8035612	109	0.5479999780654907
1742207328.5731213	110	0.5519999861717224
1742207394.6512806	111	0.5540000200271606
1742207442.6022217	112	0.5440000295639038
1742207494.1151304	113	0.5740000009536743
1742207556.6011853	114	0.5659999847412109
1742207619.1011596	115	0.550000011920929
1742207677.8478112	116	0.5460000038146973
1742207732.9167826	117	0.5659999847412109
1742207777.1455274	118	0.5320000052452087
1742207843.0458233	119	0.5580000281333923
1742207898.1046283	120	0.5540000200271606
1742207953.2424746	121	0.5360000133514404
1742208022.9085522	122	0.5580000281333923
1742208092.5513468	123	0.5680000185966492
1742208158.6200464	124	0.5559999942779541
1742208220.9942505	125	0.5479999780654907
1742208283.4911938	126	0.5699999928474426
1742208349.526081	127	0.5659999847412109
1742208415.5385005	128	0.5580000281333923
1742208474.2650359	129	0.5540000200271606
1742208533.0555127	130	0.5460000038146973
1742208599.0438948	131	0.5659999847412109
1742208646.8940723	132	0.5759999752044678
1742208709.3937702	133	0.5619999766349792
1742208760.810987	134	0.5699999928474426
1742208819.5593667	135	0.5740000009536743
1742208892.8624036	136	0.5619999766349792
1742208947.8930724	137	0.5879999995231628
1742208995.7435715	138	0.5879999995231628
1742209058.220976	139	0.5699999928474426
1742209117.001191	140	0.5619999766349792
1742209183.061269	141	0.5759999752044678
1742209238.171025	142	0.5699999928474426
1742209304.3227768	143	0.5720000267028809
1742209366.773119	144	0.5740000009536743
1742209432.9034603	145	0.5740000009536743
1742209495.4055102	146	0.578000009059906
1742209557.803367	147	0.5860000252723694
1742209620.2513735	148	0.593999981880188
1742209653.416831	149	0.5720000267028809
1742209708.5420194	150	0.5899999737739563
1742209760.0136933	151	0.5699999928474426
1742209826.0702777	152	0.5659999847412109
1742209895.7256982	153	0.578000009059906
1742209939.908614	154	0.5860000252723694
1742210002.374925	155	0.5699999928474426
1742210068.3983593	156	0.5879999995231628
1742210130.908257	157	0.5740000009536743
1742210182.3527234	158	0.5759999752044678
1742210244.7726393	159	0.5839999914169312
1742210303.4594061	160	0.578000009059906
1742210362.1385098	161	0.578000009059906
1742210413.7141552	162	0.5839999914169312
1742210465.243009	163	0.5720000267028809
1742210527.6361318	164	0.593999981880188
1742210564.5352333	165	0.593999981880188
1742210623.3034074	166	0.5960000157356262
1742210671.1942267	167	0.5839999914169312
1742210722.7323787	168	0.5759999752044678
1742210785.208851	169	0.5759999752044678
1742210847.6843297	170	0.5860000252723694
1742210910.124386	171	0.5879999995231628
1742210979.898727	172	0.5899999737739563
1742211045.9503798	173	0.6000000238418579
1742211101.0868554	174	0.5899999737739563
1742211159.9003701	175	0.578000009059906
1742211211.3656187	176	0.5799999833106995
1742211284.640314	177	0.5799999833106995
1742211336.1972861	178	0.5920000076293945
1742211384.0412433	179	0.5799999833106995
1742211450.1345813	180	0.593999981880188
1742211508.8815222	181	0.5879999995231628
1742211567.5454903	182	0.5899999737739563
1742211619.0701315	183	0.5839999914169312
1742211681.4878123	184	0.593999981880188
1742211743.8657012	185	0.5920000076293945
1742211802.6798062	186	0.5899999737739563
1742211868.681791	187	0.5979999899864197
1742211927.4626575	188	0.6079999804496765
1742211982.5363395	189	0.6000000238418579
1742212037.6198385	190	0.5979999899864197
1742212092.7524009	191	0.6119999885559082
1742212155.0896316	192	0.593999981880188
1742212213.9101472	193	0.593999981880188
1742212276.1897388	194	0.6200000047683716
1742212342.2118325	195	0.6179999709129333
1742212404.6219218	196	0.6200000047683716
1742212470.6849828	197	0.6140000224113464
1742212533.160212	198	0.6019999980926514
1742212584.6962051	199	0.5960000157356262
1742212628.8949852	200	0.5920000076293945
1742212687.6661458	201	0.5879999995231628
1742212735.4737842	202	0.6000000238418579
1742212794.2164667	203	0.593999981880188
1742212849.315717	204	0.5820000171661377
1742212904.4247456	205	0.5740000009536743
1742212970.5709908	206	0.5899999737739563
1742213032.9638803	207	0.6060000061988831
1742213088.0654464	208	0.593999981880188
1742213143.1264482	209	0.6000000238418579
1742213194.6225471	210	0.6100000143051147
1742213249.7236948	211	0.593999981880188
1742213304.946294	212	0.6079999804496765
1742213363.7951264	213	0.5960000157356262
1742213426.2472074	214	0.5979999899864197
1742213492.370705	215	0.6000000238418579
1742213554.7689276	216	0.6039999723434448
1742213628.120651	217	0.593999981880188
1742213694.243687	218	0.5960000157356262
1742213749.437737	219	0.621999979019165
1742213808.2530594	220	0.6000000238418579
1742213874.3943563	221	0.6100000143051147
1742213936.8917403	222	0.5920000076293945
1742213977.4465039	223	0.5860000252723694
1742214039.7825959	224	0.5960000157356262
1742214087.642884	225	0.6060000061988831
1742214150.0349426	226	0.6000000238418579
1742214201.5097919	227	0.6060000061988831
1742214263.8600292	228	0.5879999995231628
1742214326.3242435	229	0.621999979019165
1742214381.4471803	230	0.6039999723434448
1742214440.2205417	231	0.6000000238418579
1742214506.1944335	232	0.6140000224113464
1742214553.985391	233	0.6159999966621399
1742214608.3339968	234	0.593999981880188
1742214663.240751	235	0.6000000238418579
1742214714.6984487	236	0.6259999871253967
1742214769.8419561	237	0.6060000061988831
1742214806.751789	238	0.6119999885559082
1742214865.5723505	239	0.6019999980926514
1742214920.6896052	240	0.6019999980926514
1742214975.8875556	241	0.6060000061988831
1742215038.3335392	242	0.6039999723434448
1742215097.082412	243	0.6159999966621399
1742215159.6061802	244	0.621999979019165
1742215207.4437213	245	0.6079999804496765
1742215266.2213435	246	0.6240000128746033
1742215321.4766452	247	0.6019999980926514
1742215383.8780105	248	0.6079999804496765
1742215446.3490462	249	0.6019999980926514
1742215512.374588	250	0.621999979019165
1742215563.8979785	251	0.6200000047683716
1742215622.6871815	252	0.6299999952316284
1742215688.6648889	253	0.6159999966621399
1742215751.1513069	254	0.6119999885559082
1742215820.7658885	255	0.6140000224113464
1742215886.9146473	256	0.6039999723434448
1742215938.3447452	257	0.6140000224113464
1742216000.8040426	258	0.6140000224113464
1742216056.037875	259	0.6320000290870667
1742216118.467892	260	0.6119999885559082
1742216180.8463473	261	0.6159999966621399
1742216239.5485492	262	0.6240000128746033
1742216291.079145	263	0.6240000128746033
1742216349.777906	264	0.628000020980835
1742216412.1839883	265	0.628000020980835
1742216467.333739	266	0.628000020980835
1742216515.1280062	267	0.6079999804496765
1742216581.1027389	268	0.6240000128746033
1742216636.254199	269	0.6079999804496765
1742216694.994972	270	0.6240000128746033
1742216764.6961331	271	0.6359999775886536
1742216819.8376803	272	0.6240000128746033
1742216878.531201	273	0.6140000224113464
1742216940.8421028	274	0.6179999709129333
1742216985.060595	275	0.6100000143051147
1742217032.7335496	276	0.6159999966621399
1742217102.15392	277	0.621999979019165
1742217160.7818897	278	0.621999979019165
1742217215.749607	279	0.6000000238418579
1742217274.3611314	280	0.6240000128746033
1742217343.9100468	281	0.6299999952316284
1742217402.694606	282	0.628000020980835
1742217465.1579084	283	0.6359999775886536
1742217527.547382	284	0.6399999856948853
1742217597.1818516	285	0.628000020980835
1742217652.3059428	286	0.6299999952316284
1742217714.5736768	287	0.621999979019165
1742217780.4966893	288	0.6259999871253967
1742217835.53462	289	0.628000020980835
1742217901.4118962	290	0.6159999966621399
1742217963.8035798	291	0.6359999775886536
1742218022.486751	292	0.628000020980835
1742218081.1965284	293	0.6240000128746033
1742218143.4916737	294	0.6380000114440918
1742218202.1964245	295	0.6399999856948853
1742218264.4729593	296	0.6240000128746033
1742218323.0422018	297	0.628000020980835
1742218385.386093	298	0.6460000276565552
1742218444.056649	299	0.621999979019165
