# Supplementary material for: Achieving consistency in FedSAM using local adaptive distillation on sports image classification
Source: PLoS One. 2025 Oct 17;20(10):e0333210. doi: 10.1371/journal.pone.0333210 (PMC12533856; doi:10.1371/journal.pone.0333210)
Supplement: S1 File — All figures (Figs 1–9) and Tables (Table 1–8) are sequentially numbered in the supplementary files. (ZIP) [file pone.0333210.s001.zip › Support-Information-only-datasets/Original experimental data/sport22/0.4/D1/A-FedSAM.csv]

Wall time	Step	Value
1741361020.0597873	0	0.0589006824791431
1741361052.185162	1	0.0596588312089443
1741361074.5134826	2	0.0573843812942504
1741361096.2965934	3	0.060796058028936305
1741361118.381066	4	0.0664821846783161
1741361140.1119523	5	0.11083396732807159
1741361152.1996582	6	0.1138665622472763
1741361173.9342482	7	0.1369901394844055
1741361188.4235337	8	0.1328203177452087
1741361213.2647276	9	0.1714859700202942
1741361232.573117	10	0.16996967256069181
1741361257.4281027	11	0.173381353020668
1741361278.991794	12	0.19574677407741542
1741361303.0392413	13	0.1703487432003021
1741361324.78057	14	0.1980212277173996
1741361361.483683	15	0.20598180055618281
1741361390.3153298	16	0.2086353248357772
1741361411.8095691	17	0.2128051614761352
1741361429.996358	18	0.20673995673656462
1741361456.2906296	19	0.2321379876136779
1741361477.0006666	20	0.2419939285516739
1741361506.0825446	21	0.2666338181495666
1741361529.8129072	22	0.26435936450958253
1741361553.2979922	23	0.27762700080871583
1741361575.0678794	24	0.2757316029071808
1741361596.526095	25	0.2700454986095428
1741361617.617976	26	0.2882410979270935
1741361636.6004195	27	0.2935481464862823
1741361660.9061334	28	0.2927900052070617
1741361677.6421146	29	0.2783851420879364
1741361701.769084	30	0.319325248003006
1741361730.456678	31	0.3242532110214233
1741361744.8475711	32	0.3181880211830139
1741361766.355555	33	0.3284230625629425
1741361789.883889	34	0.3360045349597931
1741361816.2728968	35	0.3284230625629425
1741361845.3396745	36	0.3409325277805328
1741361856.5504546	37	0.3178089356422424
1741361873.0025506	38	0.343586037158966
1741361879.6470258	39	0.3049203848838806
1741361896.179971	40	0.3363836205005646
1741361928.568925	41	0.3557164466381073
1741361954.93595	42	0.3549583053588867
1741361983.00115	43	0.3701213097572326
1741362002.4951236	44	0.3780818676948547
1741362022.281752	45	0.3769446408748626
1741362041.0498576	46	0.3803563213348388
1741362070.535512	47	0.3670887148380279
1741362094.441901	48	0.3723957633972168
1741362113.4827957	49	0.3761864995956421
1741362140.1454487	50	0.382630774974823
1741362171.7504883	51	0.3822517192363739
1741362185.613874	52	0.3875587677955627
1741362208.946861	53	0.4072706496715545
1741362229.9191318	54	0.3970356380939483
1741362251.2580774	55	0.4038589692115783
1741362274.6495855	56	0.4175056910514831
1741362293.361189	57	0.41523123741149903
1741362319.6688244	58	0.407649735212326
1741362345.479595	59	0.3955193257331848
1741362377.2969468	60	0.4106823301315307
1741362395.7614312	61	0.4144730961322784
1741362418.0467885	62	0.4144730961322784
1741362437.2385013	63	0.42849887371063233
1741362465.5235152	64	0.4341849780082702
1741362493.7032704	65	0.4463153874874115
1741362515.1300335	66	0.4190219736099243
1741362543.821589	67	0.4455572462081909
1741362562.23105	68	0.4364594316482544
1741362588.8265386	69	0.4345640635490417
1741362611.9310591	70	0.4322896099090576
1741362632.7153702	71	0.4432827925682068
1741362646.61887	72	0.4269825613498688
1741362666.00588	73	0.4447991049289703
1741362690.2722256	74	0.4542759752273559
1741362711.2154686	75	0.4182638323307037
1741362732.4724064	76	0.4425246512889862
1741362751.2280436	77	0.4470735287666321
1741362765.149435	78	0.4603411650657654
1741362787.0988274	79	0.4614783918857574
1741362813.4576015	80	0.4705762064456939
1741362834.0596516	81	0.4815693593025207
1741362850.8283398	82	0.46564821362495423
1741362874.6616397	83	0.4732297158241272
1741362901.7410543	84	0.4853601253032684
1741362928.7851937	85	0.4918044006824493
1741362952.5824573	86	0.4830856716632843
1741362973.3666167	87	0.4758832550048828
1741362992.3638835	88	0.47891584992408753
1741363021.7408876	89	0.4997649586200714
1741363045.682045	90	0.4720924890041351
1741363072.3269036	91	0.5077255463600158
1741363083.7945328	92	0.4720924890041351
1741363095.3985384	93	0.4686808085441589
1741363114.5714104	94	0.4846019840240478
1741363128.6356306	95	0.4770204818248749
1741363157.5204089	96	0.5092418587207794
1741363189.4766183	97	0.5020394122600554
1741363211.4277146	98	0.4982486760616302
1741363230.1365898	99	0.5058301782608032
1741363256.7680864	100	0.4940788543224334
1741363280.478763	101	0.4933206832408905
1741363307.106163	102	0.4967323637008667
1741363325.842492	103	0.4910462594032287
1741363347.5508056	104	0.493699768781662
1741363373.6381228	105	0.5088627731800078
1741363392.815632	106	0.5009021854400635
1741363418.902129	107	0.5096209144592285
1741363440.4084046	108	0.5058301782608032
1741363459.6944275	109	0.4986277616024017
1741363483.333038	110	0.4955951368808746
1741363511.794974	111	0.5164442753791809
1741363536.0370336	112	0.5160651898384094
1741363547.630454	113	0.4967323637008667
1741363573.449585	114	0.5217513537406921
1741363589.7237768	115	0.4990068173408508
1741363616.0592356	116	0.5126535391807556
1741363637.2931464	117	0.5073464608192444
1741363645.888891	118	0.4849810397624969
1741363669.3043182	119	0.5122744536399841
1741363683.315194	120	0.504692951440811
1741363702.1022625	121	0.5247839188575745
1741363725.5571952	122	0.5263002014160156
1741363747.0918152	123	0.5160651898384094
1741363771.1592765	124	0.5122744536399841
1741363792.7277827	125	0.5206140971183777
1741363816.3237925	126	0.5126535391807556
1741363837.574442	127	0.5103790855407715
1741363866.7130513	128	0.5202350115776062
1741363892.5702703	129	0.524404833316803
1741363915.834306	130	0.543358633518219
1741363941.7745187	131	0.5217513537406921
1741363962.873523	132	0.533123562335968
1741363984.2205288	133	0.5209931826591492
1741364004.7039886	134	0.5236467218399048
1741364031.3317297	135	0.5293328261375427
1741364065.2333512	136	0.533123562335968
1741364078.823471	137	0.5202350115776062
1741364103.172848	138	0.5319863653182983
1741364132.7734838	139	0.5353980159759522
1741364164.52451	140	0.5327444767951965
1741364186.1786516	141	0.5380515551567078
1741364202.47991	142	0.5035557246208191
1741364233.44254	143	0.533881733417511
1741364252.2885342	144	0.5281956291198731
1741364271.413857	145	0.5441167449951172
1741364295.499655	146	0.5467702841758728
1741364319.8814623	147	0.5543517565727234
1741364345.4130242	148	0.5281956291198731
1741364356.7512612	149	0.5304700827598572
1741364378.3586752	150	0.5456330275535584
1741364389.707374	151	0.5088627731800078
1741364413.4709053	152	0.5361561870574951
1741364432.2582765	153	0.5342608189582825
1741364441.526142	154	0.5285746550559998
1741364457.896736	155	0.5228885507583618
1741364486.7008986	156	0.5520773029327393
1741364508.534279	157	0.5505610203742981
1741364531.9702804	158	0.5509401059150696
1741364558.4874115	159	0.5463911986351013
1741364583.0560625	160	0.5407050943374634
1741364602.321109	161	0.5441167449951172
1741364619.846464	162	0.5361561870574951
1741364636.4935586	163	0.5539727306365967
1741364660.644691	164	0.5505610203742981
1741364677.2819886	165	0.5528354740142822
1741364698.584931	166	0.5524563884735108
1741364715.0604298	167	0.5350189304351807
1741364721.7066538	168	0.5407050943374634
1741364747.6627626	169	0.5505610203742981
1741364768.9224553	170	0.5395678377151489
1741364792.753737	171	0.5418422913551331
1741364824.7503526	172	0.5467702841758728
1741364836.6419406	173	0.5335026478767395
1741364858.5310075	174	0.566482195854187
1741364877.5829573	175	0.5661031103134155
1741364907.6605182	176	0.5581425523757935
1741364921.6331365	177	0.5316072797775269
1741364946.286506	178	0.557763466835022
1741364957.7465763	179	0.5115162825584412
1741364984.0452907	180	0.5494238233566284
1741365008.5029137	181	0.5706520175933838
1741365027.164658	182	0.5543517565727234
1741365049.2068954	183	0.5630704855918884
1741365070.7040093	184	0.557763466835022
1741365098.5135794	185	0.5592797493934631
1741365117.9584994	186	0.5581425523757935
1741365134.8324008	187	0.5516982769966126
1741365157.243971	188	0.5441167449951172
1741365176.7843244	189	0.5414632058143616
1741365183.487173	190	0.5213722681999207
1741365216.3814526	191	0.5539727306365967
1741365243.531936	192	0.5498029088973999
1741365267.9373512	193	0.5498029088973999
1741365284.3345912	194	0.5376724696159363
1741365315.9933977	195	0.557763466835022
1741365330.8043375	196	0.5410841798782349
1741365345.040879	197	0.5566262102127075
1741365371.5221865	198	0.5452540016174316
1741365388.5980866	199	0.5437376594543457
1741365407.0332308	200	0.5611751174926758
1741365431.2488558	201	0.5615542030334473
1741365448.0012128	202	0.5418422913551331
1741365461.9399238	203	0.5312281942367554
1741365482.604992	204	0.557005295753479
1741365503.8717244	205	0.5661031103134155
1741365524.7570946	206	0.5611751174926758
1741365549.397904	207	0.5626914596557617
1741365576.0390103	208	0.566482195854187
1741365599.8686314	209	0.5710311031341553
1741365627.4177818	210	0.5691357350349426
1741365646.5226307	211	0.5543517565727234
1741365683.4751234	212	0.5683775639533997
1741365718.0875049	213	0.5645868277549744
1741365744.638173	214	0.5604170060157776
1741365773.4613883	215	0.5630704855918884
1741365792.4084415	216	0.5676193928718567
1741365811.2950816	217	0.5600379204750061
1741365832.4778252	218	0.5653449392318726
1741365857.4626849	219	0.5596588349342346
1741365877.6791763	220	0.5585215783119202
1741365904.7774591	221	0.5573843812942505
1741365929.3700745	222	0.5679984784126282
1741365945.5782757	223	0.5532145595550537
1741365974.442896	224	0.5691357350349426
1741365993.7291543	225	0.5532145595550537
1741366017.1721642	226	0.5702729320526123
1741366035.1677878	227	0.557005295753479
1741366060.6093602	228	0.5573843812942505
1741366081.1442118	229	0.5626914596557617
1741366098.2889388	230	0.5573843812942505
1741366122.6736276	231	0.5615542030334473
1741366150.24954	232	0.5520773029327393
1741366169.3937004	233	0.5676193928718567
1741366188.6019654	234	0.5642077422142029
1741366216.0697434	235	0.5581425523757935
1741366242.9706702	236	0.5642077422142029
1741366262.4371977	237	0.557005295753479
1741366281.869505	238	0.557763466835022
1741366301.2860386	239	0.5687566494941712
1741366318.1979733	240	0.557005295753479
1741366337.773404	241	0.5645868277549744
1741366364.8984272	242	0.5736845827102661
1741366384.550209	243	0.5589006638526917
1741366413.3791754	244	0.5702729320526123
1741366434.883117	245	0.5714101886749268
1741366451.3474174	246	0.5679984784126282
1741366475.3045342	247	0.5687566494941712
1741366489.1069255	248	0.566482195854187
1741366511.094651	249	0.5668612813949585
1741366532.6954305	250	0.5683775639533997
1741366556.6728203	251	0.5422213768959045
1741366581.4989145	252	0.5679984784126282
1741366600.7176976	253	0.5702729320526123
1741366622.2637634	254	0.565724024772644
1741366651.3234928	255	0.5611751174926758
1741366678.0376663	256	0.5668612813949585
1741366694.6451974	257	0.5585215783119202
1741366713.7309315	258	0.5729264712333679
1741366733.185893	259	0.5634495711326599
1741366758.8962436	260	0.5687566494941712
1741366785.6020198	261	0.5687566494941712
1741366802.288876	262	0.5626914596557617
1741366821.431224	263	0.5589006638526917
1741366835.4863353	264	0.5471493697166443
1741366854.4127142	265	0.5759590363502503
1741366873.5367713	266	0.5755800104141235
1741366887.5513573	267	0.5607960319519043
1741366914.0471165	268	0.5759590363502503
1741366937.1642125	269	0.5759590363502503
1741366966.7346478	270	0.5714101886749268
1741366991.6001434	271	0.5615542030334473
1741367018.391258	272	0.572168300151825
1741367040.0627165	273	0.5649658536911011
1741367066.81408	274	0.5638286566734314
1741367088.7257955	275	0.5573843812942505
1741367105.3820846	276	0.5683775639533997
1741367129.388181	277	0.5653449392318726
1741367149.0513332	278	0.5733055567741394
1741367168.6554155	279	0.5600379204750061
1741367185.6708126	280	0.5634495711326599
1741367214.9511688	281	0.5691357350349426
1741367242.142513	282	0.5623123741149902
1741367259.1965303	283	0.5604170060157776
1741367286.2027924	284	0.5661031103134155
1741367318.0903254	285	0.5717892146110535
1741367349.594718	286	0.566482195854187
1741367376.801726	287	0.5672403073310852
1741367393.1758804	288	0.5679984784126282
1741367404.5044315	289	0.5516982769966126
1741367433.7528694	290	0.5615542030334473
1741367456.9597018	291	0.5558680987358093
1741367483.3177247	292	0.5607960319519043
1741367506.542374	293	0.5676193928718567
1741367526.066513	294	0.5547308421134949
1741367537.903897	295	0.5645868277549744
1741367552.4565215	296	0.5585215783119202
1741367583.9783475	297	0.5755800104141235
1741367603.7134771	298	0.5661031103134155
1741367628.9460614	299	0.5611751174926758
