# Supplementary material for: Achieving consistency in FedSAM using local adaptive distillation on sports image classification
Source: PLoS One. 2025 Oct 17;20(10):e0333210. doi: 10.1371/journal.pone.0333210 (PMC12533856; doi:10.1371/journal.pone.0333210)
Supplement: S1 File — All figures (Figs 1–9) and Tables (Table 1–8) are sequentially numbered in the supplementary files. (ZIP) [file pone.0333210.s001.zip › Support-Information-only-datasets/Original experimental data/sport22/0.4/D1/Fedavg.csv]

Wall time	Step	Value
1741096745.7702053	0	0.0481242910027504
1741096789.2546353	1	0.03940886631608009
1741096818.054374	2	0.06479727476835251
1741096847.2221181	3	0.07010231167078018
1741096876.1750486	4	0.11860553175210953
1741096905.4406028	5	0.0845017060637474
1741096920.6066058	6	0.05721864476799965
1741096949.3855479	7	0.13224706053733826
1741096967.609517	8	0.07881773263216019
1741096999.2986405	9	0.09814323484897614
1741097024.2005851	10	0.10306934267282486
1741097055.4218943	11	0.1436150074005127
1741097083.4234974	12	0.12087912112474442
1741097114.4154997	13	0.16294050216674805
1741097142.1935368	14	0.1640772968530655
1741097189.9463525	15	0.22470632195472717
1741097228.2146227	16	0.20651762187480927
1741097256.0413473	17	0.20007579028606415
1741097280.3591611	18	0.2508525848388672
1741097314.3853772	19	0.22849564254283905
1741097342.1198912	20	0.2375900000333786
1741097379.6777935	21	0.2194012850522995
1741097410.5395896	22	0.26714664697647095
1741097441.3695757	23	0.2603258788585663
1741097468.8563561	24	0.20879121124744415
1741097496.655274	25	0.26411518454551697
1741097524.4607427	26	0.2754831314086914
1741097548.8467674	27	0.2929139733314514
1741097579.9912634	28	0.28533536195755005
1741097601.128453	29	0.2910193204879761
1741097632.2895682	30	0.32019704580307007
1741097670.4868586	31	0.32550209760665894
1741097688.243473	32	0.31375521421432495
1741097716.232261	33	0.3285335302352905
1741097747.3621995	34	0.31906023621559143
1741097781.5671415	35	0.32171276211738586
1741097819.1053696	36	0.3285335302352905
1741097833.826214	37	0.29026147723197937
1741097854.8599937	38	0.33724895119667053
1741097863.0436218	39	0.24024251103401184
1741097884.0635612	40	0.29935580492019653
1741097925.2649512	41	0.3789314031600952
1741097959.8008413	42	0.37059491872787476
1741097997.3867464	43	0.37514209747314453
1741098021.8713226	44	0.3607427179813385
1741098046.6810606	45	0.36187949776649475
1741098071.48553	46	0.3338385820388794
1741098109.884867	47	0.3702159821987152
1741098141.9087808	48	0.37855249643325806
1741098167.0982878	49	0.4160667061805725
1741098202.3448207	50	0.38385751843452454
1741098244.4029772	51	0.40773019194602966
1741098262.3110478	52	0.32967033982276917
1741098293.4634848	53	0.38878363370895386
1741098321.4679143	54	0.38158392906188965
1741098349.361658	55	0.37211063504219055
1741098380.9088397	56	0.3819628655910492
1741098405.781411	57	0.4145509600639343
1741098440.4308338	58	0.4285714328289032
1741098475.6782963	59	0.4118984341621399
1741098517.4623103	60	0.3914361596107483
1741098542.6593804	61	0.4134141802787781
1741098570.7222595	62	0.40621447563171387
1741098595.5305502	63	0.4175824224948883
1741098633.308691	64	0.43993937969207764
1741098671.0749514	65	0.4327396750450134
1741098698.96769	66	0.3876468241214752
1741098736.6630907	67	0.44638121128082275
1741098761.0704968	68	0.4088670015335083
1741098795.7695189	69	0.44865480065345764
1741098827.1440375	70	0.4547176957130432
1741098855.055344	71	0.4206138551235199
1741098873.0621822	72	0.3884046971797943
1741098897.7984033	73	0.41568776965141296
1741098929.3858585	74	0.4497915804386139
1741098957.6136708	75	0.4490337371826172
1741098985.998157	76	0.42970821261405945
1741099010.704117	77	0.433118611574173
1741099028.5627923	78	0.4103827178478241
1741099056.459908	79	0.44562333822250366
1741099091.3198173	80	0.46911707520484924
1741099118.751014	81	0.456233412027359
1741099139.9817653	82	0.45433875918388367
1741099170.9679074	83	0.4774535894393921
1741099204.666697	84	0.4626752436161041
1741099238.5264351	85	0.47480106353759766
1741099269.983162	86	0.4831375479698181
1741099298.0462923	87	0.4759378433227539
1741099323.2899659	88	0.46684351563453674
1741099361.5744104	89	0.4729064106941223
1741099392.9747705	90	0.48730579018592834
1741099428.1383836	91	0.48503220081329346
1741099443.3800805	92	0.4134141802787781
1741099458.4441037	93	0.4607805907726288
1741099482.7900755	94	0.46608564257621765
1741099500.721576	95	0.467980295419693
1741099538.505081	96	0.4979158639907837
1741099579.2594123	97	0.4933687150478363
1741099606.9089198	98	0.4467601478099823
1741099631.5303469	99	0.4532019793987274
1741099665.8317726	100	0.5024630427360535
1741099696.9044962	101	0.48654794692993164
1741099731.0654109	102	0.5104206204414368
1741099755.635584	103	0.4702538847923279
1741099783.8034508	104	0.48957937955856323
1741099818.7317746	105	0.49374762177467346
1741099843.4523144	106	0.4910951256752014
1741099877.8280737	107	0.49905267357826233
1741099905.672366	108	0.49450549483299255
1741099930.1091056	109	0.48579007387161255
1741099961.1778986	110	0.46608564257621765
1741099998.913886	111	0.5104206204414368
1741100029.7541258	112	0.500189483165741
1741100044.2080555	113	0.4812428951263428
1741100078.0932562	114	0.5130731463432312
1741100099.4390743	115	0.5134520530700684
1741100133.8414738	116	0.5217885375022888
1741100161.2448664	117	0.505873441696167
1741100172.655151	118	0.44638121128082275
1741100203.4355862	119	0.4964001476764679
1741100221.393196	120	0.46532776951789856
1741100246.0079722	121	0.4808639585971832
1741100276.9360988	122	0.5157256722450256
1741100304.8033845	123	0.5013262629508972
1741100335.789224	124	0.5138310194015503
1741100363.5700312	125	0.4899583160877228
1741100394.5955684	126	0.5134520530700684
1741100422.4274156	127	0.5111784934997559
1741100460.0571008	128	0.5142099261283875
1741100494.3937836	129	0.5191360116004944
1741100525.2511415	130	0.5202728509902954
1741100559.6857376	131	0.5267146825790405
1741100587.413664	132	0.5005683898925781
1741100615.7682915	133	0.5054945349693298
1741100644.4821255	134	0.5017051696777344
1741100679.817076	135	0.5138310194015503
1741100725.8682828	136	0.5217885375022888
1741100744.426803	137	0.4831375479698181
1741100776.1680093	138	0.5206517577171326
1741100814.6151288	139	0.5153467059135437
1741100856.985809	140	0.5278514623641968
1741100885.604832	141	0.505873441696167
1741100907.8513787	142	0.5043576955795288
1741100950.8629427	143	0.5217885375022888
1741100980.434092	144	0.5024630427360535
1741101007.9461763	145	0.49298977851867676
1741101044.298166	146	0.534672200679779
1741101080.0164719	147	0.5217885375022888
1741101115.9018571	148	0.5377036929130554
1741101130.8680308	149	0.4657067060470581
1741101159.0301478	150	0.5107995271682739
1741101173.8936534	151	0.5005683898925781
1741101205.340867	152	0.5024630427360535
1741101230.830577	153	0.5236831903457642
1741101242.8195767	154	0.4831375479698181
1741101264.6603146	155	0.48351648449897766
1741101304.3408625	156	0.5267146825790405
1741101332.7583292	157	0.5297461152076721
1741101364.3508148	158	0.5214096307754517
1741101399.0123866	159	0.5323986411094666
1741101430.370587	160	0.5301250219345093
1741101455.313884	161	0.5073891878128052
1741101476.6919653	162	0.5062523484230042
1741101498.0037906	163	0.5251989364624023
1741101529.5990672	164	0.5142099261283875
1741101550.9663875	165	0.5062523484230042
1741101579.1700423	166	0.5179992318153381
1741101600.4923427	167	0.5373247265815735
1741101608.8335824	168	0.45282304286956787
1741101643.3876646	169	0.5179992318153381
1741101671.5892875	170	0.5305039882659912
1741101703.1552992	171	0.5297461152076721
1741101744.484771	172	0.5339143872261047
1741101759.3687522	173	0.48427435755729675
1741101787.536219	174	0.517620325088501
1741101812.8842094	175	0.4918529689311981
1741101851.1394987	176	0.5179992318153381
1741101869.361094	177	0.5066313147544861
1741101900.792313	178	0.5051155686378479
1741101915.75814	179	0.5032209157943726
1741101950.8862674	180	0.5248200297355652
1741101982.353667	181	0.5104206204414368
1741102007.3240335	182	0.5248200297355652
1741102035.493392	183	0.517620325088501
1741102063.7709415	184	0.5153467059135437
1741102098.5989733	185	0.5327775478363037
1741102123.3996642	186	0.5240621566772461
1741102144.8346076	187	0.5229253768920898
1741102173.3933022	188	0.5191360116004944
1741102198.2083	189	0.5214096307754517
1741102206.499841	190	0.45433875918388367
1741102247.5776381	191	0.5142099261283875
1741102282.1093953	192	0.5187571048736572
1741102313.3643484	193	0.5225464105606079
1741102334.8653162	194	0.5255778431892395
1741102376.1103346	195	0.5308828949928284
1741102394.54566	196	0.5020841360092163
1741102412.8770068	197	0.5195149779319763
1741102448.0038908	198	0.5323986411094666
1741102469.4395888	199	0.5032209157943726
1741102494.2699277	200	0.5331565141677856
1741102526.1337872	201	0.5297461152076721
1741102547.5333297	202	0.49602121114730835
1741102565.6392403	203	0.5107995271682739
1741102593.820748	204	0.534672200679779
1741102621.9323013	205	0.5089048743247986
1741102649.9828455	206	0.5198938846588135
1741102681.5559711	207	0.5286093354225159
1741102716.195244	208	0.5248200297355652
1741102747.7608962	209	0.5066313147544861
1741102782.5119553	210	0.5323986411094666
1741102807.2231393	211	0.5244410634040833
1741102855.1673524	212	0.5331565141677856
1741102900.2998047	213	0.5308828949928284
1741102935.4590397	214	0.511557400226593
1741102973.4744756	215	0.5225464105606079
1741102998.4057193	216	0.5240621566772461
1741103023.1536572	217	0.5259568095207214
1741103051.2855303	218	0.5244410634040833
1741103082.7201154	219	0.5282303690910339
1741103107.5447595	220	0.5335354208946228
1741103142.4198332	221	0.511936366558075
1741103173.7845087	222	0.5274725556373596
1741103195.130511	223	0.5039787888526917
1741103233.2028618	224	0.5138310194015503
1741103258.0761218	225	0.5221675038337708
1741103289.349635	226	0.5138310194015503
1741103310.5834935	227	0.5195149779319763
1741103342.0518875	228	0.517620325088501
1741103366.9207573	229	0.5225464105606079
1741103388.4293628	230	0.5229253768920898
1741103420.0689178	231	0.5240621566772461
1741103455.0338514	232	0.5217885375022888
1741103480.124516	233	0.5221675038337708
1741103505.3438902	234	0.5342932939529419
1741103540.3401165	235	0.517620325088501
1741103575.1342497	236	0.5342932939529419
1741103600.13809	237	0.5236831903457642
1741103625.015467	238	0.5210306644439697
1741103649.9710891	239	0.5210306644439697
1741103671.5877695	240	0.5145888328552246
1741103696.6759384	241	0.517241358757019
1741103731.5111027	242	0.5123152732849121
1741103756.517306	243	0.517241358757019
1741103794.655489	244	0.5236831903457642
1741103823.019402	245	0.5191360116004944
1741103844.491747	246	0.5089048743247986
1741103876.0764043	247	0.5111784934997559
1741103894.3134897	248	0.5187571048736572
1741103922.4625869	249	0.5240621566772461
1741103950.6116145	250	0.5179992318153381
1741103982.2032013	251	0.5259568095207214
1741104013.7890062	252	0.5195149779319763
1741104038.6622958	253	0.5244410634040833
1741104066.854747	254	0.5111784934997559
1741104105.149542	255	0.5092838406562805
1741104140.0966787	256	0.517241358757019
1741104161.667869	257	0.5164835453033447
1741104186.673892	258	0.5089048743247986
1741104211.809611	259	0.5221675038337708
1741104246.9767215	260	0.5221675038337708
1741104281.6604443	261	0.5229253768920898
1741104303.0634613	262	0.5005683898925781
1741104328.002674	263	0.5191360116004944
1741104346.1960142	264	0.5168624520301819
1741104370.7810578	265	0.523304283618927
1741104395.4709508	266	0.5161045789718628
1741104413.6223059	267	0.5198938846588135
1741104448.2336924	268	0.5214096307754517
1741104479.5015893	269	0.5236831903457642
1741104517.2029414	270	0.5251989364624023
1741104548.3950257	271	0.5282303690910339
1741104582.7193596	272	0.529367208480835
1741104610.6556666	273	0.5195149779319763
1741104645.129834	274	0.5191360116004944
1741104673.0977075	275	0.5297461152076721
1741104694.2655175	276	0.5161045789718628
1741104725.3938413	277	0.5263357162475586
1741104750.1967967	278	0.5195149779319763
1741104774.8374624	279	0.523304283618927
1741104796.1808085	280	0.5191360116004944
1741104833.9685051	281	0.5251989364624023
1741104868.4991388	282	0.5240621566772461
1741104889.6947293	283	0.5138310194015503
1741104924.1299412	284	0.5229253768920898
1741104966.1326718	285	0.5244410634040833
1741105007.250482	286	0.5236831903457642
1741105041.8525608	287	0.5210306644439697
1741105063.1088903	288	0.5153467059135437
1741105077.8841083	289	0.49829480051994324
1741105112.3663888	290	0.5263357162475586
1741105140.3787127	291	0.5161045789718628
1741105171.8897212	292	0.5198938846588135
1741105200.1952438	293	0.5161045789718628
1741105225.1132667	294	0.5206517577171326
1741105240.0485313	295	0.49905267357826233
1741105258.2363002	296	0.5104206204414368
1741105299.2112458	297	0.5214096307754517
1741105323.6180232	298	0.5161045789718628
1741105354.6391003	299	0.5202728509902954
1741105379.1527662	300	0.5134520530700684
1741105400.30112	301	0.49905267357826233
1741105434.611441	302	0.5145888328552246
1741105465.632183	303	0.5259568095207214
1741105490.0947285	304	0.5032209157943726
1741105511.200977	305	0.5085259675979614
1741105542.0727725	306	0.5229253768920898
1741105563.1880424	307	0.511557400226593
1741105594.143696	308	0.5183781981468201
1741105621.9221058	309	0.5130731463432312
1741105642.971545	310	0.5066313147544861
1741105673.8857098	311	0.517241358757019
1741105701.4941666	312	0.5217885375022888
1741105719.3726375	313	0.5126941800117493
1741105747.1292405	314	0.5164835453033447
1741105771.7509272	315	0.5179992318153381
1741105796.296179	316	0.5202728509902954
1741105820.879923	317	0.5161045789718628
1741105848.9205463	318	0.5195149779319763
1741105869.8634694	319	0.5229253768920898
1741105890.9199467	320	0.5100416541099548
1741105921.9452062	321	0.523304283618927
1741105960.1393182	322	0.5183781981468201
1741105987.6611974	323	0.5142099261283875
1741106015.2289097	324	0.5225464105606079
1741106026.6634624	325	0.4892004430294037
1741106054.1632338	326	0.5240621566772461
1741106084.8367877	327	0.5255778431892395
1741106109.367924	328	0.5054945349693298
1741106140.0948126	329	0.5206517577171326
1741106161.1298318	330	0.5100416541099548
1741106185.4140992	331	0.5017051696777344
1741106209.7112408	332	0.511557400226593
1741106250.3880804	333	0.5153467059135437
1741106277.854762	334	0.5104206204414368
1741106289.2748966	335	0.4918529689311981
1741106307.1196833	336	0.5149677991867065
1741106344.347687	337	0.5240621566772461
1741106368.679589	338	0.517620325088501
1741106396.3259795	339	0.5198938846588135
1741106433.3904579	340	0.5259568095207214
1741106457.674481	341	0.5274725556373596
1741106495.041679	342	0.5214096307754517
1741106522.5073934	343	0.5089048743247986
1741106556.4087641	344	0.5149677991867065
1741106584.1064897	345	0.5161045789718628
1741106614.8467023	346	0.5161045789718628
1741106642.4899123	347	0.5126941800117493
1741106676.4294643	348	0.5164835453033447
1741106697.4102108	349	0.5085259675979614
1741106718.7201383	350	0.5089048743247986
1741106762.9216008	351	0.5164835453033447
1741106790.5159485	352	0.5107995271682739
1741106824.544432	353	0.5161045789718628
1741106852.0594718	354	0.5092838406562805
1741106879.6180687	355	0.5134520530700684
1741106913.8177924	356	0.5214096307754517
1741106941.3439214	357	0.5107995271682739
1741106972.0532093	358	0.5153467059135437
1741106996.4125307	359	0.5130731463432312
1741107027.1936934	360	0.5240621566772461
1741107048.2747507	361	0.5073891878128052
1741107082.4153836	362	0.5195149779319763
1741107106.7125838	363	0.5130731463432312
1741107134.284582	364	0.5092838406562805
1741107155.3372746	365	0.5043576955795288
1741107176.4302635	366	0.5051155686378479
1741107220.4840615	367	0.5195149779319763
1741107248.0307417	368	0.5164835453033447
1741107275.3867242	369	0.5157256722450256
1741107309.0222034	370	0.5255778431892395
1741107323.456734	371	0.5104206204414368
1741107350.5650306	372	0.5214096307754517
1741107371.5306275	373	0.5096627473831177
1741107396.1184912	374	0.5111784934997559
1741107433.203037	375	0.5198938846588135
1741107450.622172	376	0.5047366619110107
1741107477.961724	377	0.5017051696777344
1741107505.1973515	378	0.517241358757019
1741107522.680245	379	0.5138310194015503
1741107543.5238707	380	0.5191360116004944
1741107577.276364	381	0.5278514623641968
1741107614.5012634	382	0.5225464105606079
1741107638.8822665	383	0.5100416541099548
1741107665.942194	384	0.5092838406562805
1741107702.834587	385	0.5179992318153381
1741107730.2857544	386	0.5073891878128052
1741107754.3415563	387	0.5164835453033447
1741107775.2830687	388	0.4994316101074219
1741107805.620956	389	0.5210306644439697
1741107826.2995932	390	0.5187571048736572
1741107856.877743	391	0.5195149779319763
1741107887.2409317	392	0.5157256722450256
1741107914.3676057	393	0.517241358757019
1741107944.6345882	394	0.517620325088501
1741107981.455763	395	0.5187571048736572
1741108018.5853078	396	0.5111784934997559
1741108055.802911	397	0.5187571048736572
1741108086.734098	398	0.5191360116004944
1741108117.7521074	399	0.505873441696167
1741108145.4099023	400	0.5100416541099548
1741108166.7362232	401	0.5123152732849121
1741108185.208449	402	0.5073891878128052
1741108219.6492436	403	0.5142099261283875
1741108244.1605337	404	0.5009473562240601
1741108288.1118991	405	0.5251989364624023
1741108299.611579	406	0.49602121114730835
1741108324.373478	407	0.5085259675979614
1741108345.7268806	408	0.5032209157943726
1741108377.026011	409	0.511557400226593
1741108398.4614034	410	0.5047366619110107
1741108423.20338	411	0.5145888328552246
1741108441.4169793	412	0.5100416541099548
1741108466.0555413	413	0.5051155686378479
1741108493.7924492	414	0.5164835453033447
1741108528.1565049	415	0.5145888328552246
1741108572.6047034	416	0.5164835453033447
1741108600.4413755	417	0.5130731463432312
1741108634.6000683	418	0.5123152732849121
1741108681.7453482	419	0.5202728509902954
1741108719.786687	420	0.5187571048736572
1741108747.5242395	421	0.5134520530700684
1741108772.4033086	422	0.5142099261283875
1741108790.5200803	423	0.5089048743247986
1741108811.6830487	424	0.5123152732849121
1741108832.83793	425	0.5062523484230042
1741108857.7182825	426	0.5047366619110107
1741108885.6712928	427	0.5073891878128052
1741108917.1602433	428	0.5054945349693298
1741108938.628418	429	0.5005683898925781
1741108963.3553097	430	0.5081470012664795
1741108984.6318367	431	0.5107995271682739
1741109005.956537	432	0.500189483165741
1741109037.1319938	433	0.5195149779319763
1741109068.192178	434	0.5195149779319763
1741109092.774402	435	0.5100416541099548
1741109126.846411	436	0.5081470012664795
1741109158.3306663	437	0.5153467059135437
1741109183.4052062	438	0.5104206204414368
1741109204.4775002	439	0.5013262629508972
1741109232.099336	440	0.5024630427360535
1741109256.7074704	441	0.5157256722450256
1741109284.2787995	442	0.5126941800117493
1741109305.4265437	443	0.511936366558075
1741109336.666442	444	0.517620325088501
1741109370.789203	445	0.5168624520301819
1741109385.5697322	446	0.5202728509902954
1741109410.1886113	447	0.5107995271682739
1741109428.3052442	448	0.49602121114730835
1741109449.592862	449	0.5107995271682739
1741109470.8497305	450	0.505873441696167
1741109498.8621736	451	0.5142099261283875
1741109526.5839434	452	0.5081470012664795
1741109551.1422408	453	0.5017051696777344
1741109572.5747836	454	0.5035998225212097
1741109600.7373502	455	0.5153467059135437
1741109621.9951093	456	0.5051155686378479
1741109656.60144	457	0.517620325088501
1741109677.8120666	458	0.5100416541099548
1741109702.5439818	459	0.5145888328552246
1741109730.455903	460	0.511557400226593
1741109768.3606763	461	0.5138310194015503
1741109786.5106156	462	0.5142099261283875
1741109817.8202982	463	0.5164835453033447
1741109858.9467552	464	0.517620325088501
1741109893.074043	465	0.517241358757019
1741109914.310198	466	0.49677908420562744
1741109951.4893029	467	0.5153467059135437
1741109979.4581954	468	0.5206517577171326
1741110007.341809	469	0.5157256722450256
1741110031.6756961	470	0.5179992318153381
1741110059.4775817	471	0.5263357162475586
1741110090.1937451	472	0.5179992318153381
1741110130.7867935	473	0.5134520530700684
1741110168.2695017	474	0.5149677991867065
1741110196.198975	475	0.5161045789718628
1741110220.8212864	476	0.5179992318153381
1741110241.903154	477	0.5149677991867065
1741110276.3913224	478	0.517241358757019
1741110314.0767508	479	0.5191360116004944
1741110338.5706758	480	0.5145888328552246
1741110366.599092	481	0.5123152732849121
1741110374.7996569	482	0.46835923194885254
1741110405.6168613	483	0.5077680945396423
1741110413.9247286	484	0.4532019793987274
1741110445.0179513	485	0.511936366558075
1741110466.2699049	486	0.5066313147544861
1741110494.215726	487	0.497158020734787
1741110528.8390934	488	0.5191360116004944
1741110540.3873918	489	0.47783252596855164
1741110565.2797241	490	0.4926108419895172
1741110602.9579766	491	0.5164835453033447
1741110630.9689958	492	0.5017051696777344
1741110645.7161748	493	0.49223190546035767
1741110680.1074204	494	0.500189483165741
1741110698.2516816	495	0.48654794692993164
1741110719.6618412	496	0.5047366619110107
1741110744.378936	497	0.5104206204414368
1741110772.3496425	498	0.5047366619110107
1741110800.399631	499	0.5092838406562805
1741110831.5914161	500	0.5062523484230042
1741110856.3374944	501	0.5054945349693298
1741110887.7870474	502	0.5047366619110107
1741110909.4562085	503	0.5111784934997559
1741110940.698428	504	0.5085259675979614
1741110978.315292	505	0.5081470012664795
1741111013.003362	506	0.5085259675979614
1741111044.3121727	507	0.5111784934997559
1741111065.567413	508	0.5066313147544861
1741111096.8709	509	0.49829480051994324
1741111128.0350804	510	0.5028420090675354
1741111152.5928097	511	0.5100416541099548
1741111183.7892833	512	0.5089048743247986
1741111205.1185277	513	0.5138310194015503
1741111236.0475574	514	0.5081470012664795
1741111263.8019152	515	0.5092838406562805
1741111288.320458	516	0.5104206204414368
1741111319.275274	517	0.5104206204414368
1741111356.6733189	518	0.5085259675979614
1741111374.7107341	519	0.5104206204414368
1741111412.332777	520	0.5111784934997559
1741111436.9562292	521	0.5062523484230042
1741111464.7039642	522	0.5092838406562805
1741111495.7402346	523	0.511936366558075
1741111523.5135715	524	0.5066313147544861
1741111541.415631	525	0.5017051696777344
1741111575.7803333	526	0.5126941800117493
1741111610.075569	527	0.5066313147544861
1741111637.746897	528	0.5028420090675354
1741111668.737463	529	0.5134520530700684
1741111689.859995	530	0.5096627473831177
1741111707.829657	531	0.5164835453033447
1741111745.7150798	532	0.5198938846588135
1741111770.4656527	533	0.5145888328552246
1741111801.713051	534	0.5138310194015503
1741111826.303714	535	0.5145888328552246
1741111860.6181157	536	0.511557400226593
1741111885.1477048	537	0.505873441696167
1741111906.4429085	538	0.5085259675979614
1741111940.9400334	539	0.5123152732849121
1741111965.6242094	540	0.5096627473831177
1741111990.1087387	541	0.5130731463432312
1741112018.2794092	542	0.5126941800117493
1741112053.1306822	543	0.5183781981468201
1741112078.1998563	544	0.5149677991867065
1741112103.673591	545	0.5130731463432312
1741112122.0650892	546	0.5123152732849121
1741112167.0073273	547	0.5168624520301819
1741112198.2316852	548	0.5100416541099548
1741112226.6430802	549	0.517241358757019
1741112264.5789552	550	0.5240621566772461
1741112279.4066553	551	0.5070102214813232
1741112301.0340452	552	0.511936366558075
1741112322.596098	553	0.5081470012664795
1741112354.3889236	554	0.5081470012664795
1741112379.6809745	555	0.5100416541099548
1741112411.4881377	556	0.5077680945396423
1741112432.974153	557	0.511557400226593
1741112471.2271183	558	0.5168624520301819
1741112506.2350712	559	0.5168624520301819
1741112531.1873653	560	0.5111784934997559
1741112546.1808	561	0.49905267357826233
1741112581.1981559	562	0.5157256722450256
1741112606.2907648	563	0.5070102214813232
1741112641.0472157	564	0.5126941800117493
1741112672.7021441	565	0.5039787888526917
1741112697.7337794	566	0.5187571048736572
1741112719.1119714	567	0.517620325088501
1741112750.7501047	568	0.511557400226593
1741112772.308965	569	0.5032209157943726
1741112793.5629952	570	0.5157256722450256
1741112828.6106346	571	0.5191360116004944
1741112866.4609473	572	0.5183781981468201
1741112894.447691	573	0.5183781981468201
1741112909.1198614	574	0.5104206204414368
1741112936.8654466	575	0.5134520530700684
1741112958.191883	576	0.5157256722450256
1741112979.4826086	577	0.5077680945396423
1741113007.5059474	578	0.5081470012664795
1741113041.9356093	579	0.5195149779319763
1741113053.7316887	580	0.5096627473831177
1741113084.3390207	581	0.5054945349693298
1741113112.1585405	582	0.511936366558075
1741113146.720747	583	0.5164835453033447
1741113187.6466289	584	0.517241358757019
1741113215.6201954	585	0.5134520530700684
1741113243.8633165	586	0.5187571048736572
1741113268.5712016	587	0.5179992318153381
1741113289.9132378	588	0.5153467059135437
1741113311.1880434	589	0.517241358757019
1741113332.4675364	590	0.5073891878128052
1741113366.570074	591	0.5210306644439697
1741113401.291865	592	0.5161045789718628
1741113435.4076076	593	0.5153467059135437
1741113469.5755632	594	0.5089048743247986
1741113497.2171962	595	0.5168624520301819
1741113521.6347294	596	0.5039787888526917
1741113546.1878366	597	0.5013262629508972
1741113570.8805475	598	0.5073891878128052
1741113585.6255531	599	0.4876847267150879
