# Supplementary material for: Achieving consistency in FedSAM using local adaptive distillation on sports image classification
Source: PLoS One. 2025 Oct 17;20(10):e0333210. doi: 10.1371/journal.pone.0333210 (PMC12533856; doi:10.1371/journal.pone.0333210)
Supplement: S1 File — All figures (Figs 1–9) and Tables (Table 1–8) are sequentially numbered in the supplementary files. (ZIP) [file pone.0333210.s001.zip › Support-Information-only-datasets/Original experimental data/sport22/0.4/D1/FedCM.csv]

Wall time	Step	Value
1741490870.4984767	0	0.1144372895359993
1741490938.5527885	1	0.08904888480901718
1741490991.671189	2	0.07237590104341507
1741491044.7326608	3	0.10193254798650742
1741491097.7325833	4	0.10723759233951569
1741491150.8793252	5	0.10610079765319824
1741491183.8490272	6	0.08071239292621613
1741491236.627834	7	0.07389162480831146
1741491274.2333822	8	0.06290261447429657
1741491332.5767522	9	0.08753315359354019
1741491380.6179905	10	0.10951118171215057
1741491438.4596632	11	0.09776430577039719
1741491491.9339187	12	0.1231527104973793
1741491550.1472285	13	0.10610079765319824
1741491603.4521	14	0.1420992761850357
1741491687.019035	15	0.14399394392967224
1741491755.6001863	16	0.13300491869449615
1741491808.2778485	17	0.1364153027534485
1741491858.3960543	18	0.1538461595773697
1741491924.9763973	19	0.14588859677314758
1741491981.1796653	20	0.14929898083209991
1741492052.3374088	21	0.14172035455703735
1741492112.275128	22	0.14020462334156036
1741492171.0198276	23	0.13148920238018036
1741492225.1670098	24	0.14816218614578247
1741492277.8663902	25	0.15611974895000458
1741492330.659366	26	0.15611974895000458
1741492380.8822825	27	0.16635088622570038
1741492438.8857381	28	0.16142478585243225
1741492481.0653567	29	0.1633194386959076
1741492538.8756754	30	0.17430844902992249
1741492607.4229457	31	0.16786661744117737
1741492645.328352	32	0.1697612702846527
1741492698.4265978	33	0.16559302806854248
1741492759.5183737	34	0.15877225995063782
1741492823.6526265	35	0.15346722304821014
1741492892.0413597	36	0.18719211220741272
1741492925.0548632	37	0.1981811225414276
1741492967.7727194	38	0.19401288032531738
1741492989.7944367	39	0.15687760710716248
1741493032.7293692	40	0.14172035455703735
1741493106.3408756	41	0.16710875928401947
1741493169.9973476	42	0.1902235746383667
1741493237.8458667	43	0.1822660118341446
1741493285.7681696	44	0.1917392909526825
1741493333.4773176	45	0.20348617434501648
1741493381.3675165	46	0.20538082718849182
1741493449.699678	47	0.20803335309028625
1741493507.7458472	48	0.19552861154079437
1741493555.2079172	49	0.1917392909526825
1741493617.9430544	50	0.1917392909526825
1741493691.3018456	51	0.21978022158145905
1741493728.730011	52	0.15574081242084503
1741493786.1417105	53	0.21182265877723694
1741493839.250549	54	0.1909814327955246
1741493892.158419	55	0.20083364844322205
1741493949.6996806	56	0.2106858640909195
1741493996.7251759	57	0.23114816844463348
1741494058.81348	58	0.23569533228874207
1741494122.1080651	59	0.23455853760242462
1741494195.4934745	60	0.21485410630702972
1741494243.111473	61	0.1924971640110016
1741494295.8673282	62	0.1879499852657318
1741494343.4375696	63	0.22281166911125183
1741494413.6117928	64	0.23342175781726837
1741494483.9588158	65	0.23001137375831604
1741494536.9680815	66	0.18719211220741272
1741494605.2672281	67	0.22925350069999695
1741494653.30178	68	0.22129595279693604
1741494716.6269615	69	0.23342175781726837
1741494774.8144956	70	0.24100038409233093
1741494827.455673	71	0.25539976358413696
1741494865.8966224	72	0.2068965584039688
1741494913.715355	73	0.20424403250217438
1741494971.9812963	74	0.23342175781726837
1741495024.7745123	75	0.2485790103673935
1741495078.055661	76	0.26070481538772583
1741495125.4063623	77	0.2535051107406616
1741495162.776859	78	0.23569533228874207
1741495215.5005803	79	0.22394846379756927
1741495278.6999803	80	0.22508525848388672
1741495332.3946695	81	0.23721106350421906
1741495374.6903276	82	0.22394846379756927
1741495432.6352372	83	0.2455475628376007
1741495495.2461421	84	0.24441076815128326
1741495558.051011	85	0.24327397346496582
1741495615.765301	86	0.2565365731716156
1741495670.9152412	87	0.26487305760383606
1741495718.564976	88	0.2281167060136795
1741495786.6393383	89	0.21371731162071228
1741495845.1324277	90	0.2273588478565216
1741495908.3127503	91	0.24213717877864838
1741495940.647215	92	0.2186434268951416
1741495973.0317867	93	0.2739674150943756
1741496020.6881843	94	0.26714664697647095
1741496058.2381716	95	0.26714664697647095
1741496126.7505677	96	0.27965137362480164
1741496200.131755	97	0.2713148891925812
1741496253.3049603	98	0.2455475628376007
1741496301.5286396	99	0.23304282128810883
1741496364.230126	100	0.26070481538772583
1741496422.9218621	101	0.26411518454551697
1741496486.5110643	102	0.26487305760383606
1741496534.3982522	103	0.2690412998199463
1741496587.7612324	104	0.2762410044670105
1741496651.1178653	105	0.2769988775253296
1741496699.4719787	106	0.2989768981933594
1741496763.147829	107	0.28836679458618164
1741496819.184148	108	0.30200833082199097
1741496867.3592305	109	0.2675255835056305
1741496925.0616243	110	0.26942023634910583
1741496993.1219633	111	0.28306177258491516
1741497051.2184455	112	0.2921561300754547
1741497083.780371	113	0.272830605506897
1741497148.4668598	114	0.30352407693862915
1741497190.8703392	115	0.3061765730381012
1741497253.9517684	116	0.29329290986061096
1741497306.1822517	117	0.2754831314086914
1741497333.2191565	118	0.23342175781726837
1741497391.3301973	119	0.3046608567237854
1741497428.8044994	120	0.26942023634910583
1741497476.9430447	121	0.27661994099617004
1741497535.446655	122	0.2705570161342621
1741497589.0159059	123	0.3148919939994812
1741497647.2062294	124	0.3095869719982147
1741497700.0605056	125	0.27434635162353516
1741497758.4275897	126	0.3095869719982147
1741497811.5047662	127	0.30731338262557983
1741497880.183292	128	0.30731338262557983
1741497943.9084694	129	0.32019704580307007
1741498002.2613144	130	0.3376278877258301
1741498065.6375754	131	0.32019704580307007
1741498118.6739476	132	0.2974611520767212
1741498171.91385	133	0.2951875627040863
1741498224.772775	134	0.29556649923324585
1741498288.057736	135	0.3084501624107361
1741498365.877472	136	0.3338385820388794
1741498403.3025894	137	0.30996590852737427
1741498461.440489	138	0.30731338262557983
1741498529.7491083	139	0.3205759823322296
1741498603.3231235	140	0.3448275923728943
1741498656.3660877	141	0.3300492465496063
1741498698.7047637	142	0.3076923191547394
1741498771.9062538	143	0.3228495717048645
1741498819.5808465	144	0.34937477111816406
1741498867.296834	145	0.32625994086265564
1741498925.009526	146	0.3323228359222412
1741498983.2022355	147	0.328154593706131
1741499046.9390807	148	0.3630163073539734
1741499079.7296202	149	0.3054187297821045
1741499132.627462	150	0.34596437215805054
1741499165.1187003	151	0.3039029836654663
1741499222.8001204	152	0.3243652880191803
1741499270.2334878	153	0.3687002658843994
1741499297.3462913	154	0.3330807089805603
1741499339.8833146	155	0.29253503680229187
1741499408.027889	156	0.3361121714115143
1741499460.6405773	157	0.3463433086872101
1741499518.3508124	158	0.366047739982605
1741499580.9926124	159	0.34937477111816406
1741499638.866327	160	0.3433118462562561
1741499686.6552541	161	0.3425540030002594
1741499728.9186637	162	0.33724895119667053
1741499771.226104	163	0.32095491886138916
1741499828.9706068	164	0.34520652890205383
1741499871.4148693	165	0.3220916986465454
1741499924.3371444	166	0.34065935015678406
1741499966.6876807	167	0.36491096019744873
1741499988.8255162	168	0.28306177258491516
1741500052.159128	169	0.3410382866859436
1741500104.9993913	170	0.3622584342956543
1741500162.7008767	171	0.3652898967266083
1741500236.044866	172	0.3804471492767334
1741500268.4551656	173	0.3497537076473236
1741500321.3604965	174	0.3376278877258301
1741500368.8027456	175	0.3266388773918152
1741500436.9451015	176	0.3755210340023041
1741500474.3142471	177	0.3402804136276245
1741500531.6418126	178	0.35392194986343384
1741500563.6483188	179	0.3323228359222412
1741500626.2507062	180	0.36187949776649475
1741500683.9055734	181	0.328154593706131
1741500731.7955256	182	0.3732474446296692
1741500784.8386343	183	0.3702159821987152
1741500837.4700372	184	0.3652898967266083
1741500900.2165139	185	0.392194002866745
1741500947.9710705	186	0.38158392906188965
1741500990.5007	187	0.3505115509033203
1741501042.670321	188	0.3527851402759552
1741501090.7128072	189	0.34293293952941895
1741501112.6915543	190	0.3156498670578003
1741501186.0932896	191	0.3584691286087036
1741501249.3656628	192	0.36832132935523987
1741501307.448782	193	0.38234180212020874
1741501349.800824	194	0.39333081245422363
1741501423.145483	195	0.39901477098464966
1741501460.808816	196	0.3622584342956543
1741501498.5416174	197	0.3505115509033203
1741501561.567224	198	0.38461539149284363
1741501603.9639323	199	0.37514209747314453
1741501651.2443671	200	0.40507766604423523
1741501709.6730483	201	0.39333081245422363
1741501751.6725614	202	0.3668056130409241
1741501788.965104	203	0.3300492465496063
1741501841.8762274	204	0.38802576065063477
1741501894.307888	205	0.37135279178619385
1741501946.5165808	206	0.3732474446296692
1741502004.1524112	207	0.4016672968864441
1741502066.5704553	208	0.38878363370895386
1741502124.0023217	209	0.37362638115882874
1741502186.9160347	210	0.38234180212020874
1741502234.35137	211	0.37514209747314453
1741502317.533411	212	0.3868889808654785
1741502395.2240748	213	0.3899204134941101
1741502458.389733	214	0.3986358344554901
1741502526.5001237	215	0.400909423828125
1741502573.9461246	216	0.38082605600357056
1741502621.2722166	217	0.3770367503166199
1741502673.9488583	218	0.37855249643325806
1741502731.3867307	219	0.4190981388092041
1741502781.336856	220	0.4285714328289032
1741502844.406537	221	0.41303524374961853
1741502902.291824	222	0.4073512554168701
1741502944.6888306	223	0.3512694239616394
1741503012.5133364	224	0.3668056130409241
1741503059.9159303	225	0.38726791739463806
1741503117.4466681	226	0.39749905467033386
1741503159.9038033	227	0.39825692772865295
1741503217.5070724	228	0.38234180212020874
1741503264.9804976	229	0.3861311078071594
1741503307.0693114	230	0.3944675922393799
1741503364.6207364	231	0.4031830132007599
1741503427.325853	232	0.4175824224948883
1741503475.1010494	233	0.4118984341621399
1741503525.4575958	234	0.4403183162212372
1741503592.1212316	235	0.3914361596107483
1741503657.1228151	236	0.41644561290740967
1741503707.5036314	237	0.39749905467033386
1741503758.3076046	238	0.40924593806266785
1741503809.6069486	239	0.4141720235347748
1741503855.649846	240	0.40697234869003296
1741503906.2810361	241	0.400909423828125
1741503973.6317542	242	0.3770367503166199
1741504025.0424662	243	0.395225465297699
1741504097.7634826	244	0.4054566025733948
1741504154.0843937	245	0.3993937075138092
1741504200.1657486	246	0.3827207386493683
1741504261.3974776	247	0.3849943280220032
1741504301.9086885	248	0.39029935002326965
1741504357.9983115	249	0.39598333835601807
1741504414.545881	250	0.409624844789505
1741504476.296308	251	0.3963622450828552
1741504538.922283	252	0.42175066471099854
1741504586.7512326	253	0.4111405909061432
1741504639.5086591	254	0.3842364549636841
1741504707.9975498	255	0.39825692772865295
1741504770.8717198	256	0.3812049925327301
1741504813.1241424	257	0.3819628655910492
1741504860.7238426	258	0.39674118161201477
1741504908.2823582	259	0.4308450222015381
1741504971.2416046	260	0.42819249629974365
1741505034.4123878	261	0.4145509600639343
1741505076.9814415	262	0.40204623341560364
1741505124.1468256	263	0.42023494839668274
1741505161.6280515	264	0.41151952743530273
1741505209.0814364	265	0.4088670015335083
1741505256.4664502	266	0.3812049925327301
1741505294.2041748	267	0.4293293058872223
1741505356.7641463	268	0.41871920228004456
1741505414.7402513	269	0.43993937969207764
1741505482.9400961	270	0.41947707533836365
1741505540.7094405	271	0.42175066471099854
1741505603.8227715	272	0.4395604431629181
1741505656.8076823	273	0.4240242540836334
1741505719.6752625	274	0.4153088331222534
1741505773.0385256	275	0.43046608567237854
1741505816.6175032	276	0.4278135597705841
1741505875.7492118	277	0.43842363357543945
1741505923.6471603	278	0.4190981388092041
1741505971.1652536	279	0.41947707533836365
1741506013.8363545	280	0.41644561290740967
1741506081.475904	281	0.4236453175544739
1741506144.6920774	282	0.4190981388092041
1741506187.2137938	283	0.433118611574173
1741506250.5102715	284	0.41871920228004456
1741506323.2013714	285	0.438802570104599
1741506396.3923278	286	0.4482758641242981
1741506459.2581985	287	0.44410762190818787
1741506502.2983878	288	0.41796135902404785
1741506534.5673833	289	0.4190981388092041
1741506597.7891428	290	0.421371728181839
1741506650.5552635	291	0.42970821261405945
1741506708.6323822	292	0.42970821261405945
1741506761.5782268	293	0.41720348596572876
1741506809.3248427	294	0.4160667061805725
1741506841.667825	295	0.37438422441482544
1741506879.0933003	296	0.4198560118675232
1741506952.4466894	297	0.4433497488498688
1741507000.1924407	298	0.42023494839668274
1741507058.4472747	299	0.4175824224948883
