# Supplementary material for: Achieving consistency in FedSAM using local adaptive distillation on sports image classification
Source: PLoS One. 2025 Oct 17;20(10):e0333210. doi: 10.1371/journal.pone.0333210 (PMC12533856; doi:10.1371/journal.pone.0333210)
Supplement: S1 File — All figures (Figs 1–9) and Tables (Table 1–8) are sequentially numbered in the supplementary files. (ZIP) [file pone.0333210.s001.zip › Support-Information-only-datasets/Original experimental data/sport22/0.4/D1/Feddyn.csv]

Wall time	Step	Value
1741338533.3467808	0	0.07389162480831146
1741338582.5473988	1	0.054566122591495514
1741338621.154755	2	0.06593406945466995
1741338659.7557056	3	0.0670708566904068
1741338697.708264	4	0.10647972673177719
1741338736.077918	5	0.11330049484968185
1741338761.4284878	6	0.09170140326023102
1741338802.5931654	7	0.12883667647838593
1741338832.2153254	8	0.1034482792019844
1741338875.4169753	9	0.11595301330089569
1741338911.349277	10	0.1618037074804306
1741338952.8865807	11	0.2194012850522995
1741338991.7348983	12	0.18681319057941437
1741339033.3264346	13	0.2171276956796646
1741339071.532657	14	0.23493747413158417
1741339129.5354443	15	0.24175824224948883
1741339177.183355	16	0.24668435752391815
1741339215.0634074	17	0.20727548003196716
1741339250.0183644	18	0.2535051107406616
1741339295.758954	19	0.2303902953863144
1741339334.7029133	20	0.26638877391815186
1741339383.3447297	21	0.28230389952659607
1741339425.169545	22	0.3111026883125305
1741339467.1858058	23	0.3001136779785156
1741339506.151524	24	0.2588101625442505
1741339544.7685533	25	0.28609320521354675
1741339584.9246147	26	0.2857142984867096
1741339621.059209	27	0.33345964550971985
1741339663.8355606	28	0.3471011817455292
1741339696.347164	29	0.3061765730381012
1741339739.524498	30	0.33421751856803894
1741339788.4106908	31	0.3645320236682892
1741339817.4135036	32	0.3520272970199585
1741339856.4249523	33	0.37514209747314453
1741339897.9313087	34	0.3471011817455292
1741339942.7813153	35	0.3622584342956543
1741339991.8831751	36	0.3607427179813385
1741340017.2483528	37	0.3171655833721161
1741340049.7804031	38	0.34672224521636963
1741340068.900751	39	0.2913982570171356
1741340101.6428225	40	0.35467979311943054
1741340153.4458508	41	0.3671845495700836
1741340199.633596	42	0.39484652876853943
1741340247.6590106	43	0.3899204134941101
1741340282.9575198	44	0.41720348596572876
1741340318.1552613	45	0.40848806500434875
1741340353.7380192	46	0.38006821274757385
1741340402.6855323	47	0.40204623341560364
1741340445.5321157	48	0.4043198227882385
1741340480.8275473	49	0.42667677998542786
1741340526.1067119	50	0.4278135597705841
1741340578.463336	51	0.4327396750450134
1741340606.9020233	52	0.36187949776649475
1741340648.3147817	53	0.44486546516418457
1741340686.839832	54	0.4350132644176483
1741340725.7784488	55	0.3937097489833832
1741340767.9361079	56	0.4316028654575348
1741340803.8631237	57	0.42970821261405945
1741340849.818203	58	0.44941264390945435
1741340895.1220357	59	0.471011757850647
1741340948.014607	60	0.47139066457748413
1741340983.5735486	61	0.4759378433227539
1741341021.8169296	62	0.47139066457748413
1741341056.8276465	63	0.4918529689311981
1741341105.6136274	64	0.4812428951263428
1741341153.3931844	65	0.47555893659591675
1741341192.092578	66	0.4198560118675232
1741341240.9690485	67	0.48806366324424744
1741341277.2683396	68	0.5013262629508972
1741341322.4320521	69	0.5020841360092163
1741341364.3748982	70	0.529367208480835
1741341403.3033764	71	0.4664645791053772
1741341432.4314857	72	0.46115952730178833
1741341467.5654058	73	0.4994316101074219
1741341509.8193235	74	0.482379674911499
1741341550.2997613	75	0.5062523484230042
1741341590.8387132	76	0.49071618914604187
1741341627.8270593	77	0.49071618914604187
1741341658.6797087	78	0.48654794692993164
1741341698.0877123	79	0.5225464105606079
1741341743.429114	80	0.5323986411094666
1741341786.1333709	81	0.5323986411094666
1741341819.915921	82	0.5081470012664795
1741341863.988387	83	0.529367208480835
1741341913.8677707	84	0.49829480051994324
1741341960.1227026	85	0.5278514623641968
1741342003.869483	86	0.5081470012664795
1741342046.6723297	87	0.546798050403595
1741342082.3079324	88	0.4956422746181488
1741342130.486614	89	0.5107995271682739
1741342173.2614233	90	0.5335354208946228
1741342219.0269372	91	0.545661211013794
1741342244.4155943	92	0.5085259675979614
1741342269.766682	93	0.49602121114730835
1741342305.184232	94	0.5342932939529419
1741342335.0041387	95	0.4948844313621521
1741342383.7463357	96	0.5244410634040833
1741342435.8440232	97	0.5073891878128052
1741342474.9330826	98	0.49905267357826233
1741342510.6231964	99	0.5111784934997559
1741342556.5005207	100	0.5339143872261047
1741342597.9037395	101	0.4672224223613739
1741342643.3267229	102	0.5210306644439697
1741342678.9910557	103	0.5278514623641968
1741342718.7589097	104	0.5187571048736572
1741342765.6313436	105	0.5179992318153381
1741342801.3565886	106	0.5191360116004944
1741342846.4216914	107	0.523304283618927
1741342885.7064972	108	0.5305039882659912
1741342920.9485953	109	0.5092838406562805
1741342962.6285043	110	0.511936366558075
1741343011.6672537	111	0.5138310194015503
1741343053.5246737	112	0.5308828949928284
1741343079.0904808	113	0.5020841360092163
1741343124.972681	114	0.5179992318153381
1741343157.5048294	115	0.511557400226593
1741343203.2528923	116	0.5195149779319763
1741343242.573704	117	0.5255778431892395
1741343264.8600125	118	0.4524441063404083
1741343307.2818584	119	0.5225464105606079
1741343336.4840689	120	0.4964001476764679
1741343372.7082295	121	0.5047366619110107
1741343415.3462436	122	0.517241358757019
1741343455.670174	123	0.497158020734787
1741343498.8844318	124	0.48654794692993164
1741343540.749784	125	0.5138310194015503
1741343584.0147276	126	0.511936366558075
1741343623.1986394	127	0.5073891878128052
1741343673.1089363	128	0.4979158639907837
1741343719.5053418	129	0.5047366619110107
1741343763.3481126	130	0.48882153630256653
1741343810.1710856	131	0.5032209157943726
1741343852.289248	132	0.47707465291023254
1741343891.924506	133	0.46835923194885254
1741343931.8372185	134	0.46229633688926697
1741343980.8324857	135	0.47139066457748413
1741344036.9792652	136	0.49374762177467346
1741344068.2414997	137	0.4482758641242981
1741344111.3783772	138	0.4838954210281372
1741344161.8846998	139	0.467980295419693
1741344216.9937508	140	0.4808639585971832
1741344256.1539447	141	0.43122395873069763
1741344288.3025484	142	0.4657067060470581
1741344340.4615984	143	0.45737022161483765
1741344376.0212376	144	0.418340265750885
1741344412.317379	145	0.4554755687713623
1741344455.7529733	146	0.4615384638309479
1741344499.3105655	147	0.4759378433227539
1741344547.2343578	148	0.46760135889053345
1741344573.5831068	149	0.39181509613990784
1741344613.803628	150	0.4433497488498688
1741344640.0098658	151	0.4168245494365692
1741344684.0857885	152	0.44410762190818787
1741344722.9208033	153	0.4657067060470581
1741344746.0617886	154	0.3891625702381134
1741344779.54009	155	0.4168245494365692
1741344834.53578	156	0.4497915804386139
1741344875.6139667	157	0.44259190559387207
1741344920.519271	158	0.4452444016933441
1741344969.3652563	159	0.4395604431629181
1741345011.5116215	160	0.44259190559387207
1741345048.1448736	161	0.44486546516418457
1741345083.4664676	162	0.4293293058872223
1741345118.5512643	163	0.4410761594772339
1741345165.2208285	164	0.45282304286956787
1741345197.6335986	165	0.43122395873069763
1741345239.266195	166	0.4081091284751892
1741345274.1577003	167	0.41000378131866455
1741345295.0728376	168	0.3463433086872101
1741345342.581385	169	0.42743462324142456
1741345383.6923862	170	0.4153088331222534
1741345431.4472008	171	0.40773019194602966
1741345486.408625	172	0.44069722294807434
1741345514.531736	173	0.3978779911994934
1741345562.888134	174	0.4198560118675232
1741345604.4565558	175	0.4103827178478241
1741345658.5110981	176	0.4141720235347748
1741345688.0537539	177	0.4054566025733948
1741345733.5967307	178	0.40280410647392273
1741345759.9261813	179	0.4065934121608734
1741345808.044353	180	0.41796135902404785
1741345855.148647	181	0.4255399703979492
1741345891.9720738	182	0.4111405909061432
1741345936.5090716	183	0.4262978434562683
1741345978.1012661	184	0.42667677998542786
1741346026.237334	185	0.4316028654575348
1741346063.3560886	186	0.4118984341621399
1741346099.2736754	187	0.41492989659309387
1741346139.8325694	188	0.4206138551235199
1741346177.447111	189	0.41303524374961853
1741346197.485425	190	0.36263737082481384
1741346251.0354328	191	0.400909423828125
1741346297.364414	192	0.4278135597705841
1741346344.0566103	193	0.4190981388092041
1741346376.3679528	194	0.40924593806266785
1741346432.080773	195	0.4206138551235199
1741346463.8827775	196	0.41227737069129944
1741346493.9973474	197	0.3884046971797943
1741346542.5237744	198	0.4262978434562683
1741346578.3538294	199	0.40128836035728455
1741346616.156887	200	0.4225085377693176
1741346663.0514753	201	0.409624844789505
1741346697.2961247	202	0.4118984341621399
1741346727.0695078	203	0.3978779911994934
1741346768.338939	204	0.3929518759250641
1741346808.8893435	205	0.39484652876853943
1741346849.0088663	206	0.4285714328289032
1741346894.0959582	207	0.4206138551235199
1741346945.7594209	208	0.4221296012401581
1741346990.318382	209	0.41720348596572876
1741347037.782012	210	0.400909423828125
1741347078.3081868	211	0.39484652876853943
1741347142.960953	212	0.4228874444961548
1741347201.6727335	213	0.3971201181411743
1741347252.1557558	214	0.40697234869003296
1741347309.3594947	215	0.40128836035728455
1741347345.292145	216	0.40848806500434875
1741347383.5473795	217	0.39333081245422363
1741347424.1763933	218	0.38537323474884033
1741347466.8138855	219	0.40507766604423523
1741347503.8166118	220	0.41796135902404785
1741347554.2618568	221	0.3857521712779999
1741347604.2671359	222	0.395225465297699
1741347638.4576128	223	0.3781735599040985
1741347692.9733615	224	0.403940886259079
1741347729.2343702	225	0.40697234869003296
1741347773.2497718	226	0.3861311078071594
1741347806.232838	227	0.412656307220459
1741347849.1377902	228	0.41151952743530273
1741347884.8546536	229	0.4137931168079376
1741347919.9298737	230	0.39598333835601807
1741347969.4871051	231	0.39674118161201477
1741348016.3229153	232	0.392194002866745
1741348054.453636	233	0.38234180212020874
1741348091.3515491	234	0.40128836035728455
1741348138.8618736	235	0.4088670015335083
1741348187.0096788	236	0.38726791739463806
1741348223.7783952	237	0.38309964537620544
1741348260.395347	238	0.38461539149284363
1741348298.9052186	239	0.3724895715713501
1741348333.4208832	240	0.3615005612373352
1741348371.0319064	241	0.38537323474884033
1741348420.892278	242	0.38461539149284363
1741348462.1572387	243	0.37855249643325806
1741348516.501842	244	0.38802576065063477
1741348557.3940105	245	0.37779462337493896
1741348590.5568228	246	0.37135279178619385
1741348633.3500886	247	0.38878363370895386
1741348663.319899	248	0.3755210340023041
1741348703.2233183	249	0.34444865584373474
1741348743.3666716	250	0.383478581905365
1741348787.7249568	251	0.4058355391025543
1741348831.6941757	252	0.3884046971797943
1741348868.0437758	253	0.39408865571022034
1741348907.8507018	254	0.38006821274757385
1741348958.303288	255	0.40204623341560364
1741349004.465926	256	0.374763160943985
1741349037.8850946	257	0.37931033968925476
1741349074.393886	258	0.36491096019744873
1741349110.061111	259	0.38461539149284363
1741349158.3030148	260	0.39408865571022034
1741349203.5635526	261	0.3592269718647003
1741349236.1044223	262	0.3804471492767334
1741349272.565818	263	0.36566880345344543
1741349302.65937	264	0.34861689805984497
1741349338.6421268	265	0.37931033968925476
1741349376.4434292	266	0.38537323474884033
1741349405.8668325	267	0.3774156868457794
1741349452.9143474	268	0.3804471492767334
1741349498.2857513	269	0.37627890706062317
1741349549.624408	270	0.39181509613990784
1741349591.901355	271	0.3978779911994934
1741349638.8110626	272	0.38082605600357056
1741349678.925907	273	0.37627890706062317
1741349727.1924891	274	0.37855249643325806
1741349767.783588	275	0.38537323474884033
1741349801.0637407	276	0.39408865571022034
1741349846.9280798	277	0.39257293939590454
1741349889.8423393	278	0.35467979311943054
1741349929.6028	279	0.37855249643325806
1741349963.4530735	280	0.35960590839385986
1741350014.3388352	281	0.395225465297699
1741350061.9877424	282	0.3755210340023041
1741350095.9898148	283	0.3868889808654785
1741350144.1804724	284	0.38385751843452454
1741350197.6574116	285	0.3963622450828552
1741350251.5708714	286	0.40507766604423523
1741350298.7469451	287	0.395225465297699
1741350331.519947	288	0.38006821274757385
1741350357.8253841	289	0.3819628655910492
1741350405.1642752	290	0.3770367503166199
1741350444.6419625	291	0.39105722308158875
1741350488.8423445	292	0.38651004433631897
1741350528.9637444	293	0.37059491872787476
1741350565.2400339	294	0.38802576065063477
1741350591.8233972	295	0.3558166027069092
1741350621.5407374	296	0.3664266765117645
1741350674.9198225	297	0.38461539149284363
1741350711.6586401	298	0.3717317283153534
1741350755.382947	299	0.3812049925327301
