# Supplementary material for: Achieving consistency in FedSAM using local adaptive distillation on sports image classification
Source: PLoS One. 2025 Oct 17;20(10):e0333210. doi: 10.1371/journal.pone.0333210 (PMC12533856; doi:10.1371/journal.pone.0333210)
Supplement: S1 File — All figures (Figs 1–9) and Tables (Table 1–8) are sequentially numbered in the supplementary files. (ZIP) [file pone.0333210.s001.zip › Support-Information-only-datasets/Original experimental data/sport22/0.4/D1/Fedspeed.csv]

Wall time	Step	Value
1726796378.549372	0	0.0
1726796387.905426	1	0.0
1726796396.7566054	2	0.03150001049041748
1726796402.5267713	3	0.04719999313354492
1726796410.0543745	4	0.08469998717308039
1726796417.465008	5	0.0904999959468841
1726796426.2402134	6	0.09510001420974731
1726796434.3686314	7	0.07960000514984131
1726796442.723966	8	0.15450000643730158
1726796450.457507	9	0.1306999909877777
1726796459.179734	10	0.18450000762939447
1726796466.073532	11	0.1660000073909759
1726796474.6228096	12	0.19409999132156372
1726796482.0064557	13	0.18540000796318049
1726796487.9735582	14	0.1723999965190887
1726796496.181945	15	0.21599998950958252
1726796504.3263495	16	0.2280000138282776
1726796510.9272473	17	0.21410000205039978
1726796519.3675652	18	0.2434000062942505
1726796526.4772947	19	0.2414999890327453
1726796533.805963	20	0.2337000060081482
1726796540.846722	21	0.255600004196167
1726796550.6396048	22	0.25429999709129325
1726796557.4404397	23	0.21770000338554382
1726796564.71412	24	0.27039998650550845
1726796572.3266983	25	0.2860999989509583
1726796577.9499085	26	0.2470999944210052
1726796585.3335547	27	0.24039998531341553
1726796593.3520036	28	0.2859999823570252
1726796601.455424	29	0.3002000141143799
1726796609.9167285	30	0.305600016117096
1726796617.7742243	31	0.2975999999046326
1726796626.5864203	32	0.3128999757766724
1726796633.4392378	33	0.28269997119903567
1726796643.4420516	34	0.31839999437332156
1726796650.8426971	35	0.3032999920845032
1726796657.7744846	36	0.3172999906539917
1726796666.213801	37	0.3319000291824341
1726796673.6954186	38	0.32060000181198123
1726796680.9241164	39	0.322900025844574
1726796689.0005436	40	0.33940002202987674
1726796696.875031	41	0.34440001726150515
1726796704.7035446	42	0.3326000261306763
1726796712.2851443	43	0.33839997529983523
1726796719.544816	44	0.3333000230789185
1726796726.151714	45	0.34929999589920047
1726796735.2388177	46	0.35649999856948855
1726796742.935367	47	0.35560002803802493
1726796751.1257613	48	0.3696999835968018
1726796758.5004165	49	0.3625999975204468
1726796765.7541037	50	0.3522000002861023
1726796774.546305	51	0.37750002622604373
1726796782.7816825	52	0.38229998826980593
1726796788.7008033	53	0.3447000074386597
1726796796.7642398	54	0.3850999760627747
1726796805.1815495	55	0.3760999727249146
1726796813.1030288	56	0.39140000820159915
1726796820.4756804	57	0.3754999923706055
1726796828.5481088	58	0.3904000210762024
1726796835.5688698	59	0.39199998855590823
1726796843.7342722	60	0.38399997234344485
1726796851.7507193	61	0.39470001935958865
1726796859.516243	62	0.39320000886917117
1726796867.2357852	63	0.4073000240325928
1726796876.6427922	64	0.4062999773025513
1726796884.2893589	65	0.4127999830245972
1726796893.064565	66	0.41590002059936526
1726796903.245324	67	0.4120000290870667
1726796913.2621384	68	0.4184999752044678
1726796919.9479997	69	0.4063999938964844
1726796928.4922943	70	0.41489997386932376
1726796935.2981155	71	0.4227000164985657
1726796942.7617362	72	0.41489997386932376
1726796950.8161738	73	0.42789998531341555
1726796959.0755496	74	0.42480000734329226
1726796966.073315	75	0.42209997653961184
1726796974.787542	76	0.4288999724388123
1726796982.409121	77	0.41660001754760745
1726796990.8474257	78	0.43109997987747195
1726796999.0648086	79	0.43839999914169314
1726797006.44546	80	0.43259999036788943
1726797014.5168853	81	0.44339999437332156
1726797021.6226268	82	0.43499997138977053
1726797029.1782217	83	0.4291000056266785
1726797037.225654	84	0.4475999760627747
1726797044.9142067	85	0.4299999761581421
1726797050.9402883	86	0.42960002899169925
1726797059.3995974	87	0.4525999712944031
1726797068.9596064	88	0.45570000886917117
1726797076.6671555	89	0.4486999797821045
1726797083.3020384	90	0.43520000457763675
1726797090.2898116	91	0.44579997539520266
1726797099.9017544	92	0.45799997329711917
1726797108.9958563	93	0.4663999962806702
1726797118.2948966	94	0.4597999739646912
1726797128.5156426	95	0.4640999722480774
1726797136.261177	96	0.4597999739646912
1726797142.891061	97	0.4406000065803528
1726797150.512637	98	0.457299976348877
1726797158.181199	99	0.4551999855041504
1726797165.823762	100	0.4622999715805054
1726797173.1854186	101	0.45299997806549075
1726797179.543394	102	0.45330002784729007
1726797186.7560966	103	0.45390000820159915
1726797193.556931	104	0.4500999736785889
1726797199.8819158	105	0.4486000227928162
1726797208.007326	106	0.45799997329711917
1726797216.0157783	107	0.463899998664856
1726797223.741318	108	0.46550002574920657
1726797230.191259	109	0.4598999905586243
1726797239.5003033	110	0.47660001993179324
1726797247.8046618	111	0.4780000138282776
1726797256.5938573	112	0.47099998474121096
1726797264.655286	113	0.47749999046325686
1726797272.3158517	114	0.4734999823570252
1726797279.6375155	115	0.47510000944137576
1726797286.9042022	116	0.4729000020027161
1726797294.5807798	117	0.4845000195503235
1726797302.6122007	118	0.4875999975204468
1726797310.195792	119	0.4849999833106995
1726797317.567442	120	0.4791999745368958
1726797325.3959477	121	0.4909000086784363
1726797334.663997	122	0.48980000495910647
1726797341.584794	123	0.4341000008583069
1726797349.1493852	124	0.48090001821517947
1726797358.4694252	125	0.48789998769760135
1726797367.9403994	126	0.4927000093460083
1726797375.0731306	127	0.47969999790191653
1726797381.698019	128	0.4835999894142151
1726797388.9587128	129	0.4956000137329102
1726797395.904493	130	0.4954999971389771
1726797403.2821474	131	0.48980000495910647
1726797411.246614	132	0.49039998531341555
1726797418.8851788	133	0.494900016784668
1726797425.928934	134	0.48560002326965335
1726797435.2879524	135	0.4927000093460083
1726797443.554323	136	0.4931999731063843
1726797450.5840733	137	0.4954999971389771
1726797457.743807	138	0.50079998254776
1726797465.352382	139	0.5024000096321106
1726797473.3068452	140	0.49460002660751345
1726797480.6055224	141	0.49630001068115237
1726797489.1108186	142	0.5014999794960022
1726797496.9303246	143	0.498999981880188
1726797504.7298424	144	0.4999000120162964
1726797512.8102665	145	0.5039000201225281
1726797520.7567394	146	0.5069999980926514
1726797530.8355298	147	0.5079999852180481
1726797538.9339485	148	0.5079999852180481
1726797546.5475242	149	0.5057000207901001
1726797552.2227144	150	0.4632000017166138
1726797559.8542893	151	0.5051999974250794
1726797568.1746385	152	0.5014000225067139
1726797575.9221716	153	0.5014000225067139
1726797583.6107235	154	0.49840000152587893
1726797592.0300455	155	0.5155999946594239
1726797599.467674	156	0.5010000157356262
1726797607.537101	157	0.5081000018119812
1726797614.1579978	158	0.4867999839782715
1726797621.6875994	159	0.5125000166893006
1726797628.7573462	160	0.5104999828338623
1726797635.2512767	161	0.5060000109672547
1726797642.2600436	162	0.5122999835014344
1726797650.724348	163	0.516299991607666
1726797657.2472742	164	0.5068999814987183
1726797664.9858162	165	0.5154999780654907
1726797671.4207609	166	0.5147000241279602
1726797679.4482017	167	0.5136999773979187
1726797686.9578133	168	0.514000027179718
1726797696.6247437	169	0.5194999861717224
1726797703.444014	170	0.5151999878883362
1726797711.097582	171	0.5112999963760376
1726797718.1433358	172	0.514499990940094
1726797724.1346433	173	0.5117000031471253
1726797731.0004408	174	0.5092000055313111
1726797740.6963556	175	0.5190999794006348
1726797748.929736	176	0.5064999747276306
1726797756.6902604	177	0.519799976348877
1726797765.1255772	178	0.5183999824523926
1726797772.284301	179	0.5208000230789185
1726797777.9474902	180	0.488299994468689
1726797784.905276	181	0.5013000059127808
1726797792.6708074	182	0.5219999837875366
1726797800.4453266	183	0.5201999831199646
1726797807.945932	184	0.521100013256073
1726797815.9843822	185	0.5211999702453614
1726797823.8548756	186	0.5128000068664551
1726797830.4617715	187	0.5107000160217285
1726797839.6198552	188	0.5305000233650208
1726797846.9955173	189	0.5226999807357788
1726797855.2328832	190	0.5287999796867371
1726797863.9940927	191	0.5269000220298767
1726797870.129142	192	0.5065999913215637
1726797877.728722	193	0.5262000250816345
1726797885.388277	194	0.5286000061035157
1726797894.9872248	195	0.5352000284194947
1726797902.641788	196	0.5301000165939331
1726797909.7325358	197	0.5320999908447266
1726797917.8459444	198	0.5304000067710877
1726797926.0463302	199	0.5284999895095825
1726797937.898976	200	0.5341000247001648
1726797945.976405	201	0.5360999989509583
1726797952.8052337	202	0.507400004863739
1726797959.059242	203	0.5234999942779541
1726797966.1789706	204	0.5311000037193299
1726797973.3256984	205	0.5261000084877014
1726797980.535399	206	0.5270999956130982
1726797988.197953	207	0.5330999779701233
1726797996.2533865	208	0.5326000142097473
1726798003.029236	209	0.5326999711990357
1726798011.5655222	210	0.5275000023841858
1726798020.026827	211	0.5354000020027161
1726798028.5791123	212	0.5302999901771546
1726798036.1067102	213	0.5376000094413758
1726798043.3364122	214	0.5347000050544739
1726798052.0846176	215	0.5345999884605408
1726798059.7641728	216	0.5322000074386597
1726798066.4900284	217	0.5262999820709229
1726798074.958331	218	0.5377999830245972
1726798083.111735	219	0.5362999725341797
1726798089.123824	220	0.5035999703407288
1726798096.369517	221	0.5344999718666077
1726798103.5872197	222	0.5329000043869019
1726798110.2600946	223	0.5316999840736389
1726798119.1202734	224	0.5366999793052674
1726798127.1907008	225	0.538400022983551
1726798135.3730943	226	0.533499984741211
1726798143.3555224	227	0.540699987411499
1726798151.011118	228	0.5387000131607056
1726798157.7009866	229	0.5341999816894532
1726798164.9576766	230	0.536600022315979
1726798172.3403256	231	0.5377000260353089
1726798180.1608355	232	0.5362999725341797
1726798187.0306482	233	0.5410999941825867
1726798194.8461597	234	0.5373000192642212
1726798202.0318685	235	0.5441000151634217
1726798209.864393	236	0.5430000114440918
1726798217.0990703	237	0.5408000040054322
1726798223.7949443	238	0.5446999955177307
1726798229.8160312	239	0.5305000233650208
1726798236.3999271	240	0.5369000124931336
1726798243.8875484	241	0.5384999799728394
1726798251.4971154	242	0.5456000256538391
1726798257.8081117	243	0.5337999749183655
1726798265.027826	244	0.5413999843597412
1726798273.8659918	245	0.5456999826431275
1726798281.3346186	246	0.5462000060081482
1726798289.0051742	247	0.546700029373169
1726798297.8553605	248	0.5474999833106995
1726798304.8051472	249	0.5347000050544739
1726798312.1548045	250	0.54010000705719
1726798319.6694114	251	0.5427999782562256
1726798328.1637027	252	0.54419997215271
1726798336.078193	253	0.5464999961853028
1726798344.039647	254	0.5444000053405762
1726798351.2923372	255	0.5391999769210816
1726798358.3300974	256	0.537099986076355
1726798365.3748524	257	0.5378999996185303
1726798372.632546	258	0.538400022983551
1726798380.2401202	259	0.54419997215271
1726798389.8160703	260	0.5499999809265137
1726798397.4446404	261	0.5392999935150147
1726798405.020229	262	0.545999972820282
1726798412.8077648	263	0.5502000141143799
1726798419.6745684	264	0.5496999907493592
1726798426.7153227	265	0.5410999941825867
1726798434.2629185	266	0.5467999863624573
1726798441.426635	267	0.5424999880790711
1726798448.1005113	268	0.5397000002861023
1726798454.8003793	269	0.5510000276565552
1726798463.2956738	270	0.5532999920845032
1726798469.9565518	271	0.54010000705719
1726798477.5791228	272	0.5513000178337097
1726798485.403645	273	0.5546000289916992
1726798495.069553	274	0.5528000283241272
1726798504.6065164	275	0.5527000117301941
1726798513.0748212	276	0.5523000049591065
1726798520.437483	277	0.5527000117301941
1726798526.9783936	278	0.5459000158309937
1726798534.2750688	279	0.540699987411499
1726798541.2638433	280	0.5492000269889832
1726798551.2866602	281	0.5549000191688538
1726798558.4853609	282	0.5539999890327454
1726798567.5484734	283	0.5545000123977661
1726798575.5459275	284	0.557899980545044
1726798583.7673123	285	0.5530000019073487
1726798591.5078433	286	0.5553999829292298
1726798598.9744668	287	0.5478999900817871
1726798606.0892105	288	0.5564000296592713
1726798613.737776	289	0.557400016784668
1726798620.2756844	290	0.5549000191688538
1726798627.787291	291	0.5584000039100647
1726798636.8594077	292	0.559699981212616
1726798642.936468	293	0.5399999904632569
1726798650.2481425	294	0.5577000069618225
1726798657.4148576	295	0.5532999920845032
1726798665.4343047	296	0.5531999754905701
1726798673.5917065	297	0.5578000235557556
1726798682.0740075	298	0.5561999964714051
1726798688.7768698	299	0.550799994468689
1726798695.393771	300	0.5517999815940857
1726798703.3952167	301	0.5563000130653382
1726798710.8048604	302	0.5596000242233277
1726798718.566386	303	0.5597999978065491
1726798726.7787745	304	0.5613000082969666
1726798734.1974108	305	0.5582999873161316
1726798742.8016665	306	0.5586999940872193
1726798749.077669	307	0.555600016117096
1726798757.849886	308	0.5574999737739563
1726798766.198217	309	0.5571000266075135
1726798772.7211392	310	0.5478999900817871
1726798780.2897289	311	0.5593999910354615
1726798789.5087962	312	0.5596000242233277
1726798797.0713863	313	0.5617999720573426
1726798804.567	314	0.5568999934196472
1726798810.680054	315	0.5505000042915345
1726798818.3806045	316	0.5611999917030335
1726798825.2014332	317	0.5586999940872193
1726798834.678414	318	0.5606000113487244
1726798844.2373688	319	0.5617999720573426
1726798850.5863445	320	0.5513999748229981
1726798858.5658052	321	0.5578000235557556
1726798866.1193988	322	0.5631000089645386
1726798873.4330723	323	0.5656000065803528
1726798881.3605566	324	0.5584000039100647
1726798888.8211768	325	0.5567000198364258
1726798897.3844433	326	0.5588000106811524
1726798905.5678358	327	0.5603999781608582
1726798912.9155118	328	0.5650000262260437
1726798921.4667785	329	0.5657000231742859
1726798930.15901	330	0.5649000096321106
1726798936.540973	331	0.5617000150680542
1726798944.6903832	332	0.5642000126838684
1726798953.134689	333	0.5653000164031983
1726798960.8822298	334	0.5628000187873841
1726798968.2768688	335	0.5591000008583069
1726798975.7424915	336	0.5620000052452088
1726798982.5633209	337	0.5579999971389771
1726798988.9262989	338	0.5664000201225281
1726798997.0437083	339	0.5653999733924866
1726799004.5403326	340	0.5642000126838684
1726799013.166573	341	0.5660999703407288
1726799021.0180745	342	0.5667000102996826
1726799028.337742	343	0.562700002193451
1726799036.0852757	344	0.5620000052452088
1726799044.0527425	345	0.5624000120162964
1726799051.8202653	346	0.5657000231742859
1726799060.5364902	347	0.566300003528595
1726799067.288742	348	0.5491000103950501
1726799075.382162	349	0.5665999937057495
1726799083.3516295	350	0.5622999954223633
1726799092.766626	351	0.5614000248908997
1726799100.0523064	352	0.545999972820282
1726799105.9514334	353	0.5550999927520752
1726799114.7636251	354	0.566300003528595
1726799121.311542	355	0.5485999870300293
1726799128.6252277	356	0.5664999771118164
1726799135.759935	357	0.5509000110626221
1726799143.9123397	358	0.5658999967575074
1726799151.6978624	359	0.5646999764442444
1726799159.746302	360	0.557899980545044
1726799167.009985	361	0.5670000004768372
1726799174.958453	362	0.5656000065803528
1726799182.356099	363	0.5671999740600586
1726799191.226266	364	0.5683999943733216
1726799198.0650966	365	0.5621999788284302
1726799206.4394305	366	0.5642000126838684
1726799214.9516892	367	0.5635999727249146
1726799223.4350183	368	0.5672999906539917
1726799230.824671	369	0.5678000140190125
1726799237.5625198	370	0.5614000248908997
1726799244.5672884	371	0.5682000207901001
1726799253.407465	372	0.568100004196167
1726799262.744502	373	0.5671000170707703
1726799269.583321	374	0.5528000283241272
1726799277.322857	375	0.5646999764442444
1726799282.7431245	376	0.5431999850273133
1726799292.1461408	377	0.5650999832153321
1726799299.1459086	378	0.5686999845504761
1726799307.0833795	379	0.5653999733924866
1726799315.3267276	380	0.5602000045776367
1726799323.1032789	381	0.5660999703407288
1726799331.1437223	382	0.5696000146865845
1726799339.299122	383	0.5706000018119812
1726799348.0613313	384	0.5718000221252442
1726799355.742885	385	0.5704000282287598
1726799363.49242	386	0.5724000024795532
1726799372.4225743	387	0.5706000018119812
1726799379.4493396	388	0.5710000085830689
1726799387.31683	389	0.5703000116348267
1726799395.5632057	390	0.5729999828338623
1726799402.9178717	391	0.5671999740600586
1726799410.318518	392	0.5725000190734864
1726799417.623181	393	0.5635000157356262
1726799425.8745525	394	0.571599988937378
1726799433.6520784	395	0.5678000140190125
1726799441.1486883	396	0.5721000123023987
1726799450.2188013	397	0.5714000153541565
1726799456.9076707	398	0.5674000072479248
1726799464.6492069	399	0.5701999950408936
1726799476.2723808	400	0.5708999919891358
1726799483.6942692	401	0.5658999967575074
1726799489.606382	402	0.5642000126838684
1726799497.8767538	403	0.5736999797821045
1726799505.7482443	404	0.5717000055313111
1726799512.3081574	405	0.5656000065803528
1726799518.9070528	406	0.5643999862670899
1726799527.1494324	407	0.5696999716758728
1726799533.9532645	408	0.5636999893188477
1726799541.4458797	409	0.5710000085830689
1726799549.596282	410	0.5735000061988831
1726799556.6090505	411	0.5696000146865845
1726799564.6015012	412	0.5743000197410584
1726799573.5826442	413	0.5737999963760376
1726799581.3651664	414	0.5707999753952027
1726799588.6298542	415	0.57339998960495
1726799596.2594216	416	0.5642000126838684
1726799603.1907237	417	0.5633999991416931
1726799610.476892	418	0.5696999716758728
1726799618.1274512	419	0.5675999808311463
1726799626.1009145	420	0.57339998960495
1726799633.7754734	421	0.5740999865531922
1726799641.0511515	422	0.5704999852180481
1726799648.801035	423	0.5653000164031983
1726799655.2379782	424	0.5664999771118164
1726799662.413685	425	0.5683999943733216
1726799669.4104586	426	0.5670000004768372
1726799678.190662	427	0.5718000221252442
1726799685.619298	428	0.5753000068664551
1726799693.559769	429	0.5758999872207642
1726799702.399955	430	0.5736000227928162
1726799710.2144663	431	0.5674000072479248
1726799719.322563	432	0.5750000166893006
1726799727.4939644	433	0.5740999865531922
1726799736.0902264	434	0.5761000204086304
1726799743.5808384	435	0.5755999970436096
1726799750.805541	436	0.5744999933242798
1726799758.6170533	437	0.5753000068664551
1726799767.3929274	438	0.5772999811172486
1726799774.377702	439	0.5706000018119812
1726799781.9412944	440	0.580499975681305
1726799789.3379428	441	0.5732999730110169
1726799797.6143038	442	0.5790999817848206
1726799806.6054392	443	0.5783000278472901
1726799813.9070902	444	0.5722000288963318
1726799820.9158804	445	0.5717000055313111
1726799827.5677643	446	0.5724000024795532
1726799835.446259	447	0.5758999872207642
1726799843.9685466	448	0.574700026512146
1726799851.7410696	449	0.5736000227928162
1726799858.5449047	450	0.5750999736785889
1726799866.095504	451	0.5712999987602234
1726799875.1925988	452	0.5754000234603882
1726799884.4776447	453	0.5724000024795532
1726799890.6436813	454	0.5704999852180481
1726799898.370223	455	0.576500027179718
1726799906.4476492	456	0.5790000247955323
1726799915.4997685	457	0.5772999811172486
1726799922.5175302	458	0.5754999804496765
1726799932.8242524	459	0.5771000075340271
1726799941.1366055	460	0.5786999750137329
1726799948.3862958	461	0.5760000038146973
1726799955.0011892	462	0.566300003528595
1726799962.9236655	463	0.576999990940094
1726799970.7921598	464	0.5726999926567078
1726799978.4037423	465	0.5750999736785889
1726799985.0086298	466	0.5726999926567078
1726799992.3033118	467	0.5686999845504761
1726800001.030542	468	0.5798999953269959
1726800007.581447	469	0.5740999865531922
1726800016.1067305	470	0.5721000123023987
1726800023.232461	471	0.5725000190734864
1726800030.534139	472	0.5773999977111817
1726800038.5075989	473	0.5814000058174134
1726800045.233456	474	0.5793999719619751
1726800053.6917582	475	0.5760000038146973
1726800061.9421334	476	0.5743000197410584
1726800069.4527447	477	0.5744999933242798
1726800077.194278	478	0.5783999848365784
1726800085.850517	479	0.5783000278472901
1726800093.938945	480	0.5755999970436096
1726800100.317912	481	0.5772000241279602
1726800108.4963126	482	0.5775999712944031
1726800115.3591242	483	0.5726999926567078
1726800122.3898857	484	0.5783999848365784
1726800130.63026	485	0.581800012588501
1726800138.3787951	486	0.5743000197410584
1726800145.2016246	487	0.5767000007629395
1726800153.7479095	488	0.582299976348877
1726800161.2005248	489	0.5815999794006348
1726800168.6401606	490	0.5735000061988831
1726800177.0404832	491	0.5819000291824341
1726800184.45712	492	0.580000011920929
1726800192.862446	493	0.5829999732971192
1726800201.1348114	494	0.5844000267982483
1726800207.8396797	495	0.5794999885559082
1726800214.719482	496	0.5809999990463257
1726800221.7542443	497	0.5671000170707703
1726800229.78169	498	0.580499975681305
1726800237.949086	499	0.5789000082015991
1726800244.2520783	500	0.5754999804496765
1726800252.4874563	501	0.5796000051498413
1726800260.972753	502	0.5821000027656555
1726800270.1088614	503	0.5801999855041504
1726800277.4735	504	0.5793999719619751
1726800283.933446	505	0.5674000072479248
1726800291.857922	506	0.5804000186920166
1726800299.2045794	507	0.5758999872207642
1726800306.8251565	508	0.5793999719619751
1726800316.2131665	509	0.5775999712944031
1726800324.423552	510	0.5814000058174134
1726800336.4167302	511	0.5846000003814698
1726800344.5391476	512	0.5846000003814698
1726800351.298995	513	0.5755999970436096
1726800359.783377	514	0.5796000051498413
1726800367.4429424	515	0.5803000020980835
1726800375.3314302	516	0.5761999773979187
1726800383.7330086	517	0.582299976348877
1726800391.9903755	518	0.5803000020980835
1726800399.3290431	519	0.5797000217437744
1726800407.9003146	520	0.5866999912261963
1726800416.348623	521	0.5836999702453614
1726800424.7379515	522	0.5834999966621399
1726800431.685739	523	0.5843000102043152
1726800441.0887454	524	0.5851999807357788
1726800448.284451	525	0.5762999939918518
1726800457.2845857	526	0.5848999905586243
1726800466.1547625	527	0.5779000210762024
1726800475.2618606	528	0.5834999966621399
1726800482.7464774	529	0.585899977684021
1726800488.3357008	530	0.5671999740600586
1726800495.0125782	531	0.5848999905586243
1726800501.9573624	532	0.5836999702453614
1726800511.968178	533	0.5865999746322632
1726800519.4957745	534	0.5803000020980835
1726800526.726474	535	0.5811999726295471
1726800534.416026	536	0.5815000224113465
1726800540.148203	537	0.5740999865531922
1726800547.8777354	538	0.5794999885559082
1726800554.0467756	539	0.5737999963760376
1726800561.84829	540	0.5804000186920166
1726800570.314591	541	0.578799991607666
1726800578.0271392	542	0.5794999885559082
1726800586.2635157	543	0.5830999898910523
1726800593.134328	544	0.574700026512146
1726800600.2930503	545	0.5794999885559082
1726800607.5037503	546	0.5786000180244446
1726800614.8704033	547	0.5804000186920166
1726800621.8581913	548	0.5743999767303467
1726800630.5374153	549	0.5832000064849854
1726800639.6525156	550	0.5839000034332276
1726800645.5416386	551	0.5736000227928162
1726800653.068241	552	0.5839000034332276
1726800659.900065	553	0.5694999980926514
1726800667.4526606	554	0.5815999794006348
1726800675.963955	555	0.5844000267982483
1726800684.302297	556	0.5862999844551087
1726800691.5030005	557	0.585899977684021
1726800698.98262	558	0.5812999892234803
1726800705.539534	559	0.5786999750137329
1726800711.4576497	560	0.5797999787330628
1726800720.0549023	561	0.5851999807357788
1726800727.4545522	562	0.5768000173568726
1726800735.8448894	563	0.5832000064849854
1726800744.937987	564	0.5837999868392945
1726800752.4036124	565	0.581800012588501
1726800759.964208	566	0.5823999929428101
1726800768.0716236	567	0.5847000169754029
1726800775.137372	568	0.5840000200271607
1726800783.4237337	569	0.5864000010490418
1726800791.1372766	570	0.583600013256073
1726800798.5739057	571	0.5815000224113465
1726800805.094833	572	0.5750000166893006
1726800812.812372	573	0.587699978351593
1726800820.7758367	574	0.5861000108718872
1726800828.4653912	575	0.5834999966621399
1726800834.8933403	576	0.5805999922752381
1726800841.9900796	577	0.5822000193595886
1726800849.637648	578	0.5827999997138977
1726800857.2682185	579	0.5848999905586243
1726800864.4849205	580	0.575199990272522
1726800870.5719826	581	0.5711999821662903
1726800877.334832	582	0.5872000145912171
1726800884.57452	583	0.5840000200271607
1726800893.5476673	584	0.5868000078201294
1726800900.454463	585	0.5865000176429749
1726800907.093352	586	0.5850000071525574
1726800914.0911243	587	0.5821000027656555
1726800922.525439	588	0.5839000034332276
1726800931.5445695	589	0.5869000244140625
1726800940.5793433	590	0.5883000183105469
1726800949.2895713	591	0.5861000108718872
1726800956.95613	592	0.587099997997284
1726800964.9985845	593	0.5796000051498413
1726800970.3768544	594	0.5786999750137329
1726800977.7325158	595	0.5826999831199646
1726800985.8429296	596	0.5858000206947327
1726800993.089626	597	0.5815999794006348
1726801001.258021	598	0.5855999875068665
1726801007.8099372	599	0.5836999702453614
1726801019.496108	600	0.5880000281333924
1726801027.9804037	601	0.5794999885559082
1726801036.9825354	602	0.5865000176429749
1726801044.5081434	603	0.5883999752998352
1726801053.2463603	604	0.584099977016449
1726801060.7059832	605	0.5898000288009644
1726801067.499821	606	0.5854999709129334
1726801075.6872144	607	0.5886000084877014
1726801083.453748	608	0.5880999851226807
1726801090.3335507	609	0.5866999912261963
1726801097.7511864	610	0.5852999973297119
1726801106.1855023	611	0.5866999912261963
1726801111.9866505	612	0.5797999787330628
1726801121.3386753	613	0.5894000220298767
1726801128.8582811	614	0.5891999888420105
1726801136.451866	615	0.5837999868392945
1726801145.1840825	616	0.5886000084877014
1726801153.366478	617	0.5868000078201294
1726801162.7904766	618	0.5884999918937683
1726801170.9998617	619	0.5866999912261963
1726801179.1962502	620	0.5922000098228455
1726801187.1517155	621	0.5872999715805054
1726801193.8345914	622	0.5816999959945679
1726801200.6904073	623	0.5861000108718872
1726801209.4846034	624	0.5893000054359436
1726801217.7919593	625	0.5884999918937683
1726801225.8344002	626	0.5890000152587891
1726801233.0840926	627	0.5900000023841858
1726801240.2638023	628	0.5868000078201294
1726801248.2382655	629	0.5880000281333924
1726801256.319693	630	0.5816999959945679
1726801264.1142128	631	0.5898999857902527
1726801272.9594	632	0.5869000244140625
1726801281.4067044	633	0.5898999857902527
1726801288.3405182	634	0.5891999888420105
1726801294.5265262	635	0.5904000091552735
1726801302.206079	636	0.5869999814033509
1726801309.5807326	637	0.5815000224113465
1726801316.2756016	638	0.5841999936103821
1726801323.943161	639	0.5821000027656555
1726801332.005591	640	0.5880000281333924
1726801339.649155	641	0.5865999746322632
1726801348.17444	642	0.5857000041007996
1726801355.9179769	643	0.5862999844551087
1726801364.2863114	644	0.5847999739646912
1726801373.8762596	645	0.5887999820709229
1726801382.2086208	646	0.5868000078201294
1726801390.0701025	647	0.5857000041007996
1726801396.5580363	648	0.5876000213623047
1726801403.5668063	649	0.5772000241279602
1726801412.1220767	650	0.5875000047683716
1726801419.1558404	651	0.5861000108718872
1726801426.1026268	652	0.5868000078201294
1726801433.101415	653	0.5865000176429749
1726801439.708427	654	0.5880000281333924
1726801447.852836	655	0.5898999857902527
1726801454.6026864	656	0.5812999892234803
1726801462.2512496	657	0.5897000122070313
1726801469.3229992	658	0.580000011920929
1726801475.6979642	659	0.5657000231742859
1726801484.4551756	660	0.5854999709129334
1726801491.9297984	661	0.5894000220298767
1726801500.0882	662	0.5894999790191651
1726801508.5904946	663	0.5922000098228455
1726801515.530283	664	0.5814000058174134
1726801523.334798	665	0.5898000288009644
1726801531.9560533	666	0.5869000244140625
1726801537.8681693	667	0.5772000241279602
1726801545.4087677	668	0.5895999956130982
1726801555.0347085	669	0.588899998664856
1726801563.0101645	670	0.5832000064849854
1726801568.8762963	671	0.57339998960495
1726801577.0596905	672	0.583600013256073
1726801584.7562375	673	0.5862000274658203
1726801591.082224	674	0.5900000023841858
1726801599.8054495	675	0.5883999752998352
1726801606.9921558	676	0.587099997997284
1726801615.033601	677	0.5857000041007996
1726801623.1810071	678	0.587699978351593
1726801631.0554967	679	0.5915000128746033
1726801638.2632022	680	0.5872999715805054
1726801645.8937745	681	0.5851000237464905
1726801655.1758192	682	0.5931999969482422
1726801663.9140449	683	0.5905000257492066
1726801673.2310677	684	0.590699999332428
1726801681.0945618	685	0.5933000135421753
1726801688.9600568	686	0.5912999796867371
1726801696.1517656	687	0.5909999895095825
1726801704.115233	688	0.5894000220298767
1726801711.823779	689	0.5880000281333924
1726801719.7812448	690	0.5855999875068665
1726801728.9773152	691	0.5908000159263611
1726801737.103726	692	0.5913999962806702
1726801744.7632854	693	0.5905000257492066
1726801752.7687411	694	0.5897000122070313
1726801762.4556549	695	0.5902999925613404
1726801770.0922227	696	0.5911000061035157
1726801778.3295972	697	0.5894000220298767
1726801784.8165345	698	0.5880999851226807
1726801792.5790582	699	0.5857000041007996
1726801800.2796097	700	0.5883000183105469
1726801807.587282	701	0.5848999905586243
1726801815.2728364	702	0.591900019645691
1726801823.4842174	703	0.5920999932289124
1726801829.6072714	704	0.580000011920929
1726801837.8576517	705	0.5883999752998352
1726801845.9610655	706	0.5897000122070313
1726801851.9011693	707	0.5834999966621399
1726801860.8253288	708	0.5912000226974488
1726801867.9480617	709	0.5890999722480774
1726801874.5739512	710	0.5830999898910523
1726801880.2791457	711	0.5778000044822693
1726801888.2615924	712	0.5908000159263611
1726801894.9474657	713	0.5868000078201294
1726801904.096563	714	0.5940000104904175
1726801910.8573973	715	0.5893000054359436
1726801918.2730355	716	0.5936000037193299
1726801925.6696837	717	0.5937999773025513
1726801933.279255	718	0.5865999746322632
1726801941.5376296	719	0.5900000023841858
1726801948.6703546	720	0.5872999715805054
1726801956.0490048	721	0.5901999759674073
1726801963.7565546	722	0.5922000098228455
1726801970.4424217	723	0.5913999962806702
1726801977.727116	724	0.5901000189781189
1726801984.9218123	725	0.5894999790191651
1726801993.3931277	726	0.5927999901771546
1726802001.06667	727	0.5937999773025513
1726802008.3793435	728	0.5901999759674073
1726802015.4230998	729	0.5866999912261963
1726802023.6824682	730	0.5915000128746033
1726802030.9121833	731	0.5857000041007996
1726802038.3118134	732	0.5916000294685364
1726802046.0823345	733	0.5875000047683716
1726802054.256735	734	0.5898000288009644
1726802061.8203242	735	0.5846000003814698
1726802068.972049	736	0.5872999715805054
1726802077.061934	737	0.5908000159263611
1726802083.923745	738	0.5847999739646912
1726802091.688468	739	0.5895999956130982
1726802099.982822	740	0.5898999857902527
1726802108.3971157	741	0.5923999834060669
1726802117.1943417	742	0.5876000213623047
1726802125.729629	743	0.5923000264167786
1726802133.3731904	744	0.5893000054359436
1726802139.7591558	745	0.5877999949455261
1726802146.1411278	746	0.5827999997138977
1726802154.011617	747	0.5884999918937683
1726802162.1540296	748	0.5923000264167786
1726802170.6673152	749	0.5894999790191651
1726802179.2194915	750	0.5882000017166138
1726802186.4741712	751	0.5833000230789185
1726802195.8651805	752	0.5929000067710877
1726802203.0958743	753	0.5898000288009644
1726802210.8384132	754	0.5876000213623047
1726802219.2647252	755	0.5898999857902527
1726802225.9126122	756	0.5904000091552735
1726802233.219287	757	0.5919999766349793
1726802239.4053166	758	0.5893000054359436
1726802248.754339	759	0.5944999742507935
1726802256.0470178	760	0.5941999840736389
1726802263.5486236	761	0.5916000294685364
1726802270.707348	762	0.5949999976158142
1726802278.0520072	763	0.5948999810218811
1726802285.7625542	764	0.5887000250816345
1726802292.4404268	765	0.5927999901771546
1726802299.914047	766	0.591900019645691
1726802309.539989	767	0.5923000264167786
1726802317.584417	768	0.5966999816894532
1726802325.3529437	769	0.5895999956130982
1726802332.075806	770	0.5923000264167786
1726802339.3924758	771	0.5936000037193299
1726802348.6625292	772	0.5969000148773194
1726802356.2191155	773	0.5916000294685364
1726802364.418506	774	0.5941999840736389
1726802372.8748145	775	0.5944999742507935
1726802379.721634	776	0.5922000098228455
1726802388.2719147	777	0.5945999908447266
1726802394.0900562	778	0.5901000189781189
1726802403.7559812	779	0.5941000270843506
1726802412.4841988	780	0.5948999810218811
1726802419.6529183	781	0.5969999718666077
1726802427.6543715	782	0.5948999810218811
1726802435.7517896	783	0.5980000185966492
1726802444.049149	784	0.5951999711990357
1726802451.882656	785	0.5941999840736389
1726802458.5205486	786	0.5941000270843506
1726802465.7942266	787	0.5955999779701233
1726802474.345503	788	0.5926000165939331
1726802482.5948763	789	0.5981999921798706
1726802490.3734105	790	0.5854999709129334
1726802497.7930338	791	0.5947000074386597
1726802504.6878395	792	0.5931999969482422
1726802511.9755194	793	0.591900019645691
1726802520.0389209	794	0.5954000043869019
1726802527.573554	795	0.5897000122070313
1726802533.5576465	796	0.5796000051498413
1726802540.163541	797	0.5905000257492066
1726802547.5781794	798	0.5857000041007996
1726802555.6506135	799	0.5922000098228455
1726802567.3092444	800	0.5847999739646912
1726802575.7125754	801	0.5937999773025513
1726802583.5580726	802	0.5929000067710877
1726802591.157652	803	0.5934999871253968
1726802597.4856377	804	0.5891999888420105
1726802605.9819334	805	0.5945999908447266
1726802614.848112	806	0.5962999749183655
1726802621.8788729	807	0.5930000233650208
1726802627.9669294	808	0.5864000010490418
1726802634.6627996	809	0.5923999834060669
1726802641.6945598	810	0.5901999759674073
1726802650.0689049	811	0.5926999735832215
1726802658.0783465	812	0.5912999796867371
1726802665.9808235	813	0.5933999705314636
1726802672.680693	814	0.5922000098228455
1726802679.6774623	815	0.5922000098228455
1726802687.1480842	816	0.595500020980835
1726802695.580392	817	0.5941000270843506
1726802702.7581308	818	0.591900019645691
1726802710.2267408	819	0.5930999803543091
1726802717.0155709	820	0.5909999895095825
1726802724.731114	821	0.5898999857902527
1726802734.370047	822	0.5930000233650208
1726802743.1842406	823	0.5958000111579895
1726802751.2226803	824	0.5958000111579895
1726802758.1074872	825	0.5887999820709229
1726802765.526126	826	0.5902999925613404
1726802772.8507934	827	0.5904000091552735
1726802781.6519928	828	0.5948999810218811
1726802788.8906832	829	0.593700020313263
1726802795.441605	830	0.5926000165939331
1726802801.781579	831	0.5858000206947327
1726802809.4391437	832	0.5929000067710877
1726802818.008411	833	0.5930000233650208
1726802825.4490452	834	0.5912999796867371
1726802833.2525578	835	0.5933000135421753
1726802841.0730696	836	0.5902999925613404
1726802848.978553	837	0.5959000277519226
1726802856.7220888	838	0.5979000020027161
1726802865.5802326	839	0.5963999915122986
1726802873.7796545	840	0.5916000294685364
1726802881.150309	841	0.594300000667572
1726802888.1540785	842	0.5923000264167786
1726802895.721664	843	0.5954000043869019
1726802901.6997654	844	0.5822000193595886
1726802909.18838	845	0.5890000152587891
1726802919.1392145	846	0.5970999884605408
1726802927.0746818	847	0.5918000030517578
1726802934.3273742	848	0.5821000027656555
1726802942.6607208	849	0.5929000067710877
1726802949.884421	850	0.5884999918937683
1726802958.5666528	851	0.5933999705314636
1726802965.20954	852	0.5941999840736389
1726802972.4662435	853	0.5972000050544739
1726802980.958526	854	0.5969000148773194
1726802987.8073454	855	0.5883999752998352
1726802994.158324	856	0.5923000264167786
1726803001.7699008	857	0.5944999742507935
1726803008.1368716	858	0.5923000264167786
1726803016.4352298	859	0.5952999877929688
1726803024.1787665	860	0.5948000240325928
1726803032.6330724	861	0.5961000013351441
1726803041.0383954	862	0.595999984741211
1726803049.1628065	863	0.5894000220298767
1726803055.806691	864	0.5894000220298767
1726803061.4748874	865	0.5894999790191651
1726803069.2154222	866	0.5948999810218811
1726803077.7916915	867	0.594300000667572
1726803085.4522588	868	0.5958000111579895
1726803092.1691144	869	0.5969999718666077
1726803099.8996513	870	0.5890000152587891
1726803106.1566565	871	0.5912999796867371
1726803112.7355638	872	0.5938999938964844
1726803119.470415	873	0.5872000145912171
1726803126.1572874	874	0.5875000047683716
1726803134.3376846	875	0.5908999729156494
1726803142.1212072	876	0.5951999711990357
1726803150.6005054	877	0.595500020980835
1726803157.0944405	878	0.5931999969482422
1726803164.6110446	879	0.591900019645691
1726803171.4708593	880	0.5916000294685364
1726803179.261377	881	0.5955999779701233
1726803186.965923	882	0.5947000074386597
1726803195.0373542	883	0.5941000270843506
1726803203.0887918	884	0.5955999779701233
1726803211.033259	885	0.5951000142097473
1726803219.5695474	886	0.5944000172615052
1726803226.7492545	887	0.5916000294685364
1726803234.309846	888	0.5922000098228455
1726803241.7894726	889	0.5936000037193299
1726803249.532003	890	0.5956999945640564
1726803256.7087252	891	0.5951000142097473
1726803263.5535352	892	0.5944000172615052
1726803271.8589056	893	0.5959000277519226
1726803280.3311942	894	0.5976000118255616
1726803289.1833858	895	0.5961000013351441
1726803297.48473	896	0.5965000081062317
1726803304.169603	897	0.5911000061035157
1726803309.8977811	898	0.5876000213623047
1726803317.0536163	899	0.5962000179290772
1726803324.3552885	900	0.5923000264167786
1726803332.284763	901	0.5961000013351441
1726803340.93301	902	0.5949999976158142
1726803350.182068	903	0.5992999958992005
1726803356.2751284	904	0.5843000102043152
1726803365.4082177	905	0.5941999840736389
1726803371.9921236	906	0.5902999925613404
1726803379.2018263	907	0.5951999711990357
1726803387.187901	908	0.5951999711990357
1726803394.8384652	909	0.5958000111579895
1726803402.226116	910	0.5941999840736389
1726803408.8979893	911	0.590699999332428
1726803415.244973	912	0.5869999814033509
1726803422.5736363	913	0.597300021648407
1726803428.892623	914	0.5927999901771546
1726803436.5321896	915	0.5966000247001648
1726803443.9608212	916	0.5952999877929688
1726803450.5457284	917	0.5875000047683716
1726803460.532545	918	0.595500020980835
1726803468.7839322	919	0.5944999742507935
1726803476.3545067	920	0.5952999877929688
1726803484.2010124	921	0.5955999779701233
1726803492.9492252	922	0.5933999705314636
1726803500.967673	923	0.5934999871253968
1726803508.3033354	924	0.5958000111579895
1726803516.4947402	925	0.597300021648407
1726803524.067314	926	0.5916000294685364
1726803530.6742134	927	0.5949999976158142
1726803539.2274914	928	0.5983000087738037
1726803547.0340042	929	0.5922000098228455
1726803554.2477074	930	0.5951999711990357
1726803562.9919195	931	0.5977000284194947
1726803570.9264066	932	0.5981999921798706
1726803578.1760886	933	0.5966000247001648
1726803585.994598	934	0.5947000074386597
1726803592.6414783	935	0.5926000165939331
1726803599.8681836	936	0.5923000264167786
1726803607.200843	937	0.5994000124931336
1726803616.3989136	938	0.5972000050544739
1726803624.14045	939	0.6006999897956848
1726803632.031927	940	0.5983000087738037
1726803640.6291957	941	0.5999999928474427
1726803649.7562888	942	0.5998000192642212
1726803655.8993387	943	0.5972000050544739
1726803663.3639596	944	0.5980000185966492
1726803671.1014953	945	0.5966999816894532
1726803679.925687	946	0.5987000155448914
1726803688.4819643	947	0.5981999921798706
1726803696.6833477	948	0.5961000013351441
1726803704.046001	949	0.5961000013351441
1726803711.5856051	950	0.5990000057220459
1726803720.4547772	951	0.597300021648407
1726803727.9883814	952	0.5962000179290772
1726803734.963161	953	0.5940000104904175
1726803742.619722	954	0.5944999742507935
1726803750.1773188	955	0.5961000013351441
1726803758.3877225	956	0.5955999779701233
1726803765.886312	957	0.5980999755859375
1726803774.4325898	958	0.5965000081062317
1726803782.472027	959	0.5966000247001648
1726803790.3275352	960	0.5992999958992005
1726803798.6548746	961	0.5952999877929688
1726803806.403413	962	0.5967999982833863
1726803814.147941	963	0.5979000020027161
1726803821.3206637	964	0.5954000043869019
1726803829.5170496	965	0.5969000148773194
1726803838.237268	966	0.5940000104904175
1726803845.659911	967	0.5965000081062317
1726803853.0755486	968	0.597300021648407
1726803861.5258584	969	0.5962999749183655
1726803868.8855135	970	0.5987999725341797
1726803876.6790338	971	0.5970999884605408
1726803884.3405924	972	0.5972000050544739
1726803892.1501026	973	0.5954000043869019
1726803900.2785182	974	0.593700020313263
1726803906.5035353	975	0.597799985408783
1726803914.3780272	976	0.5958000111579895
1726803921.3707972	977	0.5966999816894532
1726803929.3212686	978	0.5937999773025513
1726803937.784574	979	0.5980000185966492
1726803946.27487	980	0.5976000118255616
1726803953.1106944	981	0.5969999718666077
1726803960.961192	982	0.5941000270843506
1726803968.5837655	983	0.5930000233650208
1726803976.70718	984	0.5966000247001648
1726803985.5583572	985	0.5963999915122986
1726803993.9266932	986	0.5988999891281128
1726804001.7854846	987	0.5976000118255616
1726804010.0238657	988	0.5980000185966492
1726804017.4634943	989	0.5949999976158142
1726804026.578592	990	0.5951000142097473
1726804034.3851073	991	0.5974999952316284
1726804041.6048048	992	0.5970999884605408
1726804049.275361	993	0.5962999749183655
1726804057.973591	994	0.5926000165939331
1726804066.928742	995	0.5977000284194947
1726804074.1674397	996	0.593700020313263
1726804082.9996245	997	0.5966999816894532
1726804090.7861478	998	0.5983000087738037
1726804097.0691454	999	0.5962999749183655
