# Supplementary material for: Achieving consistency in FedSAM using local adaptive distillation on sports image classification
Source: PLoS One. 2025 Oct 17;20(10):e0333210. doi: 10.1371/journal.pone.0333210 (PMC12533856; doi:10.1371/journal.pone.0333210)
Supplement: S1 File — All figures (Figs 1–9) and Tables (Table 1–8) are sequentially numbered in the supplementary files. (ZIP) [file pone.0333210.s001.zip › Support-Information-only-datasets/Original experimental data/sport22/0.4/D1/Scafflod.csv]

Wall time	Step	Value
1741473626.9150822	0	0.0481242910027504
1741473704.702067	1	0.05115574225783348
1741473765.3893325	2	0.048503220081329346
1741473825.545308	3	0.05342932790517807
1741473886.1819491	4	0.06366048008203506
1741473946.8478904	5	0.1057218611240387
1741473984.3280683	6	0.07692307978868484
1741474045.0832818	7	0.10079575330018997
1741474087.5596254	8	0.08109132200479507
1741474149.5326486	9	0.10989011079072952
1741474199.8501067	10	0.1311102658510208
1741474261.5791228	11	0.16066691279411316
1741474318.0529282	12	0.1254262924194336
1741474379.2435853	13	0.14588859677314758
1741474435.2310681	14	0.15574081242084503
1741474523.7546818	15	0.15195149183273315
1741474596.2029061	16	0.16710875928401947
1741474652.3849998	17	0.14664645493030548
1741474703.0419188	18	0.1610458493232727
1741474769.9861906	19	0.15536187589168549
1741474827.6917546	20	0.16218264400959015
1741474904.8011389	21	0.1500568389892578
1741474967.0921433	22	0.1837817281484604
1741475028.650778	23	0.16369837522506714
1741475084.3439763	24	0.15953011810779572
1741475139.8673718	25	0.19477075338363647
1741475195.6996446	26	0.2012125849723816
1741475245.7514036	27	0.19514967501163483
1741475306.9281092	28	0.21333838999271393
1741475352.8537624	29	0.21220159530639648
1741475414.6374652	30	0.22546419501304626
1741475487.8149657	31	0.2194012850522995
1741475527.966304	32	0.23569533228874207
1741475584.269061	33	0.2216748744249344
1741475646.101722	34	0.2288745790719986
1741475713.0433555	35	0.2296324372291565
1741475785.6584108	36	0.22281166911125183
1741475822.416803	37	0.23569533228874207
1741475871.9667022	38	0.22281166911125183
1741475898.4938653	39	0.1815081536769867
1741475949.1718535	40	0.19060249626636505
1741476035.8846717	41	0.2463054209947586
1741476109.9059622	42	0.24516862630844116
1741476189.4028032	43	0.2527472674846649
1741476244.9567435	44	0.2595680058002472
1741476300.2594974	45	0.2595680058002472
1741476356.9063878	46	0.2580522894859314
1741476433.9186332	47	0.2572944164276123
1741476498.1322327	48	0.25539976358413696
1741476548.5858042	49	0.2849564254283905
1741476616.0118876	50	0.25767335295677185
1741476694.3191788	51	0.2701781094074249
1741476733.9789236	52	0.24213717877864838
1741476795.7820642	53	0.2675255835056305
1741476852.0039752	54	0.26714664697647095
1741476908.2541795	55	0.2519893944263458
1741476969.9166539	56	0.2777567207813263
1741477020.206523	57	0.28685107827186584
1741477086.6844757	58	0.2951875627040863
1741477153.7306213	59	0.28836679458618164
1741477231.7556996	60	0.27358847856521606
1741477282.4908197	61	0.26714664697647095
1741477338.799441	62	0.2834407091140747
1741477389.523588	63	0.28760895133018494
1741477461.959373	64	0.3126184046268463
1741477533.8132677	65	0.3205759823322296
1741477589.6405537	66	0.2849564254283905
1741477661.9678721	67	0.3220916986465454
1741477712.5506098	68	0.30503979325294495
1741477779.406411	69	0.3084501624107361
1741477841.4011545	70	0.3277756869792938
1741477897.477213	71	0.32247063517570496
1741477937.2942543	72	0.29253503680229187
1741477988.0916514	73	0.30579763650894165
1741478049.7965913	74	0.31906023621559143
1741478105.7287	75	0.3164077401161194
1741478161.8150115	76	0.3277756869792938
1741478212.0730412	77	0.32322850823402405
1741478251.299076	78	0.31527093052864075
1741478306.9699373	79	0.3016293942928314
1741478373.6783948	80	0.3361121714115143
1741478429.6208363	81	0.32967033982276917
1741478474.606286	82	0.3205759823322296
1741478536.278823	83	0.3391436040401459
1741478605.8785772	84	0.3315649926662445
1741478677.580217	85	0.33724895119667053
1741478743.9248471	86	0.34937477111816406
1741478803.0484705	87	0.3592269718647003
1741478858.4765983	88	0.33421751856803894
1741478936.2727504	89	0.32474422454833984
1741479003.5058734	90	0.36112162470817566
1741479075.4538069	91	0.36263737082481384
1741479112.9586165	92	0.33345964550971985
1741479151.1114876	93	0.37211063504219055
1741479206.8021212	94	0.35695338249206543
1741479250.553201	95	0.33990147709846497
1741479328.4824314	96	0.37931033968925476
1741479412.5338442	97	0.3558166027069092
1741479472.489613	98	0.33990147709846497
1741479525.6073036	99	0.3527851402759552
1741479591.1693718	100	0.3664266765117645
1741479651.80272	101	0.37286850810050964
1741479717.769982	102	0.36983704566955566
1741479767.698584	103	0.3577112555503845
1741479823.0872881	104	0.374763160943985
1741479889.4890783	105	0.3884046971797943
1741479939.4742012	106	0.3914361596107483
1741480006.052331	107	0.37362638115882874
1741480061.6975296	108	0.39901477098464966
1741480111.5267174	109	0.36036378145217896
1741480172.208982	110	0.3876468241214752
1741480243.4432385	111	0.40280410647392273
1741480304.423649	112	0.3944675922393799
1741480338.1231055	113	0.3937097489833832
1741480406.1877172	114	0.4134141802787781
1741480450.8818684	115	0.39257293939590454
1741480517.048229	116	0.3978779911994934
1741480572.6425624	117	0.38726791739463806
1741480600.699816	118	0.3577112555503845
1741480661.2711987	119	0.4065934121608734
1741480700.3865402	120	0.3929518759250641
1741480750.3960686	121	0.3812049925327301
1741480811.0811749	122	0.41151952743530273
1741480866.237895	123	0.42175066471099854
1741480926.237269	124	0.412656307220459
1741480981.1495614	125	0.3884046971797943
1741481041.3344185	126	0.4251610338687897
1741481096.3993812	127	0.41492989659309387
1741481168.5752926	128	0.4160667061805725
1741481234.5564141	129	0.4168245494365692
1741481294.6061733	130	0.430087149143219
1741481360.6645665	131	0.4168245494365692
1741481416.1701968	132	0.42326638102531433
1741481471.696895	133	0.42099279165267944
1741481529.558172	134	0.4073512554168701
1741481595.6283183	135	0.42099279165267944
1741481677.684704	136	0.43198180198669434
1741481716.6145718	137	0.4103827178478241
1741481776.9348488	138	0.4270557165145874
1741481848.7407415	139	0.44713905453681946
1741481925.7986546	140	0.4513073265552521
1741481981.0076208	141	0.4350132644176483
1741482025.2702188	142	0.42440319061279297
1741482102.0754733	143	0.4433497488498688
1741482151.943684	144	0.44486546516418457
1741482202.5098813	145	0.4342553913593292
1741482262.82631	146	0.44789692759513855
1741482323.44141	147	0.45888593792915344
1741482389.3540306	148	0.4626752436161041
1741482422.7179577	149	0.40204623341560364
1741482477.914709	150	0.44486546516418457
1741482511.2749135	151	0.42667677998542786
1741482572.5071063	152	0.43198180198669434
1741482622.1640525	153	0.464948832988739
1741482650.2914112	154	0.4225085377693176
1741482694.5050688	155	0.4285714328289032
1741482766.1190495	156	0.4672224223613739
1741482821.4011936	157	0.4657067060470581
1741482882.756241	158	0.45358091592788696
1741482949.922051	159	0.4641909897327423
1741483011.899678	160	0.45661234855651855
1741483062.4759321	161	0.45358091592788696
1741483107.37952	162	0.4664645791053772
1741483152.4291239	163	0.476695716381073
1741483216.9265583	164	0.46381205320358276
1741483261.6537123	165	0.4694960117340088
1741483316.9266722	166	0.4513073265552521
1741483361.3136153	167	0.46115952730178833
1741483383.7181432	168	0.42667677998542786
1741483449.7902675	169	0.4751800000667572
1741483504.8512204	170	0.48806366324424744
1741483565.5813327	171	0.47252747416496277
1741483642.2666574	172	0.485411137342453
1741483675.5712538	173	0.43993937969207764
1741483730.7519934	174	0.48730579018592834
1741483780.3627577	175	0.45661234855651855
1741483852.212124	176	0.4782114326953888
1741483890.6352985	177	0.45168623328208923
1741483952.5435705	178	0.47480106353759766
1741483986.3008783	179	0.46040165424346924
1741484052.1624715	180	0.4914740324020386
1741484112.9367325	181	0.479727178812027
1741484162.614502	182	0.4933687150478363
1741484217.2895517	183	0.482379674911499
1741484272.3621824	184	0.48503220081329346
1741484339.055705	185	0.49298977851867676
1741484389.0038352	186	0.482379674911499
1741484433.4187727	187	0.494126558303833
1741484488.4582202	188	0.5047366619110107
1741484538.2927206	189	0.5085259675979614
1741484560.8726034	190	0.43918150663375854
1741484637.9724796	191	0.4903372526168823
1741484704.154908	192	0.4956422746181488
1741484765.141238	193	0.4998105466365814
1741484809.7628183	194	0.5047366619110107
1741484886.7235007	195	0.5005683898925781
1741484925.8397892	196	0.4619174003601074
1741484964.4116526	197	0.4789693057537079
1741485030.7118423	198	0.5092838406562805
1741485076.2495131	199	0.48200076818466187
1741485126.1088312	200	0.5183781981468201
1741485186.8855793	201	0.5149677991867065
1741485231.7393677	202	0.49374762177467346
1741485271.1279247	203	0.47859036922454834
1741485326.3223152	204	0.5183781981468201
1741485381.6172528	205	0.4914740324020386
1741485438.8605373	206	0.5054945349693298
1741485500.2172787	207	0.5126941800117493
1741485566.8596413	208	0.5157256722450256
1741485628.281905	209	0.5081470012664795
1741485694.8546033	210	0.5187571048736572
1741485744.8773804	211	0.5217885375022888
1741485832.904949	212	0.5240621566772461
1741485915.55531	213	0.523304283618927
1741485981.7488768	214	0.5206517577171326
1741486053.581473	215	0.5248200297355652
1741486104.1884308	216	0.5073891878128052
1741486154.054592	217	0.5020841360092163
1741486209.1054595	218	0.5145888328552246
1741486269.697273	219	0.5229253768920898
1741486319.1670768	220	0.535051167011261
1741486385.284628	221	0.529367208480835
1741486446.0863807	222	0.5305039882659912
1741486491.0339036	223	0.5081470012664795
1741486562.8310661	224	0.5316407680511475
1741486612.624227	225	0.5327775478363037
1741486673.0135477	226	0.5323986411094666
1741486717.280541	227	0.5270935893058777
1741486777.7635677	228	0.5248200297355652
1741486827.4092546	229	0.5225464105606079
1741486871.3975651	230	0.5225464105606079
1741486933.9187417	231	0.5361879467964172
1741487005.8027198	232	0.5369458198547363
1741487060.2267306	233	0.5422508716583252
1741487114.2915962	234	0.534672200679779
1741487186.336011	235	0.5312618613243103
1741487259.114481	236	0.5460401773452759
1741487314.259386	237	0.5301250219345093
1741487367.4054585	238	0.5460401773452759
1741487421.998077	239	0.5430087447166443
1741487470.0021205	240	0.5380825996398926
1741487523.7007663	241	0.5229253768920898
1741487594.5667644	242	0.5267146825790405
1741487648.6419766	243	0.5377036929130554
1741487725.0270338	244	0.5433876514434814
1741487783.3555892	245	0.5411140322685242
1741487830.7608306	246	0.5244410634040833
1741487895.3894002	247	0.5430087447166443
1741487936.611446	248	0.5251989364624023
1741487995.6923542	249	0.5395983457565308
1741488053.8941104	250	0.5475558638572693
1741488118.6105194	251	0.5479348301887512
1741488183.1621165	252	0.5551345348358154
1741488234.8547711	253	0.558165967464447
1741488290.2761705	254	0.5339143872261047
1741488361.70917	255	0.5513452291488647
1741488428.0356116	256	0.5388404726982117
1741488472.2508483	257	0.5414929986000061
1741488521.9937475	258	0.5380825996398926
1741488571.588883	259	0.5502083897590637
1741488637.8518019	260	0.5490716099739075
1741488705.309542	261	0.5388404726982117
1741488749.63648	262	0.546419084072113
1741488799.1363854	263	0.5490716099739075
1741488839.9253836	264	0.5505873560905457
1741488893.8412323	265	0.5490716099739075
1741488948.257542	266	0.5365668535232544
1741488989.3513522	267	0.5570291876792908
1741489056.2279787	268	0.5509662628173828
1741489117.6985815	269	0.5593027472496033
1741489188.962351	270	0.5596817135810852
1741489249.122284	271	0.5509662628173828
1741489314.7140791	272	0.563849925994873
1741489369.5890276	273	0.5543766617774963
1741489435.7456446	274	0.5539977550506592
1741489491.907048	275	0.5558924078941345
1741489536.2022576	276	0.5505873560905457
1741489596.6658497	277	0.5683971047401428
1741489645.8303783	278	0.5558924078941345
1741489695.2467384	279	0.5657445788383484
1741489739.842904	280	0.5509662628173828
1741489811.5700908	281	0.5649867653846741
1741489877.6368523	282	0.5615763664245605
1741489921.3536215	283	0.5668814182281494
1741489987.5151527	284	0.5577870607376099
1741490064.3001382	285	0.5627131462097168
1741490141.3797927	286	0.5691549777984619
1741490207.6631868	287	0.5801439881324768
1741490251.7552693	288	0.563849925994873
1741490285.0762134	289	0.5634710192680359
1741490350.867482	290	0.5725653767585754
1741490406.051002	291	0.5661235451698303
1741490466.3992283	292	0.5683971047401428
1741490521.5217695	293	0.563849925994873
1741490571.3050716	294	0.5665024518966675
1741490604.5250862	295	0.5323986411094666
1741490643.1591544	296	0.5634710192680359
1741490719.5322554	297	0.5672603249549866
1741490769.3156357	298	0.569912850856781
1741490829.5308523	299	0.5661235451698303
