# Supplementary material for: Achieving consistency in FedSAM using local adaptive distillation on sports image classification
Source: PLoS One. 2025 Oct 17;20(10):e0333210. doi: 10.1371/journal.pone.0333210 (PMC12533856; doi:10.1371/journal.pone.0333210)
Supplement: S1 File — All figures (Figs 1–9) and Tables (Table 1–8) are sequentially numbered in the supplementary files. (ZIP) [file pone.0333210.s001.zip › Support-Information-only-datasets/Original experimental data/sport22/0.4/D2/A-FedSAM.csv]

Wall time	Step	Value
1741529133.9423864	0	0.05077680945396423
1741529209.7935395	1	0.04585070163011551
1741529266.2573204	2	0.05153467133641243
1741529323.8057303	3	0.07805987447500229
1741529381.686614	4	0.10989011079072952
1741529439.381734	5	0.07464949041604996
1741529473.446569	6	0.12921561300754547
1741529529.2133026	7	0.11708980798721313
1741529568.497235	8	0.12883667647838593
1741529630.4559376	9	0.15195149183273315
1741529680.3185441	10	0.1356574445962906
1741529740.9396422	11	0.1500568389892578
1741529796.6732697	12	0.14323607087135315
1741529857.2095754	13	0.1530882865190506
1741529912.194863	14	0.13527850806713104
1741530000.3689322	15	0.17544524371623993
1741530072.1902778	16	0.18908677995204926
1741530127.681232	17	0.19552861154079437
1741530177.5156777	18	0.1879499852657318
1741530244.3245263	19	0.20500189065933228
1741530299.4190705	20	0.1996968537569046
1741530371.8003836	21	0.21902236342430115
1741530432.8495977	22	0.23266388475894928
1741530494.231704	23	0.23266388475894928
1741530549.6884708	24	0.24744221568107605
1741530605.6866732	25	0.24478968977928162
1741530661.6686769	26	0.2463054209947586
1741530711.922517	27	0.24971580505371094
1741530772.0611894	28	0.2637362778186798
1741530817.3618429	29	0.2266009896993637
1741530878.1393692	30	0.2610837519168854
1741530951.2259393	31	0.2713148891925812
1741530990.4132414	32	0.2705570161342621
1741531046.1735168	33	0.28836679458618164
1741531107.0869038	34	0.2895036041736603
1741531173.3104918	35	0.2732095420360565
1741531245.3362238	36	0.2872300148010254
1741531278.8814378	37	0.29026147723197937
1741531323.462836	38	0.31906023621559143
1741531346.2551591	39	0.26411518454551697
1741531390.8450618	40	0.3069344460964203
1741531467.716169	41	0.3164077401161194
1741531533.1690755	42	0.32398635149002075
1741531604.4276962	43	0.3266388773918152
1741531654.2010617	44	0.3133762776851654
1741531704.2294803	45	0.32701781392097473
1741531754.0832496	46	0.3156498670578003
1741531825.6895585	47	0.3292914032936096
1741531886.4728782	48	0.3220916986465454
1741531936.0368068	49	0.3376278877258301
1741532002.224033	50	0.3228495717048645
1741532079.1102471	51	0.3474801182746887
1741532118.0065897	52	0.32322850823402405
1741532178.709926	53	0.3535430133342743
1741532234.2251685	54	0.32701781392097473
1741532289.8067484	55	0.35543766617774963
1741532350.400191	56	0.3471011817455292
1741532400.6425104	57	0.33042818307876587
1741532466.8799772	58	0.3622584342956543
1741532533.509019	59	0.35809019207954407
1741532611.1123784	60	0.3565744459629059
1741532661.4574814	61	0.3671845495700836
1741532716.6321137	62	0.3929518759250641
1741532766.7280638	63	0.3664266765117645
1741532839.0537415	64	0.3732474446296692
1741532910.791127	65	0.3694581389427185
1741532965.9401464	66	0.366047739982605
1741533037.8111534	67	0.3789314031600952
1741533087.4166887	68	0.38158392906188965
1741533153.3623521	69	0.3914361596107483
1741533214.8357768	70	0.37135279178619385
1741533270.3751068	71	0.3876468241214752
1741533309.447289	72	0.39674118161201477
1741533359.292692	73	0.38878363370895386
1741533420.3317516	74	0.3884046971797943
1741533475.8242664	75	0.392194002866745
1741533531.775242	76	0.39408865571022034
1741533581.9058008	77	0.4031830132007599
1741533621.605439	78	0.4081091284751892
1741533677.574626	79	0.4198560118675232
1741533746.354038	80	0.409624844789505
1741533805.0459175	81	0.4206138551235199
1741533852.5158556	82	0.42326638102531433
1741533917.0749362	83	0.41644561290740967
1741533987.7365434	84	0.42440319061279297
1741534057.9618366	85	0.42743462324142456
1741534122.596729	86	0.41720348596572876
1741534180.9154723	87	0.42819249629974365
1741534233.4702318	88	0.44713905453681946
1741534309.2236679	89	0.4327396750450134
1741534373.668226	90	0.43615004420280457
1741534443.957195	91	0.4262978434562683
1741534479.7969086	92	0.41000378131866455
1741534516.0195942	93	0.4054566025733948
1741534567.172847	94	0.42591890692710876
1741534605.8122554	95	0.4380447268486023
1741534677.6761217	96	0.44562333822250366
1741534753.7738798	97	0.43842363357543945
1741534808.3130527	98	0.4403183162212372
1741534857.728081	99	0.4338764548301697
1741534922.8064418	100	0.46381205320358276
1741534981.9741712	101	0.4539598226547241
1741535049.5263634	102	0.4600227475166321
1741535103.0571768	103	0.4482758641242981
1741535162.1890814	104	0.4569912850856781
1741535232.8377376	105	0.46684351563453674
1741535286.3355565	106	0.46987494826316833
1741535356.5804884	107	0.4804850220680237
1741535415.799927	108	0.4615384638309479
1741535468.928974	109	0.4751800000667572
1741535533.5907114	110	0.47480106353759766
1741535610.203847	111	0.46456992626190186
1741535675.2952335	112	0.4607805907726288
1741535711.6925578	113	0.46608564257621765
1741535782.5282104	114	0.46835923194885254
1741535830.5219529	115	0.4467601478099823
1741535901.5915241	116	0.4774535894393921
1741535961.1181147	117	0.46381205320358276
1741535992.0474555	118	0.4706328213214874
1741536057.328196	119	0.47404319047927856
1741536100.047417	120	0.45661234855651855
1741536153.2046206	121	0.47480106353759766
1741536213.975797	122	0.4808639585971832
1741536269.172982	123	0.46532776951789856
1741536329.7782326	124	0.48957937955856323
1741536384.5929265	125	0.494126558303833
1741536444.7303805	126	0.476695716381073
1741536499.7559278	127	0.47480106353759766
1741536573.0273352	128	0.48654794692993164
1741536639.1246083	129	0.48730579018592834
1741536699.352686	130	0.49526336789131165
1741536766.0359063	131	0.505873441696167
1741536821.7271056	132	0.5077680945396423
1741536877.3377378	133	0.49071618914604187
1741536932.6192002	134	0.48579007387161255
1741536998.9839783	135	0.49071618914604187
1741537084.5397348	136	0.5013262629508972
1741537126.7138314	137	0.4899583160877228
1741537192.3931592	138	0.49829480051994324
1741537269.9779031	139	0.5085259675979614
1741537353.5062485	140	0.4979158639907837
1741537412.8477597	141	0.488442599773407
1741537461.069439	142	0.5081470012664795
1741537543.5643287	143	0.5149677991867065
1741537596.352039	144	0.49526336789131165
1741537646.15295	145	0.5096627473831177
1741537706.2612643	146	0.5157256722450256
1741537766.1609752	147	0.5214096307754517
1741537831.5974576	148	0.5142099261283875
1741537864.7625904	149	0.49298977851867676
1741537919.3583984	150	0.5142099261283875
1741537952.6411583	151	0.4702538847923279
1741538012.6449385	152	0.5092838406562805
1741538062.9800837	153	0.5183781981468201
1741538091.263479	154	0.48579007387161255
1741538135.586744	155	0.5073891878128052
1741538209.2845263	156	0.517620325088501
1741538264.9169085	157	0.5100416541099548
1741538325.638975	158	0.5164835453033447
1741538391.8409364	159	0.5236831903457642
1741538452.3548424	160	0.517241358757019
1741538502.686566	161	0.5062523484230042
1741538547.0222774	162	0.5164835453033447
1741538594.5503175	163	0.5248200297355652
1741538660.9706192	164	0.5153467059135437
1741538709.3274927	165	0.5312618613243103
1741538769.3492332	166	0.535051167011261
1741538817.3221457	167	0.5217885375022888
1741538842.6544898	168	0.5009473562240601
1741538914.426212	169	0.5301250219345093
1741538974.1839352	170	0.517620325088501
1741539037.9141228	171	0.5263357162475586
1741539114.554907	172	0.535051167011261
1741539148.1641986	173	0.5395983457565308
1741539203.691639	174	0.5229253768920898
1741539253.5806563	175	0.5471769571304321
1741539324.6146722	176	0.5418719053268433
1741539363.6170857	177	0.5251989364624023
1741539423.8797047	178	0.5445244312286377
1741539457.3517432	179	0.5066313147544861
1741539523.1001992	180	0.545661211013794
1741539584.7049108	181	0.5327775478363037
1741539634.4313772	182	0.534672200679779
1741539689.238538	183	0.558165967464447
1741539744.0546784	184	0.5267146825790405
1741539809.6389802	185	0.5384615659713745
1741539859.1925771	186	0.546798050403595
1741539903.607129	187	0.5373247265815735
1741539958.8753984	188	0.5543766617774963
1741540008.532666	189	0.5555134415626526
1741540031.3795166	190	0.4918529689311981
1741540108.1365747	191	0.5555134415626526
1741540173.9253626	192	0.5585448741912842
1741540234.8516634	193	0.5384615659713745
1741540278.965549	194	0.5430087447166443
1741540355.4667344	195	0.5479348301887512
1741540394.0227492	196	0.5316407680511475
1741540432.8296127	197	0.5373247265815735
1741540498.3219724	198	0.5585448741912842
1741540542.4887624	199	0.5339143872261047
1741540592.05511	200	0.5608184933662415
1741540652.1992795	201	0.5615763664245605
1741540696.72219	202	0.5555134415626526
1741540735.43453	203	0.5312618613243103
1741540790.7064295	204	0.5653656721115112
1741540845.7028303	205	0.5646077990531921
1741540900.5332649	206	0.5680181980133057
1741540960.7447863	207	0.5665024518966675
1741541026.454683	208	0.5623342394828796
1741541086.783641	209	0.5748389363288879
1741541152.872283	210	0.5733232498168945
1741541202.5264	211	0.5615763664245605
1741541289.8690908	212	0.5661235451698303
1741541376.142951	213	0.5774914622306824
1741541448.622778	214	0.5862069129943848
1741541526.178896	215	0.5771125555038452
1741541577.7207713	216	0.5729442834854126
1741541627.2477834	217	0.5680181980133057
1741541682.0181284	218	0.5574080944061279
1741541741.8675954	219	0.5793861150741577
1741541791.269878	220	0.5721864104270935
1741541856.7548425	221	0.5835543870925903
1741541916.998953	222	0.5820386409759521
1741541960.936508	223	0.5589238405227661
1741542031.7192554	224	0.5763546824455261
1741542081.2947633	225	0.575975775718689
1741542141.62729	226	0.5827965140342712
1741542185.205789	227	0.5649867653846741
1741542245.1854596	228	0.5782493352890015
1741542294.0691392	229	0.5782493352890015
1741542337.6648345	230	0.563092052936554
1741542398.2374115	231	0.5892383456230164
1741542464.664643	232	0.5737021565437317
1741542513.3436172	233	0.593027651309967
1741542562.0344925	234	0.5843122601509094
1741542627.6609516	235	0.5945433974266052
1741542692.5568473	236	0.5945433974266052
1741542741.542673	237	0.5774914622306824
1741542790.6893022	238	0.5903751254081726
1741542839.6159694	239	0.5854490399360657
1741542883.3682199	240	0.5721864104270935
1741542932.2579281	241	0.5809018611907959
1741542998.0318828	242	0.5839332938194275
1741543046.5972621	243	0.5846911668777466
1741543119.0978878	244	0.5824176073074341
1741543173.0641167	245	0.5843122601509094
1741543217.225156	246	0.5877225995063782
1741543276.5195355	247	0.5899962186813354
1741543314.8187842	248	0.5865858197212219
1741543369.0343971	249	0.5843122601509094
1741543423.308758	250	0.5858279466629028
1741543483.0237992	251	0.5983327031135559
1741543544.689599	252	0.5953012704849243
1741543593.947982	253	0.6009852290153503
1741543648.0528665	254	0.5960590839385986
1741543718.4873285	255	0.5881015658378601
1741543783.4681137	256	0.5949223041534424
1741543826.6936512	257	0.5835543870925903
1741543877.169499	258	0.593027651309967
1741543926.0684671	259	0.5862069129943848
1741543991.8737557	260	0.592269778251648
1741544059.6622958	261	0.5949223041534424
1741544103.3109176	262	0.5899962186813354
1741544152.0986147	263	0.5918908715248108
1741544190.3846843	264	0.5725653767585754
1741544239.1630516	265	0.5975748300552368
1741544288.53479	266	0.5881015658378601
1741544326.562186	267	0.5846911668777466
1741544392.0713196	268	0.5971959233283997
1741544451.8915145	269	0.592269778251648
1741544522.1081445	270	0.5975748300552368
1741544582.3293204	271	0.5998484492301941
1741544647.5656018	272	0.6017431020736694
1741544701.946446	273	0.5964380502700806
1741544766.643767	274	0.5964380502700806
1741544820.5325398	275	0.592269778251648
1741544863.7103734	276	0.5805229544639587
1741544922.8837528	277	0.5979537963867188
1741544971.5990815	278	0.593027651309967
1741545021.568009	279	0.6009852290153503
1741545067.7921019	280	0.5971959233283997
1741545144.8107433	281	0.5975748300552368
1741545215.855051	282	0.6036377549171448
1741545263.2500837	283	0.5839332938194275
1741545333.825917	284	0.5926487445831299
1741545417.486172	285	0.5994694828987122
1741545500.6967502	286	0.593027651309967
1741545571.264895	287	0.6051534414291382
1741545618.6818657	288	0.5975748300552368
1741545655.220876	289	0.5884804725646973
1741545726.6083093	290	0.599090576171875
1741545786.8623118	291	0.5953012704849243
1741545851.6046095	292	0.5915119647979736
1741545911.2078269	293	0.5945433974266052
1741545966.2760632	294	0.6002273559570312
1741546002.4218524	295	0.592269778251648
1741546044.5170836	296	0.6059113144874573
1741546121.8129573	297	0.6021220088005066
1741546170.6942973	298	0.5960590839385986
1741546231.2765613	299	0.6028798818588257
