# Supplementary material for: Achieving consistency in FedSAM using local adaptive distillation on sports image classification
Source: PLoS One. 2025 Oct 17;20(10):e0333210. doi: 10.1371/journal.pone.0333210 (PMC12533856; doi:10.1371/journal.pone.0333210)
Supplement: S1 File — All figures (Figs 1–9) and Tables (Table 1–8) are sequentially numbered in the supplementary files. (ZIP) [file pone.0333210.s001.zip › Support-Information-only-datasets/Original experimental data/sport22/0.4/D2/Fedavg.csv]

Wall time	Step	Value
1741139807.1366694	0	0.05077680945396423
1741139852.4278672	1	0.07010231167078018
1741139882.266579	2	0.07237590104341507
1741139911.6537633	3	0.12732096016407013
1741139941.16555	4	0.12125805020332336
1741139971.1480372	5	0.1348995864391327
1741139986.8808064	6	0.1333838552236557
1741140016.4470303	7	0.13944676518440247
1741140035.4555306	8	0.16369837522506714
1741140068.2335038	9	0.18984463810920715
1741140093.6363518	10	0.18416066467761993
1741140124.669685	11	0.19931791722774506
1741140152.3920436	12	0.19780220091342926
1741140183.2878935	13	0.21220159530639648
1741140213.3071012	14	0.2178855687379837
1741140271.3571982	15	0.2535051107406616
1741140312.1313002	16	0.26411518454551697
1741140342.3566911	17	0.2508525848388672
1741140367.564109	18	0.2724516987800598
1741140402.6329377	19	0.2841985523700714
1741140432.9087753	20	0.2872300148010254
1741140472.1405642	21	0.30655550956726074
1741140504.1151516	22	0.31451308727264404
1741140536.1028175	23	0.3273967504501343
1741140566.3397348	24	0.3198181092739105
1741140594.8262942	25	0.31906023621559143
1741140623.7042277	26	0.29253503680229187
1741140649.064109	27	0.3361121714115143
1741140682.0793347	28	0.34596437215805054
1741140704.9987237	29	0.3061765730381012
1741140738.038976	30	0.34444865584373474
1741140779.448536	31	0.35809019207954407
1741140799.8217928	32	0.328154593706131
1741140828.5192623	33	0.3709738552570343
1741140860.361571	34	0.3804471492767334
1741140895.5941396	35	0.38234180212020874
1741140935.7723007	36	0.40280410647392273
1741140951.3311927	37	0.3402804136276245
1741140973.0551639	38	0.3781735599040985
1741140981.3772252	39	0.328154593706131
1741141002.5832877	40	0.3789314031600952
1741141043.6722124	41	0.40621447563171387
1741141077.8747845	42	0.4221296012401581
1741141115.7572951	43	0.41796135902404785
1741141140.265757	44	0.40204623341560364
1741141164.6541548	45	0.40469875931739807
1741141189.2832198	46	0.4236453175544739
1741141227.0775783	47	0.421371728181839
1741141258.2152696	48	0.433118611574173
1741141282.9576561	49	0.4228874444961548
1741141317.4250143	50	0.4444865584373474
1741141358.6678162	51	0.4338764548301697
1741141376.6985211	52	0.4081091284751892
1741141407.4537416	53	0.44486546516418457
1741141435.3043377	54	0.43690791726112366
1741141463.4026527	55	0.4497915804386139
1741141494.6926286	56	0.4547176957130432
1741141519.1814494	57	0.42895036935806274
1741141553.5858793	58	0.4539598226547241
1741141588.1714318	59	0.4626752436161041
1741141629.378106	60	0.47328534722328186
1741141654.198971	61	0.44069722294807434
1741141682.166553	62	0.47328534722328186
1741141706.620605	63	0.44789692759513855
1741141744.363516	64	0.4899583160877228
1741141782.5824916	65	0.47404319047927856
1741141812.8747618	66	0.48427435755729675
1741141851.2085404	67	0.500189483165741
1741141876.680236	68	0.46684351563453674
1741141911.5227246	69	0.49298977851867676
1741141942.869547	70	0.4964001476764679
1741141971.1343553	71	0.4899583160877228
1741141989.2785172	72	0.48427435755729675
1741142014.0667229	73	0.4910951256752014
1741142045.4691625	74	0.4751800000667572
1741142073.580184	75	0.4804850220680237
1741142101.672347	76	0.5104206204414368
1741142126.528189	77	0.49223190546035767
1741142144.7285264	78	0.47328534722328186
1741142172.9724066	79	0.5005683898925781
1741142209.8255405	80	0.4979158639907837
1741142238.0313056	81	0.5035998225212097
1741142260.1564229	82	0.49526336789131165
1741142291.860438	83	0.4994316101074219
1741142326.6596944	84	0.5138310194015503
1741142361.525036	85	0.4998105466365814
1741142392.8216605	86	0.5051155686378479
1741142421.0151381	87	0.5020841360092163
1741142445.6251442	88	0.5123152732849121
1741142483.1489713	89	0.5301250219345093
1741142514.2709227	90	0.5270935893058777
1741142548.640858	91	0.5130731463432312
1741142563.438818	92	0.4846532642841339
1741142578.1394053	93	0.5070102214813232
1741142602.3392131	94	0.5206517577171326
1741142620.1005054	95	0.517620325088501
1741142657.5247517	96	0.5183781981468201
1741142698.3771436	97	0.5229253768920898
1741142725.9736447	98	0.5161045789718628
1741142750.259574	99	0.5066313147544861
1741142784.3814368	100	0.5301250219345093
1741142815.1398058	101	0.5123152732849121
1741142849.019252	102	0.5361879467964172
1741142873.2086518	103	0.500189483165741
1741142900.8843277	104	0.5107995271682739
1741142934.8137646	105	0.535051167011261
1741142959.1405082	106	0.523304283618927
1741142993.7446568	107	0.5426297783851624
1741143021.4684901	108	0.5217885375022888
1741143045.9466739	109	0.5411140322685242
1741143076.7893019	110	0.5369458198547363
1741143114.134381	111	0.535051167011261
1741143145.1348495	112	0.5414929986000061
1741143159.675077	113	0.5161045789718628
1741143194.0062246	114	0.5403562188148499
1741143215.299905	115	0.529367208480835
1741143249.6204417	116	0.5403562188148499
1741143277.5813375	117	0.5380825996398926
1741143289.1606271	118	0.497158020734787
1741143320.2751772	119	0.5331565141677856
1741143338.326631	120	0.5248200297355652
1741143362.737611	121	0.5380825996398926
1741143393.4531906	122	0.5395983457565308
1741143421.3130805	123	0.5399772524833679
1741143452.286235	124	0.5418719053268433
1741143479.8316038	125	0.5331565141677856
1741143510.8327444	126	0.5403562188148499
1741143538.3932054	127	0.5354300737380981
1741143575.7910988	128	0.5441455245018005
1741143609.8990188	129	0.5483137369155884
1741143640.315298	130	0.5452823042869568
1741143673.842243	131	0.5449033975601196
1741143700.9104662	132	0.5513452291488647
1741143728.5659406	133	0.5384615659713745
1741143756.3441343	134	0.5426297783851624
1741143790.7116153	135	0.5418719053268433
1741143834.9731083	136	0.5445244312286377
1741143853.1124954	137	0.5255778431892395
1741143883.5609684	138	0.5471769571304321
1741143921.2889538	139	0.5517241358757019
1741143962.4064214	140	0.5471769571304321
1741143990.375293	141	0.5452823042869568
1741144011.9011784	142	0.5426297783851624
1741144052.845845	143	0.5521030426025391
1741144077.5007226	144	0.5414929986000061
1741144102.0167258	145	0.5471769571304321
1741144133.1704416	146	0.5486927032470703
1741144164.5083525	147	0.5574080944061279
1741144198.8365583	148	0.5513452291488647
1741144213.7151487	149	0.5191360116004944
1741144241.5120842	150	0.5388404726982117
1741144256.2638521	151	0.5384615659713745
1741144286.6516902	152	0.5517241358757019
1741144310.5582247	153	0.5521030426025391
1741144321.965194	154	0.5282303690910339
1741144343.2949662	155	0.5449033975601196
1741144380.245827	156	0.5555134415626526
1741144408.2173514	157	0.5430087447166443
1741144439.5972774	158	0.5539977550506592
1741144474.0487328	159	0.5490716099739075
1741144504.7985501	160	0.5558924078941345
1741144529.6380894	161	0.5433876514434814
1741144551.0016468	162	0.5490716099739075
1741144572.3916223	163	0.5426297783851624
1741144603.8192124	164	0.552482008934021
1741144625.056507	165	0.546419084072113
1741144653.058398	166	0.5574080944061279
1741144674.3421867	167	0.5551345348358154
1741144682.5581563	168	0.5073891878128052
1741144716.8517675	169	0.5574080944061279
1741144744.7340236	170	0.5502083897590637
1741144775.6248305	171	0.5486927032470703
1741144816.3253977	172	0.5539977550506592
1741144831.0564594	173	0.5369458198547363
1741144858.8239417	174	0.545661211013794
1741144883.3635817	175	0.5433876514434814
1741144920.990023	176	0.5460401773452759
1741144938.9754539	177	0.5418719053268433
1741144970.122902	178	0.546798050403595
1741144984.8474903	179	0.5320196747779846
1741145019.3010485	180	0.558165967464447
1741145050.4287577	181	0.558165967464447
1741145075.2766132	182	0.5475558638572693
1741145103.1025949	183	0.5509662628173828
1741145130.9073508	184	0.5445244312286377
1741145165.1402526	185	0.5513452291488647
1741145189.64556	186	0.5479348301887512
1741145210.7429545	187	0.5437665581703186
1741145238.7085204	188	0.5543766617774963
1741145263.20277	189	0.5502083897590637
1741145271.3920145	190	0.5039787888526917
1741145312.1201289	191	0.5562713146209717
1741145346.483941	192	0.5558924078941345
1741145377.5830095	193	0.5532398819923401
1741145398.9349105	194	0.5361879467964172
1741145439.90636	195	0.5460401773452759
1741145458.1492815	196	0.5426297783851624
1741145476.064843	197	0.5460401773452759
1741145510.296265	198	0.546419084072113
1741145531.538506	199	0.5460401773452759
1741145556.0263278	200	0.5373247265815735
1741145587.1496837	201	0.5536187887191772
1741145608.382136	202	0.5494505763053894
1741145626.3866613	203	0.5437665581703186
1741145654.3829713	204	0.5388404726982117
1741145682.3887956	205	0.5494505763053894
1741145710.4354248	206	0.5358090400695801
1741145741.4813137	207	0.5486927032470703
1741145775.5957224	208	0.5532398819923401
1741145807.0270288	209	0.552482008934021
1741145841.2940545	210	0.5539977550506592
1741145865.6414077	211	0.5513452291488647
1741145912.738501	212	0.5574080944061279
1741145957.0122707	213	0.5494505763053894
1741145991.3543887	214	0.5536187887191772
1741146028.8965518	215	0.5486927032470703
1741146053.517189	216	0.5403562188148499
1741146078.001744	217	0.5403562188148499
1741146105.8142302	218	0.5532398819923401
1741146136.739637	219	0.5422508716583252
1741146161.072464	220	0.5445244312286377
1741146195.399059	221	0.5460401773452759
1741146226.4190927	222	0.5486927032470703
1741146247.562589	223	0.5369458198547363
1741146285.108417	224	0.5403562188148499
1741146309.5063052	225	0.5414929986000061
1741146340.512991	226	0.5532398819923401
1741146361.7995384	227	0.5411140322685242
1741146392.9138947	228	0.5547555685043335
1741146417.2587044	229	0.5452823042869568
1741146438.5254388	230	0.5452823042869568
1741146469.704065	231	0.5498294830322266
1741146503.610038	232	0.5449033975601196
1741146527.9991117	233	0.5483137369155884
1741146552.6551929	234	0.5445244312286377
1741146586.7128463	235	0.5479348301887512
1741146620.834246	236	0.5475558638572693
1741146645.2258825	237	0.5365668535232544
1741146669.6194384	238	0.5418719053268433
1741146693.9257455	239	0.5395983457565308
1741146715.0238664	240	0.5441455245018005
1741146739.3540854	241	0.5426297783851624
1741146773.0986662	242	0.5441455245018005
1741146797.476184	243	0.5452823042869568
1741146834.6904573	244	0.5490716099739075
1741146862.1687775	245	0.5430087447166443
1741146883.1959412	246	0.545661211013794
1741146913.856527	247	0.5437665581703186
1741146931.5658245	248	0.5494505763053894
1741146959.244164	249	0.5502083897590637
1741146986.8238914	250	0.546798050403595
1741147017.6025977	251	0.5505873560905457
1741147048.3705375	252	0.5452823042869568
1741147072.452279	253	0.5486927032470703
1741147100.1224883	254	0.5483137369155884
1741147137.4612107	255	0.552482008934021
1741147171.727954	256	0.5449033975601196
1741147192.9325924	257	0.5471769571304321
1741147217.4364228	258	0.5373247265815735
1741147242.1563485	259	0.5327775478363037
1741147276.384106	260	0.5452823042869568
1741147310.791465	261	0.5433876514434814
1741147332.0633774	262	0.5483137369155884
1741147356.57758	263	0.5490716099739075
1741147374.4050035	264	0.546798050403595
1741147398.9210334	265	0.546798050403595
1741147423.4111042	266	0.5543766617774963
1741147441.3187616	267	0.5532398819923401
1741147475.3591058	268	0.5433876514434814
1741147506.2973228	269	0.5505873560905457
1741147543.4330466	270	0.5486927032470703
1741147574.3609018	271	0.546419084072113
1741147608.503373	272	0.5513452291488647
1741147636.2941694	273	0.5388404726982117
1741147670.6182966	274	0.5547555685043335
1741147698.3997416	275	0.5433876514434814
1741147719.4027228	276	0.5365668535232544
1741147750.3008318	277	0.5475558638572693
1741147774.644036	278	0.5460401773452759
1741147798.8710566	279	0.5449033975601196
1741147819.914896	280	0.5513452291488647
1741147857.170486	281	0.5414929986000061
1741147891.2361314	282	0.5486927032470703
1741147912.295443	283	0.5437665581703186
1741147946.4386594	284	0.5414929986000061
1741147987.1319487	285	0.5441455245018005
1741148027.6201909	286	0.5494505763053894
1741148061.7742937	287	0.5430087447166443
1741148082.896074	288	0.546798050403595
1741148097.5535626	289	0.5403562188148499
1741148131.578089	290	0.5532398819923401
1741148159.3797622	291	0.5399772524833679
1741148190.1251163	292	0.5486927032470703
1741148217.7304187	293	0.5445244312286377
1741148242.2301557	294	0.5392193794250488
1741148256.8836508	295	0.5270935893058777
1741148274.7396383	296	0.546798050403595
1741148315.366106	297	0.5361879467964172
1741148339.7369173	298	0.5430087447166443
1741148370.7550905	299	0.5392193794250488
1741148395.0746665	300	0.5433876514434814
1741148416.2304146	301	0.5418719053268433
1741148450.3185105	302	0.5460401773452759
1741148481.4787586	303	0.5422508716583252
1741148505.9334826	304	0.5445244312286377
1741148527.0957313	305	0.5411140322685242
1741148558.1393974	306	0.5414929986000061
1741148579.3534899	307	0.5395983457565308
1741148610.2471566	308	0.5426297783851624
1741148638.182274	309	0.5418719053268433
1741148659.0607946	310	0.5399772524833679
1741148690.078586	311	0.5403562188148499
1741148717.9524844	312	0.5365668535232544
1741148735.9250028	313	0.529367208480835
1741148763.709817	314	0.5399772524833679
1741148788.4491866	315	0.5388404726982117
1741148812.921887	316	0.5426297783851624
1741148837.490467	317	0.5395983457565308
1741148865.318384	318	0.5395983457565308
1741148886.5836747	319	0.5411140322685242
1741148907.7912176	320	0.5384615659713745
1741148938.8781004	321	0.5433876514434814
1741148976.4985414	322	0.5418719053268433
1741149004.1712213	323	0.5388404726982117
1741149032.0606656	324	0.5373247265815735
1741149043.4984064	325	0.5270935893058777
1741149071.2601469	326	0.5460401773452759
1741149102.2264962	327	0.5441455245018005
1741149126.736248	328	0.5361879467964172
1741149157.770303	329	0.5441455245018005
1741149178.9819257	330	0.5354300737380981
1741149203.5841556	331	0.545661211013794
1741149228.561353	332	0.5479348301887512
1741149269.6202838	333	0.5437665581703186
1741149297.5029626	334	0.5437665581703186
1741149308.9428089	335	0.5301250219345093
1741149326.8489091	336	0.5301250219345093
1741149364.8144028	337	0.5528609156608582
1741149389.362744	338	0.546419084072113
1741149417.3110282	339	0.5422508716583252
1741149455.1807797	340	0.5460401773452759
1741149479.628253	341	0.5361879467964172
1741149517.2254782	342	0.5441455245018005
1741149545.053007	343	0.5437665581703186
1741149579.3919072	344	0.5430087447166443
1741149607.2636964	345	0.535051167011261
1741149638.657124	346	0.5437665581703186
1741149666.4822192	347	0.5377036929130554
1741149700.8637264	348	0.545661211013794
1741149721.6434612	349	0.545661211013794
1741149742.9212313	350	0.5426297783851624
1741149786.8512342	351	0.5460401773452759
1741149814.5072153	352	0.5460401773452759
1741149848.6200318	353	0.5430087447166443
1741149876.1866722	354	0.5441455245018005
1741149903.6670213	355	0.546798050403595
1741149937.6056259	356	0.5411140322685242
1741149965.3143601	357	0.5433876514434814
1741149995.8075037	358	0.546419084072113
1741150019.9990757	359	0.5490716099739075
1741150050.8565226	360	0.5414929986000061
1741150071.7276666	361	0.5384615659713745
1741150106.0134485	362	0.5449033975601196
1741150130.35194	363	0.5308828949928284
1741150157.6346	364	0.5433876514434814
1741150178.78867	365	0.5422508716583252
1741150199.909761	366	0.5365668535232544
1741150243.97584	367	0.545661211013794
1741150271.6489787	368	0.5369458198547363
1741150299.0549064	369	0.5316407680511475
1741150332.6383982	370	0.5433876514434814
1741150347.2381082	371	0.5403562188148499
1741150374.815852	372	0.5441455245018005
1741150395.5843847	373	0.546798050403595
1741150419.862262	374	0.5395983457565308
1741150457.330798	375	0.5354300737380981
1741150475.1320217	376	0.5358090400695801
1741150502.7904034	377	0.5449033975601196
1741150530.4697013	378	0.546419084072113
1741150548.2871428	379	0.5240621566772461
1741150569.5322676	380	0.5392193794250488
1741150603.7528903	381	0.5433876514434814
1741150641.017075	382	0.5422508716583252
1741150664.941541	383	0.5437665581703186
1741150692.6314406	384	0.5388404726982117
1741150730.1378036	385	0.546798050403595
1741150757.8712044	386	0.5486927032470703
1741150782.2512114	387	0.545661211013794
1741150803.3811712	388	0.5521030426025391
1741150834.5122142	389	0.5475558638572693
1741150855.5963244	390	0.5418719053268433
1741150886.699877	391	0.5422508716583252
1741150917.6277862	392	0.5365668535232544
1741150945.3778975	393	0.5441455245018005
1741150976.4485304	394	0.5471769571304321
1741151013.8843272	395	0.546419084072113
1741151051.2728035	396	0.5521030426025391
1741151088.7982626	397	0.5513452291488647
1741151119.788907	398	0.5441455245018005
1741151150.7133284	399	0.5403562188148499
1741151178.355277	400	0.546419084072113
1741151199.4616487	401	0.5460401773452759
1741151217.5083463	402	0.5195149779319763
1741151251.5313458	403	0.5388404726982117
1741151275.8808045	404	0.5392193794250488
1741151319.6105096	405	0.5426297783851624
1741151330.9805465	406	0.5377036929130554
1741151355.326912	407	0.5251989364624023
1741151376.4100454	408	0.5388404726982117
1741151407.5488937	409	0.5335354208946228
1741151430.3375306	410	0.5437665581703186
1741151458.010107	411	0.5377036929130554
1741151478.1832962	412	0.5335354208946228
1741151505.962787	413	0.5411140322685242
1741151537.3318279	414	0.5433876514434814
1741151575.8223088	415	0.5377036929130554
1741151623.7940283	416	0.5433876514434814
1741151654.7317233	417	0.5335354208946228
1741151689.5389123	418	0.5414929986000061
1741151741.7874312	419	0.5471769571304321
1741151782.5244539	420	0.5471769571304321
1741151810.1191714	421	0.5422508716583252
1741151834.343255	422	0.5475558638572693
1741151852.228387	423	0.5286093354225159
1741151873.250918	424	0.529367208480835
1741151894.2630582	425	0.5297461152076721
1741151918.6456468	426	0.5278514623641968
1741151946.3178334	427	0.5380825996398926
1741151977.3277893	428	0.5399772524833679
1741151998.1055338	429	0.535051167011261
1741152022.2585752	430	0.5426297783851624
1741152043.375438	431	0.5286093354225159
1741152064.464082	432	0.5384615659713745
1741152094.9905019	433	0.5399772524833679
1741152125.56909	434	0.5414929986000061
1741152149.8814688	435	0.5414929986000061
1741152183.953904	436	0.5479348301887512
1741152214.3539543	437	0.5418719053268433
1741152238.6677866	438	0.5392193794250488
1741152259.4924905	439	0.5437665581703186
1741152287.0748641	440	0.5361879467964172
1741152311.215977	441	0.5414929986000061
1741152338.7953026	442	0.5422508716583252
1741152359.7988389	443	0.5411140322685242
1741152390.4468675	444	0.5437665581703186
1741152424.5785143	445	0.5388404726982117
1741152439.1589077	446	0.5449033975601196
1741152464.0139616	447	0.5426297783851624
1741152481.6900015	448	0.5388404726982117
1741152502.6684175	449	0.5305039882659912
1741152523.7107368	450	0.5380825996398926
1741152551.2829077	451	0.5365668535232544
1741152578.8542643	452	0.535051167011261
1741152603.192559	453	0.528988242149353
1741152624.2823236	454	0.5342932939529419
1741152652.2604327	455	0.5354300737380981
1741152673.3900802	456	0.5354300737380981
1741152707.6359086	457	0.5373247265815735
1741152728.6741674	458	0.5301250219345093
1741152752.9449098	459	0.5373247265815735
1741152780.4251518	460	0.5411140322685242
1741152817.8350866	461	0.5411140322685242
1741152835.5539684	462	0.5377036929130554
1741152866.660713	463	0.5414929986000061
1741152907.5010722	464	0.5430087447166443
1741152941.6267388	465	0.5471769571304321
1741152962.7004387	466	0.5449033975601196
1741152999.8372786	467	0.546798050403595
1741153027.4543579	468	0.5475558638572693
1741153055.1760979	469	0.5460401773452759
1741153079.7654226	470	0.546419084072113
1741153107.390535	471	0.5418719053268433
1741153138.313525	472	0.5483137369155884
1741153179.0745504	473	0.5479348301887512
1741153216.1395917	474	0.5490716099739075
1741153243.8362105	475	0.5411140322685242
1741153268.0022411	476	0.5418719053268433
1741153288.9029543	477	0.5498294830322266
1741153322.7654884	478	0.5392193794250488
1741153360.27741	479	0.5380825996398926
1741153384.6041179	480	0.5471769571304321
1741153412.338563	481	0.5475558638572693
1741153420.4595506	482	0.5331565141677856
1741153451.2510464	483	0.5380825996398926
1741153459.360412	484	0.529367208480835
1741153490.298679	485	0.5445244312286377
1741153511.2299016	486	0.5342932939529419
1741153539.103459	487	0.5399772524833679
1741153573.3826559	488	0.5395983457565308
1741153584.6870105	489	0.5365668535232544
1741153608.9184983	490	0.5365668535232544
1741153646.3050346	491	0.5441455245018005
1741153673.9661496	492	0.5411140322685242
1741153688.7014024	493	0.5399772524833679
1741153722.879624	494	0.5422508716583252
1741153740.8619034	495	0.5365668535232544
1741153762.0428557	496	0.5399772524833679
1741153786.3896496	497	0.5418719053268433
1741153814.1034179	498	0.5426297783851624
1741153841.9597006	499	0.5422508716583252
1741153873.171193	500	0.5460401773452759
1741153897.8197083	501	0.5486927032470703
1741153929.013677	502	0.5517241358757019
1741153950.2335882	503	0.540735125541687
1741153981.3090363	504	0.5452823042869568
1741154019.00203	505	0.5452823042869568
1741154053.4367425	506	0.5475558638572693
1741154084.453293	507	0.5471769571304321
1741154105.5979183	508	0.5384615659713745
1741154136.6524606	509	0.5399772524833679
1741154167.6467228	510	0.5395983457565308
1741154192.261039	511	0.5426297783851624
1741154223.3104768	512	0.5426297783851624
1741154244.330563	513	0.5452823042869568
1741154275.2893865	514	0.5452823042869568
1741154302.9508014	515	0.5460401773452759
1741154327.2629542	516	0.5437665581703186
1741154358.2794187	517	0.5422508716583252
1741154395.7913563	518	0.5471769571304321
1741154413.7264745	519	0.5433876514434814
1741154451.0444608	520	0.546798050403595
1741154475.3766184	521	0.540735125541687
1741154503.2084813	522	0.5354300737380981
1741154534.3083227	523	0.5475558638572693
1741154562.0226207	524	0.5411140322685242
1741154580.019991	525	0.5418719053268433
1741154614.423484	526	0.5395983457565308
1741154648.8471365	527	0.5460401773452759
1741154676.7640734	528	0.540735125541687
1741154707.9257762	529	0.5430087447166443
1741154729.145498	530	0.5452823042869568
1741154746.9936206	531	0.5441455245018005
1741154784.6508756	532	0.5430087447166443
1741154809.1354725	533	0.5483137369155884
1741154840.4355223	534	0.5437665581703186
1741154865.230626	535	0.5422508716583252
1741154899.8344386	536	0.5388404726982117
1741154924.4575417	537	0.5339143872261047
1741154945.7379286	538	0.540735125541687
1741154980.1145852	539	0.5452823042869568
1741155004.6249745	540	0.5430087447166443
1741155029.252948	541	0.5437665581703186
1741155057.174286	542	0.5354300737380981
1741155091.965806	543	0.546419084072113
1741155116.509023	544	0.5449033975601196
1741155141.2622464	545	0.5414929986000061
1741155159.4407394	546	0.5308828949928284
1741155204.0591948	547	0.5486927032470703
1741155235.3459387	548	0.5422508716583252
1741155263.3762686	549	0.5437665581703186
1741155301.138053	550	0.5483137369155884
1741155316.0001037	551	0.5437665581703186
1741155337.323333	552	0.5361879467964172
1741155358.6450605	553	0.545661211013794
1741155389.7722259	554	0.545661211013794
1741155414.3112237	555	0.5460401773452759
1741155445.436061	556	0.545661211013794
1741155466.7830384	557	0.5449033975601196
1741155504.438125	558	0.5509662628173828
1741155538.873558	559	0.546798050403595
1741155563.3636894	560	0.5369458198547363
1741155578.1376388	561	0.5361879467964172
1741155612.683912	562	0.5479348301887512
1741155637.3288898	563	0.5418719053268433
1741155671.719032	564	0.5490716099739075
1741155702.9357092	565	0.5403562188148499
1741155727.4903557	566	0.5384615659713745
1741155748.7944386	567	0.5414929986000061
1741155780.0884833	568	0.5316407680511475
1741155801.5074472	569	0.5361879467964172
1741155822.8043556	570	0.5403562188148499
1741155856.9430687	571	0.5418719053268433
1741155894.8221776	572	0.5414929986000061
1741155922.9122722	573	0.5403562188148499
1741155937.7854486	574	0.5373247265815735
1741155965.6663196	575	0.5373247265815735
1741155986.9862106	576	0.5441455245018005
1741156008.3022845	577	0.5452823042869568
1741156036.2649608	578	0.5430087447166443
1741156070.6506627	579	0.5437665581703186
1741156082.1142874	580	0.5411140322685242
1741156113.3359149	581	0.5316407680511475
1741156141.2323654	582	0.5403562188148499
1741156175.5485792	583	0.5449033975601196
1741156216.291921	584	0.545661211013794
1741156243.8370543	585	0.5422508716583252
1741156271.424102	586	0.5422508716583252
1741156295.7641125	587	0.5380825996398926
1741156316.722455	588	0.5384615659713745
1741156337.787715	589	0.5342932939529419
1741156358.8992481	590	0.5164835453033447
1741156393.1522415	591	0.5369458198547363
1741156427.3856304	592	0.5388404726982117
1741156461.6884515	593	0.5399772524833679
1741156495.9034417	594	0.5422508716583252
1741156523.6248882	595	0.5475558638572693
1741156547.9907477	596	0.5365668535232544
1741156572.2834713	597	0.5392193794250488
1741156596.6050541	598	0.5388404726982117
1741156611.3866794	599	0.5358090400695801
