# Supplementary material for: Achieving consistency in FedSAM using local adaptive distillation on sports image classification
Source: PLoS One. 2025 Oct 17;20(10):e0333210. doi: 10.1371/journal.pone.0333210 (PMC12533856; doi:10.1371/journal.pone.0333210)
Supplement: S1 File — All figures (Figs 1–9) and Tables (Table 1–8) are sequentially numbered in the supplementary files. (ZIP) [file pone.0333210.s001.zip › Support-Information-only-datasets/Original experimental data/sport22/0.4/D2/FedCM.csv]

Wall time	Step	Value
1741546276.2439632	0	0.05077680945396423
1741546346.525894	1	0.04547176882624626
1741546398.973119	2	0.07086017727851868
1741546452.5954504	3	0.0860174298286438
1741546504.6598713	4	0.08488063514232635
1741546557.5525992	5	0.06669192761182785
1741546589.330673	6	0.07351269572973251
1741546641.7910483	7	0.0655551329255104
1741546679.299748	8	0.08260704576969147
1741546737.096781	9	0.10799545049667358
1741546785.2429059	10	0.10723759233951569
1741546843.2132485	11	0.11481621861457825
1741546896.405559	12	0.10079575330018997
1741546954.1304815	13	0.09132247418165207
1741547007.7282805	14	0.10458506643772125
1741547091.107095	15	0.12845775485038757
1741547158.6962683	16	0.12580522894859314
1741547211.6226563	17	0.1246684342622757
1741547259.3620522	18	0.12087912112474442
1741547322.0730703	19	0.12163698673248291
1741547374.4644384	20	0.14096248149871826
1741547442.375247	21	0.14816218614578247
1741547500.9568903	22	0.15801440179347992
1741547558.1565118	23	0.16445623338222504
1741547611.1755066	24	0.1625615805387497
1741547663.2807539	25	0.14702539145946503
1741547715.9188838	26	0.1348995864391327
1741547762.7220595	27	0.13527850806713104
1741547820.408168	28	0.15043577551841736
1741547863.385641	29	0.1413414180278778
1741547920.72034	30	0.16521409153938293
1741547989.351254	31	0.15536187589168549
1741548025.9946373	32	0.1712770015001297
1741548078.303309	33	0.16294050216674805
1741548136.3995523	34	0.15346722304821014
1741548198.9797466	35	0.14020462334156036
1741548266.760729	36	0.1326259970664978
1741548298.7461603	37	0.1523304283618927
1741548341.5032535	38	0.16824555397033691
1741548363.1613622	39	0.1356574445962906
1741548405.372481	40	0.14550966024398804
1741548477.6592805	41	0.14892004430294037
1741548540.8410907	42	0.13717317581176758
1741548608.7590978	43	0.1523304283618927
1741548656.579051	44	0.15687760710716248
1741548703.6943533	45	0.16862447559833527
1741548751.2336166	46	0.15574081242084503
1741548819.2567382	47	0.1625615805387497
1741548876.5837471	48	0.16218264400959015
1741548924.0838482	49	0.1917392909526825
1741548987.148853	50	0.17468738555908203
1741549061.791806	51	0.17089806497097015
1741549099.7201219	52	0.17620310187339783
1741549160.0046828	53	0.17430844902992249
1741549217.1608953	54	0.16483516991138458
1741549273.0587053	55	0.1712770015001297
1741549335.8617318	56	0.17847669124603271
1741549383.9253695	57	0.16597196459770203
1741549447.2830358	58	0.19211822748184204
1741549509.5457242	59	0.18188707530498505
1741549587.5423594	60	0.18681319057941437
1741549638.8538637	61	0.1902235746383667
1741549695.4938123	62	0.19363395869731903
1741549746.9884973	63	0.19628646969795227
1741549820.191402	64	0.18416066467761993
1741549892.7572134	65	0.18605531752109528
1741549948.9867327	66	0.19287608563899994
1741550022.301462	67	0.18453960120677948
1741550072.8917544	68	0.19401288032531738
1741550140.1274323	69	0.18605531752109528
1741550202.054413	70	0.1887078434228897
1741550258.8376348	71	0.17696097493171692
1741550298.9840658	72	0.1697612702846527
1741550349.6156964	73	0.21295945346355438
1741550411.1488736	74	0.19704432785511017
1741550466.5099163	75	0.20500189065933228
1741550523.2196999	76	0.20575976371765137
1741550571.5155952	77	0.21220159530639648
1741550608.7693949	78	0.2288745790719986
1741550661.420901	79	0.2697991728782654
1741550724.3923433	80	0.2682834267616272
1741550776.7036333	81	0.25843122601509094
1741550819.1671872	82	0.2754831314086914
1741550877.0095584	83	0.26790452003479004
1741550940.3500605	84	0.2531261742115021
1741551007.195728	85	0.24668435752391815
1741551069.9164336	86	0.2500947415828705
1741551127.2465177	87	0.24516862630844116
1741551178.1663496	88	0.26790452003479004
1741551250.8441036	89	0.2716938257217407
1741551312.7584088	90	0.26487305760383606
1741551380.329088	91	0.2535051107406616
1741551415.8028045	92	0.20538082718849182
1741551451.0031495	93	0.2690412998199463
1741551502.172374	94	0.28306177258491516
1741551542.8856394	95	0.27661994099617004
1741551615.2013202	96	0.28230389952659607
1741551692.871666	97	0.2913982570171356
1741551749.048508	98	0.2887457311153412
1741551800.0619645	99	0.281546026468277
1741551866.6574323	100	0.29253503680229187
1741551928.2290783	101	0.2705570161342621
1741551995.2749932	102	0.2967033088207245
1741552046.1431158	103	0.2895036041736603
1741552101.9623015	104	0.28457748889923096
1741552166.3664742	105	0.29935580492019653
1741552214.6893435	106	0.29632437229156494
1741552279.1304905	107	0.3251231610774994
1741552334.0717292	108	0.3198181092739105
1741552384.4299285	109	0.3330807089805603
1741552445.6696792	110	0.33345964550971985
1741552517.0180314	111	0.3213338255882263
1741552578.1345558	112	0.3046608567237854
1741552612.8773503	113	0.2879878878593445
1741552679.5785248	114	0.32967033982276917
1741552724.7895427	115	0.33118605613708496
1741552791.3000934	116	0.32550209760665894
1741552847.3085318	117	0.32095491886138916
1741552876.9576614	118	0.29405078291893005
1741552938.0393918	119	0.3016293942928314
1741552978.2846153	120	0.29329290986061096
1741553029.1084983	121	0.33724895119667053
1741553090.630881	122	0.34065935015678406
1741553147.077761	123	0.3156498670578003
1741553208.4863815	124	0.34861689805984497
1741553264.5359402	125	0.34217506647109985
1741553325.390621	126	0.3425540030002594
1741553381.6902351	127	0.32967033982276917
1741553453.0072908	128	0.3474801182746887
1741553520.4277692	129	0.3558166027069092
1741553581.1830196	130	0.3599848449230194
1741553647.6693332	131	0.3774156868457794
1741553703.7755692	132	0.36339521408081055
1741553759.455541	133	0.3489958345890045
1741553815.236279	134	0.3709738552570343
1741553882.1192183	135	0.3717317283153534
1741553964.1855142	136	0.3561955392360687
1741554004.1542108	137	0.3395225405693054
1741554065.007263	138	0.3679423928260803
1741554136.349447	139	0.38158392906188965
1741554213.5191545	140	0.37211063504219055
1741554268.9903152	141	0.36112162470817566
1741554314.0511014	142	0.3709738552570343
1741554390.005937	143	0.39257293939590454
1741554440.062536	144	0.37438422441482544
1741554490.5449133	145	0.37211063504219055
1741554551.6366973	146	0.38726791739463806
1741554612.9416485	147	0.39333081245422363
1741554679.1476984	148	0.3876468241214752
1741554713.9161775	149	0.35467979311943054
1741554769.8450403	150	0.3687002658843994
1741554804.6388419	151	0.34444865584373474
1741554866.1907172	152	0.37135279178619385
1741554917.2936013	153	0.39674118161201477
1741554947.3360364	154	0.38309964537620544
1741554992.9665859	155	0.3876468241214752
1741555064.9511166	156	0.3804471492767334
1741555121.1018622	157	0.37059491872787476
1741555182.544911	158	0.3842364549636841
1741555247.5688043	159	0.3986358344554901
1741555306.1201441	160	0.3986358344554901
1741555354.7442322	161	0.3842364549636841
1741555397.8671227	162	0.40621447563171387
1741555440.9190834	163	0.39977264404296875
1741555499.414427	164	0.40697234869003296
1741555542.4225044	165	0.40128836035728455
1741555595.6659534	166	0.40507766604423523
1741555638.6295352	167	0.3819628655910492
1741555660.9531057	168	0.32550209760665894
1741555724.23498	169	0.3963622450828552
1741555777.4551516	170	0.4160667061805725
1741555835.5016363	171	0.39674118161201477
1741555909.4132845	172	0.42175066471099854
1741555941.9609623	173	0.41720348596572876
1741555995.1101995	174	0.3891625702381134
1741556043.591344	175	0.4054566025733948
1741556112.3789964	176	0.4058355391025543
1741556150.2646742	177	0.3986358344554901
1741556208.4908655	178	0.4141720235347748
1741556241.0603013	179	0.36983704566955566
1741556304.7855613	180	0.4001515805721283
1741556363.0086324	181	0.4228874444961548
1741556411.0537448	182	0.4016672968864441
1741556464.2393718	183	0.4236453175544739
1741556517.4201777	184	0.41303524374961853
1741556580.9824374	185	0.4141720235347748
1741556628.9730163	186	0.42591890692710876
1741556671.6108823	187	0.40697234869003296
1741556724.723089	188	0.43046608567237854
1741556772.7871408	189	0.42743462324142456
1741556795.0637922	190	0.36832132935523987
1741556868.7927027	191	0.41303524374961853
1741556932.143681	192	0.4316028654575348
1741556990.9932418	193	0.42743462324142456
1741557033.6978571	194	0.4058355391025543
1741557107.1997848	195	0.41796135902404785
1741557144.9978998	196	0.39105722308158875
1741557182.6861951	197	0.4141720235347748
1741557246.3628337	198	0.4293293058872223
1741557289.2517557	199	0.42970821261405945
1741557337.6077797	200	0.42591890692710876
1741557396.2718263	201	0.4342553913593292
1741557439.2415106	202	0.43690791726112366
1741557479.7430449	203	0.4395604431629181
1741557536.4757457	204	0.42895036935806274
1741557592.9270108	205	0.4316028654575348
1741557649.1727657	206	0.4058355391025543
1741557710.9742022	207	0.4308450222015381
1741557777.7531319	208	0.4532019793987274
1741557838.8329961	209	0.46532776951789856
1741557905.4181845	210	0.4554755687713623
1741557956.2717056	211	0.4251610338687897
1741558044.0211174	212	0.45282304286956787
1741558126.45146	213	0.45812806487083435
1741558193.055501	214	0.4634331166744232
1741558264.3746653	215	0.4619174003601074
1741558315.130047	216	0.4395604431629181
1741558365.6222389	217	0.4380447268486023
1741558421.9156153	218	0.433118611574173
1741558483.0222762	219	0.44069722294807434
1741558533.5385034	220	0.4569912850856781
1741558600.0061264	221	0.43690791726112366
1741558661.13849	222	0.45888593792915344
1741558706.4237134	223	0.4410761594772339
1741558778.5066907	224	0.438802570104599
1741558827.3519075	225	0.4433497488498688
1741558886.4156885	226	0.46835923194885254
1741558929.6966922	227	0.4547176957130432
1741558988.7356286	228	0.4721485376358032
1741559037.0272846	229	0.4619174003601074
1741559080.1398568	230	0.4615384638309479
1741559138.7993064	231	0.4467601478099823
1741559202.5938528	232	0.45661234855651855
1741559250.7260332	233	0.4524441063404083
1741559299.6175363	234	0.44789692759513855
1741559363.5657024	235	0.485411137342453
1741559427.832861	236	0.46532776951789856
1741559476.3587308	237	0.4342553913593292
1741559524.7873964	238	0.4687381684780121
1741559572.9368606	239	0.4520651698112488
1741559616.1405745	240	0.46456992626190186
1741559664.3301888	241	0.4619174003601074
1741559728.810518	242	0.45585447549819946
1741559777.250654	243	0.47404319047927856
1741559846.3446844	244	0.46608564257621765
1741559899.2579057	245	0.4513073265552521
1741559942.1380737	246	0.47328534722328186
1741560000.9431531	247	0.45017051696777344
1741560038.7568498	248	0.4577491581439972
1741560092.3143585	249	0.4729064106941223
1741560147.3549795	250	0.46835923194885254
1741560207.3174646	251	0.45812806487083435
1741560266.3390687	252	0.471011757850647
1741560314.9407248	253	0.4774535894393921
1741560368.721838	254	0.4876847267150879
1741560437.108437	255	0.4808639585971832
1741560500.642655	256	0.467980295419693
1741560543.6184816	257	0.45888593792915344
1741560591.8638787	258	0.4482758641242981
1741560640.0755591	259	0.4403183162212372
1741560705.4659102	260	0.456233412027359
1741560769.9692624	261	0.4641909897327423
1741560813.3978426	262	0.4861690104007721
1741560861.2418914	263	0.4687381684780121
1741560898.6792655	264	0.42819249629974365
1741560947.3582292	265	0.459264874458313
1741560995.2122989	266	0.49223190546035767
1741561032.912162	267	0.4948844313621521
1741561096.8155754	268	0.47252747416496277
1741561155.460299	269	0.49374762177467346
1741561225.1839519	270	0.4812428951263428
1741561284.0122194	271	0.48275861144065857
1741561348.148874	272	0.485411137342453
1741561401.563857	273	0.47139066457748413
1741561465.3957503	274	0.482379674911499
1741561519.0860317	275	0.4979158639907837
1741561562.1704755	276	0.4577491581439972
1741561620.7692757	277	0.48200076818466187
1741561668.700158	278	0.48200076818466187
1741561716.9089031	279	0.4789693057537079
1741561759.6738229	280	0.4964001476764679
1741561828.7468882	281	0.49526336789131165
1741561892.2004282	282	0.4838954210281372
1741561934.751319	283	0.49223190546035767
1741561998.1191032	284	0.48730579018592834
1741562071.9011598	285	0.488442599773407
1741562145.6966934	286	0.49298977851867676
1741562209.086164	287	0.48579007387161255
1741562252.1078637	288	0.4831375479698181
1741562284.374552	289	0.488442599773407
1741562347.3290231	290	0.5054945349693298
1741562400.6363683	291	0.47631677985191345
1741562458.8782089	292	0.47783252596855164
1741562512.505342	293	0.49526336789131165
1741562560.4831257	294	0.48200076818466187
1741562593.2325168	295	0.45585447549819946
1741562632.6897218	296	0.48351648449897766
1741562710.0365515	297	0.48806366324424744
1741562760.7971296	298	0.48579007387161255
1741562822.1432445	299	0.48427435755729675
