# Supplementary material for: Achieving consistency in FedSAM using local adaptive distillation on sports image classification
Source: PLoS One. 2025 Oct 17;20(10):e0333210. doi: 10.1371/journal.pone.0333210 (PMC12533856; doi:10.1371/journal.pone.0333210)
Supplement: S1 File — All figures (Figs 1–9) and Tables (Table 1–8) are sequentially numbered in the supplementary files. (ZIP) [file pone.0333210.s001.zip › Support-Information-only-datasets/Original experimental data/sport22/0.4/D2/Feddyn.csv]

Wall time	Step	Value
1741350813.6282966	0	0.05077680945396423
1741350864.2509348	1	0.06479727476835251
1741350903.3934147	2	0.1049640029668808
1741350944.0482886	3	0.1144372895359993
1741350983.1694124	4	0.15498295426368713
1741351022.5647483	5	0.1610458493232727
1741351048.8394914	6	0.1500568389892578
1741351088.860281	7	0.1830238699913025
1741351118.1811388	8	0.20007579028606415
1741351160.6685255	9	0.21030692756175995
1741351196.577929	10	0.2303902953863144
1741351239.1992137	11	0.23266388475894928
1741351279.0053217	12	0.24100038409233093
1741351322.9677262	13	0.2819249629974365
1741351362.7819502	14	0.23948465287685394
1741351427.0942833	15	0.29935580492019653
1741351477.8531027	16	0.32247063517570496
1741351517.1787796	17	0.3076923191547394
1741351552.7206023	18	0.31906023621559143
1741351599.1853514	19	0.34596437215805054
1741351638.5426307	20	0.3141341507434845
1741351687.4269483	21	0.3338385820388794
1741351730.1366825	22	0.3512694239616394
1741351773.4909713	23	0.3535430133342743
1741351812.3549507	24	0.36907920241355896
1741351852.5392761	25	0.32322850823402405
1741351892.9676213	26	0.3543008863925934
1741351930.5882473	27	0.3664266765117645
1741351975.0215573	28	0.37059491872787476
1741352008.5828054	29	0.32322850823402405
1741352051.1037116	30	0.37514209747314453
1741352100.7837462	31	0.40507766604423523
1741352130.4489424	32	0.36036378145217896
1741352169.198504	33	0.409624844789505
1741352211.4580245	34	0.41871920228004456
1741352256.3810103	35	0.38082605600357056
1741352304.0902026	36	0.40469875931739807
1741352329.7316387	37	0.3766578137874603
1741352361.5015795	38	0.43046608567237854
1741352380.240196	39	0.3702159821987152
1741352412.5772626	40	0.4437286853790283
1741352464.7283347	41	0.45509663224220276
1741352509.2372043	42	0.47555893659591675
1741352557.880921	43	0.456233412027359
1741352594.0115712	44	0.45737022161483765
1741352629.818603	45	0.4808639585971832
1741352665.6039402	46	0.4532019793987274
1741352714.6996858	47	0.48427435755729675
1741352756.5334566	48	0.4759378433227539
1741352792.105084	49	0.482379674911499
1741352838.1363897	50	0.4490337371826172
1741352889.9262786	51	0.4899583160877228
1741352919.6729095	52	0.494126558303833
1741352961.3267052	53	0.48427435755729675
1741353000.5116987	54	0.4801061153411865
1741353038.9056127	55	0.5062523484230042
1741353080.7239273	56	0.5107995271682739
1741353117.0504568	57	0.47859036922454834
1741353163.9001725	58	0.5047366619110107
1741353210.7446692	59	0.49071618914604187
1741353262.8498316	60	0.5191360116004944
1741353299.2354033	61	0.5179992318153381
1741353339.396031	62	0.535051167011261
1741353376.6674817	63	0.5089048743247986
1741353427.4959335	64	0.5399772524833679
1741353477.5325706	65	0.48427435755729675
1741353516.9450262	66	0.5145888328552246
1741353566.4236	67	0.5255778431892395
1741353602.8614833	68	0.5301250219345093
1741353648.3620896	69	0.5107995271682739
1741353691.718673	70	0.5441455245018005
1741353731.6710637	71	0.535051167011261
1741353761.3622036	72	0.5437665581703186
1741353798.2181642	73	0.5380825996398926
1741353841.3935437	74	0.5225464105606079
1741353880.529945	75	0.5286093354225159
1741353920.8750613	76	0.5263357162475586
1741353957.6633859	77	0.5369458198547363
1741353987.9754155	78	0.5157256722450256
1741354027.9938035	79	0.5236831903457642
1741354074.4726546	80	0.5267146825790405
1741354113.4250355	81	0.552482008934021
1741354145.571824	82	0.5327775478363037
1741354187.9958234	83	0.546419084072113
1741354233.6127083	84	0.5452823042869568
1741354280.6601758	85	0.5490716099739075
1741354324.1133223	86	0.5070102214813232
1741354363.6117136	87	0.5521030426025391
1741354400.1812348	88	0.5399772524833679
1741354449.5478055	89	0.5433876514434814
1741354492.1199007	90	0.546419084072113
1741354538.221765	91	0.5479348301887512
1741354564.1902554	92	0.4903372526168823
1741354589.8839211	93	0.5077680945396423
1741354626.3401368	94	0.5085259675979614
1741354656.107783	95	0.540735125541687
1741354705.806492	96	0.5513452291488647
1741354758.7295008	97	0.5471769571304321
1741354798.521178	98	0.5312618613243103
1741354835.6223679	99	0.540735125541687
1741354883.8726914	100	0.5403562188148499
1741354927.3921878	101	0.5270935893058777
1741354973.6990352	102	0.5195149779319763
1741355011.6519477	103	0.5013262629508972
1741355051.790825	104	0.4869268536567688
1741355097.9941442	105	0.4914740324020386
1741355134.4965947	106	0.5149677991867065
1741355180.8015342	107	0.4899583160877228
1741355220.3008113	108	0.5024630427360535
1741355256.6447556	109	0.4672224223613739
1741355299.1495955	110	0.47859036922454834
1741355347.8787115	111	0.47328534722328186
1741355390.9486928	112	0.4729064106941223
1741355417.343832	113	0.4437286853790283
1741355467.160525	114	0.46911707520484924
1741355501.7763467	115	0.44865480065345764
1741355547.797197	116	0.4641909897327423
1741355586.9705153	117	0.4513073265552521
1741355609.216957	118	0.41796135902404785
1741355651.1797566	119	0.456233412027359
1741355679.6400325	120	0.4395604431629181
1741355715.73965	121	0.45433875918388367
1741355757.6495044	122	0.4569912850856781
1741355797.1685922	123	0.45964381098747253
1741355840.6732602	124	0.4717696011066437
1741355880.2300937	125	0.4532019793987274
1741355922.624344	126	0.44789692759513855
1741355961.5860128	127	0.44713905453681946
1741356010.744842	128	0.45358091592788696
1741356056.7916336	129	0.4539598226547241
1741356100.5092275	130	0.4497915804386139
1741356146.4046514	131	0.4554755687713623
1741356185.6841507	132	0.447517991065979
1741356225.5664735	133	0.441834032535553
1741356264.8133442	134	0.418340265750885
1741356310.392113	135	0.4308450222015381
1741356367.6666665	136	0.44941264390945435
1741356396.6016939	137	0.45017051696777344
1741356438.799257	138	0.4437286853790283
1741356488.9527996	139	0.43842363357543945
1741356542.2129736	140	0.44562333822250366
1741356580.9645271	141	0.4228874444961548
1741356614.4042795	142	0.4221296012401581
1741356666.8926506	143	0.4350132644176483
1741356702.81796	144	0.40924593806266785
1741356739.4068925	145	0.4350132644176483
1741356782.4862795	146	0.4437286853790283
1741356826.061944	147	0.418340265750885
1741356873.630944	148	0.43615004420280457
1741356900.0539775	149	0.4024251699447632
1741356939.5193772	150	0.4323607385158539
1741356965.720017	151	0.4168245494365692
1741357009.8020337	152	0.4410761594772339
1741357045.4844403	153	0.4323607385158539
1741357070.452038	154	0.3668056130409241
1741357103.8590884	155	0.4206138551235199
1741357153.2269547	156	0.4554755687713623
1741357193.532239	157	0.42667677998542786
1741357236.9450698	158	0.4118984341621399
1741357283.3123431	159	0.4278135597705841
1741357326.4458501	160	0.4236453175544739
1741357362.8748424	161	0.41076165437698364
1741357395.1806443	162	0.3849943280220032
1741357427.717703	163	0.4221296012401581
1741357470.161966	164	0.4395604431629181
1741357502.4354267	165	0.4088670015335083
1741357541.7804408	166	0.43842363357543945
1741357573.8776846	167	0.40128836035728455
1741357592.5869522	168	0.3694581389427185
1741357638.6620593	169	0.41076165437698364
1741357677.5476785	170	0.43842363357543945
1741357719.9952114	171	0.4175824224948883
1741357773.8826082	172	0.41947707533836365
1741357799.7878304	173	0.38158392906188965
1741357839.5918033	174	0.40621447563171387
1741357876.8896441	175	0.4054566025733948
1741357926.4685826	176	0.42819249629974365
1741357955.8072603	177	0.38006821274757385
1741357999.1202586	178	0.4081091284751892
1741358025.0738118	179	0.39181509613990784
1741358073.064162	180	0.39825692772865295
1741358120.7779098	181	0.403940886259079
1741358159.7044446	182	0.39825692772865295
1741358201.4746273	183	0.41492989659309387
1741358242.3443382	184	0.41303524374961853
1741358288.9176779	185	0.4308450222015381
1741358325.5662472	186	0.39257293939590454
1741358358.6201656	187	0.39825692772865295
1741358399.121869	188	0.38158392906188965
1741358435.4144003	189	0.4001515805721283
1741358454.7871864	190	0.34672224521636963
1741358507.763816	191	0.3675634562969208
1741358557.9229639	192	0.4198560118675232
1741358608.6473436	193	0.3929518759250641
1741358644.425018	194	0.39408865571022034
1741358703.2734234	195	0.41151952743530273
1741358736.002648	196	0.39333081245422363
1741358768.1813242	197	0.3758999705314636
1741358817.4639206	198	0.40507766604423523
1741358855.3266695	199	0.38385751843452454
1741358895.1141334	200	0.395225465297699
1741358942.589524	201	0.38954150676727295
1741358978.5885677	202	0.4031830132007599
1741359011.2693346	203	0.3599848449230194
1741359054.4736013	204	0.3849943280220032
1741359101.9669049	205	0.395225465297699
1741359148.7344565	206	0.4054566025733948
1741359192.58895	207	0.374763160943985
1741359242.2356293	208	0.3956044018268585
1741359286.3337224	209	0.395225465297699
1741359332.2777903	210	0.3978779911994934
1741359368.4893458	211	0.400909423828125
1741359427.5857625	212	0.36832132935523987
1741359484.0526466	213	0.4103827178478241
1741359530.6865542	214	0.40773019194602966
1741359579.32966	215	0.4134141802787781
1741359614.2898924	216	0.3884046971797943
1741359649.7377574	217	0.383478581905365
1741359688.589524	218	0.3758999705314636
1741359730.1466665	219	0.392194002866745
1741359766.4063022	220	0.3899204134941101
1741359812.2765155	221	0.38802576065063477
1741359860.1198325	222	0.39598333835601807
1741359897.2036605	223	0.3804471492767334
1741359951.1792657	224	0.39598333835601807
1741359991.7332416	225	0.3956044018268585
1741360040.6579704	226	0.4016672968864441
1741360077.0248263	227	0.3796892762184143
1741360123.5987086	228	0.3937097489833832
1741360162.9667792	229	0.3766578137874603
1741360198.517147	230	0.3766578137874603
1741360243.8143117	231	0.3819628655910492
1741360297.2395377	232	0.37779462337493896
1741360338.0469553	233	0.39333081245422363
1741360379.600901	234	0.38461539149284363
1741360433.1228464	235	0.39977264404296875
1741360485.651868	236	0.39333081245422363
1741360525.5637681	237	0.38878363370895386
1741360565.9382715	238	0.38158392906188965
1741360608.1516395	239	0.3861311078071594
1741360640.956504	240	0.38234180212020874
1741360678.4217272	241	0.38651004433631897
1741360730.7255847	242	0.3774156868457794
1741360772.2942362	243	0.37362638115882874
1741360824.7945902	244	0.3899204134941101
1741360871.8879619	245	0.37135279178619385
1741360908.2785902	246	0.38802576065063477
1741360951.0006583	247	0.38158392906188965
1741360980.6590984	248	0.39408865571022034
1741361018.9472384	249	0.3899204134941101
1741361060.1971498	250	0.3891625702381134
1741361109.482139	251	0.3819628655910492
1741361159.030241	252	0.39257293939590454
1741361200.5200796	253	0.38461539149284363
1741361245.176508	254	0.37438422441482544
1741361301.5730815	255	0.39977264404296875
1741361353.6110692	256	0.3971201181411743
1741361391.0001523	257	0.3694581389427185
1741361432.3608491	258	0.3963622450828552
1741361473.3638997	259	0.37362638115882874
1741361523.317421	260	0.3770367503166199
1741361573.2305467	261	0.39408865571022034
1741361609.5521474	262	0.34293293952941895
1741361649.062864	263	0.3849943280220032
1741361681.5927732	264	0.35316407680511475
1741361722.2410233	265	0.37779462337493896
1741361762.7336638	266	0.3929518759250641
1741361795.9079075	267	0.3584691286087036
1741361846.7797592	268	0.3675634562969208
1741361893.2501433	269	0.3876468241214752
1741361946.749244	270	0.3675634562969208
1741361994.234678	271	0.3694581389427185
1741362044.7721376	272	0.37627890706062317
1741362088.4893749	273	0.37286850810050964
1741362139.560362	274	0.37362638115882874
1741362182.1663482	275	0.3694581389427185
1741362214.7325258	276	0.3565744459629059
1741362260.9670103	277	0.3755210340023041
1741362301.1257217	278	0.3724895715713501
1741362340.9512532	279	0.3637741506099701
1741362378.4080372	280	0.3584691286087036
1741362432.6356122	281	0.36983704566955566
1741362482.6539645	282	0.39408865571022034
1741362519.5506408	283	0.37362638115882874
1741362569.3488188	284	0.37855249643325806
1741362625.9505575	285	0.38726791739463806
1741362683.8685606	286	0.383478581905365
1741362734.417823	287	0.37855249643325806
1741362770.6832292	288	0.37931033968925476
1741362800.4295647	289	0.36263737082481384
1741362850.8965478	290	0.3891625702381134
1741362893.9573028	291	0.3827207386493683
1741362941.768929	292	0.3819628655910492
1741362987.114407	293	0.38537323474884033
1741363028.7858412	294	0.3758999705314636
1741363059.7680829	295	0.34672224521636963
1741363092.9565067	296	0.3789314031600952
1741363150.875822	297	0.3804471492767334
1741363191.5358722	298	0.38802576065063477
1741363238.5617697	299	0.38385751843452454
