# Supplementary material for: Achieving consistency in FedSAM using local adaptive distillation on sports image classification
Source: PLoS One. 2025 Oct 17;20(10):e0333210. doi: 10.1371/journal.pone.0333210 (PMC12533856; doi:10.1371/journal.pone.0333210)
Supplement: S1 File — All figures (Figs 1–9) and Tables (Table 1–8) are sequentially numbered in the supplementary files. (ZIP) [file pone.0333210.s001.zip › Support-Information-only-datasets/Original experimental data/sport22/0.4/D2/Fedspeed.csv]

Wall time	Step	Value
1726790619.5734842	0	0.0
1726790631.0869095	1	0.007300003170967101
1726790641.366816	2	0.0
1726790648.691734	3	0.0
1726790657.342969	4	0.046799986362457274
1726790665.7102942	5	0.05529999613761902
1726790676.000515	6	0.09790000200271601
1726790685.477486	7	0.08349999666213989
1726790695.094976	8	0.1006000030040741
1726790704.1770792	9	0.13289999842643738
1726790714.384784	10	0.1637000131607055
1726790722.5921862	11	0.13499998927116388
1726790732.521255	12	0.1432999956607818
1726790741.0157444	13	0.14750000715255737
1726790748.0176024	14	0.09430000066757202
1726790757.6035702	15	0.15029999494552612
1726790766.8626132	16	0.1777000117301941
1726790774.8760462	17	0.1622999894618988
1726790785.1767652	18	0.193100004196167
1726790793.47111	19	0.2116999912261963
1726790801.6934843	20	0.2102999973297119
1726790809.6959202	21	0.23770001411437988
1726790821.5531704	22	0.2612000095844269
1726790829.4646394	23	0.2441999900341034
1726790837.979932	24	0.23680001378059382
1726790846.815098	25	0.2596999990940094
1726790854.1232097	26	0.2317000019550323
1726790862.4255602	27	0.24329998970031738
1726790871.46167	28	0.2797000098228454
1726790880.4028158	29	0.28010001659393313
1726790890.3778486	30	0.26379999399185183
1726790899.421603	31	0.2860999989509583
1726790909.422068	32	0.2902999806404114
1726790917.5744588	33	0.28669997930526736
1726790929.6086206	34	0.30460002899169925
1726790938.0779128	35	0.27599999189376834
1726790946.5709577	36	0.27759998917579654
1726790956.808367	37	0.2984999704360962
1726790965.2976804	38	0.30439999580383303
1726790973.9339235	39	0.3156000065803528
1726790983.00739	40	0.3006999778747559
1726790992.547591	41	0.3160999703407288
1726791001.7413068	42	0.32079997539520266
1726791010.5964415	43	0.3268999743461609
1726791018.928192	44	0.32079997539520266
1726791026.86402	45	0.3293999719619751
1726791037.777531	46	0.324700026512146
1726791046.5636897	47	0.3444999742507935
1726791056.0586896	48	0.32830002784729007
1726791064.7913492	49	0.3210000085830689
1726791073.4625742	50	0.33629998445510867
1726791083.9022386	51	0.32869997501373294
1726791093.5253773	52	0.30960002422332766
1726791101.0009594	53	0.33220001935958865
1726791110.2662525	54	0.35090002298355105
1726791119.7376945	55	0.35319998741149905
1726791128.898767	56	0.3684000062942505
1726791137.4350388	57	0.3599999833106995
1726791146.5441277	58	0.36859997987747195
1726791154.6885252	59	0.3674999761581421
1726791164.2514656	60	0.3785999703407288
1726791173.4807696	61	0.3829000282287598
1726791181.9680653	62	0.3699999737739563
1726791191.3250763	63	0.35560002803802493
1726791202.2405906	64	0.38490000247955325
1726791211.175732	65	0.39080002784729007
1726791221.4484491	66	0.4012999820709229
1726791234.045424	67	0.3976000237464905
1726791246.3409162	68	0.40419998645782473
1726791254.118425	69	0.3803999710083008
1726791263.802606	70	0.39629998683929446
1726791271.694084	71	0.4001000213623047
1726791280.0974028	72	0.39379998922348025
1726791289.3904328	73	0.40019997835159304
1726791299.1471796	74	0.40940001487731936
1726791307.3458204	75	0.38890001058578494
1726791317.8135777	76	0.4113999891281128
1726791326.649006	77	0.398399977684021
1726791336.4449923	78	0.4087999749183655
1726791345.959227	79	0.4097000050544739
1726791354.394868	80	0.39879998445510867
1726791363.60592	81	0.41319998979568484
1726791371.739441	82	0.4170000243186951
1726791380.2015245	83	0.4135999965667725
1726791389.7641366	84	0.41190001249313357
1726791398.6802542	85	0.4176000046730042
1726791405.5965507	86	0.3796000170707703
1726791415.4344034	87	0.42139997959136966
1726791426.7827806	88	0.4282999920845032
1726791435.723927	89	0.4268999981880188
1726791443.5214314	90	0.3771000194549561
1726791451.4872372	91	0.4177000212669373
1726791462.901594	92	0.4406000065803528
1726791473.6170976	93	0.41580000400543216
1726791484.893033	94	0.43460002422332766
1726791498.9489331	95	0.43930002927780154
1726791508.1702044	96	0.4244000005722046
1726791516.105656	97	0.4347999978065491
1726791524.4270787	98	0.42539998769760135
1726791532.939391	99	0.436499981880188
1726791541.624588	100	0.4217999863624573
1726791550.3868158	101	0.4365999984741211
1726791557.7684588	102	0.41919997215271
1726791566.189734	103	0.4386999893188477
1726791574.6440654	104	0.42859998226165774
1726791581.7443457	105	0.4451999950408936
1726791591.3462691	106	0.45220002412796023
1726791600.6902869	107	0.4551999855041504
1726791609.7585225	108	0.4540999817848206
1726791617.84043	109	0.44339999437332156
1726791629.2867746	110	0.45549997568130496
1726791638.899676	111	0.4575000095367432
1726791649.2473693	112	0.4597999739646912
1726791658.501673	113	0.45320001125335696
1726791667.2388809	114	0.44469997167587283
1726791675.7741516	115	0.4314999866485596
1726791684.0665047	116	0.44729998588562014
1726791693.1486025	117	0.4518000173568726
1726791702.7205417	118	0.4597999739646912
1726791711.6527045	119	0.46220001459121707
1726791720.2669563	120	0.4541999983787537
1726791729.1700993	121	0.4619000244140625
1726791740.4001057	122	0.4665000128746033
1726791748.2641604	123	0.4583999800682068
1726791757.459307	124	0.44500002145767215
1726791768.368488	125	0.46849998712539676
1726791780.018759	126	0.4582000064849854
1726791788.1481652	127	0.4648999857902527
1726791796.0226507	128	0.4354999947547913
1726791804.229027	129	0.4658000159263611
1726791812.0337248	130	0.45330002784729007
1726791820.2241087	131	0.4673000264167786
1726791829.579338	132	0.47270002841949466
1726791838.3848171	133	0.46339997529983523
1726791846.1933217	134	0.46839997053146365
1726791857.3473368	135	0.4740000057220459
1726791867.0252442	136	0.47510000944137576
1726791876.0265586	137	0.4780000138282776
1726791884.1972866	138	0.45650002241134646
1726791892.6655493	139	0.4730999755859375
1726791901.6976964	140	0.48060002803802493
1726791910.348132	141	0.4713999915122986
1726791920.4249296	142	0.472799985408783
1726791929.4562469	143	0.47660001993179324
1726791938.7497108	144	0.4860999870300293
1726791948.1567037	145	0.47110000133514407
1726791957.4017503	146	0.48219999551773074
1726791969.9667318	147	0.47190001487731936
1726791979.472693	148	0.48060002803802493
1726791988.1361277	149	0.48080000162124636
1726791994.9382586	150	0.4486999797821045
1726792003.845407	151	0.4810999917984009
1726792013.7724676	152	0.4795000243186951
1726792022.8520672	153	0.4803999948501587
1726792032.224172	154	0.49509999036788943
1726792042.2639637	155	0.4948000001907349
1726792051.430031	156	0.4913999724388123
1726792060.6061027	157	0.49359997987747195
1726792068.4079163	158	0.44659998893737796
1726792076.9771783	159	0.4788000273704529
1726792085.3341174	160	0.49530002355575564
1726792093.0051196	161	0.48240002870559695
1726792100.923623	162	0.4899999785423279
1726792110.776183	163	0.4948000001907349
1726792118.6656933	164	0.49060001850128176
1726792127.756791	165	0.4867000269889832
1726792135.6602712	166	0.4428000140190125
1726792145.0072784	167	0.49439999341964724
1726792153.6075306	168	0.4837000060081482
1726792165.073863	169	0.49689999103546145
1726792172.9745102	170	0.4837000060081482
1726792181.9197557	171	0.4778999972343445
1726792190.1991446	172	0.48779997110366824
1726792197.5081058	173	0.4770999836921692
1726792205.5086644	174	0.4941000032424927
1726792217.1130378	175	0.48950001478195193
1726792226.6969786	176	0.4986999917030335
1726792235.54615	177	0.5015999960899353
1726792245.7091246	178	0.4884000110626221
1726792253.7003503	179	0.5000999855995178
1726792260.2532573	180	0.4769000101089478
1726792268.3923342	181	0.4827000188827515
1726792277.6123874	182	0.502000002861023
1726792286.7265687	183	0.49700000762939456
1726792295.3889706	184	0.503800003528595
1726792304.742011	185	0.5057999777793885
1726792313.6645064	186	0.49460002660751345
1726792321.7469263	187	0.5000999855995178
1726792333.1245253	188	0.5097000288963318
1726792341.9133024	189	0.4954999971389771
1726792351.564544	190	0.5050000238418579
1726792362.0555787	191	0.5050000238418579
1726792369.6111653	192	0.49359997987747195
1726792378.2773974	193	0.49780002117156985
1726792387.3035133	194	0.4989000248908997
1726792398.78584	195	0.5046000170707703
1726792407.7499735	196	0.5017000126838684
1726792416.061324	197	0.49700000762939456
1726792425.5143034	198	0.508600025177002
1726792435.0722473	199	0.5076999950408936
1726792449.2704618	200	0.5125999736785889
1726792458.887979	201	0.508600025177002
1726792467.4012225	202	0.481200008392334
1726792474.7399113	203	0.4902000117301941
1726792483.2372763	204	0.5021000194549561
1726792491.7668016	205	0.5107999730110169
1726792500.061087	206	0.4996000218391419
1726792509.100203	207	0.5128000068664551
1726792518.6631489	208	0.5050000238418579
1726792526.9859772	209	0.4996000218391419
1726792537.3396835	210	0.5104999828338623
1726792547.330496	211	0.5083999919891358
1726792557.6418114	212	0.5191999959945679
1726792566.374055	213	0.5186000156402588
1726792574.8863328	214	0.5032999801635742
1726792585.3034942	215	0.5103000092506409
1726792594.525036	216	0.5186000156402588
1726792602.5160303	217	0.5031000065803528
1726792612.663758	218	0.517999975681305
1726792621.971008	219	0.5154999780654907
1726792629.437315	220	0.48980000495910647
1726792637.9048698	221	0.5200000095367432
1726792646.5300393	222	0.5165999817848206
1726792654.2347932	223	0.498999981880188
1726792664.765423	224	0.525199978351593
1726792674.3763585	225	0.5262000250816345
1726792683.9575064	226	0.5223999905586243
1726792693.4562438	227	0.5207000064849854
1726792702.3693898	228	0.5129999804496765
1726792710.02495	229	0.5158999848365784
1726792718.322464	230	0.5039999771118164
1726792727.0067186	231	0.5093000221252442
1726792736.3937218	232	0.5155999946594239
1726792744.6366818	233	0.5103000092506409
1726792753.6972256	234	0.5137999939918518
1726792762.125546	235	0.5086999821662903
1726792771.297727	236	0.5122999835014344
1726792780.0929165	237	0.5225000071525574
1726792787.910715	238	0.5071999716758728
1726792795.20639	239	0.48779997110366824
1726792802.9679065	240	0.5110000061988831
1726792811.7160802	241	0.5154999780654907
1726792820.701241	242	0.5198999929428101
1726792828.336799	243	0.5208999800682068
1726792836.7880943	244	0.5222999739646912
1726792847.116798	245	0.5287000226974488
1726792855.8160148	246	0.5291000294685364
1726792865.2411418	247	0.5265999722480774
1726792875.767839	248	0.525199978351593
1726792883.959225	249	0.5196000027656555
1726792892.3452573	250	0.5222999739646912
1726792901.3391578	251	0.5308999705314636
1726792911.2330043	252	0.5337000179290772
1726792920.332085	253	0.5269999790191651
1726792929.8280544	254	0.5265999722480774
1726792938.351333	255	0.5223999905586243
1726792946.464739	256	0.5221000003814698
1726792954.6661208	257	0.5268000054359436
1726792963.164908	258	0.5337000179290772
1726792971.7141747	259	0.5319999742507935
1726792983.000569	260	0.5380999732017517
1726792991.760753	261	0.53
1726793000.4779878	262	0.5262999820709229
1726793009.5101013	263	0.5298000264167786
1726793017.3785784	264	0.5308999705314636
1726793025.620952	265	0.5366999793052674
1726793034.114235	266	0.5158999848365784
1726793042.6355124	267	0.5075999784469605
1726793050.240084	268	0.5355000185966492
1726793058.4264631	269	0.521599977016449
1726793068.918116	270	0.5247000145912171
1726793076.743798	271	0.5040999937057495
1726793085.7159302	272	0.5352000284194947
1726793094.8350155	273	0.5398000168800354
1726793106.6899066	274	0.5434999752044678
1726793118.0096776	275	0.5409999775886536
1726793128.130521	276	0.542399971485138
1726793136.355905	277	0.5223999905586243
1726793144.3933225	278	0.5367999958992005
1726793152.814633	279	0.5326999711990357
1726793160.8610656	280	0.5347000050544739
1726793172.6922812	281	0.5420000243186951
1726793181.306173	282	0.5340000081062317
1726793192.2960024	283	0.5377000260353089
1726793201.6370077	284	0.5344999718666077
1726793211.3649015	285	0.5408000040054322
1726793220.361032	286	0.5391999769210816
1726793229.050716	287	0.5398000168800354
1726793237.551031	288	0.5367999958992005
1726793246.5281649	289	0.5257000017166138
1726793254.6455684	290	0.5275000023841858
1726793263.4107704	291	0.5248999881744385
1726793274.29182	292	0.543700008392334
1726793282.154304	293	0.537099986076355
1726793290.5116336	294	0.5378999996185303
1726793298.898137	295	0.534800021648407
1726793308.227398	296	0.5354000020027161
1726793317.67882	297	0.5352000284194947
1726793327.345729	298	0.5462000060081482
1726793335.483194	299	0.5255000281333924
1726793343.1147497	300	0.5302999901771546
1726793352.547125	301	0.5308999705314636
1726793361.2754278	302	0.5349999952316284
1726793370.363528	303	0.5398000168800354
1726793380.0734308	304	0.5463000226020813
1726793388.7896402	305	0.5380999732017517
1726793398.977385	306	0.5413000273704529
1726793406.6979146	307	0.5286000061035157
1726793417.5964017	308	0.545500009059906
1726793427.444739	309	0.5464999961853028
1726793435.0783029	310	0.5387000131607056
1726793444.2181034	311	0.5492999839782715
1726793455.8984623	312	0.5480000066757202
1726793464.9415736	313	0.5412000107765198
1726793473.8047194	314	0.5352000284194947
1726793481.5712588	315	0.5268000054359436
1726793490.514406	316	0.5482999968528748
1726793499.1708338	317	0.5430000114440918
1726793510.6977828	318	0.5463999795913697
1726793521.8502188	319	0.5481000232696533
1726793530.0555956	320	0.5327999877929688
1726793539.5825543	321	0.5412000107765198
1726793548.148291	322	0.5376000094413758
1726793556.420648	323	0.545500009059906
1726793565.7102528	324	0.5481000232696533
1726793574.2994986	325	0.5428999948501587
1726793584.334301	326	0.5430000114440918
1726793593.675311	327	0.5463000226020813
1726793602.286571	328	0.5492000269889832
1726793611.8655083	329	0.5474000263214112
1726793622.3041675	330	0.5412000107765198
1726793630.132429	331	0.5373000192642212
1726793639.6083877	332	0.5457999992370606
1726793649.4422505	333	0.5444000053405762
1726793658.5633323	334	0.5531999754905701
1726793667.3345304	335	0.5438000249862671
1726793676.161095	336	0.5521999883651734
1726793684.383448	337	0.540599970817566
1726793691.7470992	338	0.5482999968528748
1726793701.3090315	339	0.540599970817566
1726793710.111014	340	0.5399999904632569
1726793720.237996	341	0.5567000198364258
1726793729.340033	342	0.5534000086784363
1726793738.0353868	343	0.5434999752044678
1726793747.0486922	344	0.5467999863624573
1726793756.0360458	345	0.547799973487854
1726793765.5180044	346	0.5444000053405762
1726793775.8906956	347	0.5564999866485596
1726793784.1280086	348	0.5499999809265137
1726793793.4752452	349	0.5516000080108643
1726793802.9877095	350	0.5541000056266785
1726793814.733181	351	0.5487000036239624
1726793823.0764391	352	0.538400022983551
1726793830.45611	353	0.5283000159263611
1726793841.3816216	354	0.55920001745224
1726793849.028501	355	0.5293000030517578
1726793857.5487747	356	0.5575999903678894
1726793865.704176	357	0.546700029373169
1726793875.285108	358	0.5566000032424927
1726793884.2012656	359	0.5492999839782715
1726793893.540274	360	0.5541000056266785
1726793901.8606153	361	0.5481000232696533
1726793911.334591	362	0.5557999897003174
1726793919.911742	363	0.547799973487854
1726793930.159706	364	0.5510999846458435
1726793938.5724576	365	0.5451000022888184
1726793948.4682975	366	0.5523000049591065
1726793958.5191138	367	0.555600016117096
1726793968.6008968	368	0.5573000001907349
1726793977.1878407	369	0.5491000103950501
1726793984.9203694	370	0.5530000019073487
1726793993.2471478	371	0.5575999903678894
1726794003.4858043	372	0.5600999879837036
1726794014.965617	373	0.559699981212616
1726794023.101016	374	0.533000020980835
1726794032.1561222	375	0.5561999964714051
1726794039.0859082	376	0.5362999725341797
1726794050.7846794	377	0.557400016784668
1726794058.9104924	378	0.5528999853134156
1726794068.078493	379	0.5477000164985657
1726794078.055306	380	0.5578000235557556
1726794086.9694233	381	0.5561999964714051
1726794096.126531	382	0.5549000191688538
1726794105.756634	383	0.5606000113487244
1726794116.139273	384	0.5491000103950501
1726794125.29835	385	0.55920001745224
1726794134.4651327	386	0.5439999985694886
1726794145.4276323	387	0.5556999731063843
1726794153.5600336	388	0.5531999754905701
1726794162.690119	389	0.557899980545044
1726794172.165085	390	0.5575999903678894
1726794180.9302847	391	0.5487000036239624
1726794189.7093608	392	0.5520999717712403
1726794198.1696453	393	0.5570000100135803
1726794208.0774395	394	0.5477000164985657
1726794217.2785356	395	0.5283000159263611
1726794225.9268253	396	0.5538999724388123
1726794236.7085526	397	0.5464999961853028
1726794244.9072118	398	0.5453999924659729
1726794253.848641	399	0.5604999947547913
1726794266.97126	400	0.5582999873161316
1726794275.575511	401	0.5599000144004822
1726794283.0241249	402	0.5229999709129334
1726794292.7980058	403	0.5524999785423279
1726794302.1580124	404	0.5545000123977661
1726794310.139462	405	0.5548000025749207
1726794317.6820536	406	0.5434999752044678
1726794327.437936	407	0.5577000069618225
1726794335.1970303	408	0.5538999724388123
1726794344.3391092	409	0.5597999978065491
1726794353.8300884	410	0.5563000130653382
1726794362.0924382	411	0.5513000178337097
1726794371.295504	412	0.557899980545044
1726794382.1450226	413	0.553800015449524
1726794391.0541887	414	0.5553000259399414
1726794399.260558	415	0.555600016117096
1726794407.6568737	416	0.5520999717712403
1726794415.943321	417	0.5564999866485596
1726794424.6213918	418	0.5542000222206116
1726794433.4962451	419	0.5589000272750855
1726794442.7804651	420	0.5502000141143799
1726794451.5056798	421	0.5607000279426575
1726794460.2998705	422	0.5524999785423279
1726794469.408156	423	0.5498000073432923
1726794476.806182	424	0.5561999964714051
1726794485.0427198	425	0.5553999829292298
1726794493.006178	426	0.552599995136261
1726794503.2079122	427	0.5564000296592713
1726794511.7561848	428	0.5554999995231629
1726794520.926252	429	0.561000018119812
1726794531.2267635	430	0.5607999849319458
1726794540.1529124	431	0.552599995136261
1726794550.725536	432	0.56329998254776
1726794560.3914428	433	0.5633999991416931
1726794570.5121708	434	0.5638000059127808
1726794579.0044525	435	0.557400016784668
1726794587.8797772	436	0.5602000045776367
1726794596.9881847	437	0.5621999788284302
1726794606.8480668	438	0.5646999764442444
1726794614.7145495	439	0.5477000164985657
1726794623.6376724	440	0.5638000059127808
1726794632.5030043	441	0.5602000045776367
1726794642.1121364	442	0.5603000211715699
1726794652.78996	443	0.56930002450943
1726794661.8282726	444	0.5585000205039978
1726794670.255766	445	0.5582999873161316
1726794678.0932555	446	0.5585999774932862
1726794687.2503288	447	0.5649000096321106
1726794696.8732903	448	0.55920001745224
1726794705.9074	449	0.5552000093460083
1726794714.1542597	450	0.5585999774932862
1726794723.1383922	451	0.5589999842643738
1726794733.9234877	452	0.5685000109672547
1726794745.4369216	453	0.5654999899864197
1726794752.7575808	454	0.5553999829292298
1726794761.7037244	455	0.566300003528595
1726794771.024746	456	0.5618999886512757
1726794781.514848	457	0.5596000242233277
1726794789.9156334	458	0.5527000117301941
1726794802.4396334	459	0.5689000177383423
1726794812.2705028	460	0.5532999920845032
1726794820.7433224	461	0.5610999751091004
1726794828.898904	462	0.5665999937057495
1726794837.99851	463	0.5650999832153321
1726794847.0717578	464	0.5635000157356262
1726794855.968916	465	0.5588000106811524
1726794863.7677226	466	0.5421999979019165
1726794871.9511385	467	0.557899980545044
1726794882.190442	468	0.5674000072479248
1726794889.9879482	469	0.5498000073432923
1726794899.924786	470	0.5636999893188477
1726794908.1051614	471	0.5704999852180481
1726794916.2765543	472	0.5560000228881836
1726794925.2107048	473	0.5617999720573426
1726794933.1587172	474	0.5615999984741211
1726794943.621421	475	0.568100004196167
1726794953.4062953	476	0.5635999727249146
1726794961.8639724	477	0.5671999740600586
1726794970.5831883	478	0.5606000113487244
1726794981.048507	479	0.5635999727249146
1726794990.314155	480	0.5622999954223633
1726794997.7569134	481	0.5431000280380249
1726795007.387843	482	0.5596000242233277
1726795015.7291684	483	0.5444000053405762
1726795024.1214902	484	0.5561999964714051
1726795034.015439	485	0.5665999937057495
1726795043.147023	486	0.5610999751091004
1726795051.2908978	487	0.557899980545044
1726795061.3531458	488	0.5694999980926514
1726795069.9794245	489	0.5646000194549561
1726795078.419139	490	0.5661999869346619
1726795088.03603	491	0.5635999727249146
1726795096.5705297	492	0.5675999808311463
1726795106.553326	493	0.5708999919891358
1726795116.415933	494	0.56930002450943
1726795124.3334367	495	0.5667000102996826
1726795132.672082	496	0.537099986076355
1726795140.4136071	497	0.5660000133514405
1726795149.6972406	498	0.5670000004768372
1726795158.9710224	499	0.5622999954223633
1726795166.457287	500	0.554399995803833
1726795176.2291627	501	0.5708999919891358
1726795186.0450275	502	0.5622999954223633
1726795196.7986872	503	0.5679999876022339
1726795205.4263184	504	0.5686000275611878
1726795213.0678737	505	0.5603000211715699
1726795222.4358468	506	0.5664000201225281
1726795230.8531897	507	0.5700999784469605
1726795239.5244164	508	0.5708999919891358
1726795251.1061254	509	0.5754000234603882
1726795260.38749	510	0.5729999828338623
1726795274.725906	511	0.5728000092506409
1726795284.5224683	512	0.5707000184059143
1726795292.536907	513	0.5646999764442444
1726795302.5602603	514	0.5607000279426575
1726795311.4054382	515	0.5689999747276306
1726795320.422327	516	0.5667000102996826
1726795329.8446329	517	0.5686999845504761
1726795339.388873	518	0.5689999747276306
1726795347.863167	519	0.5700000214576721
1726795358.0062203	520	0.5703000116348267
1726795367.99006	521	0.5737999963760376
1726795377.5742502	522	0.5694999980926514
1726795385.8226106	523	0.5743000197410584
1726795397.2680335	524	0.5749000000953675
1726795405.4814138	525	0.5694999980926514
1726795416.2926426	526	0.5724000024795532
1726795426.7223058	527	0.5730999994277954
1726795437.7879744	528	0.5743000197410584
1726795446.400225	529	0.5718000221252442
1726795453.0460956	530	0.547300009727478
1726795460.7196362	531	0.5639000225067139
1726795468.4821672	532	0.5736000227928162
1726795480.430346	533	0.5735000061988831
1726795489.0176022	534	0.56930002450943
1726795497.149011	535	0.5712999987602234
1726795506.0151727	536	0.5694999980926514
1726795513.1198986	537	0.5354000020027161
1726795522.0685954	538	0.5743000197410584
1726795529.5272462	539	0.5692000079154969
1726795538.3264325	540	0.5589000272750855
1726795548.5652046	541	0.5668999838829041
1726795557.4310615	542	0.5672999906539917
1726795566.8660522	543	0.5747999835014344
1726795574.7135372	544	0.5620000052452088
1726795582.9179163	545	0.5674000072479248
1726795591.6614811	546	0.5712999987602234
1726795599.941835	547	0.5604999947547913
1726795608.108226	548	0.5678000140190125
1726795618.722829	549	0.5664000201225281
1726795629.4004211	550	0.5743000197410584
1726795636.6491065	551	0.5606000113487244
1726795645.3684068	552	0.5624000120162964
1726795653.272242	553	0.5736000227928162
1726795662.0824268	554	0.5707999753952027
1726795671.9902563	555	0.5697999882698059
1726795681.8416555	556	0.5740000295639038
1726795690.476384	557	0.5722000288963318
1726795699.1298018	558	0.5736999797821045
1726795707.1359963	559	0.5556999731063843
1726795714.5628085	560	0.5640999960899353
1726795724.8576293	561	0.5740000295639038
1726795733.4019327	562	0.5722999858856201
1726795743.3432524	563	0.5718000221252442
1726795753.951861	564	0.5794999885559082
1726795762.4111636	565	0.5697999882698059
1726795770.9704251	566	0.5625000286102295
1726795780.4673843	567	0.5786999750137329
1726795788.4088511	568	0.5676999974250794
1726795797.9493196	569	0.5724000024795532
1726795806.677529	570	0.576999990940094
1726795815.1438217	571	0.5707000184059143
1726795822.8113835	572	0.5639999794960022
1726795831.8614812	573	0.568100004196167
1726795841.1375172	574	0.5764000105857849
1726795850.2256129	575	0.5676999974250794
1726795858.1817565	576	0.5638000059127808
1726795866.3360682	577	0.5750999736785889
1726795874.8813436	578	0.574700026512146
1726795883.9456074	579	0.5728000092506409
1726795892.18258	580	0.5613000082969666
1726795899.1653428	581	0.5651999998092652
1726795906.677934	582	0.572900025844574
1726795915.1572196	583	0.5708999919891358
1726795926.3286576	584	0.5750000166893006
1726795934.284104	585	0.5690999913215637
1726795942.292552	586	0.559699981212616
1726795950.231008	587	0.559699981212616
1726795960.2887647	588	0.5750000166893006
1726795971.168313	589	0.5657999801635742
1726795982.1038463	590	0.57339998960495
1726795992.592498	591	0.5560000228881836
1726796001.737777	592	0.5743999767303467
1726796011.1499588	593	0.5726999926567078
1726796017.9688058	594	0.543700008392334
1726796026.599046	595	0.5676999974250794
1726796035.9310677	596	0.5700000214576721
1726796044.678272	597	0.5717000055313111
1726796054.3171878	598	0.569900004863739
1726796062.13369	599	0.5591000008583069
1726796075.6275945	600	0.5771000075340271
1726796085.4794495	601	0.5739000129699707
1726796095.877648	602	0.5732999730110169
1726796104.5418866	603	0.5768000173568726
1726796114.8925743	604	0.5725999760627747
1726796123.7268257	605	0.5793999719619751
1726796131.7185152	606	0.5755999970436096
1726796141.2205138	607	0.580000011920929
1726796150.048693	608	0.5719999957084656
1726796158.01814	609	0.5621999788284302
1726796166.728357	610	0.5785000014305115
1726796176.5962083	611	0.5801999855041504
1726796183.87688	612	0.5617000150680542
1726796195.1685348	613	0.5761000204086304
1726796204.779463	614	0.5753000068664551
1726796213.441698	615	0.5790000247955323
1726796223.8054025	616	0.5815000224113465
1726796232.774522	617	0.5791999983787537
1726796243.9519494	618	0.5773999977111817
1726796253.283965	619	0.5672999906539917
1726796262.515019	620	0.5749000000953675
1726796271.070279	621	0.5736999797821045
1726796278.713843	622	0.5747999835014344
1726796286.5023525	623	0.5667000102996826
1726796296.563862	624	0.5736000227928162
1726796305.9428627	625	0.5811000156402588
1726796314.9659808	626	0.578799991607666
1726796323.7141843	627	0.5722999858856201
1726796331.832589	628	0.5721000123023987
1726796340.7956922	629	0.582299976348877
1726796349.8147306	630	0.5761000204086304
1726796358.2860277	631	0.5765999841690064
1726796368.41279	632	0.5847999739646912
1726796377.814781	633	0.5786999750137329
1726796385.817808	634	0.5753000068664551
1726796393.0704942	635	0.5671999740600586
1726796401.460807	636	0.5749000000953675
1726796409.8681607	637	0.5771000075340271
1726796418.2750285	638	0.5671999740600586
1726796427.0310647	639	0.5789000082015991
1726796436.0871708	640	0.5776999878883362
1726796444.7324078	641	0.5803000020980835
1726796454.6382368	642	0.5786999750137329
1726796463.6413658	643	0.5775999712944031
1726796473.2902796	644	0.576500027179718
1726796484.6156583	645	0.5822000193595886
1726796494.056643	646	0.5807000088691712
1726796502.9028134	647	0.5768000173568726
1726796510.2914548	648	0.5625000286102295
1726796518.0229845	649	0.5757999706268311
1726796527.8214176	650	0.5803000020980835
1726796536.2027452	651	0.5760000038146973
1726796544.1752307	652	0.569900004863739
1726796551.7438145	653	0.5639999794960022
1726796559.3105395	654	0.57339998960495
1726796568.8924725	655	0.582299976348877
1726796577.1378396	656	0.5739000129699707
1726796585.942026	657	0.5772999811172486
1726796594.005412	658	0.5783000278472901
1726796601.325106	659	0.5596000242233277
1726796611.821743	660	0.5767000007629395
1726796620.2790527	661	0.5826999831199646
1726796629.785015	662	0.5794999885559082
1726796639.1960042	663	0.5767000007629395
1726796647.0335028	664	0.5764000105857849
1726796656.059629	665	0.5846000003814698
1726796665.7989912	666	0.5785000014305115
1726796672.6537693	667	0.5783000278472901
1726796681.0481184	668	0.5764000105857849
1726796692.150572	669	0.5803000020980835
1726796701.4006224	670	0.5754000234603882
1726796708.208441	671	0.5811999726295471
1726796717.6114328	672	0.5808999824523926
1726796726.228675	673	0.5797000217437744
1726796733.4823897	674	0.5656000065803528
1726796743.8590758	675	0.5827999997138977
1726796752.2576857	676	0.578200011253357
1726796761.4747324	677	0.5750999736785889
1726796770.608814	678	0.5789000082015991
1726796779.856856	679	0.5829999732971192
1726796788.2061892	680	0.578799991607666
1726796796.6884744	681	0.5785000014305115
1726796807.362066	682	0.5811000156402588
1726796817.4208562	683	0.5797999787330628
1726796828.2727628	684	0.581800012588501
1726796836.9149935	685	0.5753000068664551
1726796846.0400784	686	0.5833999800682068
1726796854.2434556	687	0.5753000068664551
1726796863.4485135	688	0.5729999828338623
1726796872.1629748	689	0.5796000051498413
1726796881.0647132	690	0.575199990272522
1726796891.527364	691	0.5804000186920166
1726796900.4496222	692	0.584099977016449
1726796909.0898614	693	0.5814000058174134
1726796918.0280087	694	0.5801999855041504
1726796929.0744708	695	0.5846000003814698
1726796937.5589688	696	0.5688000011444092
1726796947.1928906	697	0.5829000163078308
1726796954.635476	698	0.5772000241279602
1726796963.126795	699	0.5848999905586243
1726796972.0091925	700	0.5801999855041504
1726796979.890677	701	0.5750999736785889
1726796988.5998924	702	0.5740000295639038
1726796997.7369704	703	0.584099977016449
1726797005.4764984	704	0.5783000278472901
1726797015.0054562	705	0.5764000105857849
1726797024.1965208	706	0.5773999977111817
1726797031.122302	707	0.5754999804496765
1726797041.2700627	708	0.5846000003814698
1726797049.345482	709	0.5737999963760376
1726797057.3536763	710	0.5794999885559082
1726797064.625352	711	0.5484000134468079
1726797073.569197	712	0.5760000038146973
1726797081.514624	713	0.5761999773979187
1726797092.1922438	714	0.584099977016449
1726797100.2906568	715	0.5762999939918518
1726797108.5050335	716	0.5776999878883362
1726797117.0932834	717	0.5791999983787537
1726797125.6435509	718	0.5767000007629395
1726797135.1487176	719	0.5816999959945679
1726797143.1101742	720	0.5767000007629395
1726797151.8574114	721	0.572900025844574
1726797160.6875908	722	0.5808999824523926
1726797168.345142	723	0.5625000286102295
1726797176.7084649	724	0.580499975681305
1726797185.084793	725	0.5844000267982483
1726797194.784696	726	0.5809999990463257
1726797203.632867	727	0.5798999953269959
1726797211.6902902	728	0.574700026512146
1726797219.6077642	729	0.5790000247955323
1726797229.0696948	730	0.5812999892234803
1726797237.2620783	731	0.5796000051498413
1726797245.74237	732	0.5830999898910523
1726797254.7071269	733	0.5836999702453614
1726797264.339015	734	0.5836999702453614
1726797272.9462976	735	0.5649000096321106
1726797280.6838243	736	0.5833000230789185
1726797290.2027495	737	0.5814000058174134
1726797298.5911002	738	0.5798999953269959
1726797307.5810585	739	0.5765999841690064
1726797317.201944	740	0.5808999824523926
1726797326.8738885	741	0.5801000285148621
1726797336.5920756	742	0.5793999719619751
1726797346.2619882	743	0.5815000224113465
1726797355.2121282	744	0.5757000136375428
1726797362.4098268	745	0.5771000075340271
1726797369.307344	746	0.5707999753952027
1726797378.3594563	747	0.5775999712944031
1726797387.6964724	748	0.5621999788284302
1726797397.3711236	749	0.5816999959945679
1726797407.4518948	750	0.5760000038146973
1726797415.6312847	751	0.5798999953269959
1726797426.4058404	752	0.578799991607666
1726797434.5792282	753	0.5791999983787537
1726797443.826239	754	0.5829000163078308
1726797453.255751	755	0.5829999732971192
1726797460.8323605	756	0.5826000261306763
1726797468.9627602	757	0.580499975681305
1726797476.11648	758	0.5809999990463257
1726797487.387879	759	0.5855999875068665
1726797495.6502044	760	0.5829000163078308
1726797504.655074	761	0.5801999855041504
1726797512.6145222	762	0.5821000027656555
1726797521.3407328	763	0.5779999780654907
1726797530.5147982	764	0.5837999868392945
1726797538.040396	765	0.5635999727249146
1726797546.3467462	766	0.5816999959945679
1726797557.5481644	767	0.582299976348877
1726797566.6752484	768	0.5814000058174134
1726797575.4724314	769	0.5826000261306763
1726797583.5068667	770	0.5776999878883362
1726797591.5982835	771	0.5829999732971192
1726797602.3929756	772	0.5837999868392945
1726797610.7702987	773	0.5740999865531922
1726797620.2942412	774	0.5830999898910523
1726797629.413027	775	0.5821000027656555
1726797637.270519	776	0.574700026512146
1726797647.0463977	777	0.5859999942779541
1726797654.0541558	778	0.5685000109672547
1726797666.0209758	779	0.5857000041007996
1726797676.1327426	780	0.5852999973297119
1726797684.4450872	781	0.5773999977111817
1726797693.3942342	782	0.5864000010490418
1726797702.3802953	783	0.5841999936103821
1726797712.040177	784	0.5847000169754029
1726797720.748428	785	0.587699978351593
1726797728.4699628	786	0.5625999855995178
1726797736.754313	787	0.5815999794006348
1726797746.5421865	788	0.584099977016449
1726797755.9611723	789	0.5857000041007996
1726797765.0072863	790	0.578799991607666
1726797773.689512	791	0.5847000169754029
1726797781.577988	792	0.5726999926567078
1726797789.8613448	793	0.5861000108718872
1726797799.4152882	794	0.5869000244140625
1726797807.772618	795	0.5809999990463257
1726797814.696401	796	0.576999990940094
1726797822.3389676	797	0.5833000230789185
1726797830.6363282	798	0.5808000254631043
1726797839.7374055	799	0.5797000217437744
1726797853.3247852	800	0.5791999983787537
1726797863.0576794	801	0.5809999990463257
1726797871.6949234	802	0.5832000064849854
1726797880.1122334	803	0.5861000108718872
1726797887.430867	804	0.5603000211715699
1726797897.2667558	805	0.5850000071525574
1726797907.5404644	806	0.5814000058174134
1726797915.403442	807	0.5775000143051148
1726797922.287245	808	0.5790000247955323
1726797929.796842	809	0.5851999807357788
1726797937.4593976	810	0.578200011253357
1726797947.0633068	811	0.5836999702453614
1726797956.185409	812	0.5846000003814698
1726797965.380468	813	0.5898999857902527
1726797973.4129002	814	0.5812999892234803
1726797981.3083892	815	0.5879000115394593
1726797989.711336	816	0.5855999875068665
1726797999.32233	817	0.5832000064849854
1726798007.7508874	818	0.5750000166893006
1726798016.1132083	819	0.5851999807357788
1726798024.2626083	820	0.5869999814033509
1726798033.2997184	821	0.5827999997138977
1726798045.0839226	822	0.5852999973297119
1726798055.42365	823	0.5844999837875366
1726798065.1475472	824	0.5854999709129334
1726798073.0260274	825	0.583600013256073
1726798081.540723	826	0.5816999959945679
1726798089.9689932	827	0.5814000058174134
1726798100.09479	828	0.5862000274658203
1726798108.2581856	829	0.5815999794006348
1726798115.7397969	830	0.576500027179718
1726798123.1874225	831	0.5789000082015991
1726798131.5127566	832	0.5857000041007996
1726798141.0397086	833	0.5844000267982483
1726798149.3760405	834	0.5852999973297119
1726798158.1372452	835	0.5861000108718872
1726798166.7654955	836	0.5848999905586243
1726798175.6776438	837	0.583600013256073
1726798184.452838	838	0.583600013256073
1726798194.66758	839	0.585400013923645
1726798204.3714707	840	0.5868000078201294
1726798213.0506964	841	0.5725000190734864
1726798220.9351745	842	0.5841999936103821
1726798229.3204985	843	0.5834999966621399
1726798236.1463163	844	0.5858000206947327
1726798244.7915263	845	0.5827999997138977
1726798256.939671	846	0.5862999844551087
1726798266.011772	847	0.5872999715805054
1726798274.3641026	848	0.5827999997138977
1726798284.0050218	849	0.5865000176429749
1726798292.1534176	850	0.5837999868392945
1726798302.056255	851	0.5869999814033509
1726798309.5728512	852	0.5830999898910523
1726798317.6292777	853	0.5785000014305115
1726798327.138795	854	0.5837999868392945
1726798335.3381748	855	0.5775999712944031
1726798342.353928	856	0.5819999861717224
1726798350.7542522	857	0.582299976348877
1726798358.236855	858	0.5819000291824341
1726798367.523889	859	0.5882000017166138
1726798376.2630644	860	0.5869999814033509
1726798385.7870555	861	0.5859999942779541
1726798395.392985	862	0.5875000047683716
1726798404.2791436	863	0.5854999709129334
1726798411.5858097	864	0.5772000241279602
1726798418.624556	865	0.5678999710083008
1726798427.3249106	866	0.5850000071525574
1726798437.1084845	867	0.5900000023841858
1726798445.7357314	868	0.5832000064849854
1726798453.5854309	869	0.5808999824523926
1726798462.3606308	870	0.5851000237464905
1726798469.5618432	871	0.5826000261306763
1726798477.3413796	872	0.5890999722480774
1726798484.77301	873	0.5876000213623047
1726798492.3325906	874	0.5778000044822693
1726798501.669619	875	0.5877999949455261
1726798510.2464333	876	0.583600013256073
1726798519.9033513	877	0.5894999790191651
1726798527.708639	878	0.578799991607666
1726798536.0249465	879	0.5801000285148621
1726798544.1073935	880	0.5779000210762024
1726798552.9455717	881	0.5864000010490418
1726798561.7087772	882	0.5857000041007996
1726798570.8848383	883	0.5857000041007996
1726798580.0059276	884	0.587699978351593
1726798589.2529678	885	0.5848999905586243
1726798599.0448391	886	0.5846000003814698
1726798607.047286	887	0.5726999926567078
1726798616.0564027	888	0.5862999844551087
1726798624.364747	889	0.5779000210762024
1726798633.048972	890	0.5875000047683716
1726798641.5122712	891	0.5754999804496765
1726798649.3447726	892	0.5755999970436096
1726798658.6797824	893	0.5901000189781189
1726798668.2067444	894	0.5876000213623047
1726798678.2315412	895	0.5826000261306763
1726798687.5445242	896	0.5855999875068665
1726798695.358023	897	0.582299976348877
1726798701.9879885	898	0.5665999937057495
1726798709.935659	899	0.5790000247955323
1726798717.960502	900	0.5830999898910523
1726798726.8981795	901	0.5865999746322632
1726798737.374793	902	0.587099997997284
1726798748.4542823	903	0.5814000058174134
1726798756.2378037	904	0.5844999837875366
1726798767.1413147	905	0.5872000145912171
1726798775.0577898	906	0.582299976348877
1726798783.034231	907	0.5815000224113465
1726798792.2023015	908	0.5826000261306763
1726798800.993495	909	0.5808999824523926
1726798809.3658226	910	0.5801000285148621
1726798816.8434274	911	0.5750999736785889
1726798824.170054	912	0.5797000217437744
1726798832.5794015	913	0.5887999820709229
1726798840.1179922	914	0.5841999936103821
1726798848.6052773	915	0.5861000108718872
1726798856.9616067	916	0.5882000017166138
1726798864.7891052	917	0.571100025177002
1726798876.6103256	918	0.5887000250816345
1726798885.8873625	919	0.5864000010490418
1726798894.5633547	920	0.5883999752998352
1726798903.232576	921	0.5841999936103821
1726798913.5272908	922	0.588899998664856
1726798922.521346	923	0.5894999790191651
1726798931.19958	924	0.5779999780654907
1726798940.5195968	925	0.5864000010490418
1726798949.3647697	926	0.5804000186920166
1726798957.2757144	927	0.5815999794006348
1726798967.017592	928	0.5846000003814698
1726798975.591819	929	0.5887999820709229
1726798984.0771382	930	0.5894000220298767
1726798994.042965	931	0.5830999898910523
1726799003.342983	932	0.5877999949455261
1726799011.7343018	933	0.5869999814033509
1726799020.5353203	934	0.5900000023841858
1726799028.2852426	935	0.5833000230789185
1726799036.2207074	936	0.587699978351593
1726799045.0748842	937	0.5858000206947327
1726799056.1503356	938	0.5912999796867371
1726799064.7695813	939	0.5877999949455261
1726799073.9244006	940	0.5847999739646912
1726799083.868226	941	0.5894999790191651
1726799094.4538395	942	0.5857000041007996
1726799101.978436	943	0.5880999851226807
1726799110.6216772	944	0.5794999885559082
1726799119.406868	945	0.5851999807357788
1726799129.6186025	946	0.5866999912261963
1726799139.7233794	947	0.5837999868392945
1726799148.8934417	948	0.5909999895095825
1726799157.1793966	949	0.5829000163078308
1726799165.9386003	950	0.5894000220298767
1726799176.5452137	951	0.5846000003814698
1726799185.067484	952	0.5883000183105469
1726799193.2218874	953	0.5904000091552735
1726799201.8171318	954	0.5862999844551087
1726799210.204458	955	0.5865000176429749
1726799219.424508	956	0.5912000226974488
1726799228.382645	957	0.5822000193595886
1726799238.2464955	958	0.5909999895095825
1726799247.3342738	959	0.5901999759674073
1726799256.476356	960	0.5872000145912171
1726799266.061296	961	0.5872000145912171
1726799274.8664784	962	0.5869999814033509
1726799284.13052	963	0.5858000206947327
1726799292.402848	964	0.5850000071525574
1726799301.9259212	965	0.5890000152587891
1726799312.177595	966	0.5905000257492066
1726799320.5379229	967	0.5920999932289124
1726799329.345117	968	0.5843000102043152
1726799338.8025632	969	0.5883999752998352
1726799347.1289015	970	0.5865999746322632
1726799355.7701612	971	0.5920999932289124
1726799364.5953245	972	0.5850000071525574
1726799373.4025114	973	0.5880999851226807
1726799382.784511	974	0.5865999746322632
1726799390.050189	975	0.5757999706268311
1726799398.6864288	976	0.5826000261306763
1726799406.9667833	977	0.5790999817848206
1726799416.0718708	978	0.5866999912261963
1726799425.2434893	979	0.5898999857902527
1726799434.9463906	980	0.5872000145912171
1726799442.9047053	981	0.5841999936103821
1726799451.8538496	982	0.587099997997284
1726799460.6820238	983	0.5883000183105469
1726799470.2919557	984	0.5862000274658203
1726799480.5026884	985	0.5926000165939331
1726799490.1406105	986	0.585400013923645
1726799499.2349768	987	0.5897000122070313
1726799508.8729	988	0.5841999936103821
1726799517.36118	989	0.5746000099182129
1726799527.6289034	990	0.5913999962806702
1726799536.2651155	991	0.5873999881744385
1726799545.0952945	992	0.5851000237464905
1726799553.73556	993	0.5904000091552735
1726799564.0402665	994	0.5843000102043152
1726799574.4969268	995	0.5887000250816345
1726799583.0991786	996	0.5915000128746033
1726799593.2975705	997	0.5908000159263611
1726799601.917816	998	0.5847000169754029
1726799609.140486	999	0.5805999922752381
