# Supplementary material for: Achieving consistency in FedSAM using local adaptive distillation on sports image classification
Source: PLoS One. 2025 Oct 17;20(10):e0333210. doi: 10.1371/journal.pone.0333210 (PMC12533856; doi:10.1371/journal.pone.0333210)
Supplement: S1 File — All figures (Figs 1–9) and Tables (Table 1–8) are sequentially numbered in the supplementary files. (ZIP) [file pone.0333210.s001.zip › Support-Information-only-datasets/Original experimental data/sport22/0.4/D2/Scafflod.csv]

Wall time	Step	Value
1741400034.1316164	0	0.0470053069293499
1741400065.7259936	1	0.06974980980157852
1741400088.5410511	2	0.09135708957910538
1741400112.0347817	3	0.09363153576850891
1741400134.7055922	4	0.11827141791582108
1741400158.0085669	5	0.1243366152048111
1741400170.029758	6	0.14329037070274353
1741400191.7661695	7	0.1576952189207077
1741400205.6751432	8	0.16527672111988068
1741400229.9362836	9	0.16376042366027832
1741400249.5792503	10	0.15011371672153473
1741400274.0760994	11	0.19332827627658844
1741400296.3395414	12	0.20280516147613525
1741400320.7900195	13	0.1944655030965805
1741400342.6165257	14	0.2210007607936859
1741400379.0319211	15	0.24450340867042542
1741400408.0460258	16	0.26648977398872375
1741400430.5313418	17	0.2782410979270935
1741400450.0358112	18	0.2524639964103699
1741400476.7967997	19	0.2789992392063141
1741400501.1935127	20	0.2824109196662903
1741400534.6244829	21	0.2850644290447235
1741400560.8814936	22	0.29643669724464417
1741400585.3623369	23	0.30970433354377747
1741400607.603752	24	0.3089461624622345
1741400629.9754121	25	0.3150113821029663
1741400651.0963364	26	0.30705079436302185
1741400669.7811823	27	0.32107657194137573
1741400694.7146528	28	0.32752084732055664
1741400712.8115473	29	0.3351023495197296
1741400737.7554696	30	0.3460955321788788
1741400767.2714047	31	0.3385140299797058
1741400781.650099	32	0.365807443857193
1741400803.643414	33	0.36353299021720886
1741400828.504034	34	0.3362395763397217
1741400856.3346272	35	0.3752843141555786
1741400885.359529	36	0.38059136271476746
1741400896.6526585	37	0.3316906690597534
1741400913.2011945	38	0.365807443857193
1741400919.9889555	39	0.35102349519729614
1741400936.3271375	40	0.3798332214355469
1741400968.7820318	41	0.3851402699947357
1741400995.4013479	42	0.39802882075309753
1741401026.4229734	43	0.39840787649154663
1741401045.6528032	44	0.4056103229522705
1741401065.733066	45	0.4025776982307434
1741401084.8400412	46	0.3987869620323181
1741401114.3413818	47	0.4090219736099243
1741401138.6270447	48	0.41091737151145935
1741401158.3631253	49	0.39689159393310547
1741401185.9597902	50	0.41508719325065613
1741401218.4903183	51	0.4257012903690338
1741401232.4950397	52	0.4287338852882385
1741401256.2802887	53	0.43138742446899414
1741401277.3559012	54	0.4222896099090576
1741401299.3494418	55	0.4226686954498291
1741401323.453352	56	0.4230477511882782
1741401343.4629722	57	0.44882485270500183
1741401371.818154	58	0.4431387484073639
1741401398.8653386	59	0.42759665846824646
1741401430.8234403	60	0.4404852092266083
1741401450.3235116	61	0.4401061534881592
1741401472.0396802	62	0.44086429476737976
1741401491.526268	63	0.4438968896865845
1741401520.8319423	64	0.4552691578865051
1741401550.3971488	65	0.45792266726493835
1741401572.6813867	66	0.45868080854415894
1741401601.3909125	67	0.46777862310409546
1741401621.2797413	68	0.44806671142578125
1741401648.5880084	69	0.4564063549041748
1741401672.7322872	70	0.45413193106651306
1741401694.6043837	71	0.4601971209049225
1741401708.4393933	72	0.436694473028183
1741401727.4583066	73	0.4639878571033478
1741401752.146158	74	0.4666413962841034
1741401773.908147	75	0.4552691578865051
1741401795.6141229	76	0.47801363468170166
1741401814.893851	77	0.45185747742652893
1741401829.1633663	78	0.48483699560165405
1741401851.5329266	79	0.4859742224216461
1741401878.1451356	80	0.467399537563324
1741401899.9646385	81	0.47119030356407166
1741401916.4808643	82	0.48521608114242554
1741401941.0283866	83	0.4897649586200714
1741401971.3439722	84	0.5
1741402001.4526794	85	0.48824867606163025
1741402028.5936322	86	0.48900681734085083
1741402053.1068218	87	0.48407885432243347
1741402074.2958326	88	0.4973464608192444
1741402107.3596685	89	0.49166035652160645
1741402135.3170953	90	0.49545109272003174
1741402166.098897	91	0.49810463190078735
1741402179.5566235	92	0.46474602818489075
1741402192.7936478	93	0.492418497800827
1741402214.6255443	94	0.4962092638015747
1741402230.7282555	95	0.4962092638015747
1741402261.140759	96	0.5049279928207397
1741402293.9647355	97	0.5106140971183777
1741402316.217363	98	0.5216072797775269
1741402336.675794	99	0.49469295144081116
1741402364.66582	100	0.5166792869567871
1741402389.638378	101	0.515163004398346
1741402417.1825137	102	0.5106140971183777
1741402437.2427597	103	0.49810463190078735
1741402459.9419684	104	0.509476900100708
1741402487.8764725	105	0.5235026478767395
1741402507.802798	106	0.5166792869567871
1741402535.0085547	107	0.5242608189582825
1741402557.8442779	108	0.523123562335968
1741402578.2955544	109	0.5147839188575745
1741402603.6712174	110	0.5314632058143616
1741402633.263254	111	0.5253980159759521
1741402658.572816	112	0.5280515551567078
1741402670.6912627	113	0.4965883195400238
1741402698.276917	114	0.5432145595550537
1741402715.78783	115	0.5235026478767395
1741402742.7788026	116	0.5265352725982666
1741402764.7143033	117	0.5356330275535583
1741402774.1698596	118	0.5109931826591492
1741402801.1193998	119	0.524639904499054
1741402815.518282	120	0.5272933840751648
1741402835.6143632	121	0.5401819348335266
1741402860.4073412	122	0.538286566734314
1741402882.2616773	123	0.5511751174926758
1741402909.1025848	124	0.5473843812942505
1741402930.8515265	125	0.5280515551567078
1741402955.7998464	126	0.5542077422142029
1741402977.58156	127	0.5485215783119202
1741403007.7114246	128	0.5432145595550537
1741403033.7375076	129	0.5583775639533997
1741403058.3222895	130	0.5451099276542664
1741403088.4701312	131	0.5507960319519043
1741403111.919147	132	0.565200924873352
1741403135.169534	133	0.5515542030334473
1741403156.9064088	134	0.5485215783119202
1741403184.875256	135	0.5545868277549744
1741403220.6944134	136	0.5515542030334473
1741403235.1792128	137	0.5504170060157776
1741403261.4494724	138	0.5454890131950378
1741403293.3966546	139	0.5485215783119202
1741403327.0863614	140	0.5598938465118408
1741403349.5212123	141	0.5583775639533997
1741403366.2735085	142	0.5549658536911011
1741403398.510682	143	0.5712661147117615
1741403416.9244144	144	0.5727823972702026
1741403435.968453	145	0.5602729320526123
1741403460.5467577	146	0.5697498321533203
1741403484.5744147	147	0.5758150219917297
1741403511.2335315	148	0.5595147609710693
1741403522.860753	149	0.5689916610717773
1741403545.1341672	150	0.5610311031341553
1741403556.790883	151	0.5265352725982666
1741403580.9842494	152	0.5598938465118408
1741403600.6601927	153	0.5693707466125488
1741403609.6478374	154	0.5299469232559204
1741403626.5907054	155	0.5644427537918091
1741403656.3715227	156	0.5617892146110535
1741403677.5392191	157	0.5724033117294312
1741403701.7377913	158	0.570128858089447
1741403728.8108747	159	0.5636845827102661
1741403753.5236955	160	0.5625473856925964
1741403772.5741575	161	0.5625473856925964
1741403789.3741937	162	0.5754359364509583
1741403806.4237676	163	0.5674753785133362
1741403830.842996	164	0.562168300151825
1741403847.6654062	165	0.5538286566734314
1741403869.51497	166	0.5815011262893677
1741403885.8894541	167	0.5674753785133362
1741403892.318156	168	0.5386656522750854
1741403919.4421318	169	0.5780894756317139
1741403941.6562243	170	0.5792266726493835
1741403966.1488352	171	0.5727823972702026
1741403998.5906842	172	0.5682334899902344
1741404010.7090623	173	0.5329795479774475
1741404031.8780851	174	0.5674753785133362
1741404050.9492354	175	0.5625473856925964
1741404082.463909	176	0.5712661147117615
1741404099.0109565	177	0.5576193928718567
1741404126.5496433	178	0.5720242857933044
1741404139.8247356	179	0.5420773029327393
1741404170.6748767	180	0.5640636682510376
1741404195.8050249	181	0.580363929271698
1741404215.3104663	182	0.5822592973709106
1741404237.119684	183	0.5689916610717773
1741404258.7342403	184	0.5697498321533203
1741404285.0838373	185	0.5663381218910217
1741404305.0393288	186	0.5538286566734314
1741404321.4558408	187	0.5648218393325806
1741404343.439436	188	0.5663381218910217
1741404362.7406428	189	0.5542077422142029
1741404369.3536217	190	0.5572403073310852
1741404401.0923684	191	0.5686125755310059
1741404428.297627	192	0.5705079436302185
1741404452.1301427	193	0.5648218393325806
1741404468.3233726	194	0.5568612813949585
1741404500.7812953	195	0.5511751174926758
1741404514.9964454	196	0.5507960319519043
1741404531.0597908	197	0.5538286566734314
1741404561.8684065	198	0.5697498321533203
1741404581.097636	199	0.565200924873352
1741404602.8026154	200	0.5610311031341553
1741404630.0986996	201	0.5568612813949585
1741404648.1954517	202	0.5735405683517456
1741404662.6176229	203	0.5644427537918091
1741404683.791802	204	0.5670962929725647
1741404705.3296924	205	0.5617892146110535
1741404727.544527	206	0.5686125755310059
1741404752.176292	207	0.5636845827102661
1741404779.5064273	208	0.5636845827102661
1741404803.5957875	209	0.5686125755310059
1741404829.8540523	210	0.5659590363502502
1741404848.6342547	211	0.5614101886749268
1741404885.5017955	212	0.5697498321533203
1741404921.8450882	213	0.5822592973709106
1741404949.0687728	214	0.5750568509101868
1741404978.8715909	215	0.5697498321533203
1741404998.2091975	216	0.5724033117294312
1741405017.4100718	217	0.5689916610717773
1741405039.617348	218	0.57088702917099
1741405064.33829	219	0.5663381218910217
1741405084.1897562	220	0.57088702917099
1741405112.055058	221	0.5689916610717773
1741405136.6698647	222	0.5727823972702026
1741405154.590112	223	0.5727823972702026
1741405184.61859	224	0.5830174088478088
1741405203.6399584	225	0.57088702917099
1741405228.3956738	226	0.5689916610717773
1741405244.8478222	227	0.5579984784126282
1741405268.7618723	228	0.5697498321533203
1741405287.418455	229	0.5742987394332886
1741405304.2634358	230	0.5674753785133362
1741405329.2216203	231	0.571645200252533
1741405356.6636918	232	0.5742987394332886
1741405375.987929	233	0.5625473856925964
1741405394.8334718	234	0.5697498321533203
1741405422.6808853	235	0.5761941075325012
1741405452.667969	236	0.5693707466125488
1741405473.0850701	237	0.5629264712333679
1741405493.163854	238	0.5742987394332886
1741405513.1037252	239	0.5504170060157776
1741405530.1160471	240	0.5583775639533997
1741405549.417089	241	0.5667172074317932
1741405576.7403696	242	0.5667172074317932
1741405596.4495733	243	0.5640636682510376
1741405626.2802255	244	0.556482195854187
1741405648.6853335	245	0.5451099276542664
1741405665.3637376	246	0.5712661147117615
1741405690.2223155	247	0.5625473856925964
1741405704.999937	248	0.5561031103134155
1741405726.931878	249	0.5633055567741394
1741405749.944605	250	0.5644427537918091
1741405774.8837826	251	0.5636845827102661
1741405799.1323266	252	0.5610311031341553
1741405818.7411315	253	0.5443517565727234
1741405840.4187667	254	0.5674753785133362
1741405870.3070555	255	0.5735405683517456
1741405898.1684895	256	0.5674753785133362
1741405914.6736794	257	0.5659590363502502
1741405934.8526618	258	0.570128858089447
1741405954.299295	259	0.5636845827102661
1741405982.8213053	260	0.5674753785133362
1741406010.0589025	261	0.5667172074317932
1741406026.8489425	262	0.5633055567741394
1741406046.4750566	263	0.5602729320526123
1741406061.0597534	264	0.5670962929725647
1741406080.3181372	265	0.5663381218910217
1741406099.7595894	266	0.5629264712333679
1741406113.9734414	267	0.5561031103134155
1741406141.038256	268	0.5674753785133362
1741406165.1380672	269	0.5674753785133362
1741406194.3831396	270	0.5625473856925964
1741406219.290915	271	0.5633055567741394
1741406246.2908683	272	0.5667172074317932
1741406267.9481616	273	0.571645200252533
1741406294.8228488	274	0.5678544640541077
1741406317.233368	275	0.5670962929725647
1741406334.4865465	276	0.5697498321533203
1741406359.4748917	277	0.5659590363502502
1741406378.7140803	278	0.555724024772644
1741406398.2578945	279	0.5572403073310852
1741406414.9939692	280	0.5500379204750061
1741406444.7150056	281	0.5591357350349426
1741406472.9993854	282	0.5587566494941711
1741406489.6096702	283	0.5572403073310852
1741406516.9951754	284	0.5572403073310852
1741406550.6057255	285	0.5689916610717773
1741406582.7674298	286	0.5655800104141235
1741406609.9753928	287	0.5674753785133362
1741406626.7208858	288	0.5686125755310059
1741406638.1127806	289	0.5724033117294312
1741406664.422943	290	0.5648218393325806
1741406686.3818696	291	0.5636845827102661
1741406710.3676555	292	0.5644427537918091
1741406732.1851227	293	0.5636845827102661
1741406751.572547	294	0.5625473856925964
1741406763.8315861	295	0.5659590363502502
1741406778.2348437	296	0.5648218393325806
1741406811.3583865	297	0.5659590363502502
1741406830.7824612	298	0.5602729320526123
1741406854.9825172	299	0.5655800104141235
