# Supplementary material for: Achieving consistency in FedSAM using local adaptive distillation on sports image classification
Source: PLoS One. 2025 Oct 17;20(10):e0333210. doi: 10.1371/journal.pone.0333210 (PMC12533856; doi:10.1371/journal.pone.0333210)
Supplement: S1 File — All figures (Figs 1–9) and Tables (Table 1–8) are sequentially numbered in the supplementary files. (ZIP) [file pone.0333210.s001.zip › Support-Information-only-datasets/Original experimental data/sport22/0.4/IID/A-FedSAM.csv]

Wall time	Step	Value
1741417862.8372452	0	0.06517620384693146
1741417937.6452582	1	0.0670708566904068
1741417994.641192	2	0.08336491137742996
1741418051.0516872	3	0.11708980798721313
1741418106.8629618	4	0.1348995864391327
1741418162.745594	5	0.1348995864391327
1741418196.597791	6	0.12618416547775269
1741418254.7445405	7	0.14854110777378082
1741418295.0776393	8	0.1618037074804306
1741418357.8508563	9	0.17544524371623993
1741418409.8066764	10	0.1792345643043518
1741418472.3300722	11	0.18340280652046204
1741418528.0556755	12	0.19363395869731903
1741418588.7971866	13	0.20803335309028625
1741418644.8342755	14	0.21295945346355438
1741418732.8477964	15	0.21978022158145905
1741418805.0295122	16	0.23114816844463348
1741418860.4405437	17	0.2303902953863144
1741418911.448263	18	0.23228496313095093
1741418978.9971619	19	0.23721106350421906
1741419034.7493706	20	0.24137930572032928
1741419108.240686	21	0.2516104578971863
1741419175.15811	22	0.2550208270549774
1741419236.7481716	23	0.2610837519168854
1741419292.4834678	24	0.2637362778186798
1741419348.100513	25	0.2705570161342621
1741419405.0273635	26	0.27510419487953186
1741419455.706682	27	0.2887457311153412
1741419516.6646767	28	0.28836679458618164
1741419563.1964943	29	0.28533536195755005
1741419623.5453823	30	0.29935580492019653
1741419694.9495142	31	0.30428192019462585
1741419734.9662647	32	0.3016293942928314
1741419792.3009322	33	0.32322850823402405
1741419854.0482266	34	0.3345964252948761
1741419920.5177248	35	0.34065935015678406
1741419992.5695052	36	0.3410382866859436
1741420025.7911701	37	0.32967033982276917
1741420070.744932	38	0.34141719341278076
1741420094.1214092	39	0.3308071196079254
1741420140.4026139	40	0.35960590839385986
1741420218.7811403	41	0.3671845495700836
1741420286.517972	42	0.3679423928260803
1741420359.349271	43	0.3781735599040985
1741420409.7583733	44	0.3781735599040985
1741420459.5676608	45	0.37135279178619385
1741420510.4267995	46	0.374763160943985
1741420584.678918	47	0.38309964537620544
1741420653.9963334	48	0.3876468241214752
1741420711.579118	49	0.3868889808654785
1741420787.1021	50	0.392194002866745
1741420872.702278	51	0.4065934121608734
1741420916.3717113	52	0.40621447563171387
1741420985.2928925	53	0.4054566025733948
1741421046.5739274	54	0.41151952743530273
1741421108.052061	55	0.41227737069129944
1741421178.774816	56	0.4145509600639343
1741421235.9081218	57	0.4247821271419525
1741421310.1748555	58	0.4206138551235199
1741421383.6179786	59	0.4206138551235199
1741421470.0728421	60	0.42591890692710876
1741421525.9564736	61	0.4198560118675232
1741421588.17365	62	0.4323607385158539
1741421645.261724	63	0.438802570104599
1741421720.46841	64	0.4334975481033325
1741421794.8533256	65	0.4342553913593292
1741421852.275274	66	0.43046608567237854
1741421925.9563422	67	0.4365289807319641
1741421977.0639315	68	0.4350132644176483
1741422047.7256508	69	0.44713905453681946
1741422115.255478	70	0.4520651698112488
1741422178.0465136	71	0.4513073265552521
1741422220.0635045	72	0.45017051696777344
1741422276.1246545	73	0.45509663224220276
1741422343.6444325	74	0.45964381098747253
1741422405.3393009	75	0.4569912850856781
1741422461.9809642	76	0.46608564257621765
1741422515.0718997	77	0.46381205320358276
1741422555.478247	78	0.4607805907726288
1741422612.7710526	79	0.46684351563453674
1741422680.7546008	80	0.471011757850647
1741422738.332047	81	0.4694960117340088
1741422784.0539205	82	0.47555893659591675
1741422846.8289413	83	0.4702538847923279
1741422916.0664845	84	0.4831375479698181
1741422984.4142532	85	0.48351648449897766
1741423046.9679947	86	0.48351648449897766
1741423103.5715017	87	0.48654794692993164
1741423154.9969175	88	0.4804850220680237
1741423229.0076597	89	0.4926108419895172
1741423291.4475417	90	0.48730579018592834
1741423360.1512794	91	0.4903372526168823
1741423394.6023498	92	0.4899583160877228
1741423429.6584156	93	0.48503220081329346
1741423480.7063458	94	0.4956422746181488
1741423520.8076134	95	0.49753695726394653
1741423593.3300498	96	0.5005683898925781
1741423671.4719574	97	0.5013262629508972
1741423726.920233	98	0.5043576955795288
1741423778.1901355	99	0.4998105466365814
1741423845.7249517	100	0.5100416541099548
1741423906.9580064	101	0.5096627473831177
1741423973.581606	102	0.5111784934997559
1741424023.8311884	103	0.5145888328552246
1741424079.7061129	104	0.5035998225212097
1741424146.4189155	105	0.517620325088501
1741424196.684427	106	0.5195149779319763
1741424263.0719142	107	0.5210306644439697
1741424318.4837403	108	0.5198938846588135
1741424368.7562308	109	0.528988242149353
1741424431.394024	110	0.5278514623641968
1741424504.3486013	111	0.5267146825790405
1741424565.3289685	112	0.5316407680511475
1741424598.8216953	113	0.5214096307754517
1741424664.6510725	114	0.5342932939529419
1741424709.011165	115	0.5354300737380981
1741424775.3491435	116	0.534672200679779
1741424831.2350454	117	0.5388404726982117
1741424859.7152925	118	0.5225464105606079
1741424922.2489653	119	0.5335354208946228
1741424962.7058063	120	0.5411140322685242
1741425013.2799776	121	0.5403562188148499
1741425074.0852623	122	0.5327775478363037
1741425129.9834628	123	0.5433876514434814
1741425190.7265525	124	0.5418719053268433
1741425246.2242565	125	0.5509662628173828
1741425306.8852885	126	0.5513452291488647
1741425363.366242	127	0.5452823042869568
1741425436.0808947	128	0.5486927032470703
1741425508.5689986	129	0.5502083897590637
1741425577.4118924	130	0.5498294830322266
1741425650.1255944	131	0.5589238405227661
1741425711.3806815	132	0.5566502213478088
1741425770.3378613	133	0.5615763664245605
1741425832.9845812	134	0.564228892326355
1741425899.9458091	135	0.5634710192680359
1741425983.7951913	136	0.5593027472496033
1741426022.8847895	137	0.5555134415626526
1741426085.44785	138	0.5589238405227661
1741426158.238744	139	0.5634710192680359
1741426236.1307137	140	0.5657445788383484
1741426291.8471723	141	0.5627131462097168
1741426337.1358788	142	0.5566502213478088
1741426414.2330666	143	0.5695339441299438
1741426464.7000911	144	0.5782493352890015
1741426514.8375564	145	0.5702917575836182
1741426576.0907898	146	0.5767335891723633
1741426637.8290334	147	0.575596809387207
1741426705.5745797	148	0.5646077990531921
1741426739.7919345	149	0.5668814182281494
1741426795.0316024	150	0.5740810632705688
1741426828.6753535	151	0.5752179026603699
1741426889.7186515	152	0.575975775718689
1741426939.5116503	153	0.5805229544639587
1741426967.5956674	154	0.5805229544639587
1741427012.3604572	155	0.5740810632705688
1741427084.1303842	156	0.587343692779541
1741427141.3196054	157	0.5843122601509094
1741427205.6648386	158	0.5881015658378601
1741427272.3956058	159	0.5915119647979736
1741427332.6937766	160	0.5835543870925903
1741427383.331863	161	0.5918908715248108
1741427427.7432573	162	0.5953012704849243
1741427472.413076	163	0.5953012704849243
1741427534.4729037	164	0.5835543870925903
1741427579.0646386	165	0.5831754207611084
1741427634.676532	166	0.592269778251648
1741427679.6955457	167	0.5812807679176331
1741427702.530656	168	0.5665024518966675
1741427769.6695075	169	0.6009852290153503
1741427825.5666423	170	0.6006062626838684
1741427887.5504754	171	0.5964380502700806
1741427967.1534476	172	0.604774534702301
1741428002.2197642	173	0.5998484492301941
1741428058.3342571	174	0.5979537963867188
1741428109.5491886	175	0.5949223041534424
1741428182.0001001	176	0.6017431020736694
1741428221.0042515	177	0.5960590839385986
1741428282.1308334	178	0.6051534414291382
1741428315.9992669	179	0.6025009751319885
1741428382.6296065	180	0.5953012704849243
1741428443.3509367	181	0.6093217134475708
1741428493.4371758	182	0.6112163662910461
1741428548.4515932	183	0.6119742393493652
1741428603.9722345	184	0.6081849336624146
1741428670.3941684	185	0.6153846383094788
1741428720.320283	186	0.604774534702301
1741428764.5291731	187	0.6032587885856628
1741428819.6986213	188	0.6070481538772583
1741428869.8582196	189	0.6206896305084229
1741428892.620635	190	0.5585448741912842
1741428968.9886167	191	0.6153846383094788
1741429035.2592025	192	0.616521418094635
1741429096.0543754	193	0.6169003248214722
1741429140.7379122	194	0.6127321124076843
1741429219.1493948	195	0.610837459564209
1741429258.5852158	196	0.6043956279754639
1741429298.1755378	197	0.5998484492301941
1741429369.3397458	198	0.6169003248214722
1741429416.9819276	199	0.6127321124076843
1741429471.091438	200	0.6184160709381104
1741429536.7454143	201	0.6195528507232666
1741429581.6530075	202	0.6146267652511597
1741429621.0242512	203	0.6100795865058899
1741429676.8509545	204	0.6187949776649475
1741429732.73479	205	0.6157635450363159
1741429789.1988432	206	0.6176581978797913
1741429850.6223085	207	0.6244789958000183
1741429916.9230452	208	0.6214475035667419
1741429977.7992349	209	0.6218264698982239
1741430043.6576004	210	0.6256157755851746
1741430093.8710902	211	0.622205376625061
1741430181.7868981	212	0.6252368092536926
1741430264.308134	213	0.6343311667442322
1741430330.9468434	214	0.6225842833518982
1741430402.3924067	215	0.6290261745452881
1741430451.5247917	216	0.6256157755851746
1741430501.5310113	217	0.6275104284286499
1741430557.116015	218	0.6169003248214722
1741430618.239329	219	0.6256157755851746
1741430667.663896	220	0.6206896305084229
1741430733.6216846	221	0.6256157755851746
1741430795.189824	222	0.639636218547821
1741430839.6343637	223	0.6278893351554871
1741430910.9291093	224	0.6369836926460266
1741430960.5054238	225	0.6259946823120117
1741431021.0987005	226	0.6214475035667419
1741431065.635057	227	0.6301629543304443
1741431126.9097703	228	0.6297839879989624
1741431176.7182512	229	0.6252368092536926
1741431222.3574245	230	0.6244789958000183
1741431282.307272	231	0.6229632496833801
1741431348.5453324	232	0.6350890398025513
1741431399.3687725	233	0.6328154802322388
1741431450.171191	234	0.6324365139007568
1741431517.1321168	235	0.633952260017395
1741431584.3691852	236	0.6328154802322388
1741431634.2454762	237	0.6278893351554871
1741431684.4074106	238	0.6335732936859131
1741431735.2044132	239	0.6278893351554871
1741431779.961424	240	0.6312997341156006
1741431829.836938	241	0.6203107237815857
1741431895.5326312	242	0.640015184879303
1741431945.7101142	243	0.6343311667442322
1741432016.9554162	244	0.6347101330757141
1741432073.0774114	245	0.6214475035667419
1741432117.8351789	246	0.6324365139007568
1741432178.1213458	247	0.6366047859191895
1741432217.353277	248	0.6187949776649475
1741432272.4295964	249	0.6347101330757141
1741432328.2691495	250	0.6301629543304443
1741432389.48255	251	0.6434255242347717
1741432450.9678557	252	0.628268301486969
1741432500.5122762	253	0.6301629543304443
1741432555.5282462	254	0.6331943869590759
1741432626.9303224	255	0.6328154802322388
1741432693.303947	256	0.6392573118209839
1741432737.7642312	257	0.639636218547821
1741432787.7964187	258	0.6331943869590759
1741432837.5742886	259	0.6343311667442322
1741432903.0452783	260	0.6438044905662537
1741432969.5851786	261	0.6350890398025513
1741433014.5549028	262	0.638878345489502
1741433063.7927752	263	0.640015184879303
1741433102.7154403	264	0.628268301486969
1741433152.8993936	265	0.6301629543304443
1741433203.5827818	266	0.6358469128608704
1741433243.3471537	267	0.6362258195877075
1741433310.9523497	268	0.6350890398025513
1741433371.90986	269	0.638878345489502
1741433442.5707676	270	0.6343311667442322
1741433503.323965	271	0.6335732936859131
1741433569.5306935	272	0.6309208273887634
1741433625.476904	273	0.6366047859191895
1741433692.407704	274	0.6384994387626648
1741433748.252617	275	0.6384994387626648
1741433793.1501155	276	0.6343311667442322
1741433854.1726747	277	0.628268301486969
1741433904.4916127	278	0.6343311667442322
1741433954.7795444	279	0.6350890398025513
1741434000.7165663	280	0.6381204724311829
1741434074.3239076	281	0.6358469128608704
1741434140.701225	282	0.628268301486969
1741434184.942528	283	0.6256157755851746
1741434251.169108	284	0.6358469128608704
1741434328.553434	285	0.6403940916061401
1741434406.2041717	286	0.6335732936859131
1741434472.5293324	287	0.6343311667442322
1741434518.7687452	288	0.6324365139007568
1741434553.6971505	289	0.6324365139007568
1741434619.911126	290	0.6373626589775085
1741434676.3087988	291	0.6347101330757141
1741434737.6440132	292	0.6316786408424377
1741434792.9578578	293	0.6320576071739197
1741434843.1880963	294	0.6381204724311829
1741434877.6086135	295	0.6275104284286499
1741434917.6958022	296	0.6275104284286499
1741434994.4673162	297	0.639636218547821
1741435044.7886412	298	0.6381204724311829
1741435106.5549445	299	0.6430466175079346
