# Supplementary material for: Achieving consistency in FedSAM using local adaptive distillation on sports image classification
Source: PLoS One. 2025 Oct 17;20(10):e0333210. doi: 10.1371/journal.pone.0333210 (PMC12533856; doi:10.1371/journal.pone.0333210)
Supplement: S1 File — All figures (Figs 1–9) and Tables (Table 1–8) are sequentially numbered in the supplementary files. (ZIP) [file pone.0333210.s001.zip › Support-Information-only-datasets/Original experimental data/sport22/0.4/IID/Fedavg.csv]

Wall time	Step	Value
1741054154.2620196	0	0.04774535819888115
1741054195.88598	1	0.09738537669181824
1741054226.4744594	2	0.12353163957595825
1741054258.3359907	3	0.12239484488964081
1741054290.3419735	4	0.13793103396892548
1741054322.1007414	5	0.19363395869731903
1741054338.9652631	6	0.18832890689373016
1741054370.9049332	7	0.23228496313095093
1741054391.3442106	8	0.2076544165611267
1741054425.8927212	9	0.2637362778186798
1741054453.6365972	10	0.27207276225090027
1741054488.217644	11	0.28230389952659607
1741054519.260684	12	0.28760895133018494
1741054554.2453878	13	0.31223949790000916
1741054585.3684306	14	0.31906023621559143
1741054637.4150126	15	0.33270177245140076
1741054678.5079792	16	0.3497537076473236
1741054708.3409307	17	0.3577112555503845
1741054734.6484752	18	0.34065935015678406
1741054769.6851332	19	0.3842364549636841
1741054799.4502065	20	0.36339521408081055
1741054839.3416774	21	0.38726791739463806
1741054872.0770295	22	0.3804471492767334
1741054904.0546124	23	0.3929518759250641
1741054932.7559407	24	0.38726791739463806
1741054961.6710553	25	0.38006821274757385
1741054991.6496174	26	0.4065934121608734
1741055018.1958263	27	0.4145509600639343
1741055050.7950501	28	0.41796135902404785
1741055073.0559602	29	0.41000378131866455
1741055104.87518	30	0.4236453175544739
1741055144.2895253	31	0.42440319061279297
1741055163.0383682	32	0.4316028654575348
1741055191.4162192	33	0.44638121128082275
1741055223.4499354	34	0.45168623328208923
1741055258.7647748	35	0.45433875918388367
1741055297.5467858	36	0.447517991065979
1741055313.1280434	37	0.4372868537902832
1741055335.2768037	38	0.4577491581439972
1741055344.0380244	39	0.42667677998542786
1741055366.280196	40	0.45964381098747253
1741055408.9295928	41	0.4759378433227539
1741055444.6140077	42	0.4687381684780121
1741055483.9329393	43	0.4782114326953888
1741055509.6849597	44	0.4641909897327423
1741055535.302672	45	0.47859036922454834
1741055560.9518945	46	0.4789693057537079
1741055599.9157612	47	0.497158020734787
1741055631.441171	48	0.4903372526168823
1741055656.8975005	49	0.49223190546035767
1741055692.2956345	50	0.482379674911499
1741055734.622115	51	0.500189483165741
1741055753.1025848	52	0.49450549483299255
1741055785.3623385	53	0.5145888328552246
1741055814.4338572	54	0.4998105466365814
1741055843.2734432	55	0.5240621566772461
1741055875.6632526	56	0.5096627473831177
1741055901.4734018	57	0.5085259675979614
1741055936.8012536	58	0.5168624520301819
1741055972.8720117	59	0.517241358757019
1741056015.0339174	60	0.5278514623641968
1741056040.5471537	61	0.5267146825790405
1741056069.402318	62	0.5202728509902954
1741056095.0368402	63	0.5206517577171326
1741056133.6950607	64	0.5445244312286377
1741056172.9991465	65	0.5282303690910339
1741056201.7504718	66	0.5308828949928284
1741056240.865961	67	0.5426297783851624
1741056266.4809678	68	0.5373247265815735
1741056302.2025418	69	0.534672200679779
1741056334.2736382	70	0.5483137369155884
1741056363.018813	71	0.546798050403595
1741056381.5037212	72	0.5191360116004944
1741056406.8895464	73	0.5399772524833679
1741056438.9689226	74	0.5513452291488647
1741056467.965485	75	0.5388404726982117
1741056497.363585	76	0.546798050403595
1741056522.9166749	77	0.5358090400695801
1741056541.6265657	78	0.5361879467964172
1741056570.9936256	79	0.5377036929130554
1741056606.5793362	80	0.5555134415626526
1741056634.4812105	81	0.5566502213478088
1741056655.1917312	82	0.5475558638572693
1741056684.7208095	83	0.5619552731513977
1741056717.922757	84	0.5649867653846741
1741056750.6441498	85	0.5558924078941345
1741056781.0228627	86	0.5687760710716248
1741056807.5361688	87	0.5718075037002563
1741056830.9864178	88	0.5668814182281494
1741056866.9290574	89	0.5695339441299438
1741056896.151727	90	0.5714285969734192
1741056928.7108943	91	0.575975775718689
1741056942.8343978	92	0.5691549777984619
1741056957.086386	93	0.563849925994873
1741056982.9495962	94	0.5706707239151001
1741057001.99444	95	0.5763546824455261
1741057041.2227414	96	0.5725653767585754
1741057083.6217866	97	0.5801439881324768
1741057112.4984558	98	0.5646077990531921
1741057138.1298447	99	0.581659734249115
1741057174.1760776	100	0.5801439881324768
1741057206.470147	101	0.5774914622306824
1741057242.5128353	102	0.5827965140342712
1741057268.1956685	103	0.5763546824455261
1741057297.0573711	104	0.5850700736045837
1741057332.6422093	105	0.587343692779541
1741057357.9766061	106	0.5740810632705688
1741057393.5748541	107	0.5805229544639587
1741057422.2503111	108	0.5790072083473206
1741057447.8074534	109	0.5839332938194275
1741057480.0908155	110	0.5805229544639587
1741057518.8137674	111	0.5854490399360657
1741057551.2300208	112	0.5846911668777466
1741057566.5181143	113	0.5744600296020508
1741057601.9739745	114	0.5843122601509094
1741057624.0973802	115	0.5820386409759521
1741057659.7494407	116	0.5869647860527039
1741057688.439966	117	0.5846911668777466
1741057700.4193757	118	0.5706707239151001
1741057732.6512291	119	0.5797650814056396
1741057751.3183546	120	0.5843122601509094
1741057776.8387048	121	0.5865858197212219
1741057809.1702628	122	0.5809018611907959
1741057838.307226	123	0.581659734249115
1741057870.707284	124	0.5869647860527039
1741057899.74953	125	0.5896172523498535
1741057931.763846	126	0.5877225995063782
1741057960.5683115	127	0.5862069129943848
1741057999.5198529	128	0.5896172523498535
1741058035.0463908	129	0.5881015658378601
1741058067.31032	130	0.5881015658378601
1741058102.5808816	131	0.5827965140342712
1741058131.4810753	132	0.5827965140342712
1741058160.4643373	133	0.5846911668777466
1741058189.5236616	134	0.5869647860527039
1741058225.0036278	135	0.5835543870925903
1741058270.4072223	136	0.5865858197212219
1741058289.202913	137	0.5824176073074341
1741058321.3564992	138	0.5869647860527039
1741058359.9224079	139	0.5827965140342712
1741058402.126665	140	0.5911329984664917
1741058431.0592651	141	0.5911329984664917
1741058453.0630336	142	0.5862069129943848
1741058495.1124923	143	0.5877225995063782
1741058520.6765199	144	0.5793861150741577
1741058546.1895864	145	0.5805229544639587
1741058578.3866303	146	0.5850700736045837
1741058610.7539024	147	0.5854490399360657
1741058646.7050214	148	0.5827965140342712
1741058662.011808	149	0.5793861150741577
1741058690.5779264	150	0.5820386409759521
1741058705.9276104	151	0.5797650814056396
1741058738.1999707	152	0.5915119647979736
1741058763.735455	153	0.5884804725646973
1741058775.7304332	154	0.5744600296020508
1741058797.849639	155	0.5771125555038452
1741058836.9827242	156	0.5809018611907959
1741058865.8366995	157	0.5801439881324768
1741058898.1681	158	0.593027651309967
1741058933.475081	159	0.5865858197212219
1741058965.8088772	160	0.5835543870925903
1741058991.5442963	161	0.5820386409759521
1741059013.9434364	162	0.5793861150741577
1741059036.467414	163	0.581659734249115
1741059069.065291	164	0.5850700736045837
1741059091.4297323	165	0.587343692779541
1741059120.2953086	166	0.5892383456230164
1741059142.4332824	167	0.5827965140342712
1741059150.9731007	168	0.5718075037002563
1741059186.251606	169	0.5865858197212219
1741059215.16022	170	0.5771125555038452
1741059247.153142	171	0.5824176073074341
1741059289.4779716	172	0.5831754207611084
1741059304.6556745	173	0.5793861150741577
1741059333.468564	174	0.5846911668777466
1741059358.8029447	175	0.5869647860527039
1741059397.4553802	176	0.5850700736045837
1741059416.2755253	177	0.5850700736045837
1741059448.2733085	178	0.5854490399360657
1741059463.5623279	179	0.5831754207611084
1741059499.2082422	180	0.5854490399360657
1741059531.3414981	181	0.5737021565437317
1741059556.681091	182	0.5805229544639587
1741059585.287377	183	0.5774914622306824
1741059613.9665897	184	0.5899962186813354
1741059649.4218407	185	0.5854490399360657
1741059674.8947775	186	0.5839332938194275
1741059696.9673243	187	0.5839332938194275
1741059725.8565347	188	0.5797650814056396
1741059751.3314111	189	0.5805229544639587
1741059759.924766	190	0.5805229544639587
1741059802.4453294	191	0.5843122601509094
1741059838.052083	192	0.5827965140342712
1741059869.7619088	193	0.5846911668777466
1741059891.4104881	194	0.581659734249115
1741059932.607358	195	0.5824176073074341
1741059950.9036138	196	0.5827965140342712
1741059969.054567	197	0.5809018611907959
1741060003.82096	198	0.5778704285621643
1741060025.487168	199	0.5812807679176331
1741060050.4141343	200	0.5805229544639587
1741060081.9653246	201	0.5827965140342712
1741060103.7249153	202	0.5827965140342712
1741060122.015959	203	0.5790072083473206
1741060150.3714144	204	0.5881015658378601
1741060178.6754057	205	0.5843122601509094
1741060207.3076875	206	0.5812807679176331
1741060238.8084593	207	0.5805229544639587
1741060273.9062386	208	0.5843122601509094
1741060305.4752605	209	0.5835543870925903
1741060340.4484303	210	0.5892383456230164
1741060365.7038813	211	0.5725653767585754
1741060414.531331	212	0.5831754207611084
1741060460.0911844	213	0.5846911668777466
1741060495.7113006	214	0.5884804725646973
1741060534.483516	215	0.5835543870925903
1741060559.7713506	216	0.5865858197212219
1741060585.143087	217	0.5835543870925903
1741060613.512352	218	0.5843122601509094
1741060645.218319	219	0.5827965140342712
1741060669.9194453	220	0.5862069129943848
1741060704.5953321	221	0.581659734249115
1741060735.9571645	222	0.5812807679176331
1741060757.3303154	223	0.581659734249115
1741060795.5878935	224	0.5831754207611084
1741060820.7832594	225	0.5865858197212219
1741060852.1810007	226	0.5744600296020508
1741060873.7401118	227	0.5812807679176331
1741060905.3529794	228	0.5835543870925903
1741060930.3222568	229	0.5797650814056396
1741060951.671285	230	0.581659734249115
1741060983.127397	231	0.5835543870925903
1741061017.8281815	232	0.5797650814056396
1741061042.5284657	233	0.5824176073074341
1741061067.152538	234	0.5843122601509094
1741061101.9837503	235	0.5812807679176331
1741061137.1225536	236	0.5850700736045837
1741061162.6492403	237	0.5835543870925903
1741061188.2836144	238	0.5827965140342712
1741061213.7996864	239	0.5824176073074341
1741061234.2957273	240	0.5846911668777466
1741061257.8992183	241	0.5862069129943848
1741061291.065615	242	0.5824176073074341
1741061315.077729	243	0.5892383456230164
1741061351.8433042	244	0.5869647860527039
1741061378.5697024	245	0.5805229544639587
1741061399.3244345	246	0.5812807679176331
1741061429.229406	247	0.5824176073074341
1741061446.5303187	248	0.5790072083473206
1741061473.1270554	249	0.5782493352890015
1741061500.001336	250	0.5763546824455261
1741061530.0427866	251	0.5824176073074341
1741061559.7869709	252	0.5793861150741577
1741061583.529904	253	0.5854490399360657
1741061610.4412756	254	0.5846911668777466
1741061646.318307	255	0.5790072083473206
1741061679.218173	256	0.581659734249115
1741061699.8046906	257	0.5774914622306824
1741061723.6120822	258	0.5797650814056396
1741061747.1838455	259	0.5782493352890015
1741061780.3200712	260	0.5793861150741577
1741061813.136067	261	0.581659734249115
1741061833.712994	262	0.5778704285621643
1741061857.2153282	263	0.5824176073074341
1741061874.622125	264	0.5824176073074341
1741061898.5305388	265	0.575975775718689
1741061922.2374058	266	0.581659734249115
1741061939.6048336	267	0.5809018611907959
1741061972.5874686	268	0.5831754207611084
1741062002.8949132	269	0.5865858197212219
1741062039.490321	270	0.5797650814056396
1741062070.06331	271	0.5809018611907959
1741062104.7761726	272	0.5831754207611084
1741062133.519004	273	0.5797650814056396
1741062168.7200491	274	0.5801439881324768
1741062196.9262176	275	0.581659734249115
1741062218.607843	276	0.5782493352890015
1741062250.1488984	277	0.5778704285621643
1741062274.9305618	278	0.5771125555038452
1741062299.718096	279	0.5812807679176331
1741062321.3003685	280	0.5771125555038452
1741062359.33644	281	0.5790072083473206
1741062394.0752728	282	0.5771125555038452
1741062415.6111975	283	0.5805229544639587
1741062451.0928845	284	0.5793861150741577
1741062492.2142272	285	0.5797650814056396
1741062533.0156152	286	0.5812807679176331
1741062567.3708546	287	0.5850700736045837
1741062588.7140052	288	0.5801439881324768
1741062603.4928458	289	0.5843122601509094
1741062638.1066787	290	0.5827965140342712
1741062665.813176	291	0.5846911668777466
1741062696.8526263	292	0.5812807679176331
1741062724.5899386	293	0.5827965140342712
1741062749.2012863	294	0.5820386409759521
1741062763.9979365	295	0.5771125555038452
1741062782.1320977	296	0.5839332938194275
1741062823.1615245	297	0.5846911668777466
1741062847.7754023	298	0.5846911668777466
1741062878.9559608	299	0.5831754207611084
1741062903.5975466	300	0.5843122601509094
1741062925.1346974	301	0.5850700736045837
1741062959.5049381	302	0.5835543870925903
1741062990.7515085	303	0.5846911668777466
1741063015.3883426	304	0.5839332938194275
1741063036.744125	305	0.5820386409759521
1741063067.824387	306	0.581659734249115
1741063089.1782086	307	0.5858279466629028
1741063120.3144019	308	0.5862069129943848
1741063148.322662	309	0.5824176073074341
1741063169.8787825	310	0.5831754207611084
1741063201.8397458	311	0.5843122601509094
1741063230.3062415	312	0.5835543870925903
1741063248.9590652	313	0.587343692779541
1741063277.1856146	314	0.5809018611907959
1741063302.2981997	315	0.5846911668777466
1741063326.185149	316	0.5865858197212219
1741063349.8486402	317	0.5869647860527039
1741063376.784414	318	0.5827965140342712
1741063397.181264	319	0.5786282420158386
1741063417.864141	320	0.5797650814056396
1741063448.0623794	321	0.5748389363288879
1741063484.6368396	322	0.5774914622306824
1741063511.423816	323	0.5812807679176331
1741063538.439675	324	0.581659734249115
1741063549.5484989	325	0.5767335891723633
1741063576.4539323	326	0.5782493352890015
1741063606.3208678	327	0.5797650814056396
1741063630.1022449	328	0.5718075037002563
1741063660.4430902	329	0.5710496306419373
1741063681.5233698	330	0.5846911668777466
1741063706.1835065	331	0.5782493352890015
1741063730.8746605	332	0.5812807679176331
1741063772.087275	333	0.5839332938194275
1741063800.3782666	334	0.587343692779541
1741063812.028733	335	0.5740810632705688
1741063830.1485724	336	0.5778704285621643
1741063867.9445672	337	0.5835543870925903
1741063892.6056097	338	0.5812807679176331
1741063920.6495216	339	0.5793861150741577
1741063958.612451	340	0.5809018611907959
1741063983.432717	341	0.5790072083473206
1741064021.422233	342	0.5865858197212219
1741064049.4256437	343	0.5862069129943848
1741064084.0610132	344	0.5812807679176331
1741064111.9330037	345	0.5831754207611084
1741064143.7237587	346	0.5827965140342712
1741064172.089936	347	0.581659734249115
1741064207.2276826	348	0.5824176073074341
1741064229.029219	349	0.5854490399360657
1741064250.8721151	350	0.5774914622306824
1741064295.8731167	351	0.5899962186813354
1741064324.0287728	352	0.587343692779541
1741064358.7380564	353	0.5869647860527039
1741064386.7219503	354	0.5846911668777466
1741064414.78548	355	0.5888594388961792
1741064449.2627869	356	0.5877225995063782
1741064477.3485775	357	0.587343692779541
1741064508.7836602	358	0.5865858197212219
1741064533.6013207	359	0.5884804725646973
1741064564.833733	360	0.5877225995063782
1741064586.2476704	361	0.5846911668777466
1741064620.9880292	362	0.5843122601509094
1741064645.826103	363	0.5782493352890015
1741064673.8624098	364	0.587343692779541
1741064695.3915014	365	0.5854490399360657
1741064716.9761274	366	0.5862069129943848
1741064762.6049433	367	0.587343692779541
1741064790.8599012	368	0.5877225995063782
1741064819.1282825	369	0.5881015658378601
1741064853.7444153	370	0.5774914622306824
1741064868.6338847	371	0.5865858197212219
1741064896.6877933	372	0.5899962186813354
1741064918.2127767	373	0.5937855243682861
1741064942.9038756	374	0.5896172523498535
1741064980.5936267	375	0.5911329984664917
1741064998.5696645	376	0.5881015658378601
1741065026.3315039	377	0.592269778251648
1741065054.068688	378	0.581659734249115
1741065072.1014535	379	0.5850700736045837
1741065093.4089594	380	0.5869647860527039
1741065127.898203	381	0.5881015658378601
1741065165.4816928	382	0.5881015658378601
1741065190.2258701	383	0.5877225995063782
1741065218.192508	384	0.5918908715248108
1741065255.727697	385	0.5843122601509094
1741065283.5059578	386	0.5865858197212219
1741065308.0456872	387	0.593027651309967
1741065329.3265433	388	0.5907540917396545
1741065360.4935362	389	0.5911329984664917
1741065381.6444936	390	0.5877225995063782
1741065411.6959264	391	0.5896172523498535
1741065441.891085	392	0.5896172523498535
1741065468.688805	393	0.5862069129943848
1741065498.211437	394	0.5862069129943848
1741065534.1203613	395	0.5862069129943848
1741065570.1568139	396	0.5881015658378601
1741065606.567715	397	0.5903751254081726
1741065636.113752	398	0.5858279466629028
1741065665.677147	399	0.5937855243682861
1741065692.1382382	400	0.5911329984664917
1741065712.6894639	401	0.5937855243682861
1741065729.754145	402	0.5941644310951233
1741065762.491562	403	0.5915119647979736
1741065786.6071908	404	0.5884804725646973
1741065829.865276	405	0.5918908715248108
1741065840.810661	406	0.5888594388961792
1741065864.5630777	407	0.5926487445831299
1741065885.4104307	408	0.5907540917396545
1741065916.323192	409	0.5899962186813354
1741065936.7774677	410	0.5915119647979736
1741065960.408243	411	0.5968169569969177
1741065977.8490067	412	0.5926487445831299
1741066001.2466364	413	0.5903751254081726
1741066028.1116989	414	0.5790072083473206
1741066060.9892752	415	0.5858279466629028
1741066103.1557264	416	0.5839332938194275
1741066129.803856	417	0.5945433974266052
1741066164.140772	418	0.5926487445831299
1741066209.5162063	419	0.5881015658378601
1741066247.8470356	420	0.5896172523498535
1741066276.1994724	421	0.5896172523498535
1741066301.0553665	422	0.5865858197212219
1741066319.3352046	423	0.5888594388961792
1741066341.3449914	424	0.5903751254081726
1741066363.06462	425	0.5888594388961792
1741066388.4300692	426	0.5907540917396545
1741066416.6037178	427	0.5854490399360657
1741066447.9503765	428	0.5884804725646973
1741066469.4840763	429	0.5926487445831299
1741066494.4717784	430	0.5824176073074341
1741066516.1653833	431	0.5839332938194275
1741066537.6142035	432	0.5862069129943848
1741066568.6261692	433	0.5881015658378601
1741066599.8544667	434	0.5888594388961792
1741066624.959409	435	0.5884804725646973
1741066659.3379533	436	0.592269778251648
1741066690.9977238	437	0.5831754207611084
1741066715.7873578	438	0.5835543870925903
1741066737.17365	439	0.5782493352890015
1741066765.1409755	440	0.5862069129943848
1741066789.8069055	441	0.5740810632705688
1741066817.843971	442	0.5896172523498535
1741066839.1864605	443	0.5839332938194275
1741066870.3683558	444	0.5839332938194275
1741066904.7581482	445	0.5888594388961792
1741066919.7551265	446	0.5797650814056396
1741066944.4581459	447	0.5809018611907959
1741066962.5905643	448	0.5839332938194275
1741066983.9206047	449	0.5752179026603699
1741067005.2326553	450	0.5862069129943848
1741067033.0251994	451	0.5907540917396545
1741067060.8055844	452	0.5907540917396545
1741067085.7223916	453	0.5971959233283997
1741067107.139267	454	0.5911329984664917
1741067135.1042302	455	0.5971959233283997
1741067156.725143	456	0.5812807679176331
1741067189.5168018	457	0.5843122601509094
1741067209.7329195	458	0.5801439881324768
1741067233.247678	459	0.5809018611907959
1741067260.6278696	460	0.5869647860527039
1741067296.754898	461	0.5831754207611084
1741067313.890211	462	0.5862069129943848
1741067343.9060526	463	0.5843122601509094
1741067385.3052232	464	0.5862069129943848
1741067420.149226	465	0.5869647860527039
1741067441.4916008	466	0.5881015658378601
1741067479.4328597	467	0.5884804725646973
1741067507.8260295	468	0.5862069129943848
1741067535.385498	469	0.5869647860527039
1741067558.7904336	470	0.587343692779541
1741067585.279906	471	0.5865858197212219
1741067614.714571	472	0.5892383456230164
1741067653.6467743	473	0.5888594388961792
1741067689.548912	474	0.5862069129943848
1741067716.0378	475	0.5854490399360657
1741067739.182626	476	0.5843122601509094
1741067759.3340933	477	0.5862069129943848
1741067791.7555006	478	0.5862069129943848
1741067827.569893	479	0.5862069129943848
1741067851.002718	480	0.5865858197212219
1741067877.4592743	481	0.5888594388961792
1741067885.231714	482	0.581659734249115
1741067914.990607	483	0.5888594388961792
1741067922.8128788	484	0.5877225995063782
1741067952.3032742	485	0.5865858197212219
1741067973.213128	486	0.592269778251648
1741068000.5723507	487	0.5899962186813354
1741068034.0558982	488	0.5884804725646973
1741068045.2665644	489	0.5899962186813354
1741068069.4398046	490	0.5865858197212219
1741068105.5040805	491	0.5877225995063782
1741068132.1838198	492	0.5918908715248108
1741068146.2863164	493	0.5869647860527039
1741068179.152669	494	0.587343692779541
1741068196.4634335	495	0.5862069129943848
1741068216.9919639	496	0.5888594388961792
1741068240.467693	497	0.587343692779541
1741068267.0518818	498	0.5881015658378601
1741068294.0534503	499	0.5884804725646973
1741068324.4432364	500	0.5884804725646973
1741068348.5869517	501	0.5858279466629028
1741068378.8004947	502	0.5877225995063782
1741068399.534922	503	0.5896172523498535
1741068429.3360991	504	0.5884804725646973
1741068465.9812338	505	0.5892383456230164
1741068499.6726093	506	0.5884804725646973
1741068529.6197805	507	0.5903751254081726
1741068550.1106632	508	0.5918908715248108
1741068580.7258763	509	0.592269778251648
1741068612.691822	510	0.5941644310951233
1741068637.4813933	511	0.5899962186813354
1741068669.5755372	512	0.5888594388961792
1741068691.802876	513	0.5892383456230164
1741068723.5598428	514	0.5786282420158386
1741068752.295533	515	0.5911329984664917
1741068777.942797	516	0.5892383456230164
1741068808.7140317	517	0.5899962186813354
1741068844.5537355	518	0.5926487445831299
1741068862.0702982	519	0.5926487445831299
1741068897.74373	520	0.5911329984664917
1741068921.301005	521	0.5926487445831299
1741068947.8684735	522	0.5956801772117615
1741068977.8438604	523	0.5953012704849243
1741069004.6579099	524	0.5945433974266052
1741069021.9826512	525	0.5937855243682861
1741069054.7624426	526	0.5899962186813354
1741069087.9667854	527	0.5941644310951233
1741069114.6603165	528	0.5960590839385986
1741069144.790787	529	0.5926487445831299
1741069165.080167	530	0.593406617641449
1741069182.312383	531	0.5956801772117615
1741069218.2009106	532	0.593027651309967
1741069241.5882576	533	0.5915119647979736
1741069271.1364655	534	0.592269778251648
1741069294.4727056	535	0.5903751254081726
1741069327.260318	536	0.593027651309967
1741069350.4542663	537	0.5846911668777466
1741069370.6625168	538	0.5896172523498535
1741069403.3609035	539	0.5926487445831299
1741069426.7116873	540	0.5862069129943848
1741069450.2258346	541	0.5899962186813354
1741069477.2246385	542	0.5884804725646973
1741069510.0134795	543	0.5907540917396545
1741069533.79397	544	0.5915119647979736
1741069557.788219	545	0.5778704285621643
1741069574.969054	546	0.593027651309967
1741069617.631242	547	0.5903751254081726
1741069647.1443608	548	0.5960590839385986
1741069673.9156926	549	0.5949223041534424
1741069710.0047116	550	0.5941644310951233
1741069724.1050239	551	0.5953012704849243
1741069744.3584998	552	0.5911329984664917
1741069764.66408	553	0.5915119647979736
1741069794.207429	554	0.5911329984664917
1741069817.7046323	555	0.5960590839385986
1741069847.9419134	556	0.5960590839385986
1741069868.328975	557	0.593406617641449
1741069904.0788302	558	0.5953012704849243
1741069936.9408488	559	0.5960590839385986
1741069960.6411362	560	0.5899962186813354
1741069974.7120085	561	0.5729442834854126
1741070007.664611	562	0.5793861150741577
1741070031.151594	563	0.5854490399360657
1741070064.1754062	564	0.5877225995063782
1741070093.987242	565	0.5896172523498535
1741070117.5833569	566	0.5729442834854126
1741070138.039423	567	0.5850700736045837
1741070167.732504	568	0.5812807679176331
1741070188.0355606	569	0.5877225995063782
1741070208.4757519	570	0.5911329984664917
1741070241.4646933	571	0.5884804725646973
1741070277.5887792	572	0.5899962186813354
1741070303.8486295	573	0.5892383456230164
1741070317.903491	574	0.5884804725646973
1741070344.39143	575	0.5896172523498535
1741070365.3525882	576	0.5862069129943848
1741070386.1329129	577	0.5899962186813354
1741070412.8735068	578	0.592269778251648
1741070445.655217	579	0.5915119647979736
1741070456.712543	580	0.5918908715248108
1741070486.3959253	581	0.5937855243682861
1741070513.1317039	582	0.5888594388961792
1741070545.7341504	583	0.592269778251648
1741070585.2319367	584	0.592269778251648
1741070611.5366797	585	0.5918908715248108
1741070637.7533975	586	0.593406617641449
1741070660.789213	587	0.5911329984664917
1741070680.89035	588	0.5918908715248108
1741070700.7534454	589	0.5926487445831299
1741070720.86871	590	0.5903751254081726
1741070753.8181436	591	0.5896172523498535
1741070786.6201522	592	0.5949223041534424
1741070819.3085077	593	0.592269778251648
1741070852.151524	594	0.5915119647979736
1741070878.7986805	595	0.5926487445831299
1741070902.1880412	596	0.5911329984664917
1741070925.5725248	597	0.5907540917396545
1741070949.0475097	598	0.5846911668777466
1741070963.0601876	599	0.5911329984664917
