# Supplementary material for: Achieving consistency in FedSAM using local adaptive distillation on sports image classification
Source: PLoS One. 2025 Oct 17;20(10):e0333210. doi: 10.1371/journal.pone.0333210 (PMC12533856; doi:10.1371/journal.pone.0333210)
Supplement: S1 File — All figures (Figs 1–9) and Tables (Table 1–8) are sequentially numbered in the supplementary files. (ZIP) [file pone.0333210.s001.zip › Support-Information-only-datasets/Original experimental data/sport22/0.4/IID/FedCM.csv]

Wall time	Step	Value
1741401606.4207911	0	0.06820765137672424
1741401658.0357492	1	0.09132247418165207
1741401700.6887681	2	0.13073134422302246
1741401744.6463768	3	0.13073134422302246
1741401791.4164228	4	0.1508146971464157
1741401836.5417283	5	0.17696097493171692
1741401866.1941862	6	0.16559302806854248
1741401911.5758517	7	0.20083364844322205
1741401945.8909025	8	0.1981811225414276
1741401995.5418482	9	0.23190602660179138
1741402038.486872	10	0.2375900000333786
1741402089.9238336	11	0.24744221568107605
1741402136.6635106	12	0.28230389952659607
1741402186.7528737	13	0.27586206793785095
1741402233.231959	14	0.28836679458618164
1741402302.5680459	15	0.3084501624107361
1741402360.6616488	16	0.31906023621559143
1741402406.915571	17	0.31072375178337097
1741402449.4345524	18	0.32019704580307007
1741402503.717491	19	0.3474801182746887
1741402550.3843594	20	0.34065935015678406
1741402607.3626668	21	0.35884803533554077
1741402654.8908458	22	0.35809019207954407
1741402702.5246632	23	0.34672224521636963
1741402746.6729705	24	0.3584691286087036
1741402790.9629714	25	0.3740053176879883
1741402835.1549041	26	0.3899204134941101
1741402875.4605622	27	0.3664266765117645
1741402923.9706929	28	0.3986358344554901
1741402961.0089808	29	0.37855249643325806
1741403009.7724843	30	0.4031830132007599
1741403065.5023963	31	0.4073512554168701
1741403100.040153	32	0.37931033968925476
1741403149.3908532	33	0.4065934121608734
1741403200.3073702	34	0.4065934121608734
1741403251.6245644	35	0.421371728181839
1741403308.9876704	36	0.42667677998542786
1741403340.149353	37	0.3971201181411743
1741403379.2505405	38	0.41076165437698364
1741403402.526315	39	0.3675634562969208
1741403442.3897896	40	0.433118611574173
1741403505.828057	41	0.4497915804386139
1741403560.7170029	42	0.4422129690647125
1741403618.522691	43	0.46040165424346924
1741403661.5168097	44	0.4403183162212372
1741403710.1233726	45	0.4293293058872223
1741403759.4950788	46	0.4437286853790283
1741403827.750917	47	0.4729064106941223
1741403885.5336418	48	0.47139066457748413
1741403933.6183784	49	0.46229633688926697
1741403996.003977	50	0.471011757850647
1741404067.8717468	51	0.4801061153411865
1741404106.2558222	52	0.47252747416496277
1741404165.1585233	53	0.4751800000667572
1741404217.707761	54	0.4861690104007721
1741404270.5380812	55	0.4846532642841339
1741404324.7373092	56	0.4801061153411865
1741404371.7967083	57	0.4744221270084381
1741404432.5513978	58	0.4964001476764679
1741404493.736969	59	0.48957937955856323
1741404554.841097	60	0.4918529689311981
1741404596.2311351	61	0.4903372526168823
1741404642.0649228	62	0.5032209157943726
1741404682.1698983	63	0.4964001476764679
1741404733.99993	64	0.5089048743247986
1741404785.7387912	65	0.505873441696167
1741404826.6186845	66	0.5005683898925781
1741404877.2354138	67	0.5126941800117493
1741404914.1398685	68	0.49602121114730835
1741404961.1074283	69	0.511557400226593
1741405005.102342	70	0.5145888328552246
1741405045.715579	71	0.511557400226593
1741405075.8551772	72	0.5202728509902954
1741405112.8384469	73	0.511936366558075
1741405157.0288708	74	0.5305039882659912
1741405197.0255103	75	0.5225464105606079
1741405237.7354782	76	0.5225464105606079
1741405274.1726723	77	0.5395983457565308
1741405304.1445692	78	0.5153467059135437
1741405343.5962658	79	0.5323986411094666
1741405390.8571692	80	0.5422508716583252
1741405430.4404144	81	0.540735125541687
1741405463.6238964	82	0.5365668535232544
1741405506.5524592	83	0.5274725556373596
1741405553.9052463	84	0.5430087447166443
1741405605.4007094	85	0.5528609156608582
1741405654.8890278	86	0.5437665581703186
1741405700.747302	87	0.5486927032470703
1741405742.5987358	88	0.545661211013794
1741405800.9397142	89	0.5555134415626526
1741405851.2330601	90	0.5513452291488647
1741405905.70481	91	0.5517241358757019
1741405936.0606124	92	0.534672200679779
1741405966.7488596	93	0.5403562188148499
1741406009.1665266	94	0.5498294830322266
1741406043.9250605	95	0.5414929986000061
1741406102.0613341	96	0.5543766617774963
1741406164.4422398	97	0.5634710192680359
1741406210.6784148	98	0.5490716099739075
1741406253.2942321	99	0.5483137369155884
1741406307.4609904	100	0.569912850856781
1741406358.0505483	101	0.5680181980133057
1741406412.281492	102	0.5695339441299438
1741406454.9751916	103	0.5585448741912842
1741406501.365973	104	0.5657445788383484
1741406555.332212	105	0.5672603249549866
1741406597.536972	106	0.5615763664245605
1741406651.9661765	107	0.5710496306419373
1741406698.204036	108	0.5729442834854126
1741406740.9387069	109	0.5729442834854126
1741406790.7236087	110	0.5733232498168945
1741406848.5884588	111	0.5782493352890015
1741406898.87502	112	0.575596809387207
1741406929.543507	113	0.5653656721115112
1741406983.4086115	114	0.5786282420158386
1741407021.450413	115	0.5729442834854126
1741407074.6734676	116	0.5884804725646973
1741407120.3525305	117	0.5797650814056396
1741407146.2078075	118	0.5358090400695801
1741407191.6014729	119	0.5778704285621643
1741407222.3062863	120	0.5858279466629028
1741407260.0033789	121	0.5843122601509094
1741407304.6957912	122	0.5862069129943848
1741407345.5690427	123	0.5888594388961792
1741407390.4769688	124	0.5877225995063782
1741407431.2663724	125	0.5899962186813354
1741407476.0591826	126	0.5884804725646973
1741407517.042639	127	0.5786282420158386
1741407568.5157075	128	0.593027651309967
1741407616.1987085	129	0.5937855243682861
1741407661.218286	130	0.5971959233283997
1741407708.841862	131	0.5843122601509094
1741407751.8425205	132	0.5862069129943848
1741407796.203062	133	0.5850700736045837
1741407841.266875	134	0.5903751254081726
1741407893.654608	135	0.593027651309967
1741407957.9404879	136	0.5896172523498535
1741407991.3304267	137	0.5899962186813354
1741408041.0056489	138	0.5911329984664917
1741408096.325972	139	0.5884804725646973
1741408150.2850828	140	0.5899962186813354
1741408190.1858678	141	0.5862069129943848
1741408223.6444564	142	0.5911329984664917
1741408277.0657208	143	0.587343692779541
1741408314.135897	144	0.5918908715248108
1741408350.6659794	145	0.5899962186813354
1741408395.1666133	146	0.5858279466629028
1741408439.9631133	147	0.5888594388961792
1741408488.9105258	148	0.5888594388961792
1741408515.9829164	149	0.5862069129943848
1741408557.3789773	150	0.5915119647979736
1741408586.1342978	151	0.5850700736045837
1741408632.7023602	152	0.5911329984664917
1741408672.3213785	153	0.5888594388961792
1741408696.9665248	154	0.5892383456230164
1741408732.8803492	155	0.5918908715248108
1741408785.050455	156	0.592269778251648
1741408826.2421768	157	0.5877225995063782
1741408870.636192	158	0.593027651309967
1741408917.9805427	159	0.5884804725646973
1741408962.3053653	160	0.5881015658378601
1741408998.9008186	161	0.5899962186813354
1741409032.2488272	162	0.5915119647979736
1741409065.4057949	163	0.5888594388961792
1741409109.5431397	164	0.5888594388961792
1741409142.5393846	165	0.5862069129943848
1741409183.686591	166	0.5964380502700806
1741409216.912894	167	0.5869647860527039
1741409235.884591	168	0.5797650814056396
1741409283.2957923	169	0.5846911668777466
1741409323.6743982	170	0.5888594388961792
1741409367.1866078	171	0.5869647860527039
1741409421.979168	172	0.5899962186813354
1741409447.8504562	173	0.593027651309967
1741409488.2895925	174	0.593027651309967
1741409524.7285519	175	0.5899962186813354
1741409575.9850848	176	0.5911329984664917
1741409605.3060455	177	0.5911329984664917
1741409649.1605785	178	0.587343692779541
1741409678.0188375	179	0.5877225995063782
1741409730.4250715	180	0.5888594388961792
1741409777.499949	181	0.5899962186813354
1741409816.2990835	182	0.5903751254081726
1741409857.0495117	183	0.5858279466629028
1741409898.0712576	184	0.5869647860527039
1741409946.3721619	185	0.5884804725646973
1741409983.6949935	186	0.5865858197212219
1741410018.086351	187	0.5809018611907959
1741410059.6204157	188	0.5854490399360657
1741410097.0401764	189	0.5884804725646973
1741410116.574816	190	0.575975775718689
1741410172.1316946	191	0.5839332938194275
1741410220.0332012	192	0.5839332938194275
1741410264.9839325	193	0.5884804725646973
1741410298.4101741	194	0.5892383456230164
1741410353.3575408	195	0.5903751254081726
1741410383.6542811	196	0.5915119647979736
1741410413.3344243	197	0.5884804725646973
1741410461.5196004	198	0.5892383456230164
1741410494.930903	199	0.5843122601509094
1741410532.2802346	200	0.5858279466629028
1741410576.165284	201	0.5858279466629028
1741410609.6979294	202	0.5888594388961792
1741410639.4005945	203	0.592269778251648
1741410680.251648	204	0.5941644310951233
1741410720.9650774	205	0.5865858197212219
1741410761.6890204	206	0.5846911668777466
1741410805.9625254	207	0.5915119647979736
1741410853.7061841	208	0.5903751254081726
1741410901.349059	209	0.5911329984664917
1741410952.769832	210	0.5911329984664917
1741410993.123421	211	0.5937855243682861
1741411059.842295	212	0.5956801772117615
1741411122.836075	213	0.593406617641449
1741411174.283835	214	0.5918908715248108
1741411229.9211397	215	0.5926487445831299
1741411270.2477155	216	0.593406617641449
1741411310.5825262	217	0.5937855243682861
1741411354.639097	218	0.5858279466629028
1741411402.3867378	219	0.5915119647979736
1741411442.8496368	220	0.593406617641449
1741411494.0778651	221	0.5869647860527039
1741411542.5074942	222	0.5846911668777466
1741411579.6135693	223	0.587343692779541
1741411634.961799	224	0.5949223041534424
1741411675.0885205	225	0.5915119647979736
1741411723.431238	226	0.5911329984664917
1741411760.2567441	227	0.5937855243682861
1741411808.0842786	228	0.5945433974266052
1741411848.3252492	229	0.5899962186813354
1741411884.8986983	230	0.5877225995063782
1741411932.924751	231	0.5858279466629028
1741411984.6046162	232	0.5881015658378601
1741412025.4916325	233	0.5937855243682861
1741412068.1572156	234	0.5911329984664917
1741412120.0832236	235	0.593406617641449
1741412169.956809	236	0.593027651309967
1741412207.4476662	237	0.5888594388961792
1741412244.7728536	238	0.5903751254081726
1741412281.8754714	239	0.5888594388961792
1741412315.9305856	240	0.592269778251648
1741412352.8102062	241	0.5903751254081726
1741412401.4527388	242	0.5892383456230164
1741412437.8637333	243	0.5926487445831299
1741412490.261431	244	0.5918908715248108
1741412530.7551577	245	0.5926487445831299
1741412564.232731	246	0.5937855243682861
1741412608.3457785	247	0.5888594388961792
1741412638.204884	248	0.5911329984664917
1741412681.0179505	249	0.593406617641449
1741412727.0118992	250	0.5881015658378601
1741412777.0088696	251	0.5896172523498535
1741412826.7040563	252	0.5877225995063782
1741412868.2808783	253	0.5907540917396545
1741412913.830974	254	0.5877225995063782
1741412971.1053927	255	0.5937855243682861
1741413024.7654388	256	0.5945433974266052
1741413063.017303	257	0.5896172523498535
1741413105.0620565	258	0.5956801772117615
1741413147.356041	259	0.5918908715248108
1741413201.1909673	260	0.593406617641449
1741413255.4280844	261	0.5941644310951233
1741413293.6828601	262	0.592269778251648
1741413336.0290911	263	0.5896172523498535
1741413370.3175793	264	0.5865858197212219
1741413408.2830844	265	0.5903751254081726
1741413445.454215	266	0.5945433974266052
1741413475.6582053	267	0.5953012704849243
1741413523.177182	268	0.5956801772117615
1741413570.6775541	269	0.5949223041534424
1741413627.306065	270	0.5850700736045837
1741413671.5031345	271	0.5835543870925903
1741413719.3180385	272	0.5899962186813354
1741413759.9326754	273	0.5956801772117615
1741413807.4209008	274	0.5975748300552368
1741413848.1942825	275	0.5949223041534424
1741413881.622823	276	0.5926487445831299
1741413925.6853614	277	0.593406617641449
1741413962.6186712	278	0.5949223041534424
1741413999.7653594	279	0.5960590839385986
1741414033.1733613	280	0.592269778251648
1741414083.8470454	281	0.5911329984664917
1741414131.410941	282	0.5926487445831299
1741414164.615723	283	0.592269778251648
1741414211.8941762	284	0.5937855243682861
1741414266.1169784	285	0.5945433974266052
1741414320.4850602	286	0.593406617641449
1741414367.5463903	287	0.5945433974266052
1741414400.7163181	288	0.5937855243682861
1741414426.9954374	289	0.5949223041534424
1741414474.198341	290	0.5979537963867188
1741414516.2493014	291	0.5956801772117615
1741414565.2153742	292	0.593027651309967
1741414609.856329	293	0.5937855243682861
1741414650.7436259	294	0.5937855243682861
1741414680.063342	295	0.587343692779541
1741414713.290261	296	0.5937855243682861
1741414773.497638	297	0.5881015658378601
1741414814.913526	298	0.592269778251648
1741414863.2286067	299	0.5869647860527039
