# Supplementary material for: Achieving consistency in FedSAM using local adaptive distillation on sports image classification
Source: PLoS One. 2025 Oct 17;20(10):e0333210. doi: 10.1371/journal.pone.0333210 (PMC12533856; doi:10.1371/journal.pone.0333210)
Supplement: S1 File — All figures (Figs 1–9) and Tables (Table 1–8) are sequentially numbered in the supplementary files. (ZIP) [file pone.0333210.s001.zip › Support-Information-only-datasets/Original experimental data/sport22/0.4/IID/Feddyn.csv]

Wall time	Step	Value
1741326556.9226036	0	0.05835543945431709
1741326606.6014526	1	0.0773020088672638
1741326645.2959943	2	0.1333838552236557
1741326684.7864811	3	0.16862447559833527
1741326724.5524337	4	0.1712770015001297
1741326764.29618	5	0.18681319057941437
1741326790.7019439	6	0.2019704431295395
1741326830.2648716	7	0.22432740032672882
1741326859.5891962	8	0.2216748744249344
1741326902.6818209	9	0.2637362778186798
1741326938.6520517	10	0.24213717877864838
1741326981.5552332	11	0.27586206793785095
1741327020.9839244	12	0.2989768981933594
1741327063.4887486	13	0.33497536182403564
1741327102.8446202	14	0.3433118462562561
1741327163.383935	15	0.3417961299419403
1741327212.9447434	16	0.3645320236682892
1741327252.1608381	17	0.36263737082481384
1741327287.933063	18	0.37059491872787476
1741327333.845948	19	0.3766578137874603
1741327373.6272924	20	0.38726791739463806
1741327422.825445	21	0.39598333835601807
1741327465.358976	22	0.42023494839668274
1741327508.3303268	23	0.40280410647392273
1741327547.893893	24	0.4190981388092041
1741327587.3940697	25	0.4316028654575348
1741327627.585022	26	0.4395604431629181
1741327663.4410722	27	0.44713905453681946
1741327708.3237777	28	0.4380447268486023
1741327744.479161	29	0.4323607385158539
1741327789.3843822	30	0.46115952730178833
1741327843.6788046	31	0.47404319047927856
1741327875.6527498	32	0.43198180198669434
1741327916.104745	33	0.46381205320358276
1741327960.8979926	34	0.4634331166744232
1741328007.5646203	35	0.485411137342453
1741328059.4554162	36	0.4964001476764679
1741328085.3699665	37	0.4569912850856781
1741328118.5451674	38	0.4899583160877228
1741328137.8421104	39	0.4175824224948883
1741328171.05155	40	0.49602121114730835
1741328224.2176774	41	0.5187571048736572
1741328270.1408973	42	0.5035998225212097
1741328319.7608716	43	0.5399772524833679
1741328356.3045266	44	0.5005683898925781
1741328392.3660753	45	0.5278514623641968
1741328428.5386984	46	0.5312618613243103
1741328480.1791885	47	0.552482008934021
1741328525.2989507	48	0.5365668535232544
1741328564.685335	49	0.5528609156608582
1741328611.8662305	50	0.5153467059135437
1741328664.9060419	51	0.5475558638572693
1741328694.2663183	52	0.5395983457565308
1741328737.6067472	53	0.5646077990531921
1741328776.3582451	54	0.5395983457565308
1741328816.0731764	55	0.5676392316818237
1741328858.5531716	56	0.5161045789718628
1741328894.143292	57	0.5725653767585754
1741328939.7172143	58	0.5782493352890015
1741328985.5123942	59	0.5740810632705688
1741329038.5002875	60	0.5774914622306824
1741329074.6748948	61	0.5748389363288879
1741329114.332975	62	0.5665024518966675
1741329150.619195	63	0.5649867653846741
1741329202.3421867	64	0.5846911668777466
1741329254.2740836	65	0.5881015658378601
1741329295.930461	66	0.5854490399360657
1741329344.0225477	67	0.5790072083473206
1741329378.9632812	68	0.5862069129943848
1741329424.176941	69	0.593406617641449
1741329465.7161748	70	0.5899962186813354
1741329504.052473	71	0.5858279466629028
1741329532.5767038	72	0.5665024518966675
1741329569.0822074	73	0.5714285969734192
1741329612.7083676	74	0.5858279466629028
1741329654.9365919	75	0.5744600296020508
1741329695.628091	76	0.5949223041534424
1741329731.9787936	77	0.5774914622306824
1741329763.2756855	78	0.593027651309967
1741329803.9290226	79	0.5748389363288879
1741329851.034147	80	0.5964380502700806
1741329891.7793255	81	0.6002273559570312
1741329925.5667214	82	0.5774914622306824
1741329968.842348	83	0.563849925994873
1741330017.1535072	84	0.5911329984664917
1741330066.0436175	85	0.5839332938194275
1741330109.524509	86	0.5850700736045837
1741330149.7856503	87	0.593406617641449
1741330188.5128267	88	0.5790072083473206
1741330240.3776958	89	0.5824176073074341
1741330285.6054122	90	0.5691549777984619
1741330331.5391834	91	0.5854490399360657
1741330358.064904	92	0.5646077990531921
1741330383.800347	93	0.5547555685043335
1741330419.6107473	94	0.5725653767585754
1741330447.9553556	95	0.5634710192680359
1741330497.620169	96	0.5384615659713745
1741330551.5557823	97	0.5490716099739075
1741330591.9322026	98	0.5161045789718628
1741330628.1380355	99	0.5100416541099548
1741330675.4177723	100	0.5320196747779846
1741330716.8895545	101	0.5403562188148499
1741330761.3465834	102	0.5380825996398926
1741330796.3167639	103	0.5236831903457642
1741330835.448054	104	0.5259568095207214
1741330880.6412904	105	0.5361879467964172
1741330915.7280552	106	0.5282303690910339
1741330960.7515113	107	0.5342932939529419
1741330999.2559626	108	0.5198938846588135
1741331034.0103958	109	0.5126941800117493
1741331075.7927341	110	0.5259568095207214
1741331124.5661998	111	0.5161045789718628
1741331168.2477937	112	0.5047366619110107
1741331194.2304826	113	0.48503220081329346
1741331240.7985096	114	0.4876847267150879
1741331274.3194666	115	0.505873441696167
1741331323.2905414	116	0.5054945349693298
1741331363.241574	117	0.48503220081329346
1741331385.9102476	118	0.47934824228286743
1741331430.3939707	119	0.4846532642841339
1741331460.0564206	120	0.4782114326953888
1741331496.9589076	121	0.4846532642841339
1741331541.9974263	122	0.5017051696777344
1741331582.5145843	123	0.4910951256752014
1741331626.88521	124	0.4774535894393921
1741331667.1343255	125	0.4838954210281372
1741331712.0369036	126	0.47252747416496277
1741331750.338256	127	0.4717696011066437
1741331797.8680153	128	0.48654794692993164
1741331843.213149	129	0.473664253950119
1741331886.093553	130	0.46381205320358276
1741331931.2254956	131	0.48503220081329346
1741331970.1792092	132	0.4554755687713623
1741332008.5184903	133	0.4600227475166321
1741332047.3609486	134	0.45433875918388367
1741332091.7649002	135	0.48503220081329346
1741332145.8361857	136	0.4838954210281372
1741332174.0863807	137	0.4717696011066437
1741332216.2749443	138	0.4846532642841339
1741332264.6881588	139	0.464948832988739
1741332316.9275165	140	0.46456992626190186
1741332361.0015934	141	0.46987494826316833
1741332397.0232491	142	0.4619174003601074
1741332453.098203	143	0.46381205320358276
1741332489.2340562	144	0.45585447549819946
1741332525.2769752	145	0.4607805907726288
1741332567.8431892	146	0.4657067060470581
1741332609.7843735	147	0.44789692759513855
1741332655.024538	148	0.4657067060470581
1741332681.0656128	149	0.4240242540836334
1741332719.7181888	150	0.4664645791053772
1741332745.2247803	151	0.4380447268486023
1741332787.365212	152	0.4702538847923279
1741332823.1830997	153	0.4607805907726288
1741332845.6690125	154	0.4206138551235199
1741332877.8379407	155	0.45812806487083435
1741332925.814595	156	0.4634331166744232
1741332964.6035383	157	0.46760135889053345
1741333006.3812242	158	0.45585447549819946
1741333050.9769902	159	0.4706328213214874
1741333092.3171215	160	0.4706328213214874
1741333127.5282242	161	0.447517991065979
1741333159.4177573	162	0.45282304286956787
1741333191.5156543	163	0.4168245494365692
1741333232.8116047	164	0.4365289807319641
1741333264.9187205	165	0.4460022747516632
1741333303.1430683	166	0.44297081232070923
1741333334.4737308	167	0.4532019793987274
1741333353.1675513	168	0.40053051710128784
1741333398.0482035	169	0.4270557165145874
1741333436.1038966	170	0.45092839002609253
1741333477.2188632	171	0.4422129690647125
1741333528.2121062	172	0.4482758641242981
1741333553.135015	173	0.4338764548301697
1741333590.7540526	174	0.4467601478099823
1741333625.4810905	175	0.4236453175544739
1741333672.5637145	176	0.4467601478099823
1741333700.9135373	177	0.4323607385158539
1741333742.0548477	178	0.4308450222015381
1741333767.440193	179	0.42023494839668274
1741333812.127363	180	0.4285714328289032
1741333852.6330528	181	0.43615004420280457
1741333887.30407	182	0.44410762190818787
1741333924.790755	183	0.45017051696777344
1741333962.2220595	184	0.4410761594772339
1741334006.6368992	185	0.4532019793987274
1741334040.8438723	186	0.4316028654575348
1741334071.8619742	187	0.4206138551235199
1741334109.6418624	188	0.4308450222015381
1741334143.9534495	189	0.4285714328289032
1741334161.977229	190	0.345585435628891
1741334215.004092	191	0.41947707533836365
1741334259.497121	192	0.42440319061279297
1741334299.9759178	193	0.4490337371826172
1741334331.140691	194	0.4520651698112488
1741334381.9891124	195	0.44069722294807434
1741334410.3381717	196	0.42895036935806274
1741334439.801548	197	0.4334975481033325
1741334487.2105079	198	0.4338764548301697
1741334519.1217701	199	0.41303524374961853
1741334554.0904155	200	0.4175824224948883
1741334595.2287133	201	0.4316028654575348
1741334626.6954238	202	0.4262978434562683
1741334655.0030758	203	0.3876468241214752
1741334692.804316	204	0.41644561290740967
1741334730.548575	205	0.42970821261405945
1741334768.4446037	206	0.418340265750885
1741334809.016234	207	0.42099279165267944
1741334853.0172133	208	0.450549453496933
1741334894.045268	209	0.433118611574173
1741334937.7257502	210	0.41492989659309387
1741334971.6347573	211	0.4206138551235199
1741335029.1978352	212	0.42326638102531433
1741335082.7955868	213	0.45017051696777344
1741335126.7116551	214	0.41568776965141296
1741335173.8412492	215	0.4262978434562683
1741335208.8195024	216	0.42819249629974365
1741335243.2497108	217	0.4190981388092041
1741335280.814366	218	0.40280410647392273
1741335322.1193066	219	0.43539220094680786
1741335356.4669507	220	0.4327396750450134
1741335402.18338	221	0.40280410647392273
1741335444.9581985	222	0.4323607385158539
1741335476.6774216	223	0.430087149143219
1741335527.378473	224	0.421371728181839
1741335564.106825	225	0.4134141802787781
1741335605.2663507	226	0.4293293058872223
1741335636.5372102	227	0.4240242540836334
1741335677.9669166	228	0.44638121128082275
1741335712.7301683	229	0.4088670015335083
1741335744.518633	230	0.42440319061279297
1741335786.8217661	231	0.41000378131866455
1741335832.6632738	232	0.4380447268486023
1741335867.8534317	233	0.43615004420280457
1741335902.8711865	234	0.430087149143219
1741335950.9465482	235	0.4247821271419525
1741335996.5502293	236	0.4323607385158539
1741336032.2177737	237	0.4278135597705841
1741336068.5018742	238	0.42743462324142456
1741336104.481542	239	0.4118984341621399
1741336137.2086968	240	0.3861311078071594
1741336172.833452	241	0.39901477098464966
1741336218.252484	242	0.41644561290740967
1741336253.2390769	243	0.4262978434562683
1741336302.202711	244	0.43690791726112366
1741336340.9339685	245	0.40697234869003296
1741336373.8179548	246	0.3971201181411743
1741336417.1284773	247	0.4054566025733948
1741336446.7154243	248	0.3781735599040985
1741336485.4298995	249	0.4088670015335083
1741336524.0188215	250	0.41796135902404785
1741336565.8744502	251	0.41871920228004456
1741336607.3461335	252	0.4316028654575348
1741336642.2907405	253	0.39029935002326965
1741336681.2614589	254	0.42023494839668274
1741336729.4401948	255	0.409624844789505
1741336774.3856978	256	0.4323607385158539
1741336805.757795	257	0.42023494839668274
1741336840.8308704	258	0.40204623341560364
1741336875.630735	259	0.4247821271419525
1741336920.1114745	260	0.412656307220459
1741336964.3821802	261	0.41947707533836365
1741336996.4219487	262	0.421371728181839
1741337033.328421	263	0.4327396750450134
1741337064.8497202	264	0.40773019194602966
1741337106.8671484	265	0.4016672968864441
1741337142.4220085	266	0.40773019194602966
1741337171.241075	267	0.4024251699447632
1741337216.5858505	268	0.4308450222015381
1741337259.7818317	269	0.418340265750885
1741337309.0809426	270	0.44069722294807434
1741337352.0587375	271	0.4327396750450134
1741337397.940825	272	0.418340265750885
1741337436.7590857	273	0.42970821261405945
1741337482.2231185	274	0.41871920228004456
1741337521.3769426	275	0.40469875931739807
1741337553.9540684	276	0.40356194972991943
1741337596.3072166	277	0.3876468241214752
1741337632.6677046	278	0.4225085377693176
1741337669.2104793	279	0.4247821271419525
1741337702.1216912	280	0.4198560118675232
1741337750.9302878	281	0.4460022747516632
1741337796.4007905	282	0.441834032535553
1741337829.0452986	283	0.41720348596572876
1741337874.934855	284	0.4255399703979492
1741337927.008976	285	0.4255399703979492
1741337978.55416	286	0.4251610338687897
1741338024.3590183	287	0.4372868537902832
1741338056.796117	288	0.39598333835601807
1741338082.9753594	289	0.3755210340023041
1741338128.873367	290	0.4043198227882385
1741338168.219678	291	0.3971201181411743
1741338210.977724	292	0.42440319061279297
1741338250.8189044	293	0.4236453175544739
1741338286.8206143	294	0.4236453175544739
1741338313.1456068	295	0.39598333835601807
1741338342.899534	296	0.39825692772865295
1741338396.2449515	297	0.4118984341621399
1741338432.5338204	298	0.41796135902404785
1741338475.5922859	299	0.4225085377693176
