# Supplementary material for: Achieving consistency in FedSAM using local adaptive distillation on sports image classification
Source: PLoS One. 2025 Oct 17;20(10):e0333210. doi: 10.1371/journal.pone.0333210 (PMC12533856; doi:10.1371/journal.pone.0333210)
Supplement: S1 File — All figures (Figs 1–9) and Tables (Table 1–8) are sequentially numbered in the supplementary files. (ZIP) [file pone.0333210.s001.zip › Support-Information-only-datasets/Original experimental data/sport22/0.4/IID/Fedspeed.csv]

Wall time	Step	Value	0.846000016
1702367879	0	0.0
1702367885	1	0.0
1702367891	2	0.0
1702367897	3	0.01496996953285045
1702367902	4	0.05640843955977856
1702367908	5	0.0945136479281729
1702367914	6	0.13151608033930892
1702367919	7	0.14820146447578902
1702367925	8	0.16335741922135671
1702367931	9	0.17989083730623162
1702367937	10	0.20085985215025062
1702367943	11	0.21269566060498216
1702367950	12	0.21764476211507844
1702367957	13	0.23493504284787345
1702367963	14	0.25544492995878293
1702367969	15	0.2721704985909971
1702367975	16	0.27873131522576633
1702367982	17	0.28362433744047033
1702367988	18	0.29361994751027076
1702367994	19	0.2962161839565277
1702368000	20	0.30800357522324917
1702368005	21	0.3122641356206227
1702368011	22	0.3205798726912667
1702368017	23	0.32417453501841076
1702368023	24	0.3295225052949707
1702368029	25	0.3471552395206114
1702368034	26	0.3365410064942063
1702368040	27	0.3497478820391796
1702368045	28	0.34671961755073194
1702368051	29	0.3624594529743919
1702368057	30	0.36321165104371783
1702368064	31	0.38416476314317416
1702368070	32	0.3762235212738977
1702368075	33	0.37961879383690983
1702368082	34	0.39564656462088005
1702368088	35	0.400013460139423
1702368093	36	0.39622268859411824
1702368099	37	0.41268607719858014
1702368104	38	0.40964921440968954
1702368109	39	0.4040440469729095
1702368115	40	0.41830749621022095
1702368120	41	0.4221185692439616
1702368127	42	0.42542479815046413
1702368132	43	0.42565038779530723
1702368138	44	0.42405063430523526
1702368144	45	0.42199934028662295
1702368150	46	0.4377887446416264
1702368156	47	0.4406421635473558
1702368162	48	0.4452032514829802
1702368168	49	0.45262332077079326
1702368173	50	0.44251316885973835
1702368179	51	0.445710376078282
1702368185	52	0.44800797348323806
1702368190	53	0.4450042846400768
1702368196	54	0.46301624601758345
1702368202	55	0.45474784782787475
1702368208	56	0.46677580299474086
1702368214	57	0.4763440622056713
1702368221	58	0.4814998785151679
1702368226	59	0.46658330537367876
1702368231	60	0.47092209418268843
1702368237	61	0.4727061631127693
1702368243	62	0.48658069455689695
1702368249	63	0.4856441165642668
1702368255	64	0.4817985554703784
1702368261	65	0.4906865287759345
1702368268	66	0.486114603601351
1702368274	67	0.48608094827282855
1702368281	68	0.4951452102014984
1702368287	69	0.49327794479619674
1702368293	70	0.49134317950624606
1702368297	71	0.4966607541159794
1702368303	72	0.49840756569965444
1702368309	73	0.4911100131611723
1702368316	74	0.5096617000517565
1702368321	75	0.4925233952635945
1702368327	76	0.5062003068940762
1702368333	77	0.5101233952089359
1702368340	78	0.5224727737791367
1702368346	79	0.5118805108124399
1702368351	80	0.5117128955542621
1702368358	81	0.5064377986310887
1702368365	82	0.5117708947171216
1702368370	83	0.5004305584144072
1702368376	84	0.5118207469576349
1702368382	85	0.5148719777834214
1702368387	86	0.5116420968923522
1702368394	87	0.5226370724741368
1702368401	88	0.5114577444498395
1702368407	89	0.5105655854626681
1702368413	90	0.5211108256645939
1702368419	91	0.5182429651646123
1702368425	92	0.5218018755312616
1702368432	93	0.5231364263319062
1702368438	94	0.5247350941448029
1702368444	95	0.5224192737039296
1702368449	96	0.5233997098360775
1702368455	97	0.5283164685725141
1702368461	98	0.5305683391075385
1702368467	99	0.5218762470645559
1702368473	100	0.5252245387613149
1702368479	101	0.5197008480766893
1702368484	102	0.5352130822955218
1702368491	103	0.5271522135088401
1702368496	104	0.5294766270388437
1702368503	105	0.535663126762288
1702368508	106	0.5272680034886246
1702368514	107	0.5374506402165232
1702368520	108	0.5453429829104609
1702368526	109	0.538216841472824
1702368533	110	0.5474804435121956
1702368539	111	0.5428023002908637
1702368546	112	0.5505999433606472
1702368552	113	0.531619788017119
1702368558	114	0.5488160379901952
1702368564	115	0.5420932919349456
1702368570	116	0.5348537369984043
1702368576	117	0.5421438741214348
1702368582	118	0.5474598210801325
1702368588	119	0.547307983257261
1702368595	120	0.5400864700090899
1702368601	121	0.5474557069293076
1702368608	122	0.5484329522331124
1702368613	123	0.5495924353459097
1702368618	124	0.5441455231270947
1702368624	125	0.5540960305656121
1702368629	126	0.5558223447796795
1702368635	127	0.5406298341176934
1702368639	128	0.5428412150507025
1702368646	129	0.5605653902704799
1702368652	130	0.5505984531440048
1702368656	131	0.5468933218094416
1702368663	132	0.5406060509541993
1702368669	133	0.556979064406593
1702368675	134	0.5561635398575504
1702368680	135	0.550812158260133
1702368687	136	0.5451559025866791
1702368693	137	0.5331492310000263
1702368699	138	0.541447075053523
1702368704	139	0.5600673053546855
1702368710	140	0.5517301382397398
1702368717	141	0.5386651133538635
1702368723	142	0.5468651121935988
1702368730	143	0.5535465621828707
1702368736	144	0.5532670853226066
1702368743	145	0.5574445645987223
1702368748	146	0.5631644720990024
1702368756	147	0.5554910871271235
1702368762	148	0.5467888502254521
1702368768	149	0.5479832246952377
1702368774	150	0.5610153340828576
1702368779	151	0.5484045701495882
1702368785	152	0.5594853419411262
1702368791	153	0.5682120280125174
1702368796	154	0.5532861913272583
1702368802	155	0.5648274968275672
1702368809	156	0.5575815636031262
1702368815	157	0.560907552681942
1702368820	158	0.5581919101626683
1702368826	159	0.55819371978357
1702368832	160	0.5560988040160427
1702368837	161	0.5585966958373106
1702368842	162	0.5736813346069922
1702368849	163	0.5662091153154396
1702368854	164	0.5701510777547488
1702368860	165	0.5620175586869861
1702368865	166	0.5567830382454688
1702368870	167	0.5600379511010781
1702368876	168	0.5546558433031265
1702368883	169	0.5638284512819178
1702368889	170	0.5640368488996136
1702368895	171	0.5605911530635546
1702368901	172	0.5548363694689014
1702368906	173	0.5692537764118007
1702368913	174	0.5843946972583015
1702368920	175	0.5586705238910503
1702368925	176	0.56673824151389
1702368931	177	0.5599576504250434
1702368938	178	0.5550601587850177
1702368943	179	0.5701478679358809
1702368949	180	0.5707552202211961
1702368955	181	0.5657263317152085
1702368960	182	0.5712906111819618
1702368967	183	0.5620686104617484
1702368973	184	0.5698368590327512
1702368978	185	0.5756109744140465
1702368985	186	0.5720950813409256
1702368992	187	0.5749884451697335
1702368998	188	0.5784765321842398
1702369004	189	0.5539725357712548
1702369009	190	0.5727462568340564
1702369015	191	0.5743555544771561
1702369020	192	0.5616988138216451
1702369026	193	0.5769972061041857
1702369033	194	0.5717814710356717
1702369039	195	0.5851190778029535
1702369046	196	0.5659857706035322
1702369051	197	0.5662261015377587
1702369057	198	0.5674083188940796
1702369063	199	0.5764332513119725
1702369069	200	0.5677208329803631
1702369075	201	0.5684673544571746
1702369080	202	0.5643774421828044
1702369086	203	0.5582882039116329
1702369092	204	0.566438136636999
1702369098	205	0.5800283183747865
1702369104	206	0.5572122968994537
1702369111	207	0.5640657792715241
1702369117	208	0.5800168391179757
1702369123	209	0.5817822453527257
1702369129	210	0.581049176655557
1702369135	211	0.5898694686000334
1702369142	212	0.5879892465202807
1702369148	213	0.5674878986184142
1702369154	214	0.5620061877714553
1702369160	215	0.5646651486604187
1702369165	216	0.555823748730995
1702369170	217	0.5661255139961997
1702369176	218	0.582666731648181
1702369182	219	0.5568286997541699
1702369187	220	0.5665750823432879
1702369193	221	0.5729342713932227
1702369199	222	0.5746863230892193
1702369204	223	0.5792209478058906
1702369209	224	0.5791950930356339
1702369216	225	0.5672850034105372
1702369222	226	0.5687619521087666
1702369228	227	0.5712011213072706
1702369234	228	0.5620332111942299
1702369240	229	0.5740296030210501
1702369247	230	0.5720174009806541
1702369254	231	0.5591425942918344
1702369259	232	0.5597002082367805
1702369265	233	0.5830773575828735
1702369270	234	0.5777774121714343
1702369277	235	0.5616265816590893
1702369283	236	0.5795147401840732
1702369288	237	0.580497055648246
1702369296	238	0.5811735919338769
1702369301	239	0.5840639770710506
1702369306	240	0.5793534936602811
1702369312	241	0.5788515493740374
1702369319	242	0.5801272015933514
1702369325	243	0.5807925885786799
1702369332	244	0.5861642643766164
1702369338	245	0.5521963977301002
1702369344	246	0.5947144934854166
1702369350	247	0.5757337355861906
1702369356	248	0.583106585555376
1702369362	249	0.5914746273312897
1702369367	250	0.5761489803386051
1702369373	251	0.5836000970719718
1702369379	252	0.5801766844876255
1702369385	253	0.582959870669448
1702369391	254	0.5695766518276489
1702369397	255	0.5817310768925885
1702369403	256	0.5853380700659426
1702369408	257	0.5830614515099717
1702369414	258	0.5861193320250014
1702369420	259	0.5666385794886024
1702369427	260	0.564055253770348
1702369434	261	0.5720302345626989
1702369440	262	0.5803893276975189
1702369447	263	0.5848561100333014
1702369452	264	0.585681915924242
1702369458	265	0.5827354244884492
1702369464	266	0.5673262820088996
1702369469	267	0.5823376289128548
1702369475	268	0.5718932019332428
1702369480	269	0.5727256683004389
1702369487	270	0.5531413880143785
1702369493	271	0.5803358462017514
1702369499	272	0.5777202938422757
1702369505	273	0.5872041295555847
1702369513	274	0.5801690656443588
1702369519	275	0.5874469832095962
1702369525	276	0.5645121611138583
1702369531	277	0.5661774583486745
1702369536	278	0.5880298981814763
1702369541	279	0.5742334683903253
1702369547	280	0.5892976761848471
1702369554	281	0.5913933038471214
1702369560	282	0.5938351883105996
1702369567	283	0.5976907527425095
1702369573	284	0.5894551984433894
1702369579	285	0.5811970791558319
1702369586	286	0.5806646559909296
1702369592	287	0.5827601103320299
1702369598	288	0.5668572682724972
1702369605	289	0.5796276844541471
1702369611	290	0.5843920316240453
1702369616	291	0.5915823774602199
1702369623	292	0.5761282300821907
1702369629	293	0.5989225642729467
1702369634	294	0.5774263373439102
1702369640	295	0.6013924816161558
1702369646	296	0.5812677665776667
1702369653	297	0.5899796054082607
1702369659	298	0.5781554089668252
1702369665	299	0.5814850246902263
1702369670	300	0.5842381588855516
1702369676	301	0.5649415339493459
1702369682	302	0.5593499555441532
1702369689	303	0.5838509596500058
1702369694	304	0.5797246324589318
1702369700	305	0.5817806061346801
1702369707	306	0.5727955201722679
1702369712	307	0.571465306826592
1702369719	308	0.5978498855965204
1702369724	309	0.568959522925777
1702369730	310	0.575978839931951
1702369736	311	0.5704938453681823
1702369744	312	0.590907575436059
1702369750	313	0.5761783326102443
1702369756	314	0.5900902277973266
1702369761	315	0.6024239043148355
1702369768	316	0.582867365072174
1702369774	317	0.5857781913290896
1702369781	318	0.5715512331142752
1702369788	319	0.5743689857887792
1702369794	320	0.573961815577929
1702369801	321	0.59372213167574
1702369807	322	0.604164666515113
1702369814	323	0.5870191841123611
1702369820	324	0.5794781563032485
1702369826	325	0.5961961089374191
1702369832	326	0.59119069814729
1702369839	327	0.5893143445279951
1702369844	328	0.5800813170226894
1702369850	329	0.5748621552050038
1702369856	330	0.5665324024147917
1702369861	331	0.5788094085531182
1702369869	332	0.5904313965726313
1702369875	333	0.5669920585175839
1702369882	334	0.5805644067865834
1702369887	335	0.60099002181554
1702369893	336	0.5838200432611391
1702369898	337	0.5778098976442779
1702369904	338	0.5804297767902683
1702369910	339	0.5644861793946389
1702369916	340	0.5914780883711999
1702369922	341	0.5688827116374092
1702369928	342	0.5872114358684396
1702369933	343	0.5837890594561094
1702369939	344	0.5819018683441678
1702369945	345	0.5622866607873314
1702369950	346	0.5796847506035805
1702369956	347	0.5822331337599502
1702369962	348	0.5619015399454995
1702369967	349	0.5873262121334029
1702369972	350	0.5815192391693048
1702369980	351	0.5882313828169555
1702369986	352	0.5715551427502874
1702369991	353	0.565597517000893
1702369999	354	0.5899018987791893
1702370004	355	0.5842780771616335
1702370010	356	0.5839010682377648
1702370015	357	0.5798338141901415
1702370022	358	0.5854397978388195
1702370027	359	0.591236537538046
1702370033	360	0.563396399622629
1702370039	361	0.559358703424464
1702370046	362	0.6111353880089735
1702370052	363	0.5809705145121198
1702370059	364	0.5764893952881488
1702370064	365	0.5819666571024052
1702370070	366	0.5851378517475424
1702370077	367	0.5799393862473731
1702370083	368	0.5860596142713651
1702370089	369	0.5825283525826556
1702370095	370	0.596199864304246
1702370101	371	0.591818603178146
1702370108	372	0.5941602239158464
1702370114	373	0.5869435646437199
1702370120	374	0.580041583789818
1702370126	375	0.5956422079388775
1702370132	376	0.5932537766974878
1702370139	377	0.5787820671398465
1702370146	378	0.5673465550481854
1702370153	379	0.5985236721396167
1702370158	380	0.6044734957589258
1702370164	381	0.5805247197933892
1702370169	382	0.5768359905340987
1702370175	383	0.5970426065565966
1702370182	384	0.5759837648302742
1702370188	385	0.6038515559794299
1702370195	386	0.6032220446815948
1702370201	387	0.5773356618976171
1702370207	388	0.5945288243052891
1702370213	389	0.5762155526108399
1702370220	390	0.575851360633723
1702370225	391	0.5699720984058781
1702370231	392	0.5585506710192873
1702370239	393	0.6068398482396468
1702370246	394	0.5739716494196256
1702370252	395	0.5966132978626273
1702370258	396	0.5814850779696328
1702370263	397	0.5939313658829182
1702370269	398	0.5712567173483891
1702370275	399	0.5969811082131935
1702370281	400	0.5660683629784602
1702370288	401	0.5898165227963392
1702370293	402	0.5915997222931315
1702370300	403	0.582402902462563
1702370306	404	0.5839429769198865
1702370311	405	0.5872065994733433
1702370316	406	0.6042001533014393
1702370321	407	0.5939114453935259
1702370326	408	0.574993920125833
1702370332	409	0.6099373132547455
1702370338	410	0.5879648068241077
1702370343	411	0.5952307598628314
1702370348	412	0.590245128273982
1702370354	413	0.5928426458385506
1702370360	414	0.6055403089377781
1702370365	415	0.6065468338532126
1702370372	416	0.5896223938027397
1702370378	417	0.6006341922330442
1702370383	418	0.5869648752068402
1702370389	419	0.5906181390351861
1702370395	420	0.5794242390183111
1702370401	421	0.5771025413528446
1702370407	422	0.5989210558190444
1702370412	423	0.614724517542121
1702370418	424	0.582689460701286
1702370423	425	0.5944332611536994
1702370428	426	0.5790134907846897
1702370435	427	0.6019906592159359
1702370440	428	0.5930589372732399
1702370446	429	0.5933351667144963
1702370451	430	0.5898634531748855
1702370457	431	0.582267954433797
1702370463	432	0.5863724799435697
1702370470	433	0.590270896869495
1702370476	434	0.5743297409872371
1702370482	435	0.5788568774409336
1702370487	436	0.5982800439258835
1702370493	437	0.6047019502039552
1702370500	438	0.5868463687992809
1702370507	439	0.596568212476659
1702370513	440	0.5823167857639753
1702370520	441	0.5947223776928096
1702370527	442	0.5586073687754844
1702370534	443	0.5954922831532404
1702370540	444	0.589526435930995
1702370546	445	0.596596160451928
1702370552	446	0.6059137957190363
1702370558	447	0.5906446369668703
1702370563	448	0.5881770234408924
1702370570	449	0.5978237790323755
1702370575	450	0.6009010348887486
1702370581	451	0.5812293077833499
1702370588	452	0.573343981523732
1702370595	453	0.5783121805405431
1702370601	454	0.5948051198934101
1702370608	455	0.5730911488110034
1702370614	456	0.5826428891418882
1702370621	457	0.5820185517787276
1702370626	458	0.5937414048718838
1702370632	459	0.5934729259625784
1702370638	460	0.5929217139869044
1702370644	461	0.5672376280518453
1702370650	462	0.5698420083643257
1702370656	463	0.5644408837595075
1702370662	464	0.5827109375448718
1702370668	465	0.5764476674390596
1702370674	466	0.5893906489229344
1702370680	467	0.5922041094686654
1702370687	468	0.5835229610528363
1702370693	469	0.6020647499296686
1702370700	470	0.5963016406871551
1702370706	471	0.5886164107266026
1702370712	472	0.563088223363623
1702370719	473	0.5716018536668004
1702370725	474	0.6043938691127182
1702370731	475	0.5998403585559415
1702370737	476	0.5948517890578557
1702370742	477	0.5858691471892902
1702370749	478	0.5781397616603106
1702370755	479	0.6007618203610304
1702370760	480	0.6228703551772223
1702370766	481	0.5906321208977623
1702370772	482	0.6189915450424267
1702370778	483	0.5851763329360976
1702370783	484	0.5957004572283155
1702370789	485	0.5806468588607413
1702370796	486	0.5843048488881202
1702370802	487	0.5751898922101906
1702370808	488	0.5923080240391959
1702370813	489	0.587367170213136
1702370819	490	0.5788934869042994
1702370824	491	0.5971954465205584
1702370830	492	0.5906887768807763
1702370836	493	0.5927477288620027
1702370841	494	0.5760202775176387
1702370847	495	0.5716747319749059
1702370852	496	0.5944850583767108
1702370858	497	0.5995012694811798
1702370864	498	0.5936538821759824
1702370871	499	0.6060058990255123
1702370876	500	0.5701916951746214
1702370882	501	0.6196218452830592
1702370888	502	0.6116507549853477
1702370895	503	0.5909265786464384
1702370900	504	0.6128267220144923
1702370907	505	0.5958764054391239
1702370913	506	0.6027103623602267
1702370919	507	0.5738891161759059
1702370925	508	0.5914146324696207
1702370931	509	0.589356113974953
1702370938	510	0.591563455165529
1702370945	511	0.5633879719665276
1702370951	512	0.6116367534506296
1702370956	513	0.6043569760427554
1702370963	514	0.5740202494829646
1702370968	515	0.5889157020362842
1702370974	516	0.5763290834720043
1702370981	517	0.5966062122337946
1702370988	518	0.572695841330581
1702370993	519	0.5835592813608615
1702371000	520	0.5908049277109482
1702371006	521	0.6099253505177675
1702371012	522	0.5920576692373632
1702371018	523	0.5824203174882864
1702371025	524	0.5761875898201669
1702371030	525	0.5851582128663955
1702371037	526	0.605535110247846
1702371042	527	0.5930364321776629
1702371048	528	0.5756918250154048
1702371055	529	0.590924546908934
1702371060	530	0.5820419655685545
1702371064	531	0.5936280161298267
1702371070	532	0.5747968983759166
1702371076	533	0.569263335413971
1702371082	534	0.6261227185087477
1702371087	535	0.5927337448596758
1702371093	536	0.6204211985104259
1702371098	537	0.5917223241562112
1702371103	538	0.5947244094947446
1702371109	539	0.5745549748767191
1702371115	540	0.6064863797852741
1702371121	541	0.5784323308162227
1702371126	542	0.5722188310591342
1702371132	543	0.5688997592561797
1702371137	544	0.5973913915582848
1702371143	545	0.5623202072956499
1702371148	546	0.5848331021223516
1702371154	547	0.5974076292247654
1702371159	548	0.624669692654314
1702371165	549	0.6122931443258487
1702371172	550	0.6185392229563877
1702371178	551	0.5960527291438766
1702371184	552	0.5957289738137795
1702371189	553	0.619579567832836
1702371196	554	0.5882300840174305
1702371202	555	0.5826586970299185
1702371209	556	0.5986526634413593
1702371215	557	0.5648684322551576
1702371221	558	0.602824934251101
1702371227	559	0.6136616166201054
1702371231	560	0.5918267370883136
1702371237	561	0.5838323711813956
1702371243	562	0.5831616931938367
1702371249	563	0.5907903982125049
1702371256	564	0.5741973175981128
1702371261	565	0.6033340480696414
1702371267	566	0.5900765720316463
1702371273	567	0.5852758947892384
1702371279	568	0.5684368119251872
1702371285	569	0.6251409654238552
1702371291	570	0.5723502870116699
1702371297	571	0.5652554714540609
1702371303	572	0.5758018314655284
1702371310	573	0.5546915955469156
1702371315	574	0.5869193245392157
1702371321	575	0.5825933208473288
1702371327	576	0.6304426623787528
1702371333	577	0.5989036281581428
1702371337	578	0.5535443859452303
1702371343	579	0.5874660423014564
1702371349	580	0.6064297038449764
1702371355	581	0.6095828825286782
1702371361	582	0.585795984871584
1702371367	583	0.573715001794582
1702371373	584	0.5805321419557836
1702371378	585	0.6004885480183757
1702371384	586	0.6006583283783624
1702371389	587	0.6026284394794886
1702371395	588	0.5786122011476075
1702371401	589	0.606921196396264
1702371407	590	0.605040261549657
1702371412	591	0.5918022387881854
1702371417	592	0.5683663237611927
1702371423	593	0.6027774052973089
1702371429	594	0.6077461041895471
1702371435	595	0.57459729399264
1702371440	596	0.5998217813363984
1702371446	597	0.5873279417901721
1702371452	598	0.5923749477367442
1702371457	599	0.6077575712665262
1702371464	600	0.5996999709149481
1702371470	601	0.589001806439164
1702371477	602	0.5590800690833119
1702371483	603	0.5987144439625535
1702371490	604	0.5755091089920263
1702371495	605	0.5882814164567075
1702371500	606	0.5973696006996614
1702371507	607	0.5907996716267503
1702371513	608	0.5832706124278312
1702371518	609	0.5772966958710715
1702371524	610	0.5985207112304539
1702371530	611	0.6298321481525798
1702371536	612	0.6082403497957911
1702371542	613	0.6108267125108792
1702371547	614	0.5752007225489917
1702371554	615	0.5967675268597715
1702371560	616	0.5808122888339764
1702371566	617	0.588384968272527
1702371572	618	0.5993163296242708
1702371579	619	0.5528286499415888
1702371584	620	0.6005966295426957
1702371590	621	0.6026749349643244
1702371597	622	0.6013391234199295
1702371603	623	0.578010800445435
1702371608	624	0.5761819417514041
1702371615	625	0.6314417294359388
1702371622	626	0.589858441659828
1702371628	627	0.5755054664179936
1702371633	628	0.5794357718525106
1702371639	629	0.6174569673171961
1702371647	630	0.5836819606678899
1702371652	631	0.6085965286375922
1702371658	632	0.5759630080383608
1702371664	633	0.613747071928285
1702371670	634	0.580891878885839
1702371676	635	0.5456430756358328
1702371681	636	0.595184655803625
1702371687	637	0.5721146622582697
1702371692	638	0.5811291471264305
1702371697	639	0.5756445255307325
1702371703	640	0.5584840902677395
1702371709	641	0.5718005032606177
1702371716	642	0.5821990795322707
1702371722	643	0.5760494304382051
1702371728	644	0.629251825767707
1702371734	645	0.58460662546389
1702371740	646	0.5751945846551325
1702371746	647	0.5874588858445011
1702371752	648	0.6245994153062813
1702371757	649	0.5951741150808186
1702371764	650	0.5943641528067959
1702371770	651	0.6104573204099323
1702371775	652	0.5751206365607521
1702371781	653	0.591997193838399
1702371786	654	0.6151496104413368
1702371792	655	0.6071017731059083
1702371799	656	0.5632456060150777
1702371804	657	0.5968859598432908
1702371810	658	0.576494683325767
1702371816	659	0.5933083462478893
1702371821	660	0.5776602668142166
1702371827	661	0.6009268413937198
1702371833	662	0.5796472544979354
1702371838	663	0.596012322821102
1702371844	664	0.5982624376572908
1702371850	665	0.6053751510112974
1702371856	666	0.5817490012236444
1702371861	667	0.5812227198669422
1702371866	668	0.60772391431427
1702371873	669	0.5944193805390602
1702371878	670	0.5845205555926881
1702371884	671	0.5946429940672856
1702371889	672	0.6047650096396602
1702371894	673	0.5982142346957455
1702371900	674	0.5538665728491656
1702371906	675	0.5880501382335049
1702371911	676	0.6357785512871543
1702371917	677	0.5670858311599285
1702371924	678	0.5991013053253204
1702371931	679	0.5981495039665485
1702371936	680	0.6348652118108611
1702371943	681	0.601300316129923
1702371949	682	0.5777700040105989
1702371956	683	0.5990792038357508
1702371961	684	0.6023871925613136
1702371967	685	0.6026624130366183
1702371973	686	0.5949828918072664
1702371979	687	0.6349085861478978
1702371984	688	0.6106235392839799
1702371990	689	0.6125082348025043
1702371996	690	0.5875823568525402
1702372003	691	0.6004859736952244
1702372009	692	0.5593496204285765
1702372014	693	0.5548446861357776
1702372019	694	0.6109137469578526
1702372025	695	0.5996183963317838
1702372031	696	0.6045423507488199
1702372037	697	0.6027366211776612
1702372042	698	0.5732603281065273
1702372048	699	0.5809083025037478
1702372054	700	0.5698331769504251
1702372059	701	0.576439203739822
1702372066	702	0.6106421186089089
1702372073	703	0.562894005495918
1702372078	704	0.6425274491966828
1702372085	705	0.597111488671815
1702372091	706	0.5889770027306421
1702372095	707	0.5806385897810683
1702372102	708	0.5754235558801174
1702372108	709	0.5761780321381174
1702372113	710	0.6097696359172265
1702372120	711	0.6328733577446218
1702372126	712	0.6178023445896156
1702372132	713	0.6117284402551049
1702372138	714	0.5772821481413276
1702372143	715	0.6244920926180133
1702372149	716	0.5838911638470711
1702372155	717	0.5856611357886586
1702372160	718	0.6082003769309965
1702372166	719	0.5773950197108751
1702372173	720	0.5726906132146268
1702372179	721	0.5724916289758392
1702372185	722	0.6121980148391294
1702372191	723	0.6077992777163385
1702372196	724	0.5879803122806408
1702372201	725	0.5771232713230053
1702372207	726	0.6111771904530889
1702372213	727	0.6100053312091769
1702372218	728	0.5688939434639806
1702372224	729	0.5552911153208442
1702372230	730	0.5756339356700352
1702372235	731	0.5973631724831878
1702372240	732	0.5930026537832903
1702372245	733	0.606663903633202
1702372251	734	0.5946100302974138
1702372257	735	0.5537756397418431
1702372262	736	0.6171558998901464
1702372268	737	0.6289329282486196
1702372273	738	0.5729320542053239
1702372279	739	0.5769023917980102
1702372285	740	0.6021566621210538
1702372291	741	0.6074464108848504
1702372298	742	0.6180107052890408
1702372305	743	0.590757031636201
1702372312	744	0.6036431454669933
1702372317	745	0.5974372583377091
1702372322	746	0.5703004149937355
1702372329	747	0.5776789819691723
1702372334	748	0.5813100064444594
1702372342	749	0.6145156239675471
1702372348	750	0.5819062899654167
1702372354	751	0.5930438354646933
1702372361	752	0.617876541751402
1702372367	753	0.6031884252241879
1702372373	754	0.5921738230007638
1702372378	755	0.564657179518701
1702372385	756	0.5810825168700279
1702372391	757	0.6256621615884617
1702372397	758	0.578060529665926
1702372403	759	0.624511681635241
1702372408	760	0.5909122321551135
1702372414	761	0.5689800349379867
1702372419	762	0.5643854209045643
1702372425	763	0.577950406315074
1702372432	764	0.5694027810354944
1702372437	765	0.5631924446447852
1702372443	766	0.6272456945494351
1702372450	767	0.5757444568942613
1702372457	768	0.5790582360431189
1702372463	769	0.6165610705444142
1702372469	770	0.6142211821463379
1702372475	771	0.6213956772764346
1702372481	772	0.5843854160217263
1702372487	773	0.5863840598614084
1702372493	774	0.6135387216723337
1702372499	775	0.5877999554670778
1702372505	776	0.6017713510659994
1702372511	777	0.6185397642069088
1702372516	778	0.5747941701107863
1702372522	779	0.6159101275669818
1702372528	780	0.6395995198408105
1702372535	781	0.6135453256742007
1702372540	782	0.5562878876903472
1702372546	783	0.5717917636943954
1702372551	784	0.5616083585262137
1702372558	785	0.5741687808935392
1702372563	786	0.5860631663094381
1702372569	787	0.6209134306500596
1702372574	788	0.5664064968682128
1702372579	789	0.627244145437182
1702372585	790	0.5900125537673524
1702372591	791	0.6078263627991831
1702372596	792	0.5877063552340649
1702372601	793	0.5769422168378601
1702372607	794	0.5816182016985716
1702372613	795	0.619080095532828
1702372619	796	0.5380797152396524
1702372624	797	0.6214164715329095
1702372630	798	0.6019391344959538
1702372636	799	0.5549473730687293
1702372644	800	0.6169689558091355
1702372650	801	0.5846808008571993
1702372656	802	0.5881684051513164
1702372661	803	0.5686665498314689
1702372665	804	0.564187356250397
1702372671	805	0.5810365355543389
1702372678	806	0.5992209214475573
1702372684	807	0.5849515503079357
1702372689	808	0.5986081124733855
1702372695	809	0.6038994349752371
1702372702	810	0.6199485312079126
1702372708	811	0.5542594433845519
1702372714	812	0.5922833996948095
1702372720	813	0.6000263480259815
1702372726	814	0.5875632852901959
1702372731	815	0.5808379854185163
1702372737	816	0.612339340730071
1702372743	817	0.5917555104005466
1702372749	818	0.575643361715269
1702372754	819	0.5726366578533649
1702372760	820	0.6212049027645982
1702372766	821	0.6475962821693247
1702372772	822	0.586400280184759
1702372778	823	0.6109475165064542
1702372784	824	0.5474068976085219
1702372791	825	0.5820520297483915
1702372796	826	0.5759041445579259
1702372803	827	0.5787274827206774
1702372809	828	0.5845638848548246
1702372814	829	0.5867827137401491
1702372818	830	0.5974782601253831
1702372823	831	0.5739003829493949
1702372829	832	0.6049523875265804
1702372834	833	0.5638845651571605
1702372840	834	0.5576581058639555
1702372846	835	0.5772664233973167
1702372852	836	0.6273509343562499
1702372857	837	0.5929393280718598
1702372863	838	0.6114758324362425
1702372870	839	0.5983446980119954
1702372876	840	0.5553564376658947
1702372882	841	0.5845703084571768
1702372887	842	0.5884197367056728
1702372893	843	0.579831603462981
1702372898	844	0.528592869544524
1702372903	845	0.6101623468727924
1702372911	846	0.5472327956457204
1702372918	847	0.6109914493032867
1702372924	848	0.575128009916113
1702372930	849	0.603132185464992
1702372936	850	0.5683300866381426
1702372942	851	0.5753080140462985
1702372948	852	0.5900503061961923
1702372954	853	0.5928700658913366
1702372960	854	0.5872685802191746
1702372965	855	0.5899064955833458
1702372971	856	0.5697211150851852
1702372976	857	0.588797877707043
1702372981	858	0.6096042171499967
1702372987	859	0.5989386040395152
1702372992	860	0.5911696948553017
1702372998	861	0.5673157344138668
1702373004	862	0.5947252605904263
1702373010	863	0.6122632968457825
1702373016	864	0.5884427834038684
1702373020	865	0.6135747537362553
1702373027	866	0.6031998239066858
1702373034	867	0.5701511470629959
1702373041	868	0.5971295051882085
1702373047	869	0.5843267620482357
1702373054	870	0.5934027132670752
1702373059	871	0.5833900340087177
1702373065	872	0.5857584420927298
1702373070	873	0.6229550630072106
1702373076	874	0.6200081075586951
1702373082	875	0.557928663204256
1702373088	876	0.601745926833923
1702373095	877	0.6074680247588494
1702373101	878	0.5505332981535097
1702373107	879	0.618520197627484
1702373112	880	0.5877630629165551
1702373118	881	0.5638049149454233
1702373124	882	0.5820525204121018
1702373130	883	0.5932673520949905
1702373135	884	0.5799665594760968
1702373141	885	0.6125534555365582
1702373147	886	0.5907513113265469
1702373153	887	0.5908793604480314
1702373159	888	0.6100786004954156
1702373165	889	0.6159667457168294
1702373171	890	0.6406677696061078
1702373176	891	0.5838025465641674
1702373182	892	0.6144270162128436
1702373188	893	0.5880676946908089
1702373194	894	0.5969849258958777
1702373201	895	0.553519284718783
1702373207	896	0.6244710458823652
1702373213	897	0.5726274936585004
1702373218	898	0.6242765847093039
1702373223	899	0.624617181189636
1702373228	900	0.5716565527364674
1702373234	901	0.6107149446320794
1702373241	902	0.6586520047804711
1702373248	903	0.5739510295268144
1702373253	904	0.6044898383476821
1702373260	905	0.5382983500733702
1702373265	906	0.6181728758561731
1702373271	907	0.594708073795932
1702373278	908	0.6129151868159034
1702373284	909	0.5767902489680693
1702373289	910	0.5831296441504852
1702373295	911	0.5975107441092954
1702373300	912	0.5782229149741313
1702373306	913	0.5993143275997226
1702373311	914	0.6354836388789882
1702373317	915	0.5725549303052966
1702373323	916	0.6516581501752934
1702373329	917	0.5810913935955851
1702373335	918	0.5910310749741308
1702373341	919	0.562050764371602
1702373348	920	0.5466732724812047
1702373353	921	0.5796830588432645
1702373359	922	0.6053165722686734
1702373365	923	0.6015199927441076
1702373371	924	0.6270406795920791
1702373378	925	0.5940440405745632
1702373383	926	0.5827271067723437
1702373389	927	0.6222375763962082
1702373395	928	0.59532203325543
1702373401	929	0.5907906280216945
1702373408	930	0.5957831967410585
1702373414	931	0.5968194774952679
1702373421	932	0.5952022725488845
1702373426	933	0.5792668272187916
1702373432	934	0.5521697517601338
1702373438	935	0.6402879596803136
1702373443	936	0.5766054965131464
1702373450	937	0.6111686128530388
1702373456	938	0.5869107647334243
1702373461	939	0.5542162616090309
1702373467	940	0.5905997512497781
1702373473	941	0.5884364663901444
1702373479	942	0.5782726599714557
1702373484	943	0.5600234224849242
1702373490	944	0.6244740857717703
1702373497	945	0.6225272313113837
1702373503	946	0.5872136433164041
1702373510	947	0.6023827524018278
1702373515	948	0.5648595411882689
1702373523	949	0.5670167183163988
1702373528	950	0.6211995076806082
1702373535	951	0.6017444491683299
1702373540	952	0.5870747198603787
1702373546	953	0.5721777018831542
1702373552	954	0.5783417339208019
1702373558	955	0.6177774857705524
1702373564	956	0.5935092670931255
1702373570	957	0.5739137155237537
1702373576	958	0.6039105197508715
1702373582	959	0.5945106461669184
1702373588	960	0.6016765468578588
1702373594	961	0.6262705294365264
1702373600	962	0.5888221469883937
1702373606	963	0.6076766031490759
1702373613	964	0.5585050456705449
1702373618	965	0.6082479124370485
1702373625	966	0.5891893249535384
1702373631	967	0.6166918430652797
1702373637	968	0.5553182266199126
1702373643	969	0.6109055971277103
1702373649	970	0.5618738950678549
1702373655	971	0.637717051125191
1702373661	972	0.6293752428342188
1702373666	973	0.5814479795228492
1702373673	974	0.5726584755463434
1702373678	975	0.572876511777573
1702373683	976	0.5876671175649406
1702373689	977	0.6008267856580194
1702373695	978	0.6476573254028346
1702373701	979	0.5880711042476103
1702373708	980	0.6417751597234624
1702373713	981	0.6266482138984676
1702373719	982	0.6028291894303733
1702373725	983	0.6475833864215915
1702373732	984	0.5981241725389541
1702373738	985	0.5552178056823966
1702373744	986	0.583609808141867
1702373750	987	0.5979011302192307
1702373756	988	0.6012270620963932
1702373762	989	0.6007866660483071
1702373769	990	0.5660725280333189
1702373775	991	0.5927449090929743
1702373780	992	0.5914426701930219
1702373786	993	0.6095572556486054
1702373792	994	0.6079051266641298
1702373798	995	0.5581063637416581
1702373804	996	0.5892378301901935
1702373810	997	0.6028541786917413
1702373816	998	0.624125130543769
1702373821	999	0.6091226384956763
