# Supplementary material for: Achieving consistency in FedSAM using local adaptive distillation on sports image classification
Source: PLoS One. 2025 Oct 17;20(10):e0333210. doi: 10.1371/journal.pone.0333210 (PMC12533856; doi:10.1371/journal.pone.0333210)
Supplement: S1 File — All figures (Figs 1–9) and Tables (Table 1–8) are sequentially numbered in the supplementary files. (ZIP) [file pone.0333210.s001.zip › Support-Information-only-datasets/Original experimental data/sport22/0.4/IID/Scafflod.csv]

Wall time	Step	Value
1741434342.941444	0	0.06671720743179321
1741434373.0901005	1	0.11902956664562225
1741434395.9372318	2	0.13570886850357056
1741434418.0747182	3	0.16489765048027039
1741434440.9887245	4	0.15542078018188477
1741434463.525697	5	0.19219104945659637
1741434475.5785465	6	0.19901441037654877
1741434497.8597593	7	0.2047005295753479
1741434512.6809359	8	0.22934040427207947
1741434538.2786312	9	0.23578467965126038
1741434558.7554	10	0.26686882972717285
1741434584.5430057	11	0.2850644290447235
1741434606.8420506	12	0.28316906094551086
1741434633.0419364	13	0.3146322965621948
1741434656.6913383	14	0.32979530096054077
1741434695.8185065	15	0.3415466248989105
1741434726.5536203	16	0.3415466248989105
1741434750.0679686	17	0.3453373908996582
1741434769.705468	18	0.35405609011650085
1741434796.7358975	19	0.3453373908996582
1741434819.2086947	20	0.38097041845321655
1741434849.994557	21	0.3752843141555786
1741434874.5357203	22	0.38779377937316895
1741434898.5597596	23	0.3934799134731293
1741434920.620199	24	0.396512508392334
1741434942.4879656	25	0.4169825613498688
1741434963.5766754	26	0.4025776982307434
1741434983.510058	27	0.41736164689064026
1741435008.32683	28	0.40826383233070374
1741435025.7146344	29	0.4188779294490814
1741435050.6338658	30	0.41053828597068787
1741435080.7580664	31	0.42494314908981323
1741435094.8035135	32	0.4420015215873718
1741435118.2248392	33	0.43442001938819885
1741435143.9072983	34	0.42721760272979736
1741435172.0428808	35	0.443517804145813
1741435202.0435073	36	0.44882485270500183
1741435213.7373998	37	0.4230477511882782
1741435231.3681214	38	0.43783169984817505
1741435237.9437926	39	0.4389689266681671
1741435254.7925403	40	0.45868080854415894
1741435288.3588314	41	0.4666413962841034
1741435316.5875306	42	0.4636088013648987
1741435345.6047428	43	0.4730856716632843
1741435364.4346824	44	0.47763457894325256
1741435384.2267916	45	0.47460198402404785
1741435403.9784443	46	0.4791508615016937
1741435433.836301	47	0.4901440441608429
1741435458.5056612	48	0.483699768781662
1741435478.4089618	49	0.48521608114242554
1741435505.9628835	50	0.4931766390800476
1741435538.24065	51	0.5060651898384094
1741435552.3607728	52	0.48445791006088257
1741435577.0105045	53	0.5049279928207397
1741435598.5783098	54	0.4931766390800476
1741435620.3907907	55	0.5106140971183777
1741435644.913683	56	0.5090978145599365
1741435664.3449018	57	0.508718729019165
1741435690.9349186	58	0.5204700827598572
1741435718.1335368	59	0.5269143581390381
1741435751.0498316	60	0.5212281942367554
1741435770.9787068	61	0.5265352725982666
1741435793.1958253	62	0.5212281942367554
1741435812.7638948	63	0.5371493697166443
1741435842.257874	64	0.5360121130943298
1741435873.1068163	65	0.5352540016174316
1741435896.2317233	66	0.5288097262382507
1741435927.3233168	67	0.5466262102127075
1741435947.641089	68	0.5424563884735107
1741435975.336375	69	0.5405610203742981
1741436000.31019	70	0.5447308421134949
1741436022.4829473	71	0.5401819348335266
1741436036.918374	72	0.5432145595550537
1741436056.776577	73	0.5409401059150696
1741436081.7809384	74	0.5534495711326599
1741436104.652173	75	0.5538286566734314
1741436127.50058	76	0.5511751174926758
1741436147.4698424	77	0.5614101886749268
1741436162.0248086	78	0.5481425523757935
1741436184.2485533	79	0.5614101886749268
1741436211.4211009	80	0.5693707466125488
1741436234.341447	81	0.5765731334686279
1741436251.5768268	82	0.565200924873352
1741436276.8164434	83	0.5739196538925171
1741436303.8234427	84	0.5739196538925171
1741436331.0226274	85	0.5705079436302185
1741436355.9505959	86	0.5758150219917297
1741436378.9646158	87	0.5674753785133362
1741436399.1203098	88	0.5784685611724854
1741436429.5451374	89	0.5849128365516663
1741436454.9651892	90	0.585291862487793
1741436482.5070186	91	0.5833964943885803
1741436494.2878892	92	0.5705079436302185
1741436506.3327909	93	0.5659590363502502
1741436526.236127	94	0.5689916610717773
1741436540.5195296	95	0.5807430148124695
1741436570.8369079	96	0.594010591506958
1741436604.1240478	97	0.5985594987869263
1741436626.4903946	98	0.5924943089485168
1741436646.6008651	99	0.602729320526123
1741436674.5509746	100	0.5978013873100281
1741436699.1151547	101	0.603487491607666
1741436726.6148093	102	0.5932524800300598
1741436746.3786688	103	0.6015921235084534
1741436769.039702	104	0.6057619452476501
1741436795.4753044	105	0.602729320526123
1741436815.386299	106	0.6012130379676819
1741436843.0774095	107	0.6076573133468628
1741436865.0826185	108	0.594768762588501
1741436884.8621824	109	0.6031084060668945
1741436909.61155	110	0.5913571119308472
1741436939.2583199	111	0.6099317669868469
1741436964.0337777	112	0.6053828597068787
1741436975.6838694	113	0.5917361378669739
1741437003.3118713	114	0.6057619452476501
1741437020.8380327	115	0.6118271350860596
1741437048.1168702	116	0.6118271350860596
1741437070.18108	117	0.6095526814460754
1741437079.7638075	118	0.6004548668861389
1741437104.2101333	119	0.6103108525276184
1741437118.0370579	120	0.589082658290863
1741437138.2838614	121	0.6099317669868469
1741437163.5732522	122	0.6220621466636658
1741437185.7221408	123	0.6167551279067993
1741437210.7967935	124	0.6156178712844849
1741437233.0989032	125	0.6015921235084534
1741437257.1899374	126	0.6159969568252563
1741437279.6129808	127	0.609173595905304
1741437310.3298578	128	0.6197876930236816
1741437337.2430165	129	0.6190295815467834
1741437362.078341	130	0.6220621466636658
1741437388.9153457	131	0.6277483105659485
1741437410.4557195	132	0.6254738569259644
1741437432.729445	133	0.6144806742668152
1741437454.2950778	134	0.617892324924469
1741437481.754319	135	0.6141015887260437
1741437516.7061641	136	0.6228203177452087
1741437531.2304363	137	0.6220621466636658
1741437556.0945046	138	0.6072782278060913
1741437585.4025474	139	0.6148597598075867
1741437617.9349716	140	0.6156178712844849
1741437640.7153375	141	0.617892324924469
1741437657.7017167	142	0.6076573133468628
1741437691.2533505	143	0.6133434176445007
1741437711.582135	144	0.6194086670875549
1741437731.371456	145	0.618650496006012
1741437755.0281818	146	0.6125853061676025
1741437780.4441004	147	0.6148597598075867
1741437808.9621572	148	0.6285064220428467
1741437820.8224695	149	0.6050037741661072
1741437842.9520414	150	0.6171342134475708
1741437854.6382527	151	0.6152388453483582
1741437879.3235335	152	0.6235784888267517
1741437899.7644222	153	0.6182714104652405
1741437909.4763706	154	0.5879454016685486
1741437926.4193754	155	0.6076573133468628
1741437956.4520915	156	0.6243366003036499
1741437979.1753638	157	0.6171342134475708
1741438003.6064706	158	0.6235784888267517
1741438031.6236842	159	0.6137225031852722
1741438056.3392527	160	0.6205458641052246
1741438075.388952	161	0.626611053943634
1741438092.906091	162	0.6171342134475708
1741438110.0478482	163	0.6209249496459961
1741438134.667375	164	0.6114480495452881
1741438152.0760193	165	0.5996967554092407
1741438174.1387825	166	0.6262319684028625
1741438190.9053524	167	0.6296436786651611
1741438197.8167138	168	0.6068991422653198
1741438225.4098423	169	0.6152388453483582
1741438247.2187514	170	0.6182714104652405
1741438272.3302634	171	0.6201667785644531
1741438306.1355765	172	0.609173595905304
1741438317.884146	173	0.603487491607666
1741438340.5370412	174	0.617892324924469
1741438360.1511073	175	0.6076573133468628
1741438390.3486335	176	0.6224412322044373
1741438405.1617746	177	0.6194086670875549
1741438430.0411403	178	0.6137225031852722
1741438441.8903768	179	0.5932524800300598
1741438469.4699543	180	0.6156178712844849
1741438493.7615747	181	0.6141015887260437
1741438513.3947792	182	0.6194086670875549
1741438536.0571973	183	0.6133434176445007
1741438558.214498	184	0.6148597598075867
1741438585.6197498	185	0.6133434176445007
1741438605.2679982	186	0.6152388453483582
1741438622.779875	187	0.6201667785644531
1741438644.6023836	188	0.6262319684028625
1741438663.9263093	189	0.6156178712844849
1741438670.8145957	190	0.5583775639533997
1741438704.4084716	191	0.6095526814460754
1741438732.435663	192	0.6269901394844055
1741438757.7677193	193	0.6205458641052246
1741438775.1744075	194	0.6137225031852722
1741438807.742487	195	0.6205458641052246
1741438822.6468275	196	0.6167551279067993
1741438837.3860435	197	0.609173595905304
1741438864.7901843	198	0.6228203177452087
1741438881.6414208	199	0.6213040351867676
1741438902.2722516	200	0.6099317669868469
1741438927.0502436	201	0.6133434176445007
1741438944.050426	202	0.6224412322044373
1741438958.5587926	203	0.6076573133468628
1741438981.2620945	204	0.6106899380683899
1741439004.0059974	205	0.6213040351867676
1741439026.1897721	206	0.6182714104652405
1741439050.8085787	207	0.6175132393836975
1741439077.7551095	208	0.6167551279067993
1741439102.5973217	209	0.6137225031852722
1741439130.293119	210	0.6141015887260437
1741439150.336353	211	0.6046246886253357
1741439188.4338422	212	0.6156178712844849
1741439223.7171946	213	0.6171342134475708
1741439251.2966173	214	0.6194086670875549
1741439281.4765103	215	0.6197876930236816
1741439301.3722937	216	0.6235784888267517
1741439320.6416063	217	0.6254738569259644
1741439343.1658819	218	0.6269901394844055
1741439367.667053	219	0.6144806742668152
1741439387.4770489	220	0.612206220626831
1741439415.6555724	221	0.6201667785644531
1741439440.3478472	222	0.6201667785644531
1741439457.3587368	223	0.6243366003036499
1741439488.3374043	224	0.6197876930236816
1741439508.5021274	225	0.6209249496459961
1741439533.9467354	226	0.6197876930236816
1741439550.9180527	227	0.6239575147628784
1741439576.202617	228	0.6247156858444214
1741439596.0145514	229	0.6228203177452087
1741439613.5395823	230	0.6228203177452087
1741439638.7033725	231	0.6175132393836975
1741439666.3798997	232	0.6205458641052246
1741439685.4455812	233	0.6243366003036499
1741439705.0462182	234	0.6213040351867676
1741439732.7609549	235	0.6213040351867676
1741439761.1953235	236	0.6197876930236816
1741439780.8605871	237	0.6231994032859802
1741439801.19997	238	0.6209249496459961
1741439821.247932	239	0.6239575147628784
1741439838.6403491	240	0.6235784888267517
1741439859.002299	241	0.6235784888267517
1741439887.024985	242	0.6231994032859802
1741439907.3929431	243	0.627369225025177
1741439937.6014106	244	0.6262319684028625
1741439959.8072793	245	0.6300227642059326
1741439977.4438086	246	0.6247156858444214
1741440002.849092	247	0.6247156858444214
1741440017.6013296	248	0.6296436786651611
1741440041.044527	249	0.6288855075836182
1741440064.1823645	250	0.6311599612236023
1741440089.748441	251	0.6239575147628784
1741440115.1995125	252	0.6258529424667358
1741440135.3518345	253	0.626611053943634
1741440158.1145399	254	0.6315390467643738
1741440188.368935	255	0.6228203177452087
1741440217.4309566	256	0.6243366003036499
1741440234.9045541	257	0.6262319684028625
1741440254.9200401	258	0.6315390467643738
1741440275.0360756	259	0.6262319684028625
1741440302.863862	260	0.6296436786651611
1741440330.4859843	261	0.6285064220428467
1741440347.3136764	262	0.6231994032859802
1741440367.6054838	263	0.62812739610672
1741440382.2221751	264	0.6319181323051453
1741440401.7120016	265	0.6345716714859009
1741440421.942425	266	0.6285064220428467
1741440436.7362204	267	0.62812739610672
1741440465.0768614	268	0.62812739610672
1741440490.214165	269	0.6322972178459167
1741440521.1554615	270	0.6322972178459167
1741440546.7454426	271	0.6326762437820435
1741440574.6147506	272	0.6345716714859009
1741440596.9221194	273	0.6311599612236023
1741440624.235113	274	0.6304017901420593
1741440646.8942852	275	0.6307808756828308
1741440664.685378	276	0.6349506974220276
1741440690.1271474	277	0.6300227642059326
1741440710.088307	278	0.6315390467643738
1741440730.4487174	279	0.6243366003036499
1741440747.6360652	280	0.6292645931243896
1741440778.38129	281	0.6285064220428467
1741440806.2872477	282	0.6304017901420593
1741440823.3717556	283	0.6315390467643738
1741440851.462145	284	0.6326762437820435
1741440886.075134	285	0.6322972178459167
1741440918.7172797	286	0.6285064220428467
1741440946.3738573	287	0.6296436786651611
1741440963.8328671	288	0.6311599612236023
1741440976.0517054	289	0.6277483105659485
1741441003.944566	290	0.6296436786651611
1741441025.8825088	291	0.6292645931243896
1741441050.514538	292	0.6319181323051453
1741441072.4615293	293	0.6296436786651611
1741441092.3407664	294	0.6307808756828308
1741441104.627027	295	0.6304017901420593
1741441119.0949485	296	0.6307808756828308
1741441152.0403204	297	0.6315390467643738
1741441171.9283178	298	0.6296436786651611
1741441196.8024504	299	0.6292645931243896
