# Supplementary material for: Achieving consistency in FedSAM using local adaptive distillation on sports image classification
Source: PLoS One. 2025 Oct 17;20(10):e0333210. doi: 10.1371/journal.pone.0333210 (PMC12533856; doi:10.1371/journal.pone.0333210)
Supplement: S1 File — All figures (Figs 1–9) and Tables (Table 1–8) are sequentially numbered in the supplementary files. (ZIP) [file pone.0333210.s001.zip › Support-Information-only-datasets/Original experimental data/sport22/0.4/P1/Fedavg.csv]

Wall time	Step	Value
1741175974.0407588	0	0.048503220081329346
1741176013.643755	1	0.048503220081329346
1741176042.115541	2	0.06252368539571762
1741176072.7051005	3	0.09245926141738892
1741176101.900447	4	0.09776430577039719
1741176131.0212317	5	0.08829101920127869
1741176145.5421646	6	0.06669192761182785
1741176174.856615	7	0.08071239292621613
1741176193.4805496	8	0.10989011079072952
1741176224.0528874	9	0.1231527104973793
1741176248.3646295	10	0.15574081242084503
1741176278.9537706	11	0.1690034121274948
1741176306.3535109	12	0.1500568389892578
1741176338.773228	13	0.17089806497097015
1741176367.5139477	14	0.15119363367557526
1741176415.278295	15	0.15953011810779572
1741176452.3651996	16	0.15195149183273315
1741176479.7408576	17	0.14096248149871826
1741176503.840068	18	0.1530882865190506
1741176539.390612	19	0.15687760710716248
1741176566.2483156	20	0.2194012850522995
1741176604.3483338	21	0.2019704431295395
1741176634.941634	22	0.2660098373889923
1741176665.5147216	23	0.2375900000333786
1741176692.3047023	24	0.1879499852657318
1741176719.2603667	25	0.2163698375225067
1741176746.529383	26	0.2864721417427063
1741176770.5792367	27	0.2091701328754425
1741176800.9685154	28	0.2614626884460449
1741176822.2095575	29	0.17658203840255737
1741176852.7231445	30	0.20500189065933228
1741176889.6738355	31	0.2383478581905365
1741176907.1565242	32	0.20083364844322205
1741176934.1928084	33	0.2383478581905365
1741176964.2367134	34	0.29935580492019653
1741176997.5005548	35	0.2084122747182846
1741177034.0300653	36	0.28533536195755005
1741177048.4009361	37	0.2485790103673935
1741177068.8225899	38	0.22546419501304626
1741177076.8220239	39	0.2463054209947586
1741177097.491227	40	0.24516862630844116
1741177136.8720853	41	0.2841985523700714
1741177169.7513032	42	0.3391436040401459
1741177205.7398202	43	0.2967033088207245
1741177229.3443558	44	0.27889353036880493
1741177253.123052	45	0.2470632791519165
1741177276.5478208	46	0.27813565731048584
1741177312.586924	47	0.3156498670578003
1741177342.4242568	48	0.3380068242549896
1741177366.3233945	49	0.31375521421432495
1741177399.5110905	50	0.2910193204879761
1741177438.9593723	51	0.3489958345890045
1741177456.4611678	52	0.2959454357624054
1741177486.621619	53	0.3277756869792938
1741177513.2233198	54	0.3558166027069092
1741177539.6964173	55	0.3164077401161194
1741177569.5814402	56	0.3323228359222412
1741177593.4008725	57	0.3395225405693054
1741177627.223929	58	0.34217506647109985
1741177660.3900263	59	0.33345964550971985
1741177699.3206935	60	0.3758999705314636
1741177722.6312387	61	0.319439172744751
1741177749.5065796	62	0.3489958345890045
1741177773.0035195	63	0.38954150676727295
1741177809.1961813	64	0.37438422441482544
1741177845.3637667	65	0.357332319021225
1741177871.9733744	66	0.3671845495700836
1741177908.241966	67	0.3944675922393799
1741177932.0366971	68	0.33649110794067383
1741177965.3547518	69	0.38651004433631897
1741177995.4037282	70	0.4001515805721283
1741178021.896773	71	0.3630163073539734
1741178038.962755	72	0.319439172744751
1741178062.35172	73	0.3652898967266083
1741178092.0093803	74	0.3599848449230194
1741178118.2488105	75	0.40507766604423523
1741178144.8338046	76	0.3148919939994812
1741178168.4798377	77	0.3186813294887543
1741178185.756021	78	0.3489958345890045
1741178212.343454	79	0.3505115509033203
1741178244.9376435	80	0.3861311078071594
1741178271.497899	81	0.3914361596107483
1741178291.6581788	82	0.35013261437416077
1741178320.908343	83	0.3789314031600952
1741178353.2450879	84	0.4054566025733948
1741178385.66507	85	0.3819628655910492
1741178415.1075342	86	0.4088670015335083
1741178441.3315172	87	0.38651004433631897
1741178464.4434106	88	0.383478581905365
1741178499.951328	89	0.38651004433631897
1741178528.974193	90	0.3963622450828552
1741178561.315692	91	0.37855249643325806
1741178575.2666333	92	0.3054187297821045
1741178589.3208935	93	0.39029935002326965
1741178612.6251545	94	0.35467979311943054
1741178629.5069954	95	0.31527093052864075
1741178665.0858204	96	0.4137931168079376
1741178703.6322842	97	0.39408865571022034
1741178729.854349	98	0.40773019194602966
1741178753.1489768	99	0.357332319021225
1741178785.557201	100	0.3937097489833832
1741178815.0645182	101	0.3978779911994934
1741178847.3880222	102	0.4001515805721283
1741178870.5235214	103	0.39901477098464966
1741178896.924835	104	0.3592269718647003
1741178929.3391345	105	0.4134141802787781
1741178952.6870937	106	0.42023494839668274
1741178985.2661488	107	0.39825692772865295
1741179011.722912	108	0.4198560118675232
1741179035.264274	109	0.4225085377693176
1741179064.9716249	110	0.421371728181839
1741179101.4149113	111	0.418340265750885
1741179131.3274899	112	0.4240242540836334
1741179145.601466	113	0.4111405909061432
1741179178.2003472	114	0.4225085377693176
1741179198.7847066	115	0.3861311078071594
1741179232.260041	116	0.4380447268486023
1741179258.8673723	117	0.44562333822250366
1741179270.4182642	118	0.35543766617774963
1741179300.4890902	119	0.4255399703979492
1741179317.7427368	120	0.395225465297699
1741179341.3768847	121	0.412656307220459
1741179371.2508125	122	0.41492989659309387
1741179397.7407753	123	0.4206138551235199
1741179427.1646411	124	0.41492989659309387
1741179453.494755	125	0.4081091284751892
1741179482.998204	126	0.4160667061805725
1741179509.3849764	127	0.4137931168079376
1741179545.5046277	128	0.40204623341560364
1741179578.0220237	129	0.40280410647392273
1741179607.821201	130	0.3978779911994934
1741179640.6001587	131	0.441834032535553
1741179667.1173844	132	0.40697234869003296
1741179693.9367573	133	0.4111405909061432
1741179720.8281064	134	0.409624844789505
1741179753.707771	135	0.41000378131866455
1741179796.3249516	136	0.4513073265552521
1741179813.5672743	137	0.3891625702381134
1741179842.7969239	138	0.42099279165267944
1741179878.0932283	139	0.42326638102531433
1741179917.226032	140	0.4278135597705841
1741179943.8266115	141	0.43918150663375854
1741179964.1264591	142	0.3899204134941101
1741180002.459585	143	0.4251610338687897
1741180025.6788907	144	0.4198560118675232
1741180049.0801818	145	0.41151952743530273
1741180078.671507	146	0.42326638102531433
1741180108.3411763	147	0.42175066471099854
1741180140.9415395	148	0.4255399703979492
1741180155.063206	149	0.3929518759250641
1741180181.1120648	150	0.42023494839668274
1741180195.1957383	151	0.3599848449230194
1741180224.389964	152	0.41492989659309387
1741180247.3870723	153	0.42667677998542786
1741180258.1399007	154	0.3561955392360687
1741180277.9071486	155	0.441834032535553
1741180313.3564646	156	0.4395604431629181
1741180339.7017953	157	0.4236453175544739
1741180369.2472537	158	0.4403183162212372
1741180401.739728	159	0.4323607385158539
1741180431.2933762	160	0.4255399703979492
1741180454.1950872	161	0.41720348596572876
1741180474.3538024	162	0.4134141802787781
1741180494.1824589	163	0.40469875931739807
1741180523.9047873	164	0.4467601478099823
1741180543.893386	165	0.40280410647392273
1741180570.5402875	166	0.40507766604423523
1741180590.4828115	167	0.3709738552570343
1741180598.1842155	168	0.3251231610774994
1741180630.2894914	169	0.42440319061279297
1741180656.7139301	170	0.4285714328289032
1741180685.8731284	171	0.4308450222015381
1741180724.1055727	172	0.438802570104599
1741180738.1302574	173	0.37135279178619385
1741180764.1333995	174	0.438802570104599
1741180786.9802234	175	0.40280410647392273
1741180822.0309002	176	0.4350132644176483
1741180838.7510736	177	0.3978779911994934
1741180867.7302012	178	0.4323607385158539
1741180881.4166708	179	0.38537323474884033
1741180914.075773	180	0.4316028654575348
1741180943.0918453	181	0.42440319061279297
1741180966.422836	182	0.4168245494365692
1741180992.492144	183	0.4365289807319641
1741181018.9304736	184	0.41871920228004456
1741181051.8876119	185	0.4350132644176483
1741181075.277582	186	0.42743462324142456
1741181095.7040973	187	0.40924593806266785
1741181122.7563298	188	0.41644561290740967
1741181146.443609	189	0.43122395873069763
1741181154.4495728	190	0.33194392919540405
1741181193.8201926	191	0.44069722294807434
1741181226.797636	192	0.42819249629974365
1741181256.6320503	193	0.41947707533836365
1741181277.0786057	194	0.4153088331222534
1741181316.3003888	195	0.4338764548301697
1741181333.625018	196	0.40280410647392273
1741181350.8590786	197	0.3937097489833832
1741181383.7160938	198	0.42175066471099854
1741181403.9854238	199	0.3637741506099701
1741181427.5459313	200	0.41871920228004456
1741181457.6233816	201	0.41492989659309387
1741181477.992791	202	0.4278135597705841
1741181495.2292836	203	0.3652898967266083
1741181521.841609	204	0.4403183162212372
1741181548.2610533	205	0.430087149143219
1741181574.9478223	206	0.43198180198669434
1741181604.8528154	207	0.43046608567237854
1741181637.7162824	208	0.41796135902404785
1741181667.416336	209	0.42970821261405945
1741181700.2791853	210	0.4103827178478241
1741181723.7322044	211	0.4081091284751892
1741181769.5010211	212	0.42895036935806274
1741181812.5957797	213	0.43539220094680786
1741181845.5806882	214	0.42326638102531433
1741181881.9305434	215	0.4240242540836334
1741181905.5587957	216	0.400909423828125
1741181929.1587484	217	0.421371728181839
1741181955.825632	218	0.41871920228004456
1741181985.688038	219	0.4372868537902832
1741182009.3747332	220	0.4327396750450134
1741182042.770759	221	0.4293293058872223
1741182072.5682225	222	0.4255399703979492
1741182092.9110215	223	0.4118984341621399
1741182129.2778313	224	0.4357711374759674
1741182153.102474	225	0.4236453175544739
1741182182.9077327	226	0.42175066471099854
1741182203.271493	227	0.4103827178478241
1741182233.3280087	228	0.4247821271419525
1741182256.891166	229	0.4137931168079376
1741182277.2568135	230	0.4190981388092041
1741182307.149188	231	0.42591890692710876
1741182340.1489756	232	0.42743462324142456
1741182363.686771	233	0.42895036935806274
1741182387.412366	234	0.4350132644176483
1741182420.2336996	235	0.43539220094680786
1741182453.2307932	236	0.43615004420280457
1741182476.860481	237	0.4338764548301697
1741182500.518209	238	0.4293293058872223
1741182524.2664175	239	0.42895036935806274
1741182544.9601777	240	0.41227737069129944
1741182568.7028298	241	0.41492989659309387
1741182601.8235352	242	0.412656307220459
1741182625.5294244	243	0.41644561290740967
1741182662.2000825	244	0.4236453175544739
1741182689.5702288	245	0.42326638102531433
1741182709.9479156	246	0.39825692772865295
1741182739.9177148	247	0.430087149143219
1741182757.204027	248	0.4137931168079376
1741182783.973711	249	0.4198560118675232
1741182810.9273229	250	0.4247821271419525
1741182840.970718	251	0.4198560118675232
1741182871.1674144	252	0.4338764548301697
1741182895.058144	253	0.4247821271419525
1741182922.6536677	254	0.41303524374961853
1741182959.4279912	255	0.43993937969207764
1741182992.9995	256	0.4327396750450134
1741183013.6103547	257	0.4270557165145874
1741183037.4611843	258	0.4145509600639343
1741183061.525855	259	0.4327396750450134
1741183094.9712331	260	0.4342553913593292
1741183128.4005673	261	0.4278135597705841
1741183148.9343274	262	0.4168245494365692
1741183172.9271533	263	0.41151952743530273
1741183190.326779	264	0.3978779911994934
1741183214.243065	265	0.41644561290740967
1741183238.3428574	266	0.409624844789505
1741183255.7082484	267	0.41151952743530273
1741183289.2864199	268	0.4327396750450134
1741183319.8391237	269	0.42023494839668274
1741183356.875836	270	0.4433497488498688
1741183387.3987873	271	0.4410761594772339
1741183421.2160978	272	0.4240242540836334
1741183448.4972847	273	0.42970821261405945
1741183482.2244642	274	0.42667677998542786
1741183509.921047	275	0.4240242540836334
1741183530.7254615	276	0.409624844789505
1741183561.2050092	277	0.44410762190818787
1741183585.3539746	278	0.4175824224948883
1741183609.68985	279	0.4134141802787781
1741183631.0982623	280	0.41796135902404785
1741183667.9386823	281	0.4350132644176483
1741183701.2425277	282	0.4270557165145874
1741183721.791273	283	0.412656307220459
1741183755.2619827	284	0.4327396750450134
1741183795.1267474	285	0.4338764548301697
1741183835.051429	286	0.4422129690647125
1741183868.5009415	287	0.433118611574173
1741183889.375524	288	0.4236453175544739
1741183903.883863	289	0.38385751843452454
1741183937.3339005	290	0.4365289807319641
1741183964.5202475	291	0.4270557165145874
1741183995.0274923	292	0.4308450222015381
1741184022.2332146	293	0.41568776965141296
1741184046.067454	294	0.43122395873069763
1741184060.4356654	295	0.4103827178478241
1741184078.0202262	296	0.40507766604423523
1741184117.9121478	297	0.42440319061279297
1741184141.7954276	298	0.44259190559387207
1741184172.1509671	299	0.4323607385158539
1741184196.0696309	300	0.4270557165145874
1741184216.6677256	301	0.42326638102531433
1741184250.076691	302	0.418340265750885
1741184280.433056	303	0.4270557165145874
1741184304.212711	304	0.4334975481033325
1741184324.695932	305	0.41492989659309387
1741184354.7660475	306	0.438802570104599
1741184375.2907207	307	0.4058355391025543
1741184405.5737329	308	0.4308450222015381
1741184432.7235897	309	0.4168245494365692
1741184453.253729	310	0.4175824224948883
1741184483.6403003	311	0.430087149143219
1741184510.8273184	312	0.42895036935806274
1741184528.286806	313	0.41227737069129944
1741184555.219465	314	0.41076165437698364
1741184579.0581694	315	0.43463432788848877
1741184603.035624	316	0.40280410647392273
1741184627.0238223	317	0.4198560118675232
1741184654.2667513	318	0.4338764548301697
1741184674.8598652	319	0.4293293058872223
1741184695.5329823	320	0.4251610338687897
1741184726.0723474	321	0.433118611574173
1741184762.8363476	322	0.4247821271419525
1741184790.0351958	323	0.42175066471099854
1741184817.1999998	324	0.43463432788848877
1741184828.413182	325	0.4145509600639343
1741184855.639875	326	0.42326638102531433
1741184886.0891304	327	0.43122395873069763
1741184910.729633	328	0.433118611574173
1741184941.4006803	329	0.41720348596572876
1741184962.0220299	330	0.409624844789505
1741184985.6869574	331	0.4190981388092041
1741185009.7607355	332	0.4236453175544739
1741185049.908749	333	0.42099279165267944
1741185076.9763694	334	0.41947707533836365
1741185087.99685	335	0.3622584342956543
1741185105.2674847	336	0.40621447563171387
1741185141.4188719	337	0.41644561290740967
1741185165.3781319	338	0.4153088331222534
1741185192.193535	339	0.4278135597705841
1741185228.6254878	340	0.4236453175544739
1741185252.2654226	341	0.43122395873069763
1741185288.44147	342	0.4293293058872223
1741185314.990496	343	0.4308450222015381
1741185347.911506	344	0.4247821271419525
1741185374.6317554	345	0.4175824224948883
1741185404.2692397	346	0.43690791726112366
1741185430.9917088	347	0.42099279165267944
1741185464.07136	348	0.433118611574173
1741185484.516095	349	0.4278135597705841
1741185505.0383039	350	0.39598333835601807
1741185547.3109448	351	0.43463432788848877
1741185573.950201	352	0.4316028654575348
1741185606.5810747	353	0.42743462324142456
1741185633.1945808	354	0.4251610338687897
1741185659.6833923	355	0.41076165437698364
1741185692.7402878	356	0.43122395873069763
1741185719.2740123	357	0.41871920228004456
1741185748.9550633	358	0.430087149143219
1741185772.467189	359	0.4240242540836334
1741185802.2242997	360	0.4236453175544739
1741185822.6096144	361	0.412656307220459
1741185855.646108	362	0.4225085377693176
1741185879.205763	363	0.42099279165267944
1741185905.9767683	364	0.42743462324142456
1741185926.3181708	365	0.41568776965141296
1741185946.638707	366	0.4103827178478241
1741185988.9945586	367	0.42440319061279297
1741186015.4172344	368	0.43615004420280457
1741186042.2777364	369	0.4240242540836334
1741186075.299453	370	0.4240242540836334
1741186089.441441	371	0.41076165437698364
1741186115.8695383	372	0.42099279165267944
1741186135.9206753	373	0.4175824224948883
1741186159.344817	374	0.41871920228004456
1741186195.3081105	375	0.42743462324142456
1741186212.5306888	376	0.41227737069129944
1741186239.1103334	377	0.4160667061805725
1741186265.6760657	378	0.4372868537902832
1741186282.8972733	379	0.4380447268486023
1741186303.2255094	380	0.4153088331222534
1741186336.1555681	381	0.42895036935806274
1741186371.6481678	382	0.438802570104599
1741186395.0252798	383	0.4240242540836334
1741186421.554035	384	0.41947707533836365
1741186456.7974117	385	0.42591890692710876
1741186483.4150355	386	0.4255399703979492
1741186506.5232031	387	0.4228874444961548
1741186526.5531137	388	0.42440319061279297
1741186556.0606902	389	0.42819249629974365
1741186575.9355962	390	0.421371728181839
1741186605.488272	391	0.4247821271419525
1741186634.6951647	392	0.4357711374759674
1741186660.812594	393	0.4372868537902832
1741186690.467432	394	0.43046608567237854
1741186726.0346704	395	0.43993937969207764
1741186761.8816743	396	0.43122395873069763
1741186797.5489516	397	0.4323607385158539
1741186826.8178823	398	0.4410761594772339
1741186856.5767565	399	0.43046608567237854
1741186882.894495	400	0.4285714328289032
1741186902.9774096	401	0.4118984341621399
1741186920.1161175	402	0.4168245494365692
1741186952.6592734	403	0.421371728181839
1741186976.292921	404	0.4206138551235199
1741187018.6448452	405	0.43046608567237854
1741187029.7194617	406	0.4221296012401581
1741187053.0687966	407	0.42743462324142456
1741187073.146837	408	0.4198560118675232
1741187102.9816043	409	0.4240242540836334
1741187123.1087408	410	0.41644561290740967
1741187146.5175219	411	0.430087149143219
1741187163.759117	412	0.41947707533836365
1741187187.2903163	413	0.42895036935806274
1741187213.8151321	414	0.42023494839668274
1741187246.8823986	415	0.4270557165145874
1741187289.146623	416	0.4327396750450134
1741187315.8969069	417	0.4285714328289032
1741187348.911393	418	0.43122395873069763
1741187394.5516367	419	0.43046608567237854
1741187430.6062515	420	0.43198180198669434
1741187457.3155534	421	0.43046608567237854
1741187480.947678	422	0.4308450222015381
1741187498.2014928	423	0.4141720235347748
1741187518.7197983	424	0.41151952743530273
1741187539.0117812	425	0.4111405909061432
1741187562.4999676	426	0.41151952743530273
1741187588.9485054	427	0.4198560118675232
1741187618.8059013	428	0.40773019194602966
1741187639.042735	429	0.41227737069129944
1741187662.5770986	430	0.4073512554168701
1741187682.9273837	431	0.41151952743530273
1741187703.237704	432	0.40469875931739807
1741187733.1646996	433	0.4088670015335083
1741187762.889139	434	0.4206138551235199
1741187786.214815	435	0.418340265750885
1741187819.1244924	436	0.4206138551235199
1741187848.6887293	437	0.4175824224948883
1741187872.3745706	438	0.421371728181839
1741187892.6374006	439	0.41303524374961853
1741187919.24273	440	0.400909423828125
1741187942.754247	441	0.41720348596572876
1741187969.5810366	442	0.4255399703979492
1741187989.8945773	443	0.41227737069129944
1741188019.3708353	444	0.4251610338687897
1741188052.1402807	445	0.43766579031944275
1741188066.3448937	446	0.4240242540836334
1741188089.5995295	447	0.4088670015335083
1741188106.7682235	448	0.39977264404296875
1741188127.0420551	449	0.41000378131866455
1741188147.164428	450	0.40848806500434875
1741188173.9264464	451	0.4134141802787781
1741188200.402651	452	0.4141720235347748
1741188223.831075	453	0.4103827178478241
1741188244.1273205	454	0.40507766604423523
1741188270.881416	455	0.42895036935806274
1741188291.1646988	456	0.42326638102531433
1741188323.9900837	457	0.4255399703979492
1741188344.2886364	458	0.41492989659309387
1741188367.9065738	459	0.41947707533836365
1741188394.6575391	460	0.41796135902404785
1741188430.7546606	461	0.4145509600639343
1741188447.953478	462	0.41796135902404785
1741188477.8379354	463	0.4198560118675232
1741188517.0100603	464	0.42440319061279297
1741188549.9575934	465	0.4175824224948883
1741188570.242556	466	0.41151952743530273
1741188606.8660736	467	0.4251610338687897
1741188633.8050053	468	0.4262978434562683
1741188660.3980482	469	0.409624844789505
1741188683.7834342	470	0.41227737069129944
1741188710.2796583	471	0.4228874444961548
1741188740.1718938	472	0.4236453175544739
1741188779.2831383	473	0.42175066471099854
1741188814.991664	474	0.4225085377693176
1741188841.8599346	475	0.4221296012401581
1741188865.529924	476	0.42667677998542786
1741188886.1466634	477	0.4153088331222534
1741188919.481856	478	0.4175824224948883
1741188955.8141086	479	0.42591890692710876
1741188979.5627854	480	0.418340265750885
1741189006.5075507	481	0.4137931168079376
1741189014.61376	482	0.4088670015335083
1741189044.632665	483	0.4103827178478241
1741189052.6280065	484	0.3664266765117645
1741189082.633236	485	0.4206138551235199
1741189102.846119	486	0.41227737069129944
1741189129.761749	487	0.42175066471099854
1741189162.775331	488	0.4160667061805725
1741189173.65077	489	0.37627890706062317
1741189197.2981033	490	0.40621447563171387
1741189232.7324445	491	0.4168245494365692
1741189259.4193943	492	0.4118984341621399
1741189273.5095742	493	0.40356194972991943
1741189306.4984531	494	0.41796135902404785
1741189323.6075156	495	0.4065934121608734
1741189343.9790668	496	0.4175824224948883
1741189367.5649526	497	0.421371728181839
1741189394.11512	498	0.42591890692710876
1741189420.8067782	499	0.41947707533836365
1741189450.6921237	500	0.41644561290740967
1741189474.2598343	501	0.4206138551235199
1741189503.898383	502	0.41871920228004456
1741189524.2540364	503	0.41492989659309387
1741189554.121122	504	0.42667677998542786
1741189590.1725395	505	0.4278135597705841
1741189623.2593288	506	0.42819249629974365
1741189652.9472194	507	0.4308450222015381
1741189673.3229709	508	0.4190981388092041
1741189702.8698647	509	0.4293293058872223
1741189732.679019	510	0.41720348596572876
1741189755.8726583	511	0.4251610338687897
1741189785.3041754	512	0.4240242540836334
1741189805.659026	513	0.4240242540836334
1741189835.3679035	514	0.4160667061805725
1741189862.1414337	515	0.41720348596572876
1741189885.679866	516	0.4293293058872223
1741189914.9595559	517	0.4225085377693176
1741189950.581635	518	0.430087149143219
1741189967.6544821	519	0.42591890692710876
1741190003.22053	520	0.4225085377693176
1741190026.9160671	521	0.41644561290740967
1741190053.3813896	522	0.4221296012401581
1741190083.001976	523	0.4285714328289032
1741190109.5029085	524	0.42175066471099854
1741190126.5776553	525	0.4190981388092041
1741190159.2728808	526	0.418340265750885
1741190191.6554208	527	0.409624844789505
1741190218.0471876	528	0.42099279165267944
1741190247.3906732	529	0.4240242540836334
1741190267.4006224	530	0.4190981388092041
1741190284.6292028	531	0.40924593806266785
1741190320.2440681	532	0.4247821271419525
1741190343.4263408	533	0.4255399703979492
1741190373.085059	534	0.42970821261405945
1741190396.213836	535	0.4262978434562683
1741190429.115241	536	0.4160667061805725
1741190452.2174807	537	0.4160667061805725
1741190472.1335366	538	0.409624844789505
1741190504.5621028	539	0.4255399703979492
1741190527.659178	540	0.4228874444961548
1741190550.7615206	541	0.42175066471099854
1741190576.9154224	542	0.42099279165267944
1741190609.2634006	543	0.4285714328289032
1741190632.530251	544	0.42667677998542786
1741190655.655359	545	0.42970821261405945
1741190672.5486584	546	0.4240242540836334
1741190714.5018353	547	0.4293293058872223
1741190744.1263537	548	0.421371728181839
1741190770.8304746	549	0.4175824224948883
1741190806.693812	550	0.42175066471099854
1741190820.7386436	551	0.4145509600639343
1741190840.978238	552	0.4225085377693176
1741190861.345428	553	0.4251610338687897
1741190890.9173598	554	0.421371728181839
1741190914.4883828	555	0.42895036935806274
1741190944.129184	556	0.43615004420280457
1741190964.2862442	557	0.4236453175544739
1741191000.1009438	558	0.4308450222015381
1741191033.1643884	559	0.4357711374759674
1741191056.9802217	560	0.43198180198669434
1741191071.326591	561	0.4285714328289032
1741191104.5743856	562	0.4285714328289032
1741191128.2563622	563	0.4168245494365692
1741191161.1915627	564	0.430087149143219
1741191191.6229005	565	0.4308450222015381
1741191215.3440802	566	0.42023494839668274
1741191235.9783826	567	0.41871920228004456
1741191266.1392665	568	0.4228874444961548
1741191286.5323172	569	0.42175066471099854
1741191306.9440794	570	0.4111405909061432
1741191339.888188	571	0.4236453175544739
1741191375.8856857	572	0.4240242540836334
1741191402.6518192	573	0.4262978434562683
1741191416.9331753	574	0.4141720235347748
1741191443.8023517	575	0.4221296012401581
1741191464.1139786	576	0.430087149143219
1741191484.5082567	577	0.41000378131866455
1741191511.300028	578	0.42099279165267944
1741191544.225372	579	0.43198180198669434
1741191555.3807473	580	0.37438422441482544
1741191585.3242226	581	0.4118984341621399
1741191612.0287664	582	0.4175824224948883
1741191645.1671739	583	0.4240242540836334
1741191684.5046546	584	0.42440319061279297
1741191711.2469556	585	0.42667677998542786
1741191738.0924685	586	0.41720348596572876
1741191761.7970629	587	0.42819249629974365
1741191782.1251996	588	0.41151952743530273
1741191802.4532297	589	0.41644561290740967
1741191822.869557	590	0.4054566025733948
1741191855.8276477	591	0.42099279165267944
1741191888.9184563	592	0.4221296012401581
1741191921.9716253	593	0.4251610338687897
1741191955.1082397	594	0.4285714328289032
1741191981.948548	595	0.42175066471099854
1741192005.6751988	596	0.4190981388092041
1741192029.2701883	597	0.42099279165267944
1741192053.047932	598	0.4198560118675232
1741192067.1888113	599	0.41644561290740967
