# Supplementary material for: Achieving consistency in FedSAM using local adaptive distillation on sports image classification
Source: PLoS One. 2025 Oct 17;20(10):e0333210. doi: 10.1371/journal.pone.0333210 (PMC12533856; doi:10.1371/journal.pone.0333210)
Supplement: S1 File — All figures (Figs 1–9) and Tables (Table 1–8) are sequentially numbered in the supplementary files. (ZIP) [file pone.0333210.s001.zip › Support-Information-only-datasets/Original experimental data/sport22/0.4/P1/FedCM.csv]

Wall time	Step	Value
1741603728.9358397	0	0.048503220081329346
1741603804.5750268	1	0.048503220081329346
1741603861.991849	2	0.04964001476764679
1741603919.4235036	3	0.04509283974766731
1741603976.424421	4	0.05115574225783348
1741604032.4415689	5	0.05115574225783348
1741604065.994956	6	0.048503220081329346
1741604123.0081377	7	0.048503220081329346
1741604162.3205316	8	0.048503220081329346
1741604223.6218379	9	0.06479727476835251
1741604274.0123563	10	0.04774535819888115
1741604335.2489464	11	0.0670708566904068
1741604391.2122817	12	0.05305039882659912
1741604452.537416	13	0.07464949041604996
1741604509.3486474	14	0.06100795790553093
1741604600.2406538	15	0.06062902510166168
1741604676.0304785	16	0.06403940916061401
1741604733.4604492	17	0.06403940916061401
1741604784.9411976	18	0.0765441432595253
1741604851.8066823	19	0.07048124074935913
1741604908.8577857	20	0.09965895861387253
1741604982.5551226	21	0.08260704576969147
1741605044.0923116	22	0.10723759233951569
1741605106.0763984	23	0.10685865581035614
1741605164.691491	24	0.06934444606304169
1741605223.580759	25	0.07048124074935913
1741605282.2302785	26	0.09928002953529358
1741605335.0634372	27	0.09890110045671463
1741605399.0468097	28	0.10231148451566696
1741605444.0217628	29	0.0670708566904068
1741605504.54865	30	0.06972338259220123
1741605574.4982193	31	0.09586964547634125
1741605615.0727212	32	0.06403940916061401
1741605671.0854027	33	0.07199697196483612
1741605729.047716	34	0.11064797639846802
1741605793.5717828	35	0.08184918761253357
1741605865.6365948	36	0.08109132200479507
1741605900.5481043	37	0.07048124074935913
1741605945.7312884	38	0.0845017060637474
1741605969.5130267	39	0.11216370016336441
1741606014.5050733	40	0.11860553175210953
1741606090.8737645	41	0.10647972673177719
1741606156.5200841	42	0.10231148451566696
1741606228.406515	43	0.10875331610441208
1741606278.7801619	44	0.12125805020332336
1741606329.0133386	45	0.09359605610370636
1741606379.667681	46	0.08942781388759613
1741606450.7248616	47	0.11746873706579208
1741606511.2960804	48	0.13717317581176758
1741606561.4004037	49	0.13603638112545013
1741606627.038849	50	0.11633194237947464
1741606701.8881066	51	0.10079575330018997
1741606740.4872355	52	0.12921561300754547
1741606798.8769307	53	0.12997347116470337
1741606851.1965122	54	0.1436150074005127
1741606904.382805	55	0.14626751840114594
1741606962.5882828	56	0.1356574445962906
1741607012.81698	57	0.16672982275485992
1741607078.9821775	58	0.1546040177345276
1741607145.2835646	59	0.1640772968530655
1741607221.9797976	60	0.17317165434360504
1741607272.139251	61	0.17506630718708038
1741607327.702925	62	0.1807502806186676
1741607377.793032	63	0.15725654363632202
1741607449.4687414	64	0.2004547119140625
1741607521.1095245	65	0.1909814327955246
1741607576.8261492	66	0.1792345643043518
1741607648.5222867	67	0.17089806497097015
1741607698.736277	68	0.1792345643043518
1741607765.2961335	69	0.20538082718849182
1741607826.382837	70	0.19439181685447693
1741607882.1377592	71	0.16559302806854248
1741607922.0904634	72	0.15763546526432037
1741607973.1047704	73	0.19666540622711182
1741608034.3125696	74	0.20538082718849182
1741608090.110508	75	0.20575976371765137
1741608145.627799	76	0.1727927178144455
1741608196.2649233	77	0.15195149183273315
1741608236.024394	78	0.1989389955997467
1741608291.407882	79	0.18529745936393738
1741608357.7584903	80	0.2012125849723816
1741608413.6933587	81	0.22470632195472717
1741608459.0327556	82	0.20310723781585693
1741608520.4130728	83	0.21295945346355438
1741608586.4568949	84	0.2550208270549774
1741608652.635064	85	0.1610458493232727
1741608713.4413984	86	0.18643425405025482
1741608769.1411529	87	0.1822660118341446
1741608819.6821437	88	0.19401288032531738
1741608891.3549347	89	0.20007579028606415
1741608952.7293544	90	0.21030692756175995
1741609019.1711555	91	0.1799924224615097
1741609053.9660535	92	0.10647972673177719
1741609088.8611276	93	0.17771883308887482
1741609139.9997652	94	0.18491852283477783
1741609180.768176	95	0.17961348593235016
1741609252.6574705	96	0.22129595279693604
1741609329.5065296	97	0.2391057163476944
1741609385.0242462	98	0.21561197936534882
1741609435.4994333	99	0.19401288032531738
1741609501.4532313	100	0.22281166911125183
1741609562.5105	101	0.19590754806995392
1741609628.2440536	102	0.24100038409233093
1741609678.2147682	103	0.23645320534706116
1741609733.7923434	104	0.18112921714782715
1741609800.4552405	105	0.18491852283477783
1741609851.2325315	106	0.2527472674846649
1741609917.7174566	107	0.24478968977928162
1741609973.59993	108	0.26411518454551697
1741610024.6160867	109	0.21295945346355438
1741610086.414133	110	0.23304282128810883
1741610158.5788386	111	0.22508525848388672
1741610219.9205608	112	0.2519893944263458
1741610254.942479	113	0.2705570161342621
1741610322.0816402	114	0.25767335295677185
1741610367.9257133	115	0.23001137375831604
1741610435.5311258	116	0.272830605506897
1741610491.8827991	117	0.26070481538772583
1741610521.6200397	118	0.23796892166137695
1741610582.93954	119	0.2769988775253296
1741610623.4982083	120	0.22470632195472717
1741610674.6394355	121	0.18264494836330414
1741610735.7596505	122	0.23455853760242462
1741610792.0023859	123	0.2804092466831207
1741610852.981278	124	0.26942023634910583
1741610908.4632888	125	0.2201591581106186
1741610969.3224251	126	0.1996968537569046
1741611024.9650738	127	0.21106480062007904
1741611096.0585084	128	0.2485790103673935
1741611162.2967815	129	0.23417961597442627
1741611223.727674	130	0.2455475628376007
1741611290.328692	131	0.2675255835056305
1741611346.2714674	132	0.24516862630844116
1741611401.6737554	133	0.2084122747182846
1741611458.0188866	134	0.24971580505371094
1741611521.9294136	135	0.23721106350421906
1741611600.0174353	136	0.2864721417427063
1741611637.3698032	137	0.2383478581905365
1741611695.028205	138	0.24213717877864838
1741611763.5085084	139	0.25691550970077515
1741611837.2350626	140	0.27434635162353516
1741611890.5791633	141	0.2895036041736603
1741611933.3570516	142	0.24592648446559906
1741612007.0603034	143	0.27661994099617004
1741612055.0290391	144	0.29329290986061096
1741612104.1053379	145	0.26563093066215515
1741612162.8729408	146	0.2478211373090744
1741612220.9882233	147	0.28230389952659607
1741612283.9804008	148	0.27434635162353516
1741612316.2670586	149	0.2747252881526947
1741612368.8698363	150	0.28609320521354675
1741612401.539917	151	0.25236833095550537
1741612459.4010017	152	0.23872679471969604
1741612509.1218753	153	0.2929139733314514
1741612538.3079815	154	0.25539976358413696
1741612584.305209	155	0.30807122588157654
1741612653.3482468	156	0.2944297194480896
1741612706.6938345	157	0.2580522894859314
1741612765.2345467	158	0.31375521421432495
1741612828.5599103	159	0.3111026883125305
1741612886.5122266	160	0.2989768981933594
1741612934.3234925	161	0.2500947415828705
1741612976.9530191	162	0.30049261450767517
1741613019.7531404	163	0.3008715510368347
1741613077.7105732	164	0.31527093052864075
1741613120.5935538	165	0.2951875627040863
1741613173.2513664	166	0.2898825407028198
1741613215.6136029	167	0.22053807973861694
1741613237.6941779	168	0.19666540622711182
1741613300.555495	169	0.2595680058002472
1741613355.137956	170	0.33118605613708496
1741613413.900992	171	0.3016293942928314
1741613487.5819461	172	0.3471011817455292
1741613520.322901	173	0.24478968977928162
1741613572.9876163	174	0.29632437229156494
1741613620.8733845	175	0.27965137362480164
1741613688.8755038	176	0.3345964252948761
1741613728.2538867	177	0.2667677104473114
1741613789.6559367	178	0.32967033982276917
1741613824.4970582	179	0.29329290986061096
1741613890.5789187	180	0.28457748889923096
1741613951.7486339	181	0.34520652890205383
1741614002.1948717	182	0.32701781392097473
1741614057.724068	183	0.32095491886138916
1741614110.800354	184	0.3069344460964203
1741614174.3652296	185	0.3440697193145752
1741614224.6142526	186	0.33838576078414917
1741614269.86718	187	0.2857142984867096
1741614325.7410393	188	0.3338385820388794
1741614376.8681366	189	0.3471011817455292
1741614400.7612464	190	0.2084122747182846
1741614477.7159944	191	0.2895036041736603
1741614544.7619946	192	0.3300492465496063
1741614606.028728	193	0.3300492465496063
1741614651.2129517	194	0.32095491886138916
1741614728.0468879	195	0.36187949776649475
1741614767.8942652	196	0.26714664697647095
1741614808.0547667	197	0.29405078291893005
1741614874.3225381	198	0.3292914032936096
1741614919.7458842	199	0.2296324372291565
1741614970.565383	200	0.3380068242549896
1741615032.1871865	201	0.3482379615306854
1741615077.6922362	202	0.345585435628891
1741615117.7305756	203	0.2879878878593445
1741615173.615241	204	0.3561955392360687
1741615229.2682285	205	0.3561955392360687
1741615284.6730604	206	0.3615005612373352
1741615345.703385	207	0.3671845495700836
1741615412.1005948	208	0.3478590250015259
1741615472.885116	209	0.36832132935523987
1741615539.3220782	210	0.3292914032936096
1741615589.3719707	211	0.34141719341278076
1741615677.9314144	212	0.3448275923728943
1741615759.7854986	213	0.38234180212020874
1741615826.248202	214	0.3565744459629059
1741615898.7391388	215	0.34217506647109985
1741615949.4903226	216	0.30503979325294495
1741616000.3891063	217	0.3694581389427185
1741616056.1616757	218	0.34596437215805054
1741616117.7490335	219	0.37135279178619385
1741616167.967225	220	0.3755210340023041
1741616234.566606	221	0.38878363370895386
1741616294.708495	222	0.3478590250015259
1741616339.492202	223	0.3183023929595947
1741616410.5904336	224	0.33118605613708496
1741616460.967707	225	0.33270177245140076
1741616521.496753	226	0.3717317283153534
1741616566.0002317	227	0.32095491886138916
1741616626.748545	228	0.32322850823402405
1741616676.9525928	229	0.3391436040401459
1741616721.9338114	230	0.3205759823322296
1741616783.0455196	231	0.3550587296485901
1741616849.2061393	232	0.36187949776649475
1741616899.780181	233	0.34672224521636963
1741616950.2464526	234	0.3849943280220032
1741617016.5528367	235	0.37931033968925476
1741617083.3575923	236	0.3679423928260803
1741617134.0430193	237	0.3323228359222412
1741617184.6840382	238	0.4081091284751892
1741617234.8548286	239	0.3652898967266083
1741617280.2776098	240	0.33345964550971985
1741617330.6568341	241	0.33497536182403564
1741617396.8499827	242	0.3558166027069092
1741617447.1160479	243	0.34937477111816406
1741617520.039414	244	0.34444865584373474
1741617575.9493408	245	0.3285335302352905
1741617620.587649	246	0.3482379615306854
1741617681.7145724	247	0.34520652890205383
1741617722.4718738	248	0.36983704566955566
1741617777.9268613	249	0.36983704566955566
1741617833.9247406	250	0.3565744459629059
1741617894.7530656	251	0.31223949790000916
1741617956.6478279	252	0.35543766617774963
1741618006.6005318	253	0.3417961299419403
1741618062.0211153	254	0.328154593706131
1741618133.0201416	255	0.39484652876853943
1741618199.0578146	256	0.38461539149284363
1741618243.8113732	257	0.36415308713912964
1741618294.09222	258	0.3092080354690552
1741618344.4644535	259	0.35392194986343384
1741618411.2450778	260	0.383478581905365
1741618477.953735	261	0.38006821274757385
1741618523.2080836	262	0.3668056130409241
1741618574.2118843	263	0.3387646973133087
1741618613.9972486	264	0.3266388773918152
1741618664.8097265	265	0.3315649926662445
1741618715.3812873	266	0.31148162484169006
1741618755.7477195	267	0.3380068242549896
1741618822.3171017	268	0.37362638115882874
1741618883.5216293	269	0.3971201181411743
1741618954.9208167	270	0.4175824224948883
1741619016.3454816	271	0.38537323474884033
1741619082.7227461	272	0.41000378131866455
1741619139.2834153	273	0.35884803533554077
1741619205.386994	274	0.3899204134941101
1741619261.2879186	275	0.4016672968864441
1741619306.6776218	276	0.3993937075138092
1741619367.9183102	277	0.35089048743247986
1741619418.6063414	278	0.39105722308158875
1741619471.285818	279	0.34937477111816406
1741619518.8681161	280	0.37931033968925476
1741619590.9022815	281	0.35543766617774963
1741619657.361214	282	0.35960590839385986
1741619702.9439895	283	0.395225465297699
1741619769.3384144	284	0.38878363370895386
1741619846.5773013	285	0.4190981388092041
1741619923.1085145	286	0.41871920228004456
1741619989.6623034	287	0.4054566025733948
1741620034.6223183	288	0.34596437215805054
1741620069.7777967	289	0.30807122588157654
1741620136.169571	290	0.3857521712779999
1741620192.0703151	291	0.3664266765117645
1741620252.924078	292	0.40280410647392273
1741620308.6101763	293	0.3758999705314636
1741620359.0612705	294	0.40469875931739807
1741620393.6926622	295	0.34065935015678406
1741620433.72621	296	0.3543008863925934
1741620510.969567	297	0.3740053176879883
1741620562.2089493	298	0.3781735599040985
1741620621.311568	299	0.38954150676727295
