# Supplementary material for: Achieving consistency in FedSAM using local adaptive distillation on sports image classification
Source: PLoS One. 2025 Oct 17;20(10):e0333210. doi: 10.1371/journal.pone.0333210 (PMC12533856; doi:10.1371/journal.pone.0333210)
Supplement: S1 File — All figures (Figs 1–9) and Tables (Table 1–8) are sequentially numbered in the supplementary files. (ZIP) [file pone.0333210.s001.zip › Support-Information-only-datasets/Original experimental data/sport22/0.4/P1/Feddyn.csv]

Wall time	Step	Value
1741363297.9625356	0	0.048503220081329346
1741363350.3348079	1	0.04888215288519859
1741363392.3650293	2	0.05835543945431709
1741363433.520455	3	0.10155361890792847
1741363475.0474882	4	0.12087912112474442
1741363517.6764681	5	0.09321712702512741
1741363545.0961292	6	0.08942781388759613
1741363588.4902587	7	0.10761652141809464
1741363621.2249033	8	0.14740431308746338
1741363667.2003021	9	0.11633194237947464
1741363706.644879	10	0.18037135899066925
1741363753.8061187	11	0.19780220091342926
1741363796.4365582	12	0.17392951250076294
1741363842.630296	13	0.19211822748184204
1741363885.4587348	14	0.1822660118341446
1741363948.2233431	15	0.19704432785511017
1741364001.7641525	16	0.1830238699913025
1741364045.4582114	17	0.22584311664104462
1741364084.8915842	18	0.18984463810920715
1741364134.8908758	19	0.24175824224948883
1741364177.9187887	20	0.2368321269750595
1741364230.2514184	21	0.25615763664245605
1741364275.809464	22	0.27586206793785095
1741364322.5555289	23	0.25388404726982117
1741364364.2330348	24	0.19287608563899994
1741364406.4959178	25	0.2716938257217407
1741364449.7121542	26	0.28912466764450073
1741364488.3238316	27	0.2550208270549774
1741364534.1043594	28	0.319439172744751
1741364570.0216582	29	0.29177719354629517
1741364615.4005718	30	0.29064038395881653
1741364667.8522906	31	0.30655550956726074
1741364700.0941918	32	0.27737778425216675
1741364742.1406145	33	0.26790452003479004
1741364788.2105675	34	0.3277756869792938
1741364838.7461402	35	0.2303902953863144
1741364891.1312823	36	0.31754451990127563
1741364920.0464172	37	0.28685107827186584
1741364956.9796817	38	0.3417961299419403
1741364978.7365053	39	0.29935580492019653
1741365014.1274717	40	0.3228495717048645
1741365071.0825188	41	0.3289124667644501
1741365120.1188548	42	0.3819628655910492
1741365172.312824	43	0.3527851402759552
1741365211.369906	44	0.3277756869792938
1741365249.787089	45	0.30731338262557983
1741365288.5453045	46	0.33194392919540405
1741365342.21214	47	0.3687002658843994
1741365387.238493	48	0.3906782865524292
1741365425.633363	49	0.3884046971797943
1741365475.4302645	50	0.3550587296485901
1741365530.3414094	51	0.4206138551235199
1741365561.820232	52	0.3448275923728943
1741365607.9938142	53	0.3963622450828552
1741365649.4494455	54	0.4316028654575348
1741365691.1805375	55	0.33990147709846497
1741365737.4045138	56	0.4198560118675232
1741365775.6395493	57	0.41871920228004456
1741365824.4538934	58	0.3770367503166199
1741365874.4655676	59	0.4137931168079376
1741365929.5421963	60	0.45812806487083435
1741365968.8246021	61	0.3812049925327301
1741366011.8970304	62	0.4168245494365692
1741366050.059927	63	0.4497915804386139
1741366102.4773905	64	0.4482758641242981
1741366156.1747062	65	0.4372868537902832
1741366198.1256042	66	0.45168623328208923
1741366250.418111	67	0.45509663224220276
1741366289.9960687	68	0.4444865584373474
1741366338.5751805	69	0.456233412027359
1741366383.9056883	70	0.456233412027359
1741366427.0336409	71	0.4460022747516632
1741366458.4451993	72	0.4460022747516632
1741366497.0628948	73	0.456233412027359
1741366543.6298823	74	0.47328534722328186
1741366585.6232362	75	0.4607805907726288
1741366626.7418306	76	0.4547176957130432
1741366661.5069432	77	0.4247821271419525
1741366693.0518465	78	0.4168245494365692
1741366735.0619493	79	0.46456992626190186
1741366786.1916392	80	0.4513073265552521
1741366827.451164	81	0.4876847267150879
1741366861.7170484	82	0.4190981388092041
1741366907.7650316	83	0.47707465291023254
1741366956.340965	84	0.48200076818466187
1741367005.595886	85	0.4327396750450134
1741367052.7623165	86	0.479727178812027
1741367094.8631325	87	0.4607805907726288
1741367133.6908257	88	0.4729064106941223
1741367187.8413985	89	0.4717696011066437
1741367233.5986323	90	0.48730579018592834
1741367287.2555707	91	0.4694960117340088
1741367322.4227061	92	0.4190981388092041
1741367353.7041848	93	0.464948832988739
1741367398.6656916	94	0.38726791739463806
1741367438.1906443	95	0.4694960117340088
1741367495.4231882	96	0.47859036922454834
1741367558.803779	97	0.45168623328208923
1741367611.0393457	98	0.46684351563453674
1741367652.9329424	99	0.42023494839668274
1741367701.7538247	100	0.476695716381073
1741367748.68274	101	0.45433875918388367
1741367797.5022545	102	0.4744221270084381
1741367836.1828833	103	0.4706328213214874
1741367879.3684638	104	0.4482758641242981
1741367934.2341251	105	0.48882153630256653
1741367977.713616	106	0.4759378433227539
1741368043.824668	107	0.456233412027359
1741368093.0185137	108	0.47859036922454834
1741368136.679788	109	0.467980295419693
1741368195.6360738	110	0.48275861144065857
1741368253.6888652	111	0.46911707520484924
1741368303.2866461	112	0.46229633688926697
1741368336.5367548	113	0.45737022161483765
1741368389.8517132	114	0.4615384638309479
1741368428.2179258	115	0.4395604431629181
1741368491.0269413	116	0.46532776951789856
1741368537.264168	117	0.4717696011066437
1741368564.5209463	118	0.41796135902404785
1741368621.9121196	119	0.46684351563453674
1741368656.4219544	120	0.42970821261405945
1741368699.6154814	121	0.45433875918388367
1741368757.6435843	122	0.45888593792915344
1741368804.0123565	123	0.459264874458313
1741368854.2837822	124	0.456233412027359
1741368906.3501189	125	0.441834032535553
1741368955.860369	126	0.44145509600639343
1741369002.4468255	127	0.4255399703979492
1741369070.022938	128	0.4316028654575348
1741369123.750426	129	0.42819249629974365
1741369174.115456	130	0.44069722294807434
1741369236.1881444	131	0.4585070013999939
1741369282.3069177	132	0.42743462324142456
1741369328.930533	133	0.40773019194602966
1741369381.6672266	134	0.41796135902404785
1741369436.2486825	135	0.4190981388092041
1741369502.488155	136	0.43918150663375854
1741369541.520342	137	0.395225465297699
1741369591.8787858	138	0.41871920228004456
1741369650.0179029	139	0.412656307220459
1741369720.8376658	140	0.43046608567237854
1741369766.7830603	141	0.4043198227882385
1741369805.735811	142	0.3781735599040985
1741369876.4716809	143	0.4134141802787781
1741369915.3181994	144	0.39977264404296875
1741369953.6798446	145	0.3827207386493683
1741370000.1450567	146	0.37438422441482544
1741370045.3066885	147	0.3963622450828552
1741370093.778418	148	0.3615005612373352
1741370125.645885	149	0.3630163073539734
1741370171.4779315	150	0.35884803533554077
1741370201.9334047	151	0.35013261437416077
1741370260.7434428	152	0.32095491886138916
1741370302.7787602	153	0.35695338249206543
1741370328.3388112	154	0.29253503680229187
1741370371.8647752	155	0.36415308713912964
1741370430.4577134	156	0.35695338249206543
1741370474.0995243	157	0.33118605613708496
1741370530.7679534	158	0.3675634562969208
1741370585.7271435	159	0.3471011817455292
1741370637.2380385	160	0.35884803533554077
1741370686.4500222	161	0.32967033982276917
1741370724.3367023	162	0.3425540030002594
1741370763.443682	163	0.33194392919540405
1741370823.7298071	164	0.35240620374679565
1741370862.0547183	165	0.27889353036880493
1741370909.676129	166	0.3402804136276245
1741370952.3382492	167	0.2849564254283905
1741370975.651387	168	0.23342175781726837
1741371027.815752	169	0.3425540030002594
1741371080.706018	170	0.32322850823402405
1741371126.8949337	171	0.3266388773918152
1741371181.8764956	172	0.34672224521636963
1741371209.9242156	173	0.26866236329078674
1741371251.2395823	174	0.3599848449230194
1741371289.5601141	175	0.25123152136802673
1741371358.447434	176	0.3330807089805603
1741371392.320491	177	0.28609320521354675
1741371441.8496778	178	0.3300492465496063
1741371476.6661117	179	0.3156498670578003
1741371530.2687902	180	0.3308071196079254
1741371574.7423484	181	0.30276620388031006
1741371614.0617037	182	0.31223949790000916
1741371655.4828968	183	0.3046608567237854
1741371697.0910225	184	0.30807122588157654
1741371746.8980818	185	0.336870014667511
1741371784.8652418	186	0.30655550956726074
1741371819.7161891	187	0.26335734128952026
1741371862.1845913	188	0.30996590852737427
1741371900.2019558	189	0.3300492465496063
1741371921.319349	190	0.21978022158145905
1741371978.1258826	191	0.33270177245140076
1741372026.8677802	192	0.3198181092739105
1741372072.9926696	193	0.3084501624107361
1741372109.463114	194	0.27510419487953186
1741372165.926934	195	0.32398635149002075
1741372197.1929145	196	0.2565365731716156
1741372229.3454864	197	0.2974611520767212
1741372277.7684333	198	0.3084501624107361
1741372313.1507862	199	0.22508525848388672
1741372352.4107194	200	0.30503979325294495
1741372397.1779447	201	0.319439172744751
1741372431.9814534	202	0.33497536182403564
1741372463.5724876	203	0.2747252881526947
1741372504.8571887	204	0.27813565731048584
1741372545.7614202	205	0.2974611520767212
1741372587.876904	206	0.29253503680229187
1741372632.4804835	207	0.26866236329078674
1741372680.6176739	208	0.2974611520767212
1741372725.888096	209	0.3001136779785156
1741372774.0320091	210	0.2872300148010254
1741372812.1876574	211	0.2929139733314514
1741372875.8810244	212	0.3111026883125305
1741372933.96464	213	0.3148919939994812
1741372981.892259	214	0.2895036041736603
1741373033.524524	215	0.28306177258491516
1741373071.5394344	216	0.2785145938396454
1741373109.599191	217	0.2929139733314514
1741373151.4435546	218	0.2701781094074249
1741373196.37234	219	0.2951875627040863
1741373235.162504	220	0.31678664684295654
1741373284.188946	221	0.2959454357624054
1741373328.663167	222	0.2724516987800598
1741373363.3338213	223	0.2629784047603607
1741373415.5397959	224	0.27510419487953186
1741373453.2197545	225	0.26335734128952026
1741373498.1244023	226	0.2811671197414398
1741373533.5094023	227	0.2406214475631714
1741373578.2190273	228	0.27510419487953186
1741373616.0853648	229	0.2493368685245514
1741373651.47564	230	0.2716938257217407
1741373697.1790764	231	0.2739674150943756
1741373746.4011548	232	0.28381961584091187
1741373785.7260938	233	0.28836679458618164
1741373824.3732119	234	0.2519893944263458
1741373873.6511724	235	0.281546026468277
1741373923.0632203	236	0.27586206793785095
1741373961.1398935	237	0.2834407091140747
1741373999.7512865	238	0.31678664684295654
1741374039.0569017	239	0.29405078291893005
1741374074.5033324	240	0.2841985523700714
1741374113.2657688	241	0.26866236329078674
1741374162.4598968	242	0.2944297194480896
1741374200.6398475	243	0.3001136779785156
1741374252.0571518	244	0.2804092466831207
1741374294.204289	245	0.25236833095550537
1741374328.8733823	246	0.27207276225090027
1741374373.7823617	247	0.2811671197414398
1741374405.5655882	248	0.24403183162212372
1741374447.0510614	249	0.25767335295677185
1741374488.8977826	250	0.2762410044670105
1741374534.830554	251	0.24251610040664673
1741374579.9572444	252	0.29177719354629517
1741374618.1072166	253	0.2557787001132965
1741374660.1376166	254	0.2644941210746765
1741374711.9431674	255	0.2819249629974365
1741374760.2885358	256	0.2959454357624054
1741374795.6504376	257	0.2565365731716156
1741374834.1638439	258	0.24137930572032928
1741374872.5555768	259	0.2542629837989807
1741374921.2315474	260	0.27586206793785095
1741374970.5102842	261	0.2732095420360565
1741375006.1270738	262	0.2785145938396454
1741375045.7527895	263	0.24516862630844116
1741375078.0094178	264	0.24137930572032928
1741375114.9658535	265	0.22281166911125183
1741375150.2832136	266	0.2500947415828705
1741375179.0554535	267	0.26563093066215515
1741375224.458928	268	0.2614626884460449
1741375266.7474096	269	0.27093595266342163
1741375314.7127693	270	0.2872300148010254
1741375356.1363688	271	0.2682834267616272
1741375401.150848	272	0.29480862617492676
1741375439.6311116	273	0.24592648446559906
1741375484.722645	274	0.28836679458618164
1741375523.533075	275	0.27965137362480164
1741375555.709611	276	0.2542629837989807
1741375597.1816611	277	0.25047367811203003
1741375632.5687137	278	0.2785145938396454
1741375667.62766	279	0.2535051107406616
1741375699.543114	280	0.2535051107406616
1741375747.928922	281	0.25767335295677185
1741375793.011427	282	0.2565365731716156
1741375824.9372265	283	0.2705570161342621
1741375869.7693343	284	0.2716938257217407
1741375921.4696906	285	0.28685107827186584
1741375972.891547	286	0.2864721417427063
1741376018.104442	287	0.28685107827186584
1741376050.0786662	288	0.2974611520767212
1741376075.4413536	289	0.25464192032814026
1741376120.462757	290	0.27737778425216675
1741376158.6069198	291	0.2879878878593445
1741376200.1597624	292	0.2485790103673935
1741376238.4412103	293	0.2826828360557556
1741376275.306519	294	0.2652519941329956
1741376304.175288	295	0.2516104578971863
1741376336.5967536	296	0.2811671197414398
1741376392.6731842	297	0.2353164106607437
1741376430.97042	298	0.2588101625442505
1741376476.6043813	299	0.2557787001132965
