# Supplementary material for: Achieving consistency in FedSAM using local adaptive distillation on sports image classification
Source: PLoS One. 2025 Oct 17;20(10):e0333210. doi: 10.1371/journal.pone.0333210 (PMC12533856; doi:10.1371/journal.pone.0333210)
Supplement: S1 File — All figures (Figs 1–9) and Tables (Table 1–8) are sequentially numbered in the supplementary files. (ZIP) [file pone.0333210.s001.zip › Support-Information-only-datasets/Original experimental data/sport22/0.4/P1/Fedspeed.csv]

Wall time	Step	Value
1712048138.0292604	0	0.0
1712048154.2590923	1	0.0
1712048169.1927843	2	0.0
1712048179.5453775	3	0.0
1712048190.716707	4	0.0
1712048208.9030433	5	0.0
1712048218.8710382	6	0.0
1712048234.8797483	7	0.012162788781025169
1712048247.202691	8	0.02261021901914087
1712048261.4482863	9	0.061144474310384736
1712048277.3789415	10	0.05331968287242477
1712048294.6758628	11	0.08877374644083372
1712048306.1378646	12	0.09755497916695632
1712048324.478789	13	0.10609545094700057
1712048336.7104254	14	0.10951103805050302
1712048350.616859	15	0.1761735100528814
1712048368.0782008	16	0.19630648264453407
1712048383.6833851	17	0.21222405249921278
1712048401.199734	18	0.2196788646997002
1712048416.194106	19	0.21074907316454594
1712048427.3470323	20	0.19012919071420142
1712048441.250916	21	0.2227228347611428
1712048453.1604671	22	0.22501149150041672
1712048465.432274	23	0.2565475568710716
1712048481.5653038	24	0.2674775422126845
1712048494.7743554	25	0.20848008087659553
1712048510.8797648	26	0.2863873650457088
1712048521.6469057	27	0.23922671786350488
1712048538.1671138	28	0.27484966095137897
1712048549.8816338	29	0.26267602221355846
1712048562.1549494	30	0.2624756897703821
1712048576.577388	31	0.2553228293586388
1712048591.22971	32	0.28631499834999724
1712048608.178418	33	0.2720004490576647
1712048627.9372518	34	0.3141916389331282
1712048640.7161884	35	0.28167748322979996
1712048656.293568	36	0.29499504830535545
1712048666.080731	37	0.3261872878111412
1712048676.5572498	38	0.2928640661873172
1712048690.566572	39	0.3015769552101755
1712048703.202937	40	0.2840816811649875
1712048714.125231	41	0.3157296830837901
1712048733.1527498	42	0.29786055074606654
1712048750.0231776	43	0.30833777265686957
1712048761.9111435	44	0.34775427859249763
1712048779.3403254	45	0.2997520787510484
1712048792.104498	46	0.3160370080935122
1712048801.9104395	47	0.29147659146506905
1712048815.8891914	48	0.31949898120594233
1712048827.937367	49	0.3335719138476982
1712048839.4995935	50	0.30590514956519405
1712048856.8566334	51	0.31772874011001273
1712048869.888649	52	0.29751542202236764
1712048886.0489738	53	0.32580582213658893
1712048898.811744	54	0.32919158812791904
1712048916.3363478	55	0.34532513338681503
1712048928.4628353	56	0.338204113438888
1712048939.3668382	57	0.3798163666484244
1712048958.1406395	58	0.35038305440599143
1712048973.981924	59	0.36411807325117623
1712048988.6595554	60	0.3696817692468816
1712049006.080217	61	0.3771214179087853
1712049024.0450294	62	0.3678149092733083
1712049037.6578534	63	0.35342058040445284
1712049056.140255	64	0.36106650757739434
1712049068.2821178	65	0.37517831056682216
1712049088.2106383	66	0.3876198397244175
1712049106.0631547	67	0.42391718949867613
1712049120.2932477	68	0.3617814147707476
1712049137.5708687	69	0.3662233732717492
1712049149.698553	70	0.36691112564223405
1712049158.871285	71	0.4064511963569636
1712049168.5650687	72	0.40363955605050417
1712049181.8466372	73	0.3832829208535562
1712049200.5750132	74	0.40507045644014733
1712049218.30795	75	0.385907327175757
1712049236.0788355	76	0.42847331656781507
1712049252.0943272	77	0.43428234506714064
1712049263.8942387	78	0.3859026573002546
1712049278.7897942	79	0.39611221881263264
1712049289.273519	80	0.41135796122711776
1712049303.4256473	81	0.416497042262212
1712049319.8933284	82	0.38402183220751984
1712049332.2840986	83	0.42560955139996487
1712049349.2597048	84	0.41730077328779147
1712049361.6926892	85	0.4103087641865526
1712049375.1914458	86	0.3683341102319535
1712049387.317333	87	0.40164316349521495
1712049404.6358202	88	0.39727001173068166
1712049418.6827917	89	0.41039914457068066
1712049428.5679655	90	0.4430409195569221
1712049442.0741951	91	0.434849111979018
1712049455.665409	92	0.41082472610342696
1712049469.0497396	93	0.45526981123685856
1712049487.388335	94	0.42597794470877254
1712049505.0512652	95	0.40825061275633967
1712049516.9170587	96	0.4238755421249748
1712049532.1011968	97	0.4032234185262128
1712049547.2085	98	0.4110329141122766
1712049565.2808418	99	0.41319296191277577
1712049576.916197	100	0.42575298002429507
1712049595.3004255	101	0.44442247161522663
1712049611.4326591	102	0.4466372282512521
1712049623.892373	103	0.42064666635784836
1712049639.3711035	104	0.40786411298939623
1712049652.5319114	105	0.4555551702754184
1712049664.1669858	106	0.41886662318594603
1712049681.48079	107	0.4377489465663943
1712049693.283892	108	0.4704734593207278
1712049710.578021	109	0.4453361308500007
1712049729.7802625	110	0.44031241064621385
1712049742.2902894	111	0.42159412820685044
1712049758.185928	112	0.4436386211897231
1712049774.0779445	113	0.44243841137674456
1712049785.5011768	114	0.41696548772822184
1712049802.5329664	115	0.42601825188297
1712049813.253004	116	0.43114436971172865
1712049824.670298	117	0.4041079639933009
1712049838.1431303	118	0.4640847151888331
1712049849.3800066	119	0.43258501608369754
1712049861.3908887	120	0.4820897650754437
1712049873.835881	121	0.47852449503630423
1712049887.0592177	122	0.44137213584720264
1712049896.4276905	123	0.4341572665917853
1712049906.562242	124	0.4721552300368699
1712049917.2245922	125	0.4680709599261482
1712049928.182453	126	0.4750087892767277
1712049939.7177176	127	0.4439999431955201
1712049949.9956672	128	0.4441822498458992
1712049969.5711236	129	0.46120770659954974
1712049981.4050703	130	0.48071059024341695
1712049991.2555594	131	0.4823537322511481
1712050005.6838038	132	0.4378950242320602
1712050018.9404814	133	0.43909528840613077
1712050035.388518	134	0.45126300128689545
1712050052.4517934	135	0.46328457453577315
1712050071.8607583	136	0.5182366046776088
1712050084.076384	137	0.4615841752250883
1712050096.9646623	138	0.46496617224383385
1712050113.9062064	139	0.4826568286303932
1712050125.154111	140	0.4920085720915172
1712050138.8975897	141	0.4654486616785625
1712050150.6732712	142	0.44859223998632514
1712050165.0777647	143	0.5007485115026777
1712050178.3345203	144	0.4952677150431216
1712050197.32896	145	0.45981966983794115
1712050209.9421897	146	0.4609103247905483
1712050227.365129	147	0.45482064148342394
1712050241.792083	148	0.4670577073728243
1712050253.22759	149	0.47163120604183095
1712050266.4143214	150	0.48420276932247736
1712050277.4677143	151	0.49250974079616266
1712050288.4533272	152	0.45422211852546207
1712050303.4935644	153	0.4993194200014721
1712050313.0845537	154	0.4729735263961519
1712050326.6715977	155	0.4801468168779337
1712050340.431208	156	0.4619989233624648
1712050357.0414045	157	0.4735806490970848
1712050366.2654982	158	0.4718768992185842
1712050380.1321883	159	0.45076916836367653
1712050396.8482578	160	0.4622769567738557
1712050407.6765792	161	0.5008275398277617
1712050416.6375504	162	0.4486551046587361
1712050434.5051978	163	0.4653885587651914
1712050445.4758472	164	0.49248221170261536
1712050458.0249765	165	0.44849583130092535
1712050468.318902	166	0.4675465638214539
1712050484.9899805	167	0.45887824038359304
1712050497.4144046	168	0.4726160172540849
1712050512.1132865	169	0.4886196209514898
1712050527.7982726	170	0.49515672721299336
1712050542.3197556	171	0.4666042340888375
1712050555.4796388	172	0.4776353755096804
1712050566.378435	173	0.5150410001069026
1712050581.2646525	174	0.5068811093876067
1712050600.3919032	175	0.5081685724526687
1712050610.5262256	176	0.49578481201762137
1712050624.2634258	177	0.4846781600904138
1712050639.0771732	178	0.4870412356390236
1712050650.033286	179	0.4816538245179836
1712050668.5451932	180	0.48211955764693665
1712050680.8560925	181	0.4983461158193156
1712050695.036358	182	0.5168380820278025
1712050713.8319209	183	0.4877181095973536
1712050728.9437077	184	0.4891399128415646
1712050742.4335406	185	0.5062086346809843
1712050758.5471177	186	0.47301858367729044
1712050771.702516	187	0.4824676277074974
1712050789.890553	188	0.521217061837856
1712050802.2396324	189	0.44899867380147895
1712050814.014514	190	0.49898306564157763
1712050827.5314069	191	0.4844286057031572
1712050838.5584562	192	0.5005577967572674
1712050856.3363862	193	0.5220001115943712
1712050874.910467	194	0.5133089380457424
1712050892.5148687	195	0.5065033384200807
1712050912.6657252	196	0.47482082550087634
1712050927.1120844	197	0.48691475022790043
1712050940.2906578	198	0.49861613292212
1712050958.747393	199	0.5225191094351073
1712050974.6367228	200	0.5072338653685412
1712050991.7657738	201	0.48336141205986155
1712051001.5800204	202	0.5266891626294055
1712051018.144611	203	0.49185644198861933
1712051036.123928	204	0.4913952959511247
1712051046.7145283	205	0.5079767035915932
1712051060.6286943	206	0.5028177983296384
1712051077.4794104	207	0.48499980438479817
1712051088.9219525	208	0.47436579432218645
1712051100.8394802	209	0.5162548480995015
1712051117.4799805	210	0.47634641021617147
1712051128.4931407	211	0.5096215512806082
1712051140.646108	212	0.49505480558690323
1712051154.1092398	213	0.5151830125225811
1712051165.3572068	214	0.5322425278462888
1712051177.941438	215	0.45927928381160876
1712051189.0367882	216	0.499093489168512
1712051197.7114882	217	0.5077043783928568
1712051210.6959088	218	0.4936030409184463
1712051222.3207362	219	0.5089932643759575
1712051232.8430383	220	0.5045534231472566
1712051250.367352	221	0.5093706389816216
1712051260.5770764	222	0.5125983816509808
1712051271.1760552	223	0.5156870199203406
1712051282.2074947	224	0.5032527301305091
1712051293.9337077	225	0.5109282943299992
1712051312.5278273	226	0.48560997868887695
1712051330.3052597	227	0.48948095634103583
1712051344.3894558	228	0.500083243910303
1712051355.926958	229	0.5144143932392928
1712051369.4651852	230	0.5080691843301242
1712051383.141484	231	0.5306107294000297
1712051399.6541889	232	0.5017579009415066
1712051412.4874058	233	0.5153772610373709
1712051427.366071	234	0.4887549664157984
1712051440.0984445	235	0.49552104528274515
1712051452.587876	236	0.50604400304518
1712051469.4432547	237	0.4779473729197627
1712051485.0767343	238	0.5079762974813631
1712051495.7498477	239	0.5183799337476187
1712051506.2281752	240	0.516169340552908
1712051517.9534984	241	0.5162957429842224
1712051534.0414672	242	0.5009683526060899
1712051545.007817	243	0.511044371539979
1712051560.6681645	244	0.4925975285878852
1712051574.4170496	245	0.5302254020738477
1712051589.4476466	246	0.48131842373036876
1712051600.9089174	247	0.5302319668537383
1712051617.0051124	248	0.4796487767912321
1712051629.8359382	249	0.5311349527751792
1712051640.1691737	250	0.5215777699484747
1712051654.0280604	251	0.5459094443922969
1712051667.0249577	252	0.4823191037814343
1712051677.85406	253	0.5259093080376672
1712051692.0341258	254	0.5330631367954171
1712051702.9119358	255	0.5135260924147999
1712051715.5889237	256	0.5305046388451579
1712051730.2875247	257	0.5087523680420081
1712051744.674238	258	0.5231593389177692
1712051754.9706163	259	0.5056826687737849
1712051771.04945	260	0.534564772226635
1712051784.106308	261	0.5246591442007793
1712051798.9908571	262	0.5385004413576979
1712051812.287519	263	0.5003712612656186
1712051829.314122	264	0.5277626031504326
1712051840.5830114	265	0.5217344470448317
1712051857.2621546	266	0.5143641421175428
1712051874.1186905	267	0.5546085432417267
1712051891.7449229	268	0.5510608316958512
1712051902.2706158	269	0.49780732717879195
1712051917.8788576	270	0.49911282068339874
1712051933.5817957	271	0.492275852240361
1712051944.825816	272	0.5039699226828596
1712051963.8431592	273	0.521269800923598
1712051978.3297503	274	0.5155877808879953
1712051990.4523358	275	0.4929059966108645
1712052006.9337137	276	0.5239564087445763
1712052021.8878057	277	0.5143534278667481
1712052031.794404	278	0.5377529793538546
1712052043.7446797	279	0.49463843319224554
1712052057.5846913	280	0.5309271934766747
1712052075.0801854	281	0.5153120136755907
1712052087.1087492	282	0.5215937492365207
1712052100.6598575	283	0.49733390100135244
1712052114.5754917	284	0.49725723740031424
1712052125.692678	285	0.5196941761667507
1712052138.2188172	286	0.5238210365847746
1712052150.5863595	287	0.522763397065177
1712052161.671758	288	0.5108359130274664
1712052178.5889258	289	0.5267117983568393
1712052189.5997531	290	0.5314126149602213
1712052205.9429002	291	0.5261511702985174
1712052221.4213607	292	0.5170962007880564
1712052237.9005668	293	0.5303025851187883
1712052248.917462	294	0.5295633959206862
1712052261.9642394	295	0.517450183573087
1712052273.9197202	296	0.5229172567659779
1712052293.7026503	297	0.5253837560829759
1712052304.738661	298	0.5237168450971783
1712052319.4470212	299	0.508025340734495
1712052329.3952994	300	0.5217498158497892
1712052342.108291	301	0.5177821228087962
1712052354.8702426	302	0.5297257857990095
1712052369.365701	303	0.5348345318768777
1712052381.4980955	304	0.5453824193772743
1712052393.4825747	305	0.5151752944641397
1712052407.9816723	306	0.5136510880470225
1712052419.819177	307	0.5298150757433332
1712052434.0850427	308	0.5520439043079548
1712052445.4923606	309	0.5291029859916084
1712052459.0130262	310	0.5390234389741599
1712052476.2212222	311	0.5128416981867665
1712052493.180004	312	0.5460157956284117
1712052505.2660336	313	0.5283253662375315
1712052521.6416066	314	0.5178499737259284
1712052530.6658444	315	0.5528118921244642
1712052543.9947383	316	0.49482862938063127
1712052554.4026875	317	0.5319045928391511
1712052569.474568	318	0.5262710404230064
1712052584.022373	319	0.529621924919139
1712052600.3171914	320	0.5088777505005563
1712052617.6111991	321	0.5217703914191056
1712052629.945787	322	0.5373907728384428
1712052646.3050768	323	0.5152567704455917
1712052664.4305775	324	0.5227622596787436
1712052677.767894	325	0.5173874604848573
1712052691.2490578	326	0.5162566489389343
1712052704.997476	327	0.5486113232741667
1712052718.839141	328	0.5391033926944826
1712052731.8403704	329	0.5418826159336769
1712052745.0399346	330	0.5301810481907694
1712052755.765815	331	0.5252561231737928
1712052769.8694494	332	0.5299248849225219
1712052781.967165	333	0.5312101593711487
1712052799.3577068	334	0.5130697559078198
1712052809.8621364	335	0.5201277546470544
1712052826.4553435	336	0.5196774966765174
1712052838.6604807	337	0.515382238958185
1712052851.7520273	338	0.5009004922152367
1712052865.077026	339	0.5336136508850667
1712052876.6573467	340	0.5381598454303765
1712052888.366686	341	0.49239638926922413
1712052902.5602143	342	0.5337404204438999
1712052913.7315369	343	0.5310328913710889
1712052928.46441	344	0.5413917377458664
1712052941.9749708	345	0.527595866096061
1712052951.6917229	346	0.5425086446440981
1712052963.746462	347	0.5461046747121295
1712052978.2563298	348	0.5389274249454122
1712052990.4398708	349	0.5227801392291042
1712053001.7151945	350	0.5401996054093042
1712053022.360453	351	0.5442155981907434
1712053036.8307714	352	0.5138902969253165
1712053045.827181	353	0.5127298078751013
1712053060.8786557	354	0.5380906171308395
1712053077.3241084	355	0.5406998045382642
1712053088.7780633	356	0.5186423206358626
1712053099.6184554	357	0.5589951876792356
1712053116.9339323	358	0.5439619524623402
1712053130.6989522	359	0.5240270322931376
1712053145.320338	360	0.5514081850611031
1712053162.4260888	361	0.49879870670118687
1712053175.6000874	362	0.5295069331364748
1712053188.867297	363	0.5204680125824939
1712053207.705363	364	0.5248713634633927
1712053217.8054347	365	0.5313256783460404
1712053228.8171446	366	0.5265765024976441
1712053247.4229567	367	0.5109666223509337
1712053263.2075918	368	0.5208046713871604
1712053274.7096374	369	0.544607270318088
1712053289.992732	370	0.5273827214737141
1712053301.705504	371	0.5256356709082861
1712053316.2256668	372	0.5613933846520864
1712053329.44741	373	0.5340568577638184
1712053344.31241	374	0.5312868411680701
1712053356.452809	375	0.5666749231068245
1712053369.6919932	376	0.5359160974485793
1712053385.1189947	377	0.5290602947946249
1712053400.800039	378	0.5378166727841248
1712053419.9645498	379	0.5404728932357398
1712053432.252115	380	0.524839714227132
1712053443.029783	381	0.5514413157866291
1712053455.1799138	382	0.5427218610037186
1712053467.771566	383	0.5463983615948074
1712053482.8965564	384	0.5325158409898173
1712053496.707726	385	0.5315915509539537
1712053510.1374607	386	0.5088747722586111
1712053520.7586308	387	0.5276097407853296
1712053534.591167	388	0.5226687297806696
1712053546.5454023	389	0.538847547855569
1712053564.6864586	390	0.5375971551937555
1712053576.3818686	391	0.5323230839925991
1712053594.7295744	392	0.539857705946262
1712053609.5935724	393	0.5620558489817293
1712053626.7723975	394	0.5228809804129739
1712053638.722229	395	0.5287710155604965
1712053655.548323	396	0.53365399976546
1712053666.719438	397	0.5455453210686256
1712053680.477198	398	0.5439231068305416
1712053691.9456167	399	0.522043570989697
1712053706.1884582	400	0.5210681026570118
1712053723.191788	401	0.5402066192229769
1712053733.976901	402	0.558145781812377
1712053747.271408	403	0.545225168983048
1712053758.8117392	404	0.5447978849819416
1712053769.3187742	405	0.5263819891233257
1712053780.0209534	406	0.5405168715526906
1712053796.013124	407	0.5423176922466445
1712053807.9022105	408	0.5449826173534649
1712053825.5659332	409	0.5496918965762626
1712053839.5176504	410	0.5382017931847797
1712053855.175053	411	0.5366033392808136
1712053863.847995	412	0.5187230462376933
1712053878.897749	413	0.53790265377433
1712053890.2716427	414	0.534345846713221
1712053904.1029172	415	0.5390353059059511
1712053916.692288	416	0.5433182743123268
1712053930.579891	417	0.5546713320635103
1712053939.8047836	418	0.5496668762561916
1712053957.382966	419	0.5364790464323885
1712053975.992943	420	0.5271487976236375
1712053987.7989626	421	0.5279270091483027
1712053999.3840537	422	0.54582882919661
1712054016.545303	423	0.533782858360668
1712054029.7085862	424	0.5336353332387118
1712054040.2998235	425	0.5429997745149759
1712054056.4807851	426	0.5228230096301225
1712054073.0655358	427	0.5291868018027055
1712054085.27994	428	0.5045315831030468
1712054096.7635002	429	0.5179299401832818
1712054113.1891522	430	0.5331208529205618
1712054127.3174844	431	0.5273564296622144
1712054139.6720345	432	0.54064673009394
1712054154.845083	433	0.5464217491222764
1712054172.4795456	434	0.5509761682906428
1712054183.1628013	435	0.5356795606795853
1712054198.2904105	436	0.5440602885469716
1712054208.60575	437	0.5390708962714126
1712054223.1632612	438	0.5378142679569574
1712054242.2559102	439	0.5424584943227221
1712054258.1494503	440	0.5286132571740254
1712054277.7715588	441	0.5407132335981545
1712054290.9706037	442	0.5453978247692477
1712054303.2838924	443	0.5424351748144718
1712054315.8945825	444	0.5428262847429206
1712054330.3987014	445	0.5366979738618317
1712054348.1927772	446	0.5371411607475955
1712054361.6849904	447	0.5594311311863583
1712054373.190055	448	0.5462417179166816
1712054390.1067653	449	0.5494895031334855
1712054400.684174	450	0.5403338218932326
1712054418.3183458	451	0.5205037243889562
1712054438.6340897	452	0.5553697787833284
1712054452.3206184	453	0.5400590061419116
1712054466.6204934	454	0.5408929623800544
1712054481.1747255	455	0.5314668723480002
1712054498.5433874	456	0.5502320500710633
1712054513.232345	457	0.5373057849852626
1712054530.2743762	458	0.539036954164994
1712054549.006503	459	0.5344669493191395
1712054562.266296	460	0.5480912526290076
1712054575.3781075	461	0.5325831529774032
1712054586.2550402	462	0.5173973237904973
1712054603.8159084	463	0.5415427310466127
1712054618.0143516	464	0.5501249071594233
1712054634.1691666	465	0.5321640857376009
1712054650.0857477	466	0.5284065170953184
1712054661.4645193	467	0.549499032167378
1712054677.5215306	468	0.5413253268677967
1712054693.953111	469	0.5254423236406666
1712054708.2185793	470	0.555835958129547
1712054719.3526852	471	0.5320196983941462
1712054737.9609735	472	0.5359567720568342
1712054758.159781	473	0.5175757239434535
1712054773.912942	474	0.5576232786960116
1712054788.8010526	475	0.5451924021668617
1712054807.2825298	476	0.5362267128131414
1712054823.917847	477	0.5337629879335354
1712054838.623996	478	0.5420136565963248
1712054856.8149557	479	0.5182266079626654
1712054873.189565	480	0.5145278647014305
1712054884.94229	481	0.5507117490138546
1712054896.6471722	482	0.5410289822145763
1712054911.83202	483	0.5436108670895076
1712054921.5112972	484	0.5373268340503099
1712054934.9130762	485	0.5492550015858644
1712054947.843325	486	0.5303454214258296
1712054959.4260595	487	0.5306291434365917
1712054974.440674	488	0.5388927508129139
1712054985.230691	489	0.5315844941900675
1712054997.349408	490	0.5490376485304147
1712055009.5783153	491	0.5365248843185791
1712055021.6673644	492	0.5355421246190447
1712055036.2386196	493	0.5378259514630834
1712055048.62559	494	0.5542572700005846
1712055059.7851171	495	0.5320037342409498
1712055074.7886174	496	0.5408166429428946
1712055088.0828595	497	0.5308257714330965
1712055099.961307	498	0.5291797027152095
1712055113.9674597	499	0.5346933403367563
1712055124.6516044	500	0.5425541108711147
1712055143.1749177	501	0.5353190525978511
1712055158.4237585	502	0.5464752718047333
1712055171.2179153	503	0.5526681858094307
1712055182.294842	504	0.5285148802516504
1712055195.294186	505	0.5427186624912803
1712055212.6906404	506	0.5541082909725893
1712055227.7365005	507	0.5245458645869897
1712055241.2582448	508	0.5560884775596676
1712055257.626681	509	0.5427660106361024
1712055277.1562548	510	0.519207889879285
1712055292.481073	511	0.5655026311860484
1712055305.671196	512	0.5391284904501815
1712055317.14895	513	0.5509003111432936
1712055335.8037152	514	0.5706304424602223
1712055347.6966083	515	0.5512671138095991
1712055364.3993216	516	0.5318135740109815
1712055375.4497414	517	0.5573198824817787
1712055390.6785378	518	0.5375074315592773
1712055401.7949636	519	0.5553821809087287
1712055418.033849	520	0.5475830220783228
1712055432.484485	521	0.5419967358029639
1712055449.749233	522	0.5563758808763686
1712055462.413973	523	0.5683380868255359
1712055481.6151094	524	0.550754507834895
1712055492.259922	525	0.5537599129050587
1712055506.427845	526	0.5428853577101554
1712055522.310439	527	0.5501362663159146
1712055536.1969993	528	0.5531930395480761
1712055550.7412667	529	0.5679106128782756
1712055559.7053096	530	0.5288070962720358
1712055570.6967854	531	0.5458025473611631
1712055581.239235	532	0.55216894672239
1712055599.4399302	533	0.5479694653622049
1712055611.6941602	534	0.5566682343180868
1712055622.2971203	535	0.5441184485238377
1712055639.5530465	536	0.5518740060257065
1712055650.3314958	537	0.564039294851906
1712055662.58758	538	0.5573192795083878
1712055676.7145605	539	0.5662503609625135
1712055693.4993937	540	0.5626621695691596
1712055711.6284015	541	0.5599026038715912
1712055727.554181	542	0.5734004961469379
1712055738.3293738	543	0.5522728726205075
1712055755.5771894	544	0.5437653364203324
1712055766.9440832	545	0.5561533664683758
1712055780.3556404	546	0.5842893349797785
1712055797.3763158	547	0.5465916454262085
1712055809.8673944	548	0.5534569880209869
1712055822.2696774	549	0.5433365408562224
1712055843.0573375	550	0.5502836650841434
1712055859.619571	551	0.5537831985338163
1712055877.4032533	552	0.5499937143196458
1712055888.6031551	553	0.5207196046618752
1712055904.6949518	554	0.5453291364965628
1712055917.4147997	555	0.542097356210401
1712055935.938696	556	0.5354777125822184
1712055947.78027	557	0.5231392172850148
1712055959.8107035	558	0.5439440894518461
1712055975.3742676	559	0.5352463117553314
1712055984.1132505	560	0.5260099792239343
1712056002.410075	561	0.5264470916495582
1712056016.8452508	562	0.5493349497130066
1712056030.4697528	563	0.5554606627493517
1712056043.0003507	564	0.5497501934601335
1712056053.1492405	565	0.5538024389719716
1712056069.551185	566	0.5388501149099337
1712056082.0957046	567	0.5366418803581112
1712056096.479897	568	0.5408931675507058
1712056108.9954927	569	0.540115836097834
1712056121.8346567	570	0.5436660765843759
1712056133.402985	571	0.5519494790654579
1712056146.3440924	572	0.5303377539851807
1712056159.8946426	573	0.5356073641013873
1712056174.364403	574	0.5384784038111907
1712056190.938036	575	0.5526454668226835
1712056202.7968094	576	0.5466636969021583
1712056215.6360295	577	0.5348542659755131
1712056226.6509287	578	0.5413284533378424
1712056242.2126677	579	0.5507318615849256
1712056253.0822346	580	0.5601260820158983
1712056270.8070335	581	0.5494595694888474
1712056288.7968605	582	0.5448631506518218
1712056303.4787147	583	0.5556520481608808
1712056316.32006	584	0.5607064093976559
1712056333.0795522	585	0.5674288879894888
1712056343.9838877	586	0.5519144752835431
1712056354.9854417	587	0.5397730177299394
1712056366.577809	588	0.5599138564752211
1712056384.075976	589	0.547704623369497
1712056398.512452	590	0.5528508558412096
1712056411.7362175	591	0.5494051558517267
1712056420.045893	592	0.5492806436576657
1712056435.1073833	593	0.5445860717666965
1712056449.9980664	594	0.5523796831500627
1712056462.415858	595	0.5613662039353912
1712056475.957584	596	0.5565787207722376
1712056492.1924083	597	0.5567190612868618
1712056504.316148	598	0.5620710435630896
1712056515.9702742	599	0.5493300091896025
1712056530.419093	600	0.5529442648695103
1712056545.6821487	601	0.5503242737304974
1712056558.2493289	602	0.5563974699379813
1712056575.2081926	603	0.5441350832852894
1712056589.4839709	604	0.5648529162330017
1712056603.563993	605	0.5479231001664321
1712056613.2307208	606	0.5450980214577538
1712056628.0558102	607	0.5596442174674064
1712056641.4779656	608	0.5631539975379695
1712056657.9030485	609	0.5470597437941971
1712056669.8573864	610	0.5345937574277152
1712056685.8991475	611	0.5380701405868556
1712056696.5364385	612	0.5554667318774534
1712056714.1570497	613	0.5514758864786853
1712056730.593244	614	0.5487618546812391
1712056743.825116	615	0.546871020053137
1712056762.4867122	616	0.5351090151039922
1712056774.3367047	617	0.536624471086722
1712056786.7805731	618	0.557903882773279
1712056801.9689052	619	0.5470370192133123
1712056815.6379375	620	0.5365003211926257
1712056828.8621266	621	0.5490066858352599
1712056842.5437422	622	0.5417296192232443
1712056854.47055	623	0.548875556084491
1712056865.1807308	624	0.5565334454421046
1712056881.28242	625	0.5530184561216557
1712056895.2525957	626	0.5343101146220669
1712056910.50074	627	0.5355894879151163
1712056926.8021626	628	0.5358344687647909
1712056945.2864656	629	0.5362056319738653
1712056961.8136685	630	0.5422261177131499
1712056973.7661877	631	0.5411795237520913
1712056992.2970033	632	0.5462930896849109
1712057008.8373826	633	0.5580298774845434
1712057024.3692238	634	0.5462592375296413
1712057034.8560731	635	0.5438424816903553
1712057050.5315902	636	0.5606392595480525
1712057061.8143542	637	0.5502237653079727
1712057071.6310692	638	0.5564856268136665
1712057083.3438854	639	0.5320906685000645
1712057095.8771503	640	0.5473722398552118
1712057108.423708	641	0.5608066868425932
1712057122.4660974	642	0.5619027401877061
1712057135.3122163	643	0.5451499489929951
1712057147.041017	644	0.5601043821680268
1712057160.8691466	645	0.5548915865577729
1712057171.0123096	646	0.5557790356433261
1712057186.464187	647	0.5588715231670479
1712057198.3663435	648	0.5420384371991014
1712057208.467064	649	0.5432491755226182
1712057226.812573	650	0.5569466775901858
1712057238.7167163	651	0.5472729986653034
1712057252.3894348	652	0.5433500069130087
1712057263.4583817	653	0.5546346975175895
1712057276.963977	654	0.5640092220299857
1712057292.0760574	655	0.5432474948614764
1712057305.5065367	656	0.5558607351890936
1712057316.7734482	657	0.5554758385605172
1712057328.5052788	658	0.5428154957375694
1712057339.5206892	659	0.5498042936690615
1712057350.6253123	660	0.542389201685522
1712057365.0439155	661	0.5418848911133677
1712057380.5626233	662	0.5428067041095251
1712057391.4954426	663	0.5359774022837306
1712057409.2035708	664	0.5456270367215726
1712057422.6577733	665	0.5541742028177155
1712057435.7073314	666	0.5534361585232025
1712057446.575983	667	0.5549106194405494
1712057460.2249408	668	0.5401553454887909
1712057474.3574927	669	0.53801189989588
1712057486.238646	670	0.5610496165872987
1712057502.5306342	671	0.538485955704946
1712057514.7679498	672	0.5447997908234391
1712057525.5488229	673	0.5454878042431351
1712057535.7235146	674	0.5343730194670111
1712057548.5204864	675	0.5313016167267051
1712057564.5538943	676	0.5550912542285777
1712057578.7605083	677	0.5356519392298242
1712057594.5627322	678	0.5410199810199907
1712057608.7533765	679	0.5522553268645034
1712057620.1733344	680	0.5519078078042461
1712057626.6777723	681	0.5559847738722178
1712057633.2857213	682	0.545823290797054
1712057640.0501733	683	0.5498322764911248
1712057646.024544	684	0.5456534044354753
1712057652.2125697	685	0.54335335174078
1712057658.1057844	686	0.5614110042315974
1712057664.0793831	687	0.559455666071025
1712057669.6279912	688	0.5565436034098465
1712057675.394434	689	0.5499241215041899
1712057681.9855688	690	0.5579258878064067
1712057688.238063	691	0.5480635319259655
1712057694.4649012	692	0.5482472317692949
1712057700.5915208	693	0.5529683297158472
1712057705.7163837	694	0.5587547745553139
1712057712.0864146	695	0.5514493198805137
1712057718.6791265	696	0.5595393664324838
1712057724.5614662	697	0.5596618442874565
1712057730.558497	698	0.5535360084271334
1712057736.645528	699	0.5584355341888124
1712057743.4502022	700	0.5413716750800361
1712057751.8233411	701	0.5532121663595867
1712057766.115031	702	0.5531012662343838
1712057779.2093294	703	0.5614218007231979
1712057790.6152022	704	0.5609490627361301
1712057802.6400394	705	0.5408001743784933
1712057816.2598982	706	0.5570923691237106
1712057826.965775	707	0.5488977780315065
1712057840.6111035	708	0.5600786091006129
1712057858.0582552	709	0.5582997749350026
1712057875.3774672	710	0.56063287831613
1712057893.366009	711	0.5429593308420905
1712057907.0655043	712	0.5604219889357469
1712057919.7895138	713	0.5607782504643248
1712057931.1649213	714	0.5521194811965713
1712057942.8636763	715	0.5729155356530308
1712057957.476293	716	0.5588846095204375
1712057972.1892097	717	0.5433243848171863
1712057982.9074595	718	0.5573864001770839
1712057995.0970664	719	0.5509418990732816
1712058008.601164	720	0.5411655755905114
1712058021.1138966	721	0.5506493935379233
1712058037.409638	722	0.5603687854966757
1712058047.0969276	723	0.5579472250480406
1712058061.2469158	724	0.5575695193352297
1712058071.1999953	725	0.551504587537211
1712058086.0544677	726	0.5538604848959545
1712058096.1662068	727	0.5537757447481427
1712058107.9735627	728	0.5580405932445317
1712058121.2364626	729	0.544851060740986
1712058138.6783662	730	0.5567448125452374
1712058147.5846634	731	0.551625979730755
1712058159.2526536	732	0.560494114609031
1712058172.3237734	733	0.5543715842749051
1712058186.7504492	734	0.5547401583999666
1712058200.597823	735	0.5636410237814427
1712058211.1920917	736	0.5462506835736073
1712058226.118423	737	0.5580411259988206
1712058237.185383	738	0.5611004994327169
1712058249.0212982	739	0.556458775708613
1712058261.1895266	740	0.5552168368721785
1712058273.6887035	741	0.5591862715781266
1712058287.484431	742	0.5467707455745853
1712058302.1634653	743	0.5578259382911215
1712058316.3968248	744	0.5535723855045395
1712058326.0707695	745	0.5534778471753394
1712058336.585391	746	0.5558576479322729
1712058349.53658	747	0.549350195634171
1712058361.5637114	748	0.5550105899184757
1712058378.2323947	749	0.5505303517205293
1712058393.4915955	750	0.552703297260926
1712058405.496076	751	0.5508287677965533
1712058420.4441092	752	0.5537441254428165
1712058436.034503	753	0.5540288821394915
1712058447.627125	754	0.5595008186913875
1712058460.047568	755	0.5569350865401398
1712058474.7452	756	0.5480439478823824
1712058493.0550263	757	0.5508811364961433
1712058503.272057	758	0.5535781463937959
1712058516.7952266	759	0.5594351329926737
1712058526.1146872	760	0.5461741732485355
1712058538.2536545	761	0.5523867794835878
1712058554.6020982	762	0.5496922879573546
1712058570.9305298	763	0.560549751690516
1712058589.0760314	764	0.5399208269621597
1712058599.6427734	765	0.5550551057867332
1712058614.06188	766	0.5497934335921247
1712058629.79796	767	0.5565987789888477
1712058644.7160485	768	0.5554673476744982
1712058660.832153	769	0.5517630625142337
1712058673.778818	770	0.5563530335965398
1712058691.0787868	771	0.5455045642938459
1712058706.1804864	772	0.5493554488096638
1712058718.7193177	773	0.5552312407809492
1712058733.4537468	774	0.5618516373158476
1712058749.6211996	775	0.5522122871695675
1712058766.956229	776	0.5434705615866742
1712058780.5147605	777	0.5450933245958404
1712058794.1245692	778	0.5472692967452492
1712058808.0667036	779	0.5354355008877221
1712058820.5144694	780	0.536037806334589
1712058835.1834528	781	0.5384514073781917
1712058851.391566	782	0.5374825371589688
1712058868.0975144	783	0.543470171021137
1712058880.4148345	784	0.5483550005683806
1712058899.6754918	785	0.5429151662426674
1712058909.5333874	786	0.5339567863445794
1712058922.7975528	787	0.5507979884549755
1712058938.6945078	788	0.5431556431167102
1712058948.6720798	789	0.5479028757736273
1712058964.716867	790	0.5552478014003367
1712058975.9870727	791	0.5556592132243324
1712058985.3531969	792	0.5543887525882001
1712059001.7101994	793	0.5530206612326297
1712059012.0857875	794	0.5484482416087553
1712059023.0175562	795	0.5425877639226894
1712059035.0127103	796	0.5487734055604835
1712059052.1575897	797	0.5559095684126895
1712059065.9924562	798	0.549710251097854
1712059080.0493622	799	0.5527108296072547
1712059098.3613174	800	0.5536342817858605
1712059109.240001	801	0.5542474426318754
1712059127.3300557	802	0.5469568411700572
1712059143.8320642	803	0.5538082043387581
1712059156.2172794	804	0.5592059370706514
1712059173.693064	805	0.5562498112561012
1712059189.766158	806	0.5607861936228061
1712059206.9857204	807	0.5668798007836295
1712059220.252807	808	0.555245160536159
1712059229.8962204	809	0.5546969212309634
1712059245.1651947	810	0.5506115848162167
1712059256.9353778	811	0.5561497598067889
1712059269.1725783	812	0.5561429158001203
1712059283.906783	813	0.5535837781015
1712059293.855806	814	0.5531058985356759
1712059305.0207152	815	0.5522779783654524
1712059316.86726	816	0.554930265768168
1712059329.9831672	817	0.5485868013346181
1712059342.295004	818	0.5552701700579696
1712059355.4009445	819	0.564274361829759
1712059366.635285	820	0.5576064236250582
1712059380.0491023	821	0.5596698542461779
1712059393.1465397	822	0.5518033653949808
1712059411.329527	823	0.5586653672376779
1712059424.0669978	824	0.5447671536440593
1712059437.49108	825	0.5554276642881394
1712059449.5237656	826	0.5595573172034306
1712059461.0929725	827	0.552600123539045
1712059472.5881865	828	0.5526911885774956
1712059482.5075777	829	0.5486263268047568
1712059491.8383048	830	0.5572469586506511
1712059502.2976437	831	0.5538942960862824
1712059515.5630178	832	0.5545332708275569
1712059533.058796	833	0.5571698992219901
1712059550.3704226	834	0.5543884602005237
1712059566.8766854	835	0.5539060090591301
1712059579.1648142	836	0.5479680889754216
1712059592.6473258	837	0.5552454243268892
1712059606.8222668	838	0.5535814320698349
1712059625.4684558	839	0.5586742044812983
1712059638.254297	840	0.5546551644250344
1712059649.7738092	841	0.5539747312737029
1712059659.9038625	842	0.5535545529993743
1712059671.3535926	843	0.5523669128310701
1712059681.4849286	844	0.5543117615018643
1712059692.6729932	845	0.5542933780923385
1712059708.9168658	846	0.5549115334812645
1712059725.7892723	847	0.5548565287565507
1712059739.6314344	848	0.5532044025092019
1712059752.7453113	849	0.5581674252943072
1712059764.905028	850	0.5547573657595142
1712059780.5966165	851	0.5584937160655199
1712059796.7058706	852	0.5572972619586523
1712059814.0962777	853	0.5558181821904203
1712059824.532745	854	0.5545799965383786
1712059841.5742078	855	0.5541990569000275
1712059852.4938788	856	0.5557076328611708
1712059866.0885055	857	0.5570382551837596
1712059876.8780582	858	0.5581786074317109
1712059894.0910208	859	0.558368370973014
1712059905.3188033	860	0.5574295967612208
1712059917.9838357	861	0.5550727940684679
1712059931.9769568	862	0.5473848025536048
1712059943.113833	863	0.5556600858205214
1712059955.4005592	864	0.5519070089263348
1712059964.6190083	865	0.5496386657796528
1712059977.3319662	866	0.5575143930863481
1712059991.8875227	867	0.5540274763081939
1712060005.0380912	868	0.55615508013245
1712060017.9892788	869	0.5609323773649451
1712060036.648362	870	0.5601333721233867
1712060048.0671237	871	0.5550020765992585
1712060060.5870776	872	0.5596520632217215
1712060070.5050857	873	0.5573631749240909
1712060084.6884613	874	0.5548808114373456
1712060102.1058354	875	0.5591551537984235
1712060112.9270732	876	0.5583125229203257
1712060127.657022	877	0.5618797053541704
1712060145.090428	878	0.5577856650148535
1712060157.930724	879	0.5517180381249225
1712060171.8011355	880	0.5608578012522051
1712060185.649351	881	0.5505023576098946
1712060197.26859	882	0.5543299914101191
1712060214.8846543	883	0.5602431834094095
1712060225.9333355	884	0.5575001573006136
1712060236.3567836	885	0.5599221109778844
1712060250.3688843	886	0.5580800089949276
1712060261.397709	887	0.554707655394056
1712060280.3662362	888	0.5530857114663564
1712060297.469247	889	0.5567822130496054
1712060309.1659105	890	0.553260950995881
1712060326.762221	891	0.5568120781461782
1712060338.3081896	892	0.5560089271643668
1712060351.6948266	893	0.5582234623814742
1712060371.1642368	894	0.5559418438329503
1712060385.5276446	895	0.5537303434125376
1712060398.1488402	896	0.5548773796381716
1712060411.4813604	897	0.5572627433506987
1712060422.1579323	898	0.5563677976233486
1712060434.1080904	899	0.5571784573667231
1712060444.6603825	900	0.5575062277537761
1712060454.0915835	901	0.5562027839783124
1712060474.1094587	902	0.5558181810086007
1712060492.5571015	903	0.5545558898666876
1712060505.2092948	904	0.5562853024351182
1712060519.5918012	905	0.5535906191734277
1712060531.8158524	906	0.5531316570183917
1712060549.5396302	907	0.5609044847466635
1712060567.2132056	908	0.5567771249275084
1712060582.0882552	909	0.5569320625643762
1712060593.2238295	910	0.5628467035636332
1712060605.8551545	911	0.5625095681571651
1712060620.2657793	912	0.5574171761287577
1712060631.139446	913	0.557682959590296
1712060647.0810015	914	0.5589786133819163
1712060660.5695086	915	0.5550587045832903
1712060676.5691674	916	0.5556431670694433
1712060687.3975108	917	0.5570698119138267
1712060698.858736	918	0.5571081323656335
1712060713.1939676	919	0.5605073295959034
1712060726.8029928	920	0.5571760753609079
1712060737.0720732	921	0.5544020933753203
1712060756.6847696	922	0.5573988392215865
1712060769.016209	923	0.5605536540029841
1712060783.0502436	924	0.5529539875965445
1712060801.2419882	925	0.5595299080195831
1712060810.9613383	926	0.5552622887581657
1712060821.7747269	927	0.555964092922873
1712060840.6539495	928	0.5538107097494489
1712060855.2409606	929	0.5565503593023028
1712060870.0287254	930	0.5588605617694508
1712060881.836107	931	0.5550414952534061
1712060895.2526894	932	0.5547683698373276
1712060907.0944557	933	0.5554661869727464
1712060917.843068	934	0.5557839998465489
1712060927.10672	935	0.557213235660755
1712060938.0924866	936	0.5561869113205818
1712060956.272664	937	0.5584365848606967
1712060974.6998646	938	0.5612488038322377
1712060991.2321656	939	0.5578862788119087
1712061003.4556394	940	0.5605091142764032
1712061017.6194415	941	0.5544961632726255
1712061034.0222793	942	0.5589422143616378
1712061043.0651822	943	0.5583147740428616
1712061058.096993	944	0.552676645829321
1712061078.1396031	945	0.5617271619722698
1712061093.034651	946	0.5554121822913624
1712061111.3533697	947	0.5561448532896371
1712061122.598842	948	0.5625337539032504
1712061142.6284957	949	0.5567485984772474
1712061154.2749069	950	0.5588500441315276
1712061172.3018286	951	0.5599755978376828
1712061181.338463	952	0.5611412187800024
1712061192.7012694	953	0.5575868071174878
1712061210.596805	954	0.5599223559732346
1712061222.181857	955	0.5555958143456223
1712061235.760008	956	0.5567649128825592
1712061248.9882843	957	0.5582136278938111
1712061263.4878662	958	0.5559143433479832
1712061275.8705697	959	0.5595783953904464
1712061289.6434095	960	0.5579448394181843
1712061308.0724678	961	0.5593774935585261
1712061325.46792	962	0.5592988919308342
1712061338.1019616	963	0.558681284140022
1712061352.7093923	964	0.5581324666789573
1712061369.7303643	965	0.5578552087340819
1712061382.3540275	966	0.5549788681996711
1712061397.5007715	967	0.5570566545655157
1712061408.379846	968	0.5553039525916365
1712061423.8644829	969	0.5545439397697502
1712061435.2305236	970	0.5570724829569044
1712061451.611947	971	0.55670174949945
1712061461.8556726	972	0.5559903995732669
1712061473.8549364	973	0.5548705005710817
1712061488.9718428	974	0.5556997520855602
1712061500.5597098	975	0.554998467676468
1712061516.0210636	976	0.5558299167041975
1712061533.106238	977	0.5531512752223423
1712061545.6576056	978	0.5524898068433953
1712061563.842604	979	0.5500261720646259
1712061583.6145248	980	0.5463336466859966
1712061594.4613686	981	0.5489170630355664
1712061609.9965851	982	0.5496079469928461
1712061621.8997834	983	0.5498724419556585
1712061634.9038584	984	0.5513669577745263
1712061650.810187	985	0.5501186805279322
1712061664.7862911	986	0.5505910453586376
1712061677.0331583	987	0.5513439081442321
1712061690.501253	988	0.5517162329617218
1712061702.9220595	989	0.551461790553341
1712061721.766039	990	0.5527736166897078
1712061732.5143669	991	0.5538403975088911
1712061748.8850863	992	0.5533635078337418
1712061762.0048227	993	0.5544448128432604
1712061774.653166	994	0.5586314532409659
1712061787.7157636	995	0.5562777341075168
1712061798.8751273	996	0.5568920661191775
1712061810.5429828	997	0.5588375814599391
1712061824.1703296	998	0.5599306291848952
1712061835.346948	999	0.5594193733452288
