# Supplementary material for: Achieving consistency in FedSAM using local adaptive distillation on sports image classification
Source: PLoS One. 2025 Oct 17;20(10):e0333210. doi: 10.1371/journal.pone.0333210 (PMC12533856; doi:10.1371/journal.pone.0333210)
Supplement: S1 File — All figures (Figs 1–9) and Tables (Table 1–8) are sequentially numbered in the supplementary files. (ZIP) [file pone.0333210.s001.zip › Support-Information-only-datasets/Original experimental data/sport22/0.4/P1/Scafflod.csv]

Wall time	Step	Value
1741586086.071282	0	0.048503220081329346
1741586166.2463021	1	0.057976506650447845
1741586227.1185684	2	0.04964001476764679
1741586288.7431815	3	0.0473664253950119
1741586349.5464747	4	0.05001894757151604
1741586410.7065098	5	0.06479727476835251
1741586449.7821717	6	0.07427055388689041
1741586510.8963776	7	0.08753315359354019
1741586555.0661817	8	0.0947328507900238
1741586621.7747803	9	0.0663129985332489
1741586677.1743002	10	0.10155361890792847
1741586743.7429767	11	0.11746873706579208
1741586804.8982449	12	0.09586964547634125
1741586871.503538	13	0.09586964547634125
1741586932.316867	14	0.08222811669111252
1741587025.0486264	15	0.10079575330018997
1741587101.741264	16	0.09700644016265869
1741587160.7930245	17	0.11898446083068848
1741587214.3094778	18	0.12050019204616547
1741587286.9306235	19	0.13376279175281525
1741587347.901811	20	0.13035240769386292
1741587426.2694857	21	0.1712770015001297
1741587493.333159	22	0.1837817281484604
1741587557.14222	23	0.1909814327955246
1741587614.2615435	24	0.15119363367557526
1741587671.831092	25	0.15839332342147827
1741587728.6971536	26	0.19856005907058716
1741587780.9094987	27	0.17733989655971527
1741587846.1464536	28	0.20083364844322205
1741587894.5464625	29	0.17809776961803436
1741587960.1759017	30	0.1902235746383667
1741588034.9885957	31	0.20007579028606415
1741588076.584396	32	0.1894657015800476
1741588135.647791	33	0.1894657015800476
1741588200.3507218	34	0.2012125849723816
1741588269.6859236	35	0.17771883308887482
1741588343.2753532	36	0.2004547119140625
1741588377.2758622	37	0.20879121124744415
1741588422.137276	38	0.19477075338363647
1741588444.9888759	39	0.19401288032531738
1741588489.7975116	40	0.20083364844322205
1741588570.5450482	41	0.2201591581106186
1741588638.0645263	42	0.24327397346496582
1741588713.1738503	43	0.21220159530639648
1741588765.5237415	44	0.22281166911125183
1741588817.8191376	45	0.21523304283618927
1741588870.3918676	46	0.2019704431295395
1741588944.963216	47	0.21258051693439484
1741589009.0778666	48	0.22470632195472717
1741589060.3943496	49	0.23114816844463348
1741589129.7885528	50	0.22622205317020416
1741589209.773359	51	0.2360742688179016
1741589250.8727372	52	0.22849564254283905
1741589313.652584	53	0.23948465287685394
1741589370.9822826	54	0.2391057163476944
1741589428.4371648	55	0.23721106350421906
1741589491.3712873	56	0.2572944164276123
1741589543.0546453	57	0.25918909907341003
1741589611.2680266	58	0.24478968977928162
1741589679.9392574	59	0.25691550970077515
1741589760.3167982	60	0.26942023634910583
1741589813.0612557	61	0.2550208270549774
1741589871.3220332	62	0.26335734128952026
1741589923.7031395	63	0.27586206793785095
1741589998.3786254	64	0.2652519941329956
1741590073.4175227	65	0.2811671197414398
1741590131.6843603	66	0.29480862617492676
1741590205.964765	67	0.2936718463897705
1741590258.3105981	68	0.2769988775253296
1741590327.3284457	69	0.29708221554756165
1741590391.0824463	70	0.29784008860588074
1741590450.1204324	71	0.3008715510368347
1741590490.4821215	72	0.25691550970077515
1741590541.4638124	73	0.29784008860588074
1741590603.4034162	74	0.3016293942928314
1741590660.1247737	75	0.3183023929595947
1741590716.3274186	76	0.2675255835056305
1741590766.8913445	77	0.2762410044670105
1741590806.1728587	78	0.29253503680229187
1741590861.8477938	79	0.2913982570171356
1741590928.471333	80	0.3008715510368347
1741590984.664932	81	0.3148919939994812
1741591029.6042335	82	0.2713148891925812
1741591093.431226	83	0.3133762776851654
1741591163.136548	84	0.31527093052864075
1741591230.967897	85	0.3069344460964203
1741591294.3280613	86	0.3243652880191803
1741591352.1281817	87	0.3039029836654663
1741591404.6469457	88	0.3186813294887543
1741591478.804324	89	0.32322850823402405
1741591540.7693548	90	0.30503979325294495
1741591608.258372	91	0.30996590852737427
1741591642.5194328	92	0.2792724370956421
1741591676.9060793	93	0.3330807089805603
1741591727.4218543	94	0.30428192019462585
1741591768.6036263	95	0.3273967504501343
1741591842.3924298	96	0.34293293952941895
1741591922.0030181	97	0.32322850823402405
1741591979.545637	98	0.31451308727264404
1741592031.5147622	99	0.3001136779785156
1741592100.1158502	100	0.3448275923728943
1741592163.2192776	101	0.32550209760665894
1741592231.6504045	102	0.3425540030002594
1741592282.8967335	103	0.33194392919540405
1741592340.1154969	104	0.2989768981933594
1741592407.8181822	105	0.3285335302352905
1741592459.3112044	106	0.3671845495700836
1741592529.2166576	107	0.3417961299419403
1741592587.5272405	108	0.3543008863925934
1741592638.988478	109	0.34444865584373474
1741592703.2986407	110	0.34520652890205383
1741592776.4507942	111	0.3592269718647003
1741592837.5128956	112	0.35164836049079895
1741592871.313373	113	0.3755210340023041
1741592937.6175523	114	0.36491096019744873
1741592981.8152497	115	0.328154593706131
1741593047.6701794	116	0.3766578137874603
1741593102.0382836	117	0.35695338249206543
1741593130.3722494	118	0.3273967504501343
1741593190.6321363	119	0.37514209747314453
1741593229.3654997	120	0.3345964252948761
1741593278.425569	121	0.3630163073539734
1741593338.7552254	122	0.3758999705314636
1741593394.0102284	123	0.3774156868457794
1741593453.972382	124	0.37286850810050964
1741593511.4050348	125	0.3543008863925934
1741593576.1934962	126	0.3740053176879883
1741593634.7357533	127	0.3599848449230194
1741593712.6229453	128	0.32701781392097473
1741593785.8538759	129	0.36415308713912964
1741593855.7527213	130	0.35809019207954407
1741593939.7397056	131	0.3861311078071594
1741594003.2780972	132	0.3717317283153534
1741594062.776439	133	0.3584691286087036
1741594121.3912742	134	0.3535430133342743
1741594190.6871266	135	0.366047739982605
1741594276.487711	136	0.3937097489833832
1741594318.0831406	137	0.3884046971797943
1741594382.3728125	138	0.3592269718647003
1741594457.251245	139	0.39484652876853943
1741594537.5505786	140	0.3812049925327301
1741594595.926644	141	0.3978779911994934
1741594643.5628572	142	0.34444865584373474
1741594723.1333368	143	0.395225465297699
1741594775.474665	144	0.3906782865524292
1741594827.38392	145	0.34937477111816406
1741594889.8629403	146	0.39408865571022034
1741594953.4600248	147	0.40204623341560364
1741595022.437772	148	0.4088670015335083
1741595059.0923514	149	0.3645320236682892
1741595117.2674754	150	0.409624844789505
1741595152.8021889	151	0.3849943280220032
1741595215.6197455	152	0.345585435628891
1741595267.5614166	153	0.418340265750885
1741595297.4896326	154	0.3338385820388794
1741595344.523762	155	0.39977264404296875
1741595418.2695563	156	0.4001515805721283
1741595476.244378	157	0.37931033968925476
1741595539.704834	158	0.42667677998542786
1741595608.3504155	159	0.40469875931739807
1741595671.4617803	160	0.38878363370895386
1741595723.3848827	161	0.36491096019744873
1741595770.4693494	162	0.38309964537620544
1741595817.9727736	163	0.38802576065063477
1741595881.506239	164	0.40356194972991943
1741595928.2201724	165	0.3796892762184143
1741595986.0329607	166	0.395225465297699
1741596032.6188588	167	0.3899204134941101
1741596057.9012005	168	0.22205381095409393
1741596126.7075946	169	0.4175824224948883
1741596184.3767686	170	0.4270557165145874
1741596246.371098	171	0.41076165437698364
1741596326.3752146	172	0.42326638102531433
1741596362.4931786	173	0.34937477111816406
1741596420.9819934	174	0.40356194972991943
1741596471.8075504	175	0.36983704566955566
1741596544.7120516	176	0.42970821261405945
1741596584.4946911	177	0.3622584342956543
1741596645.357226	178	0.43463432788848877
1741596682.0723038	179	0.3971201181411743
1741596748.3740354	180	0.4262978434562683
1741596809.2736084	181	0.4251610338687897
1741596858.6150026	182	0.4168245494365692
1741596914.2256768	183	0.42895036935806274
1741596969.4575117	184	0.4031830132007599
1741597035.9559937	185	0.4316028654575348
1741597085.993568	186	0.4380447268486023
1741597130.4232266	187	0.41871920228004456
1741597186.1086829	188	0.41871920228004456
1741597238.8584652	189	0.43993937969207764
1741597263.625328	190	0.32474422454833984
1741597343.2259257	191	0.44069722294807434
1741597411.680618	192	0.456233412027359
1741597475.0104368	193	0.44410762190818787
1741597522.1858087	194	0.4342553913593292
1741597603.0562372	195	0.4569912850856781
1741597644.7561228	196	0.38006821274757385
1741597686.1683998	197	0.3842364549636841
1741597755.330829	198	0.4422129690647125
1741597802.0902853	199	0.38954150676727295
1741597854.901873	200	0.43615004420280457
1741597918.32516	201	0.421371728181839
1741597965.2685816	202	0.4547176957130432
1741598006.6511652	203	0.3732474446296692
1741598064.5299697	204	0.4513073265552521
1741598121.4161696	205	0.447517991065979
1741598178.001396	206	0.43842363357543945
1741598241.2023797	207	0.4687381684780121
1741598311.267662	208	0.42175066471099854
1741598373.595732	209	0.4615384638309479
1741598440.149477	210	0.4327396750450134
1741598490.7797766	211	0.433118611574173
1741598579.5974443	212	0.4577491581439972
1741598662.0933986	213	0.46381205320358276
1741598731.4231603	214	0.46381205320358276
1741598805.7143426	215	0.44259190559387207
1741598857.095483	216	0.3986358344554901
1741598907.5391114	217	0.45017051696777344
1741598963.6512804	218	0.4497915804386139
1741599024.919851	219	0.4619174003601074
1741599075.9883313	220	0.4721485376358032
1741599142.4562836	221	0.45017051696777344
1741599204.048661	222	0.4801061153411865
1741599249.1216362	223	0.4600227475166321
1741599321.0919492	224	0.46532776951789856
1741599370.917186	225	0.43539220094680786
1741599432.5862398	226	0.476695716381073
1741599477.5302117	227	0.4403183162212372
1741599540.1870346	228	0.45282304286956787
1741599593.2473214	229	0.43842363357543945
1741599638.631809	230	0.4251610338687897
1741599702.234976	231	0.4672224223613739
1741599772.9105995	232	0.4687381684780121
1741599826.9207976	233	0.47480106353759766
1741599879.5853193	234	0.46532776951789856
1741599949.3270962	235	0.4789693057537079
1741600019.3828554	236	0.47934824228286743
1741600071.8116164	237	0.48200076818466187
1741600124.310995	238	0.5017051696777344
1741600176.5918474	239	0.47555893659591675
1741600223.3672953	240	0.4585070013999939
1741600276.0013523	241	0.4422129690647125
1741600345.8595078	242	0.4634331166744232
1741600398.5053358	243	0.47555893659591675
1741600473.6067328	244	0.48730579018592834
1741600532.4011946	245	0.4444865584373474
1741600578.957809	246	0.441834032535553
1741600643.197365	247	0.4729064106941223
1741600684.1190145	248	0.4585070013999939
1741600741.9128242	249	0.4964001476764679
1741600800.978469	250	0.4672224223613739
1741600864.8237803	251	0.48882153630256653
1741600928.6021671	252	0.4918529689311981
1741600981.9239516	253	0.476695716381073
1741601040.0642655	254	0.438802570104599
1741601116.1671731	255	0.4964001476764679
1741601186.9186828	256	0.4998105466365814
1741601233.6000962	257	0.47859036922454834
1741601286.6395357	258	0.4721485376358032
1741601340.2555957	259	0.4910951256752014
1741601407.5111272	260	0.4986737370491028
1741601474.6566896	261	0.4869268536567688
1741601519.5023036	262	0.47859036922454834
1741601568.7217324	263	0.4964001476764679
1741601608.1537745	264	0.5085259675979614
1741601657.875134	265	0.4721485376358032
1741601708.0595765	266	0.4892004430294037
1741601747.0305703	267	0.5009473562240601
1741601813.9426334	268	0.5054945349693298
1741601874.8764951	269	0.49829480051994324
1741601950.3963134	270	0.5206517577171326
1741602014.0683842	271	0.5009473562240601
1741602081.629562	272	0.5138310194015503
1741602137.3958652	273	0.5024630427360535
1741602203.8421116	274	0.49223190546035767
1741602259.3829038	275	0.5164835453033447
1741602306.0733993	276	0.49223190546035767
1741602369.611331	277	0.5104206204414368
1741602422.784226	278	0.49071618914604187
1741602475.6065342	279	0.4694960117340088
1741602522.898951	280	0.5054945349693298
1741602598.4233408	281	0.5305039882659912
1741602668.0659924	282	0.4759378433227539
1741602715.52698	283	0.5195149779319763
1741602785.6300206	284	0.5191360116004944
1741602866.3691065	285	0.5168624520301819
1741602947.3934085	286	0.5168624520301819
1741603017.4135048	287	0.5126941800117493
1741603064.5949793	288	0.5054945349693298
1741603100.9206107	289	0.47480106353759766
1741603171.0754826	290	0.5225464105606079
1741603229.4628024	291	0.5221675038337708
1741603293.3870318	292	0.5092838406562805
1741603351.533067	293	0.5240621566772461
1741603403.8803508	294	0.523304283618927
1741603438.8224986	295	0.5157256722450256
1741603480.573907	296	0.47139066457748413
1741603563.8117158	297	0.5187571048736572
1741603617.6539433	298	0.4998105466365814
1741603680.5383124	299	0.5111784934997559
