# Supplementary material for: Achieving consistency in FedSAM using local adaptive distillation on sports image classification
Source: PLoS One. 2025 Oct 17;20(10):e0333210. doi: 10.1371/journal.pone.0333210 (PMC12533856; doi:10.1371/journal.pone.0333210)
Supplement: S1 File — All figures (Figs 1–9) and Tables (Table 1–8) are sequentially numbered in the supplementary files. (ZIP) [file pone.0333210.s001.zip › Support-Information-only-datasets/Original experimental data/sport22/0.4/P2/A-FedSAM.csv]

Wall time	Step	Value
1741418304.3143783	0	0.045109931379556656
1741418339.2550735	1	0.04131918027997017
1741418364.814549	2	0.05875663459300995
1741418391.698227	3	0.07695223391056061
1741418416.6440282	4	0.12016679346561432
1741418441.654225	5	0.11296436935663223
1741418455.316567	6	0.11713419109582901
1741418479.4577792	7	0.17247915267944336
1741418495.5597913	8	0.15883244574069977
1741418523.6534357	9	0.1876421570777893
1741418545.2916965	10	0.1614859700202942
1741418571.3931239	11	0.20962850749492645
1741418595.9425921	12	0.21872630715370178
1741418623.680141	13	0.2319939285516739
1741418648.5998886	14	0.23654283583164215
1741418690.1442196	15	0.277862012386322
1741418723.7709196	16	0.26952236890792847
1741418748.7465193	17	0.2585291862487793
1741418770.5263712	18	0.2877179682254791
1741418801.4208198	19	0.28658074140548706
1741418826.272171	20	0.2952994704246521
1741418859.0733025	21	0.27672478556632996
1741418886.5298927	22	0.2880970537662506
1741418913.619946	23	0.2918877899646759
1741418938.1477816	24	0.32752084732055664
1741418963.4409764	25	0.30780893564224243
1741418988.2717636	26	0.3013646602630615
1741419010.1993825	27	0.3320697546005249
1741419037.9779222	28	0.3423047661781311
1741419057.1512175	29	0.3388931155204773
1741419084.674899	30	0.3532979488372803
1741419116.4635847	31	0.3627748191356659
1741419132.004063	32	0.33320698142051697
1741419155.7547133	33	0.35064443945884705
1741419182.9540634	34	0.36012130975723267
1741419212.6196318	35	0.3855193257331848
1741419244.9800532	36	0.3896891474723816
1741419257.470661	37	0.37414708733558655
1741419276.297963	38	0.38438209891319275
1741419283.8619936	39	0.30363911390304565
1741419302.6335902	40	0.35708871483802795
1741419337.5402374	41	0.3953752815723419
1741419367.8845973	42	0.39840787649154663
1741419400.7421658	43	0.38741469383239746
1741419421.7612193	44	0.4169825613498688
1741419443.9535813	45	0.39082637429237366
1741419465.9262903	46	0.4184988737106323
1741419498.7410336	47	0.40485215187072754
1741419525.3991022	48	0.4196361005306244
1741419547.2777953	49	0.41091737151145935
1741419577.4094515	50	0.42418497800827026
1741419612.7818415	51	0.43783169984817505
1741419628.704236	52	0.43442001938819885
1741419655.8473456	53	0.4495830237865448
1741419679.6319401	54	0.436694473028183
1741419704.4682238	55	0.43479910492897034
1741419731.7497346	56	0.4533737599849701
1741419752.3045855	57	0.45109930634498596
1741419781.4145467	58	0.44806671142578125
1741419811.466596	59	0.45451098680496216
1741419846.944965	60	0.46209248900413513
1741419868.0540226	61	0.4704321324825287
1741419892.0989494	62	0.47081121802330017
1741419913.577238	63	0.46057620644569397
1741419947.1374078	64	0.48180440068244934
1741419979.8717904	65	0.47877180576324463
1741420003.6372674	66	0.46095526218414307
1741420036.5152736	67	0.4764973521232605
1741420058.138737	68	0.4730856716632843
1741420087.576888	69	0.47194844484329224
1741420114.9109147	70	0.4795299470424652
1741420140.0264492	71	0.48180440068244934
1741420156.053951	72	0.4700530767440796
1741420177.5849385	73	0.48445791006088257
1741420204.8919349	74	0.4927975833415985
1741420228.7096953	75	0.4996209144592285
1741420252.4479299	76	0.5117513537406921
1741420273.890989	77	0.5056861042976379
1741420289.6748884	78	0.48407885432243347
1741420314.1917098	79	0.4931766390800476
1741420343.409114	80	0.4996209144592285
1741420368.065278	81	0.5056861042976379
1741420385.5720925	82	0.49507203698158264
1741420413.2469702	83	0.5034116506576538
1741420443.7220283	84	0.524639904499054
1741420473.7265737	85	0.5
1741420500.7007923	86	0.5
1741420524.4903934	87	0.5136467218399048
1741420545.4955113	88	0.5147839188575745
1741420578.0493646	89	0.5147839188575745
1741420605.407437	90	0.5166792869567871
1741420634.9687343	91	0.5140257477760315
1741420648.0906157	92	0.5113722681999207
1741420660.497184	93	0.4704321324825287
1741420682.7453842	94	0.5253980159759521
1741420698.6042235	95	0.5132676362991333
1741420730.7518723	96	0.5375284552574158
1741420765.8748806	97	0.5299469232559204
1741420789.8272862	98	0.5299469232559204
1741420811.6623564	99	0.5318422913551331
1741420842.2122574	100	0.5307050943374634
1741420869.3825383	101	0.5318422913551331
1741420899.1577852	102	0.5291887521743774
1741420920.4987965	103	0.5363911986351013
1741420944.4411287	104	0.5341167449951172
1741420973.8004024	105	0.5363911986351013
1741420994.552691	106	0.5307050943374634
1741421024.40175	107	0.5337376594543457
1741421048.6586926	108	0.5523123741149902
1741421070.2279708	109	0.5458680987358093
1741421097.1289258	110	0.5367702841758728
1741421129.6983097	111	0.5504170060157776
1741421156.273265	112	0.5420773029327393
1741421169.1483772	113	0.5542077422142029
1741421198.8297946	114	0.5420773029327393
1741421217.5793996	115	0.5329795479774475
1741421249.1577978	116	0.5401819348335266
1741421275.0854306	117	0.5496588349342346
1741421285.7776716	118	0.5329795479774475
1741421313.81071	119	0.5568612813949585
1741421330.3022587	120	0.5439727306365967
1741421353.0357008	121	0.5413191914558411
1741421380.6198378	122	0.5572403073310852
1741421404.3852541	123	0.5519332885742188
1741421431.016145	124	0.5549658536911011
1741421456.1652906	125	0.5485215783119202
1741421482.9350681	126	0.5545868277549744
1741421507.1410403	127	0.5697498321533203
1741421539.0439286	128	0.5655800104141235
1741421568.3622274	129	0.5640636682510376
1741421595.4352322	130	0.5686125755310059
1741421624.8210852	131	0.5648218393325806
1741421648.4929526	132	0.5659590363502502
1741421671.833369	133	0.5602729320526123
1741421695.4538543	134	0.5720242857933044
1741421725.0105338	135	0.5678544640541077
1741421763.1982338	136	0.571645200252533
1741421779.1336174	137	0.5534495711326599
1741421806.4033382	138	0.5792266726493835
1741421840.00254	139	0.5754359364509583
1741421875.0869722	140	0.5830174088478088
1741421899.821847	141	0.5815011262893677
1741421918.73759	142	0.5678544640541077
1741421954.0826373	143	0.570128858089447
1741421975.2764513	144	0.5735405683517456
1741421995.7151716	145	0.5746777653694153
1741422022.587926	146	0.579605758190155
1741422050.1024597	147	0.5883244872093201
1741422080.285905	148	0.5826383829116821
1741422093.8259618	149	0.5697498321533203
1741422118.1225	150	0.5606520175933838
1741422130.4302945	151	0.5712661147117615
1741422156.939171	152	0.5739196538925171
1741422178.0875378	153	0.5788475871086121
1741422187.681491	154	0.5504170060157776
1741422206.743621	155	0.5815011262893677
1741422239.414999	156	0.5811220407485962
1741422264.1320772	157	0.5887035727500916
1741422290.7964866	158	0.5932524800300598
1741422319.8800714	159	0.5928733944892883
1741422346.730808	160	0.5959059596061707
1741422368.5665452	161	0.5792266726493835
1741422386.9739165	162	0.5833964943885803
1741422405.5521824	163	0.5697498321533203
1741422432.2737052	164	0.5902198553085327
1741422450.6525278	165	0.5868082046508789
1741422475.1310697	166	0.5682334899902344
1741422493.8959305	167	0.579605758190155
1741422501.0791974	168	0.5454890131950378
1741422530.7478876	169	0.5856709480285645
1741422554.5117538	170	0.5943896770477295
1741422581.0820742	171	0.5883244872093201
1741422616.762711	172	0.594768762588501
1741422629.7564032	173	0.5659590363502502
1741422653.0701826	174	0.5913571119308472
1741422674.2882936	175	0.5883244872093201
1741422706.7422297	176	0.595526933670044
1741422721.9275758	177	0.5773313045501709
1741422749.843251	178	0.5818802118301392
1741422762.823054	179	0.5773313045501709
1741422792.5601463	180	0.5826383829116821
1741422819.0258324	181	0.5833964943885803
1741422840.468556	182	0.5845337510108948
1741422864.1143959	183	0.5830174088478088
1741422889.2022645	184	0.589082658290863
1741422918.4731479	185	0.5905989408493042
1741422939.8717816	186	0.5727823972702026
1741422958.5225086	187	0.594010591506958
1741422982.7454076	188	0.5864291191101074
1741423003.7789035	189	0.580363929271698
1741423011.4517455	190	0.5974223017692566
1741423047.401338	191	0.5981804132461548
1741423076.6825428	192	0.5981804132461548
1741423103.4537683	193	0.6031084060668945
1741423122.137656	194	0.5966641306877136
1741423157.7214882	195	0.594768762588501
1741423173.851431	196	0.5879454016685486
1741423189.6940582	197	0.595526933670044
1741423218.9476874	198	0.5993176698684692
1741423236.8387861	199	0.5879454016685486
1741423258.4349997	200	0.5917361378669739
1741423285.822991	201	0.5996967554092407
1741423303.9926758	202	0.5871872901916504
1741423319.8897023	203	0.5913571119308472
1741423343.549011	204	0.603487491607666
1741423367.7975209	205	0.6008339524269104
1741423391.5649223	206	0.6012130379676819
1741423418.4231908	207	0.5978013873100281
1741423448.499131	208	0.5894616842269897
1741423474.5170648	209	0.6053828597068787
1741423504.2950723	210	0.6038665771484375
1741423526.5303986	211	0.5989385843276978
1741423567.7854073	212	0.5993176698684692
1741423606.2134438	213	0.603487491607666
1741423636.145559	214	0.5959059596061707
1741423668.6452837	215	0.5989385843276978
1741423689.5516083	216	0.5887035727500916
1741423711.480008	217	0.602729320526123
1741423735.734427	218	0.6015921235084534
1741423761.5043325	219	0.594768762588501
1741423781.072132	220	0.5894616842269897
1741423811.5734885	221	0.6053828597068787
1741423838.7690878	222	0.6015921235084534
1741423857.3380902	223	0.5928733944892883
1741423888.880321	224	0.5936315655708313
1741423909.779874	225	0.6046246886253357
1741423937.0114112	226	0.603487491607666
1741423955.2079282	227	0.6012130379676819
1741423980.990415	228	0.5989385843276978
1741424002.6551275	229	0.6012130379676819
1741424021.2558744	230	0.5924943089485168
1741424048.5519996	231	0.5985594987869263
1741424078.9285066	232	0.603487491607666
1741424100.168823	233	0.6019712090492249
1741424121.712808	234	0.595526933670044
1741424151.6793818	235	0.6099317669868469
1741424181.5477543	236	0.6038665771484375
1741424203.263458	237	0.6057619452476501
1741424224.258034	238	0.6065201163291931
1741424244.6547034	239	0.612964391708374
1741424263.3106813	240	0.6103108525276184
1741424283.8946974	241	0.602729320526123
1741424314.5089645	242	0.6065201163291931
1741424336.1617835	243	0.6141015887260437
1741424368.3600197	244	0.604245662689209
1741424392.3141031	245	0.6141015887260437
1741424410.8478696	246	0.6050037741661072
1741424436.983593	247	0.6050037741661072
1741424452.3714194	248	0.603487491607666
1741424476.6884785	249	0.6038665771484375
1741424500.0672686	250	0.5993176698684692
1741424527.4831295	251	0.6061410307884216
1741424554.7717342	252	0.5921152234077454
1741424576.2293792	253	0.6008339524269104
1741424600.7513838	254	0.595526933670044
1741424633.550685	255	0.6080363988876343
1741424663.4679186	256	0.6023502945899963
1741424682.6980534	257	0.6050037741661072
1741424704.323809	258	0.5951478481292725
1741424725.3640628	259	0.6031084060668945
1741424755.4048054	260	0.6031084060668945
1741424785.0268493	261	0.6076573133468628
1741424803.1187356	262	0.5978013873100281
1741424824.3892124	263	0.603487491607666
1741424840.0516539	264	0.594768762588501
1741424862.082495	265	0.6076573133468628
1741424883.3576589	266	0.6004548668861389
1741424898.9118686	267	0.6031084060668945
1741424929.3805668	268	0.5970432162284851
1741424956.7522526	269	0.6057619452476501
1741424989.125995	270	0.6038665771484375
1741425016.2321396	271	0.5871872901916504
1741425046.6396427	272	0.6000758409500122
1741425070.9338875	273	0.6031084060668945
1741425101.1211655	274	0.603487491607666
1741425124.906006	275	0.6019712090492249
1741425144.270086	276	0.5784685611724854
1741425171.2480538	277	0.6031084060668945
1741425192.499704	278	0.5959059596061707
1741425213.873221	279	0.6000758409500122
1741425231.715474	280	0.5974223017692566
1741425264.910562	281	0.6065201163291931
1741425295.3110578	282	0.612964391708374
1741425313.403425	283	0.6118271350860596
1741425343.0859098	284	0.6023502945899963
1741425378.3754876	285	0.6061410307884216
1741425413.9659932	286	0.6065201163291931
1741425444.0208018	287	0.6023502945899963
1741425462.3229616	288	0.6046246886253357
1741425475.1471303	289	0.6012130379676819
1741425504.1578033	290	0.6031084060668945
1741425528.0262213	291	0.6038665771484375
1741425554.2030005	292	0.5989385843276978
1741425578.4050965	293	0.6019712090492249
1741425599.4799945	294	0.6008339524269104
1741425611.8398728	295	0.6000758409500122
1741425628.0603213	296	0.6031084060668945
1741425663.578394	297	0.604245662689209
1741425685.1688097	298	0.6110689640045166
1741425711.7357023	299	0.6141015887260437
