# Supplementary material for: Achieving consistency in FedSAM using local adaptive distillation on sports image classification
Source: PLoS One. 2025 Oct 17;20(10):e0333210. doi: 10.1371/journal.pone.0333210 (PMC12533856; doi:10.1371/journal.pone.0333210)
Supplement: S1 File — All figures (Figs 1–9) and Tables (Table 1–8) are sequentially numbered in the supplementary files. (ZIP) [file pone.0333210.s001.zip › Support-Information-only-datasets/Original experimental data/sport22/0.4/P2/Fedavg.csv]

Wall time	Step	Value
1741192711.552663	0	0.04509283974766731
1741192754.289731	1	0.0568397119641304
1741192785.4525554	2	0.07351269572973251
1741192817.4736416	3	0.09435392171144485
1741192847.3516798	4	0.09208033233880997
1741192877.002858	5	0.11974232643842697
1741192892.6447253	6	0.13527850806713104
1741192922.4981484	7	0.1364153027534485
1741192942.129929	8	0.14323607087135315
1741192974.6753013	9	0.1436150074005127
1741193000.8750904	10	0.15611974895000458
1741193033.8751428	11	0.19211822748184204
1741193062.9456356	12	0.24100038409233093
1741193095.517713	13	0.18719211220741272
1741193124.551253	14	0.2644941210746765
1741193174.9200697	15	0.29177719354629517
1741193215.3562963	16	0.2864721417427063
1741193245.5180118	17	0.2531261742115021
1741193271.0052269	18	0.24895793199539185
1741193307.7301936	19	0.2739674150943756
1741193336.7204938	20	0.30352407693862915
1741193376.43734	21	0.2967033088207245
1741193408.6608322	22	0.3103448152542114
1741193440.9019482	23	0.3251231610774994
1741193469.8066773	24	0.34293293952941895
1741193498.6332204	25	0.3258810043334961
1741193527.8366299	26	0.3092080354690552
1741193553.305241	27	0.35316407680511475
1741193585.916238	28	0.3550587296485901
1741193609.1531236	29	0.2857142984867096
1741193641.5074546	30	0.3330807089805603
1741193681.0506618	31	0.3774156868457794
1741193700.0184395	32	0.2807881832122803
1741193729.7428064	33	0.3266388773918152
1741193762.5509796	34	0.4073512554168701
1741193798.8446076	35	0.36112162470817566
1741193838.4099746	36	0.3668056130409241
1741193854.130607	37	0.3380068242549896
1741193876.3688877	38	0.3478590250015259
1741193884.929875	39	0.27661994099617004
1741193907.1065395	40	0.33497536182403564
1741193949.9639647	41	0.41076165437698364
1741193985.9950802	42	0.4065934121608734
1741194025.5269983	43	0.40697234869003296
1741194051.1450257	44	0.3827207386493683
1741194076.7760968	45	0.35316407680511475
1741194102.4448948	46	0.3891625702381134
1741194141.8708193	47	0.4043198227882385
1741194174.5051394	48	0.42099279165267944
1741194200.5244164	49	0.4410761594772339
1741194236.5960777	50	0.4221296012401581
1741194279.7223146	51	0.44259190559387207
1741194298.9800684	52	0.4338764548301697
1741194332.0440235	53	0.40356194972991943
1741194361.641421	54	0.430087149143219
1741194391.1304555	55	0.4206138551235199
1741194423.9977655	56	0.43122395873069763
1741194450.023507	57	0.438802570104599
1741194486.0317795	58	0.44713905453681946
1741194522.1958163	59	0.4251610338687897
1741194565.3514895	60	0.467980295419693
1741194591.0860517	61	0.3963622450828552
1741194620.2817166	62	0.441834032535553
1741194646.1267676	63	0.44259190559387207
1741194685.917948	64	0.4577491581439972
1741194729.0434062	65	0.4706328213214874
1741194758.3457775	66	0.46760135889053345
1741194797.9029717	67	0.456233412027359
1741194823.7468371	68	0.4607805907726288
1741194859.9888313	69	0.4729064106941223
1741194892.729304	70	0.447517991065979
1741194922.0421066	71	0.473664253950119
1741194941.1291804	72	0.46835923194885254
1741194966.911013	73	0.43198180198669434
1741194999.6147661	74	0.47480106353759766
1741195029.0855975	75	0.4801061153411865
1741195058.6608746	76	0.479727178812027
1741195084.3456194	77	0.47783252596855164
1741195103.283609	78	0.471011757850647
1741195132.6655877	79	0.4467601478099823
1741195168.737655	80	0.48654794692993164
1741195198.0616474	81	0.488442599773407
1741195220.5937028	82	0.47859036922454834
1741195253.3004615	83	0.4918529689311981
1741195289.3169246	84	0.5062523484230042
1741195325.3598638	85	0.4914740324020386
1741195358.1533182	86	0.4979158639907837
1741195387.5028396	87	0.4910951256752014
1741195413.1698468	88	0.45092839002609253
1741195452.8576877	89	0.49677908420562744
1741195485.5309093	90	0.5092838406562805
1741195521.6139946	91	0.535051167011261
1741195537.108546	92	0.4554755687713623
1741195552.7546923	93	0.45812806487083435
1741195578.6410823	94	0.49526336789131165
1741195597.6500201	95	0.5017051696777344
1741195637.0349405	96	0.5195149779319763
1741195680.4512172	97	0.5138310194015503
1741195709.9220333	98	0.5278514623641968
1741195735.9304683	99	0.5236831903457642
1741195772.2457108	100	0.4986737370491028
1741195805.2265093	101	0.5145888328552246
1741195841.6820402	102	0.5153467059135437
1741195867.4790738	103	0.5085259675979614
1741195896.8898711	104	0.5134520530700684
1741195933.389739	105	0.5286093354225159
1741195959.212082	106	0.5225464105606079
1741195995.7635238	107	0.534672200679779
1741196024.9196162	108	0.5411140322685242
1741196051.3137677	109	0.5134520530700684
1741196084.0126886	110	0.5388404726982117
1741196124.104014	111	0.5365668535232544
1741196157.0926645	112	0.5380825996398926
1741196172.42463	113	0.5107995271682739
1741196208.6336513	114	0.5195149779319763
1741196231.0680878	115	0.5244410634040833
1741196267.1709301	116	0.5395983457565308
1741196296.4071455	117	0.5388404726982117
1741196308.512168	118	0.48957937955856323
1741196341.2526429	119	0.5331565141677856
1741196360.1759696	120	0.5035998225212097
1741196385.9098551	121	0.5369458198547363
1741196418.455847	122	0.5430087447166443
1741196447.8928149	123	0.5210306644439697
1741196480.5578132	124	0.5403562188148499
1741196509.7029145	125	0.5395983457565308
1741196542.2209241	126	0.5433876514434814
1741196571.364515	127	0.5312618613243103
1741196610.8434813	128	0.5377036929130554
1741196647.0512898	129	0.5327775478363037
1741196679.6036065	130	0.5479348301887512
1741196715.7095134	131	0.5414929986000061
1741196744.9416282	132	0.5369458198547363
1741196774.2860243	133	0.5202728509902954
1741196803.7104602	134	0.5369458198547363
1741196839.8352385	135	0.5312618613243103
1741196886.2813747	136	0.546798050403595
1741196905.2522202	137	0.5380825996398926
1741196937.9632561	138	0.540735125541687
1741196977.2851007	139	0.5426297783851624
1741197019.9567838	140	0.5358090400695801
1741197049.0754466	141	0.5240621566772461
1741197071.5424159	142	0.5210306644439697
1741197114.1934612	143	0.5471769571304321
1741197140.247014	144	0.5327775478363037
1741197165.8659651	145	0.545661211013794
1741197198.4703543	146	0.5433876514434814
1741197231.1641939	147	0.5433876514434814
1741197267.2869527	148	0.5430087447166443
1741197282.865701	149	0.5164835453033447
1741197311.927915	150	0.5377036929130554
1741197327.284866	151	0.5342932939529419
1741197359.7544954	152	0.5558924078941345
1741197385.4369643	153	0.5445244312286377
1741197397.5307055	154	0.49526336789131165
1741197419.7926624	155	0.5418719053268433
1741197459.0494955	156	0.5486927032470703
1741197488.2984037	157	0.535051167011261
1741197520.695006	158	0.5418719053268433
1741197556.7541502	159	0.5445244312286377
1741197589.48878	160	0.5475558638572693
1741197615.295879	161	0.5418719053268433
1741197637.6465	162	0.545661211013794
1741197659.9305081	163	0.4998105466365814
1741197692.5858395	164	0.5528609156608582
1741197714.8421311	165	0.5392193794250488
1741197744.032497	166	0.5339143872261047
1741197766.3144944	167	0.5305039882659912
1741197775.058853	168	0.48882153630256653
1741197811.2325459	169	0.5509662628173828
1741197840.3774984	170	0.5528609156608582
1741197873.291065	171	0.5479348301887512
1741197916.2409544	172	0.558165967464447
1741197931.6423938	173	0.5202728509902954
1741197960.6572366	174	0.5335354208946228
1741197986.1952343	175	0.5418719053268433
1741198025.622185	176	0.5483137369155884
1741198044.4097319	177	0.534672200679779
1741198076.8298056	178	0.5418719053268433
1741198092.4558299	179	0.5365668535232544
1741198128.626876	180	0.5430087447166443
1741198161.4199166	181	0.5505873560905457
1741198187.318853	182	0.546419084072113
1741198216.571457	183	0.5490716099739075
1741198245.984505	184	0.5411140322685242
1741198282.0432022	185	0.5316407680511475
1741198307.6791096	186	0.5437665581703186
1741198329.8963115	187	0.5373247265815735
1741198359.2220058	188	0.5270935893058777
1741198385.035045	189	0.5418719053268433
1741198393.7324116	190	0.49298977851867676
1741198436.532244	191	0.5547555685043335
1741198472.671932	192	0.5494505763053894
1741198505.200093	193	0.5460401773452759
1741198527.7375906	194	0.5377036929130554
1741198570.5476925	195	0.5494505763053894
1741198589.4442244	196	0.5278514623641968
1741198608.4189043	197	0.5202728509902954
1741198644.2703454	198	0.5403562188148499
1741198666.5959432	199	0.5437665581703186
1741198692.2784712	200	0.5399772524833679
1741198724.9436984	201	0.5452823042869568
1741198747.3577962	202	0.5604395866394043
1741198766.2391174	203	0.5217885375022888
1741198795.3601038	204	0.5471769571304321
1741198824.4380298	205	0.5460401773452759
1741198853.3525965	206	0.5426297783851624
1741198885.6807966	207	0.5471769571304321
1741198921.4403634	208	0.546798050403595
1741198953.7107728	209	0.5555134415626526
1741198989.4037876	210	0.5441455245018005
1741199014.6598666	211	0.5316407680511475
1741199064.4745953	212	0.5596817135810852
1741199110.4181545	213	0.5562713146209717
1741199146.0189812	214	0.5475558638572693
1741199185.0379605	215	0.5486927032470703
1741199210.568757	216	0.5430087447166443
1741199235.9780192	217	0.5494505763053894
1741199264.8344955	218	0.5449033975601196
1741199297.0632536	219	0.5615763664245605
1741199322.3936238	220	0.5551345348358154
1741199358.232366	221	0.5384615659713745
1741199390.545815	222	0.5460401773452759
1741199412.7194314	223	0.5471769571304321
1741199451.8917646	224	0.5483137369155884
1741199477.4143414	225	0.545661211013794
1741199509.7690911	226	0.552482008934021
1741199531.890779	227	0.5528609156608582
1741199564.2817473	228	0.5513452291488647
1741199589.679682	229	0.5536187887191772
1741199612.0471644	230	0.5441455245018005
1741199644.8483849	231	0.5380825996398926
1741199680.8277094	232	0.5555134415626526
1741199706.2942042	233	0.5452823042869568
1741199731.9275634	234	0.563092052936554
1741199767.7067049	235	0.5551345348358154
1741199803.4612703	236	0.5547555685043335
1741199829.2109215	237	0.5536187887191772
1741199854.6755717	238	0.5532398819923401
1741199880.2144103	239	0.5532398819923401
1741199902.5304794	240	0.5539977550506592
1741199928.0170105	241	0.5437665581703186
1741199964.077715	242	0.5471769571304321
1741199989.5386634	243	0.5505873560905457
1741200028.6959162	244	0.5562713146209717
1741200057.943503	245	0.5555134415626526
1741200080.1332242	246	0.5449033975601196
1741200112.3047144	247	0.5475558638572693
1741200130.8942807	248	0.546798050403595
1741200160.0571096	249	0.5517241358757019
1741200188.9736085	250	0.5585448741912842
1741200221.5236115	251	0.5517241358757019
1741200254.1918833	252	0.5521030426025391
1741200279.714918	253	0.5570291876792908
1741200308.7016494	254	0.5380825996398926
1741200348.3976402	255	0.5513452291488647
1741200384.5158887	256	0.5558924078941345
1741200406.8569603	257	0.5471769571304321
1741200432.5304704	258	0.5342932939529419
1741200458.2675242	259	0.5430087447166443
1741200494.7213972	260	0.5483137369155884
1741200531.080847	261	0.5536187887191772
1741200553.1714387	262	0.5517241358757019
1741200578.885451	263	0.5361879467964172
1741200597.6258652	264	0.5509662628173828
1741200623.0731208	265	0.5555134415626526
1741200648.5892131	266	0.558165967464447
1741200667.396911	267	0.5490716099739075
1741200703.5168397	268	0.5532398819923401
1741200736.0665228	269	0.558165967464447
1741200775.3976445	270	0.5570291876792908
1741200807.8391478	271	0.5555134415626526
1741200843.5358887	272	0.5486927032470703
1741200872.4543676	273	0.5517241358757019
1741200908.4852343	274	0.5558924078941345
1741200937.7063973	275	0.5460401773452759
1741200959.775085	276	0.5384615659713745
1741200992.2294602	277	0.5539977550506592
1741201017.6381342	278	0.5395983457565308
1741201042.9829953	279	0.5403562188148499
1741201065.1661232	280	0.5611974000930786
1741201104.413712	281	0.5483137369155884
1741201140.1452718	282	0.5577870607376099
1741201162.2201777	283	0.5418719053268433
1741201197.9504898	284	0.5479348301887512
1741201240.5536702	285	0.5430087447166443
1741201283.1195366	286	0.5528609156608582
1741201318.9560177	287	0.5498294830322266
1741201341.1074827	288	0.5392193794250488
1741201356.5064497	289	0.5342932939529419
1741201392.618701	290	0.5486927032470703
1741201421.8190527	291	0.5418719053268433
1741201454.1363878	292	0.5479348301887512
1741201483.198806	293	0.5479348301887512
1741201508.9738286	294	0.563092052936554
1741201524.2825837	295	0.540735125541687
1741201542.9249747	296	0.5414929986000061
1741201585.4047894	297	0.5521030426025391
1741201611.2214656	298	0.5498294830322266
1741201643.6930203	299	0.5490716099739075
1741201669.4850686	300	0.5517241358757019
1741201691.9960153	301	0.5399772524833679
1741201728.8683982	302	0.5460401773452759
1741201761.8401375	303	0.5418719053268433
1741201787.765228	304	0.546798050403595
1741201810.4483151	305	0.5475558638572693
1741201843.2410872	306	0.5460401773452759
1741201865.6735988	307	0.5308828949928284
1741201898.7649896	308	0.5471769571304321
1741201928.3954864	309	0.552482008934021
1741201950.735847	310	0.5388404726982117
1741201983.365396	311	0.5483137369155884
1741202012.6935332	312	0.5509662628173828
1741202031.8079495	313	0.5323986411094666
1741202061.5570273	314	0.5414929986000061
1741202087.8442643	315	0.5452823042869568
1741202113.9812503	316	0.540735125541687
1741202139.8254068	317	0.5475558638572693
1741202169.3530128	318	0.5437665581703186
1741202191.8099434	319	0.5373247265815735
1741202214.3751225	320	0.5433876514434814
1741202247.2703161	321	0.5479348301887512
1741202287.3496635	322	0.5475558638572693
1741202317.0917852	323	0.5403562188148499
1741202346.8879173	324	0.5471769571304321
1741202359.2510953	325	0.5380825996398926
1741202388.9690928	326	0.5498294830322266
1741202421.521173	327	0.5486927032470703
1741202447.1960201	328	0.5422508716583252
1741202479.6793232	329	0.5441455245018005
1741202501.8987358	330	0.5418719053268433
1741202527.4553807	331	0.5483137369155884
1741202552.904308	332	0.5475558638572693
1741202595.645647	333	0.5532398819923401
1741202624.689322	334	0.5547555685043335
1741202636.6437988	335	0.5536187887191772
1741202655.4008236	336	0.5388404726982117
1741202694.5243354	337	0.5494505763053894
1741202720.020217	338	0.5562713146209717
1741202749.0726697	339	0.5562713146209717
1741202788.1368914	340	0.5543766617774963
1741202813.7319126	341	0.5532398819923401
1741202852.9414995	342	0.5471769571304321
1741202882.166375	343	0.5517241358757019
1741202918.0718317	344	0.5521030426025391
1741202947.18096	345	0.5536187887191772
1741202979.553534	346	0.5562713146209717
1741203008.6253304	347	0.546798050403595
1741203044.7307758	348	0.5509662628173828
1741203067.0936291	349	0.5471769571304321
1741203089.7545059	350	0.5502083897590637
1741203137.1427934	351	0.5585448741912842
1741203166.4801035	352	0.5589238405227661
1741203202.6433523	353	0.5547555685043335
1741203231.980675	354	0.5418719053268433
1741203261.2235904	355	0.5566502213478088
1741203297.4788575	356	0.5445244312286377
1741203326.7964666	357	0.5536187887191772
1741203359.647718	358	0.5570291876792908
1741203385.4374015	359	0.5566502213478088
1741203418.2523875	360	0.5452823042869568
1741203440.7074878	361	0.5263357162475586
1741203477.1099594	362	0.5528609156608582
1741203503.0638416	363	0.5600606203079224
1741203532.3467848	364	0.5483137369155884
1741203554.760032	365	0.5399772524833679
1741203577.2164867	366	0.5414929986000061
1741203623.9820194	367	0.5505873560905457
1741203653.6795194	368	0.5547555685043335
1741203683.2348409	369	0.5430087447166443
1741203719.7086115	370	0.5547555685043335
1741203735.196658	371	0.5305039882659912
1741203764.5154004	372	0.5589238405227661
1741203786.9854243	373	0.5395983457565308
1741203812.7243526	374	0.5543766617774963
1741203851.977273	375	0.5543766617774963
1741203870.7794566	376	0.5441455245018005
1741203899.835451	377	0.5513452291488647
1741203928.9338098	378	0.5483137369155884
1741203947.7524033	379	0.5365668535232544
1741203970.1322052	380	0.5475558638572693
1741204005.9071438	381	0.5574080944061279
1741204045.2529585	382	0.5547555685043335
1741204070.7390938	383	0.5551345348358154
1741204099.7077456	384	0.5441455245018005
1741204138.9627156	385	0.5479348301887512
1741204168.232798	386	0.5513452291488647
1741204193.8905282	387	0.5471769571304321
1741204216.2464857	388	0.5566502213478088
1741204248.7741432	389	0.5536187887191772
1741204271.0009081	390	0.5411140322685242
1741204303.5866559	391	0.5608184933662415
1741204336.076297	392	0.5528609156608582
1741204365.1527014	393	0.5623342394828796
1741204397.9376922	394	0.545661211013794
1741204437.1733983	395	0.5577870607376099
1741204476.6378176	396	0.5558924078941345
1741204516.055937	397	0.5555134415626526
1741204548.590466	398	0.5589238405227661
1741204580.9670942	399	0.5725653767585754
1741204610.295035	400	0.563092052936554
1741204632.691771	401	0.5494505763053894
1741204651.6702085	402	0.563092052936554
1741204687.5556054	403	0.5600606203079224
1741204713.136128	404	0.5589238405227661
1741204759.1993008	405	0.5566502213478088
1741204771.1775057	406	0.546419084072113
1741204796.8956048	407	0.5528609156608582
1741204819.2695663	408	0.5441455245018005
1741204852.2954013	409	0.5509662628173828
1741204874.6888423	410	0.5596817135810852
1741204900.5327199	411	0.5558924078941345
1741204919.3847003	412	0.5566502213478088
1741204945.0433776	413	0.5517241358757019
1741204974.1552522	414	0.5634710192680359
1741205010.1427238	415	0.5585448741912842
1741205056.6054027	416	0.5611974000930786
1741205085.5757198	417	0.5426297783851624
1741205121.4905477	418	0.5600606203079224
1741205171.238789	419	0.5574080944061279
1741205210.8502061	420	0.563092052936554
1741205239.8780916	421	0.5593027472496033
1741205265.3783731	422	0.5619552731513977
1741205284.1824052	423	0.5486927032470703
1741205306.3651993	424	0.5566502213478088
1741205328.5325806	425	0.5585448741912842
1741205354.2101107	426	0.5479348301887512
1741205383.4744651	427	0.5562713146209717
1741205415.8808336	428	0.5395983457565308
1741205438.0529308	429	0.5471769571304321
1741205463.616326	430	0.5505873560905457
1741205485.7709026	431	0.5486927032470703
1741205507.8093839	432	0.5505873560905457
1741205540.3663802	433	0.5479348301887512
1741205572.7250304	434	0.5593027472496033
1741205598.192773	435	0.5475558638572693
1741205634.0435731	436	0.5505873560905457
1741205666.489349	437	0.5577870607376099
1741205692.3430629	438	0.5589238405227661
1741205714.5891492	439	0.5532398819923401
1741205743.8097622	440	0.5566502213478088
1741205769.4601498	441	0.5596817135810852
1741205798.5074332	442	0.5570291876792908
1741205820.8603773	443	0.5558924078941345
1741205853.439368	444	0.5566502213478088
1741205889.2068534	445	0.5615763664245605
1741205904.5580626	446	0.5536187887191772
1741205930.038663	447	0.5441455245018005
1741205948.775193	448	0.5441455245018005
1741205971.0099363	449	0.5502083897590637
1741205993.2224302	450	0.5483137369155884
1741206022.3984075	451	0.5528609156608582
1741206051.4719632	452	0.545661211013794
1741206077.0352464	453	0.5210306644439697
1741206099.2268217	454	0.5248200297355652
1741206128.197664	455	0.546419084072113
1741206150.405359	456	0.5331565141677856
1741206186.428651	457	0.534672200679779
1741206208.681013	458	0.5361879467964172
1741206234.2381694	459	0.5411140322685242
1741206263.3668523	460	0.546798050403595
1741206302.6997223	461	0.5521030426025391
1741206321.4921863	462	0.5339143872261047
1741206354.0071304	463	0.5403562188148499
1741206396.82142	464	0.5433876514434814
1741206432.5157297	465	0.5380825996398926
1741206454.8228378	466	0.5437665581703186
1741206494.471102	467	0.5449033975601196
1741206524.0214303	468	0.5490716099739075
1741206553.3888748	469	0.5483137369155884
1741206579.232772	470	0.5547555685043335
1741206608.6712854	471	0.5475558638572693
1741206641.6850042	472	0.5585448741912842
1741206684.8459287	473	0.5460401773452759
1741206724.4957883	474	0.5570291876792908
1741206753.8860493	475	0.5551345348358154
1741206779.8522723	476	0.5471769571304321
1741206802.4541314	477	0.5377036929130554
1741206838.7737274	478	0.5426297783851624
1741206878.6965435	479	0.5517241358757019
1741206904.54662	480	0.5551345348358154
1741206934.2852883	481	0.5532398819923401
1741206942.972742	482	0.5437665581703186
1741206975.6933477	483	0.540735125541687
1741206984.4721904	484	0.5308828949928284
1741207017.1784897	485	0.5547555685043335
1741207039.1048024	486	0.5494505763053894
1741207068.8055406	487	0.5532398819923401
1741207105.1115136	488	0.5505873560905457
1741207117.258398	489	0.5486927032470703
1741207143.124309	490	0.5509662628173828
1741207182.9071047	491	0.5577870607376099
1741207212.3254075	492	0.5547555685043335
1741207228.0807312	493	0.5471769571304321
1741207264.2954028	494	0.5589238405227661
1741207283.3775187	495	0.5441455245018005
1741207305.8907495	496	0.5426297783851624
1741207331.623033	497	0.5475558638572693
1741207361.0410275	498	0.5646077990531921
1741207390.3790088	499	0.558165967464447
1741207423.3341315	500	0.5547555685043335
1741207449.333046	501	0.5646077990531921
1741207482.2947261	502	0.5502083897590637
1741207504.8939552	503	0.5589238405227661
1741207537.9810674	504	0.5604395866394043
1741207577.6058493	505	0.5619552731513977
1741207614.2234213	506	0.563092052936554
1741207647.0959055	507	0.563849925994873
1741207669.7182913	508	0.5539977550506592
1741207702.653877	509	0.5585448741912842
1741207735.5351489	510	0.5619552731513977
1741207761.624279	511	0.5604395866394043
1741207794.409906	512	0.5653656721115112
1741207817.0885959	513	0.5452823042869568
1741207849.8609679	514	0.5589238405227661
1741207879.2443314	515	0.5422508716583252
1741207905.1240358	516	0.5422508716583252
1741207937.980814	517	0.5517241358757019
1741207977.6464999	518	0.558165967464447
1741207996.6536875	519	0.5475558638572693
1741208036.0679934	520	0.5551345348358154
1741208061.9291062	521	0.5335354208946228
1741208091.1500556	522	0.5600606203079224
1741208123.9602656	523	0.5665024518966675
1741208153.1893086	524	0.5589238405227661
1741208172.2864769	525	0.5517241358757019
1741208208.4881978	526	0.5562713146209717
1741208244.56559	527	0.5593027472496033
1741208273.8489509	528	0.5585448741912842
1741208306.8211367	529	0.5483137369155884
1741208329.3213584	530	0.5441455245018005
1741208348.3489275	531	0.5471769571304321
1741208387.7420266	532	0.5505873560905457
1741208413.4539483	533	0.5574080944061279
1741208446.101238	534	0.5517241358757019
1741208471.9798398	535	0.5600606203079224
1741208508.2095926	536	0.5521030426025391
1741208533.9193175	537	0.5543766617774963
1741208556.2201557	538	0.5536187887191772
1741208592.2772307	539	0.5604395866394043
1741208618.1421447	540	0.5539977550506592
1741208644.0707016	541	0.5437665581703186
1741208673.5062432	542	0.545661211013794
1741208709.5588663	543	0.5528609156608582
1741208735.226894	544	0.5611974000930786
1741208760.951698	545	0.5608184933662415
1741208779.882679	546	0.5380825996398926
1741208826.1244657	547	0.545661211013794
1741208858.6359158	548	0.5539977550506592
1741208887.7118506	549	0.563092052936554
1741208926.861709	550	0.5646077990531921
1741208942.4679596	551	0.5562713146209717
1741208964.7274928	552	0.5373247265815735
1741208986.9003758	553	0.5422508716583252
1741209019.4437058	554	0.5210306644439697
1741209045.0485704	555	0.5263357162475586
1741209077.5143316	556	0.5490716099739075
1741209099.682914	557	0.5521030426025391
1741209138.8696218	558	0.5543766617774963
1741209174.5708516	559	0.5521030426025391
1741209200.0675364	560	0.5498294830322266
1741209215.4319904	561	0.5430087447166443
1741209251.2556472	562	0.5543766617774963
1741209276.9070153	563	0.5615763664245605
1741209312.7741024	564	0.5574080944061279
1741209345.0039785	565	0.5593027472496033
1741209370.404206	566	0.5577870607376099
1741209392.490251	567	0.5589238405227661
1741209424.7696562	568	0.5543766617774963
1741209446.9820106	569	0.5445244312286377
1741209468.9827652	570	0.5445244312286377
1741209504.9221497	571	0.5521030426025391
1741209543.984471	572	0.552482008934021
1741209573.034994	573	0.5536187887191772
1741209588.365518	574	0.5418719053268433
1741209617.532667	575	0.5555134415626526
1741209639.726558	576	0.5539977550506592
1741209661.7229455	577	0.5437665581703186
1741209690.6979349	578	0.5486927032470703
1741209726.4044979	579	0.5623342394828796
1741209738.3442042	580	0.5437665581703186
1741209770.745619	581	0.5539977550506592
1741209799.5803483	582	0.5570291876792908
1741209835.3106134	583	0.558165967464447
1741209877.8334525	584	0.5596817135810852
1741209906.9055543	585	0.5566502213478088
1741209935.9420831	586	0.563092052936554
1741209961.553841	587	0.5483137369155884
1741209983.712964	588	0.5528609156608582
1741210005.9233956	589	0.5646077990531921
1741210028.0137055	590	0.5619552731513977
1741210063.5919812	591	0.5536187887191772
1741210099.319834	592	0.5619552731513977
1741210135.1956253	593	0.5570291876792908
1741210170.8474526	594	0.5611974000930786
1741210199.739959	595	0.5502083897590637
1741210225.1633706	596	0.5555134415626526
1741210250.6338997	597	0.5615763664245605
1741210276.0463295	598	0.5585448741912842
1741210291.468344	599	0.5486927032470703
