# Supplementary material for: Achieving consistency in FedSAM using local adaptive distillation on sports image classification
Source: PLoS One. 2025 Oct 17;20(10):e0333210. doi: 10.1371/journal.pone.0333210 (PMC12533856; doi:10.1371/journal.pone.0333210)
Supplement: S1 File — All figures (Figs 1–9) and Tables (Table 1–8) are sequentially numbered in the supplementary files. (ZIP) [file pone.0333210.s001.zip › Support-Information-only-datasets/Original experimental data/sport22/0.4/P2/FedCM.csv]

Wall time	Step	Value
1741674600.4354818	0	0.04926108196377754
1741674659.39704	1	0.04888215288519859
1741674702.3915522	2	0.039029937237501144
1741674745.2564456	3	0.06593406945466995
1741674788.0826313	4	0.07995452731847763
1741674830.9868076	5	0.0954907163977623
1741674852.7897089	6	0.09738537669181824
1741674895.711965	7	0.0852595716714859
1741674923.3096197	8	0.09170140326023102
1741674970.5154583	9	0.11292155832052231
1741675008.4707832	10	0.12087912112474442
1741675056.4913187	11	0.10041682422161102
1741675099.47986	12	0.1049640029668808
1741675146.3763394	13	0.09700644016265869
1741675189.2714465	14	0.11974232643842697
1741675261.602676	15	0.11974232643842697
1741675319.9870436	16	0.12769988179206848
1741675362.9735296	17	0.1049640029668808
1741675400.7921836	18	0.10117468982934952
1741675453.8907628	19	0.13073134422302246
1741675496.9409287	20	0.11633194237947464
1741675554.2282796	21	0.12504737079143524
1741675602.3625612	22	0.1333838552236557
1741675649.5156052	23	0.13793103396892548
1741675692.4202576	24	0.1633194386959076
1741675734.5830605	25	0.14247821271419525
1741675777.5161345	26	0.1151951476931572
1741675814.5775182	27	0.1508146971464157
1741675862.667593	28	0.15270936489105225
1741675895.323508	29	0.14588859677314758
1741675943.3873477	30	0.1420992761850357
1741676000.3948624	31	0.17165592312812805
1741676027.9699044	32	0.14740431308746338
1741676070.91312	33	0.12694202363491058
1741676118.7062073	34	0.17809776961803436
1741676171.28752	35	0.1879499852657318
1741676228.2327073	36	0.15611974895000458
1741676250.4802668	37	0.1515725702047348
1741676282.4457612	38	0.18757104873657227
1741676294.4771018	39	0.1640772968530655
1741676326.4263363	40	0.18264494836330414
1741676389.6259632	41	0.1712770015001297
1741676441.9836133	42	0.1894657015800476
1741676500.1686294	43	0.1989389955997467
1741676537.137348	44	0.17771883308887482
1741676575.1896477	45	0.18832890689373016
1741676612.8249414	46	0.19514967501163483
1741676671.2928526	47	0.21750663220882416
1741676719.443131	48	0.2012125849723816
1741676757.2127867	49	0.21599090099334717
1741676813.5204918	50	0.20575976371765137
1741676878.0759676	51	0.20538082718849182
1741676905.4937828	52	0.20803335309028625
1741676953.6707776	53	0.23152709007263184
1741676996.3767707	54	0.2201591581106186
1741677039.4289742	55	0.20007579028606415
1741677086.8234444	56	0.21182265877723694
1741677124.50231	57	0.2281167060136795
1741677177.0834537	58	0.23948465287685394
1741677229.987859	59	0.2383478581905365
1741677293.335971	60	0.22053807973861694
1741677330.9763436	61	0.21750663220882416
1741677373.5591595	62	0.22281166911125183
1741677411.2913802	63	0.23304282128810883
1741677469.4407394	64	0.26070481538772583
1741677526.7908995	65	0.2493368685245514
1741677569.5011342	66	0.25123152136802673
1741677627.661629	67	0.2652519941329956
1741677665.5268183	68	0.2644941210746765
1741677718.0151007	69	0.27510419487953186
1741677765.825475	70	0.2478211373090744
1741677808.181084	71	0.24327397346496582
1741677835.597146	72	0.28306177258491516
1741677872.9659197	73	0.2398635894060135
1741677920.3789725	74	0.25767335295677185
1741677962.6097183	75	0.3031451404094696
1741678005.3702154	76	0.3148919939994812
1741678042.5491703	77	0.27737778425216675
1741678069.7150376	78	0.2929139733314514
1741678112.531492	79	0.2565365731716156
1741678166.7943828	80	0.2675255835056305
1741678210.9931936	81	0.2629784047603607
1741678244.3573425	82	0.29064038395881653
1741678292.5634835	83	0.31072375178337097
1741678345.702954	84	0.2872300148010254
1741678397.9999535	85	0.3001136779785156
1741678446.184965	86	0.3183023929595947
1741678488.5612288	87	0.32171276211738586
1741678526.2628126	88	0.26259946823120117
1741678583.550596	89	0.26790452003479004
1741678631.4741015	90	0.30996590852737427
1741678683.6961715	91	0.34369078278541565
1741678706.0477543	92	0.29253503680229187
1741678728.3715858	93	0.2739674150943756
1741678765.9576747	94	0.30352407693862915
1741678793.3648348	95	0.27586206793785095
1741678851.3813405	96	0.3164077401161194
1741678914.9339392	97	0.30807122588157654
1741678957.7109292	98	0.2989768981933594
1741678995.4062338	99	0.31072375178337097
1741679048.4124663	100	0.3440697193145752
1741679096.3195167	101	0.32322850823402405
1741679149.2612267	102	0.3380068242549896
1741679186.8228176	103	0.33194392919540405
1741679229.3878403	104	0.35695338249206543
1741679282.1849785	105	0.3702159821987152
1741679319.709826	106	0.3497537076473236
1741679372.7125773	107	0.37059491872787476
1741679415.4770873	108	0.35467979311943054
1741679453.2759264	109	0.3353542983531952
1741679502.4244947	110	0.36263737082481384
1741679561.9746828	111	0.3668056130409241
1741679610.8771167	112	0.35543766617774963
1741679633.4707165	113	0.35543766617774963
1741679687.2754438	114	0.35240620374679565
1741679720.310486	115	0.3615005612373352
1741679774.8723493	116	0.3789314031600952
1741679819.061714	117	0.3827207386493683
1741679836.7711024	118	0.31451308727264404
1741679885.653544	119	0.3577112555503845
1741679912.79946	120	0.33194392919540405
1741679950.0513446	121	0.38461539149284363
1741679997.4827964	122	0.3914361596107483
1741680040.2871425	123	0.36907920241355896
1741680087.9061885	124	0.4001515805721283
1741680130.3937428	125	0.392194002866745
1741680177.9690504	126	0.3929518759250641
1741680220.715866	127	0.3868889808654785
1741680278.987694	128	0.4024251699447632
1741680331.892933	129	0.38954150676727295
1741680379.831244	130	0.38878363370895386
1741680432.779659	131	0.39598333835601807
1741680475.4030368	132	0.3675634562969208
1741680518.2514923	133	0.3565744459629059
1741680561.0178285	134	0.4001515805721283
1741680614.1933882	135	0.3770367503166199
1741680682.3857148	136	0.4058355391025543
1741680709.7484548	137	0.37438422441482544
1741680757.6582727	138	0.3971201181411743
1741680815.3751376	139	0.39749905467033386
1741680878.3955646	140	0.40507766604423523
1741680921.134611	141	0.39181509613990784
1741680953.4320455	142	0.3914361596107483
1741681016.7174735	143	0.40507766604423523
1741681054.2220304	144	0.41303524374961853
1741681091.7986827	145	0.4145509600639343
1741681139.6466	146	0.4016672968864441
1741681187.4168131	147	0.40773019194602966
1741681240.3650393	148	0.41303524374961853
1741681262.5623515	149	0.36339521408081055
1741681305.3352885	150	0.3971201181411743
1741681327.5977848	151	0.3993937075138092
1741681375.5826082	152	0.4270557165145874
1741681413.2707624	153	0.41076165437698364
1741681430.271774	154	0.3652898967266083
1741681462.776894	155	0.4103827178478241
1741681520.8810108	156	0.43122395873069763
1741681563.6364133	157	0.4137931168079376
1741681611.3243468	158	0.4168245494365692
1741681664.287406	159	0.409624844789505
1741681712.2384803	160	0.43122395873069763
1741681749.8953464	161	0.44259190559387207
1741681782.3509104	162	0.4365289807319641
1741681814.9119668	163	0.3804471492767334
1741681862.6849723	164	0.44069722294807434
1741681895.4003863	165	0.4103827178478241
1741681938.177334	166	0.40848806500434875
1741681970.6547015	167	0.400909423828125
1741681982.4572172	168	0.3387646973133087
1741682035.1176364	169	0.41492989659309387
1741682077.912556	170	0.42591890692710876
1741682125.8888013	171	0.42895036935806274
1741682189.200795	172	0.4452444016933441
1741682211.684199	173	0.41644561290740967
1741682254.4418223	174	0.40356194972991943
1741682292.2281148	175	0.43539220094680786
1741682350.0915163	176	0.4467601478099823
1741682377.4149342	177	0.4251610338687897
1741682425.1824021	178	0.4497915804386139
1741682447.4021673	179	0.43615004420280457
1741682500.1666875	180	0.4365289807319641
1741682547.9154606	181	0.45888593792915344
1741682585.4579446	182	0.46229633688926697
1741682628.0492647	183	0.46532776951789856
1741682670.7174602	184	0.44297081232070923
1741682723.6261642	185	0.441834032535553
1741682761.2845378	186	0.467980295419693
1741682793.8154154	187	0.42175066471099854
1741682836.6723492	188	0.4251610338687897
1741682874.0514987	189	0.44145509600639343
1741682885.955268	190	0.4024251699447632
1741682948.9989016	191	0.4577491581439972
1741683002.1655831	192	0.45168623328208923
1741683049.7997613	193	0.46381205320358276
1741683082.216535	194	0.44486546516418457
1741683144.9339669	195	0.4539598226547241
1741683171.9410515	196	0.43690791726112366
1741683198.866235	197	0.4058355391025543
1741683251.5903234	198	0.4482758641242981
1741683284.0118117	199	0.4293293058872223
1741683321.6206207	200	0.46608564257621765
1741683369.4514573	201	0.4634331166744232
1741683402.0706666	202	0.46532776951789856
1741683429.4073832	203	0.44789692759513855
1741683472.0619822	204	0.46608564257621765
1741683514.8007176	205	0.4577491581439972
1741683557.4357786	206	0.45509663224220276
1741683605.1492777	207	0.45964381098747253
1741683658.5013435	208	0.48579007387161255
1741683706.1885533	209	0.48200076818466187
1741683759.0678802	210	0.488442599773407
1741683796.6240442	211	0.4437286853790283
1741683870.0238268	212	0.47859036922454834
1741683938.1046097	213	0.4861690104007721
1741683991.2715044	214	0.4914740324020386
1741684049.285757	215	0.4782114326953888
1741684087.1099763	216	0.46835923194885254
1741684124.8687396	217	0.4801061153411865
1741684167.6183577	218	0.4861690104007721
1741684215.3982215	219	0.500189483165741
1741684252.8496537	220	0.49071618914604187
1741684308.1548913	221	0.47139066457748413
1741684355.7857215	222	0.47139066457748413
1741684388.3051586	223	0.4702538847923279
1741684446.0412366	224	0.4846532642841339
1741684483.8027833	225	0.485411137342453
1741684531.4788525	226	0.4986737370491028
1741684563.9799182	227	0.4948844313621521
1741684614.4875677	228	0.4717696011066437
1741684654.3204298	229	0.485411137342453
1741684689.3569148	230	0.48503220081329346
1741684739.367865	231	0.4801061153411865
1741684792.2229319	232	0.49829480051994324
1741684830.0623612	233	0.49071618914604187
1741684867.3557293	234	0.4979158639907837
1741684920.606936	235	0.5047366619110107
1741684973.3271644	236	0.485411137342453
1741685011.1568804	237	0.500189483165741
1741685048.5411053	238	0.5164835453033447
1741685086.3354373	239	0.5168624520301819
1741685118.5597954	240	0.4948844313621521
1741685156.2663093	241	0.48503220081329346
1741685208.9862816	242	0.5039787888526917
1741685246.7333107	243	0.4994316101074219
1741685304.1184313	244	0.5104206204414368
1741685346.7361336	245	0.5214096307754517
1741685378.8090775	246	0.49526336789131165
1741685426.6406202	247	0.5035998225212097
1741685453.8885725	248	0.494126558303833
1741685496.7765322	249	0.48882153630256653
1741685539.2725282	250	0.5081470012664795
1741685587.0883257	251	0.5073891878128052
1741685634.4827762	252	0.5183781981468201
1741685672.2629814	253	0.5130731463432312
1741685714.7934318	254	0.5009473562240601
1741685772.9551358	255	0.5248200297355652
1741685825.2421653	256	0.5202728509902954
1741685857.5685546	257	0.5043576955795288
1741685894.5568054	258	0.482379674911499
1741685931.9278114	259	0.5051155686378479
1741685984.0440123	260	0.5149677991867065
1741686036.6519449	261	0.5062523484230042
1741686068.7714558	262	0.5236831903457642
1741686106.427704	263	0.5077680945396423
1741686133.6670601	264	0.5161045789718628
1741686171.4607956	265	0.5286093354225159
1741686208.737139	266	0.5297461152076721
1741686236.1367586	267	0.497158020734787
1741686288.7996993	268	0.517241358757019
1741686336.333286	269	0.5301250219345093
1741686394.3606303	270	0.5354300737380981
1741686441.7635517	271	0.5214096307754517
1741686494.7046735	272	0.5354300737380981
1741686537.3854167	273	0.529367208480835
1741686590.1301534	274	0.5251989364624023
1741686632.7141564	275	0.5267146825790405
1741686665.1072934	276	0.497158020734787
1741686712.9001703	277	0.5270935893058777
1741686750.8178217	278	0.5274725556373596
1741686788.6805441	279	0.4903372526168823
1741686821.3305953	280	0.5411140322685242
1741686879.6765254	281	0.5388404726982117
1741686932.650689	282	0.5373247265815735
1741686965.1612139	283	0.5255778431892395
1741687018.709725	284	0.5418719053268433
1741687082.32042	285	0.5418719053268433
1741687146.5813346	286	0.5430087447166443
1741687199.699754	287	0.5377036929130554
1741687232.5896444	288	0.517241358757019
1741687254.8114898	289	0.5005683898925781
1741687308.3830311	290	0.5206517577171326
1741687351.1313744	291	0.5274725556373596
1741687399.444361	292	0.5358090400695801
1741687442.3280933	293	0.5354300737380981
1741687480.2455432	294	0.5399772524833679
1741687502.4754763	295	0.5142099261283875
1741687529.8469296	296	0.5013262629508972
1741687593.086164	297	0.5392193794250488
1741687630.6172545	298	0.5305039882659912
1741687678.096542	299	0.5308828949928284
