# Supplementary material for: Achieving consistency in FedSAM using local adaptive distillation on sports image classification
Source: PLoS One. 2025 Oct 17;20(10):e0333210. doi: 10.1371/journal.pone.0333210 (PMC12533856; doi:10.1371/journal.pone.0333210)
Supplement: S1 File — All figures (Figs 1–9) and Tables (Table 1–8) are sequentially numbered in the supplementary files. (ZIP) [file pone.0333210.s001.zip › Support-Information-only-datasets/Original experimental data/sport22/0.4/P2/Feddyn.csv]

Wall time	Step	Value
1741376537.4363396	0	0.048503220081329346
1741376592.2543764	1	0.054187193512916565
1741376636.7337985	2	0.07123910635709763
1741376674.9343755	3	0.1057218611240387
1741376713.5717988	4	0.10761652141809464
1741376752.178912	5	0.15498295426368713
1741376777.802171	6	0.16066691279411316
1741376816.9625626	7	0.1618037074804306
1741376845.82463	8	0.1727927178144455
1741376887.8895054	9	0.19325502216815948
1741376923.2412386	10	0.15801440179347992
1741376965.394147	11	0.22849564254283905
1741377003.9866936	12	0.27434635162353516
1741377045.8925676	13	0.26070481538772583
1741377084.4025748	14	0.26638877391815186
1741377142.6471522	15	0.2879878878593445
1741377191.2176754	16	0.3285335302352905
1741377229.8013172	17	0.31299734115600586
1741377264.8711352	18	0.29253503680229187
1741377310.526137	19	0.33270177245140076
1741377349.784005	20	0.3251231610774994
1741377397.9761336	21	0.3118605613708496
1741377439.3843179	22	0.3668056130409241
1741377481.0314543	23	0.3565744459629059
1741377519.3221226	24	0.3812049925327301
1741377557.830568	25	0.37135279178619385
1741377596.170277	26	0.35884803533554077
1741377631.8406549	27	0.3527851402759552
1741377673.1335678	28	0.392194002866745
1741377704.499551	29	0.3827207386493683
1741377746.3622396	30	0.37135279178619385
1741377795.0911787	31	0.3937097489833832
1741377824.0022993	32	0.3592269718647003
1741377863.720778	33	0.40204623341560364
1741377905.3160381	34	0.433118611574173
1741377950.3175337	35	0.4395604431629181
1741377998.8018463	36	0.43993937969207764
1741378024.2623556	37	0.40507766604423523
1741378056.0914764	38	0.45017051696777344
1741378074.8802087	39	0.3675634562969208
1741378107.1010513	40	0.44638121128082275
1741378158.2501993	41	0.45585447549819946
1741378204.1323216	42	0.44562333822250366
1741378252.3456914	43	0.4729064106941223
1741378287.31366	44	0.47859036922454834
1741378322.0048857	45	0.42023494839668274
1741378356.6727848	46	0.4657067060470581
1741378404.3156264	47	0.48427435755729675
1741378447.0106268	48	0.45509663224220276
1741378482.7724345	49	0.49526336789131165
1741378527.5076845	50	0.4918529689311981
1741378579.9904673	51	0.5123152732849121
1741378609.759276	52	0.511936366558075
1741378650.5665748	53	0.4892004430294037
1741378688.3811758	54	0.5214096307754517
1741378727.31738	55	0.46684351563453674
1741378768.3805435	56	0.5134520530700684
1741378803.105005	57	0.4998105466365814
1741378848.3005857	58	0.5206517577171326
1741378893.434399	59	0.5130731463432312
1741378944.240081	60	0.5138310194015503
1741378979.0453532	61	0.48579007387161255
1741379017.017739	62	0.529367208480835
1741379052.413663	63	0.5047366619110107
1741379100.2429059	64	0.5305039882659912
1741379148.871385	65	0.5320196747779846
1741379188.0039544	66	0.5380825996398926
1741379236.5377939	67	0.5308828949928284
1741379272.0596135	68	0.49602121114730835
1741379317.5829163	69	0.5323986411094666
1741379358.6731613	70	0.5278514623641968
1741379396.9029324	71	0.5195149779319763
1741379425.5535004	72	0.5217885375022888
1741379461.0148106	73	0.5217885375022888
1741379502.248655	74	0.546419084072113
1741379541.287692	75	0.5251989364624023
1741379580.0167203	76	0.517620325088501
1741379615.698826	77	0.5062523484230042
1741379643.999681	78	0.5339143872261047
1741379682.7015626	79	0.5202728509902954
1741379727.6788495	80	0.5327775478363037
1741379766.1105533	81	0.5361879467964172
1741379798.1152046	82	0.5183781981468201
1741379839.8227897	83	0.5494505763053894
1741379884.9513948	84	0.5570291876792908
1741379930.1233187	85	0.5562713146209717
1741379970.9579277	86	0.534672200679779
1741380008.7265997	87	0.5411140322685242
1741380047.1031258	88	0.5437665581703186
1741380098.5801675	89	0.5551345348358154
1741380144.9731245	90	0.5661235451698303
1741380193.30344	91	0.5593027472496033
1741380220.4304097	92	0.5354300737380981
1741380248.41883	93	0.5369458198547363
1741380286.4167857	94	0.5380825996398926
1741380317.4299257	95	0.5263357162475586
1741380369.4882214	96	0.5551345348358154
1741380423.7245808	97	0.5187571048736572
1741380463.0512612	98	0.5513452291488647
1741380497.9023094	99	0.5433876514434814
1741380542.7181575	100	0.5445244312286377
1741380584.323636	101	0.5536187887191772
1741380629.509792	102	0.5445244312286377
1741380665.0351377	103	0.5369458198547363
1741380703.3698673	104	0.5251989364624023
1741380747.6576703	105	0.5426297783851624
1741380783.76975	106	0.528988242149353
1741380828.6492558	107	0.5320196747779846
1741380866.4907184	108	0.4903372526168823
1741380900.9715793	109	0.49071618914604187
1741380942.4070683	110	0.5187571048736572
1741380989.932385	111	0.5032209157943726
1741381030.398409	112	0.5009473562240601
1741381055.2190826	113	0.45168623328208923
1741381099.3611655	114	0.4706328213214874
1741381130.475219	115	0.44297081232070923
1741381174.454127	116	0.4774535894393921
1741381212.4859424	117	0.4744221270084381
1741381234.2534769	118	0.4228874444961548
1741381274.9028313	119	0.45282304286956787
1741381302.7863421	120	0.4422129690647125
1741381337.9566014	121	0.46684351563453674
1741381380.0586326	122	0.46305418014526367
1741381417.8976154	123	0.44562333822250366
1741381459.5124934	124	0.467980295419693
1741381501.5972762	125	0.4490337371826172
1741381543.8563824	126	0.44638121128082275
1741381582.514584	127	0.46381205320358276
1741381636.1467597	128	0.47631677985191345
1741381684.4299657	129	0.4460022747516632
1741381728.829177	130	0.46229633688926697
1741381779.7545364	131	0.46987494826316833
1741381822.560027	132	0.4520651698112488
1741381864.5542648	133	0.4569912850856781
1741381907.0695722	134	0.43918150663375854
1741381955.9627624	135	0.4585070013999939
1741382012.845192	136	0.44410762190818787
1741382042.1568968	137	0.44486546516418457
1741382084.706272	138	0.44562333822250366
1741382133.0707867	139	0.4532019793987274
1741382184.7876444	140	0.4316028654575348
1741382223.1612828	141	0.45433875918388367
1741382254.777706	142	0.4634331166744232
1741382305.7055485	143	0.4497915804386139
1741382340.392218	144	0.4372868537902832
1741382374.9246333	145	0.45433875918388367
1741382416.6509292	146	0.44713905453681946
1741382457.8495238	147	0.44713905453681946
1741382502.2455862	148	0.44410762190818787
1741382527.2631757	149	0.4198560118675232
1741382565.4486473	150	0.4236453175544739
1741382590.9318278	151	0.4460022747516632
1741382632.7439003	152	0.43842363357543945
1741382667.6227949	153	0.40507766604423523
1741382689.442755	154	0.38802576065063477
1741382720.8311577	155	0.4111405909061432
1741382767.901504	156	0.447517991065979
1741382805.9800794	157	0.4452444016933441
1741382847.0510375	158	0.4247821271419525
1741382891.0861113	159	0.42743462324142456
1741382932.555656	160	0.433118611574173
1741382967.059249	161	0.4467601478099823
1741382998.535603	162	0.39901477098464966
1741383030.3400824	163	0.39029935002326965
1741383072.4012885	164	0.4270557165145874
1741383103.7235706	165	0.40621447563171387
1741383141.9957016	166	0.41796135902404785
1741383174.0768151	167	0.4251610338687897
1741383192.9799726	168	0.3857521712779999
1741383237.6791627	169	0.4081091284751892
1741383276.7585132	170	0.4236453175544739
1741383317.761159	171	0.4198560118675232
1741383368.8410382	172	0.43918150663375854
1741383394.3035927	173	0.39901477098464966
1741383431.9455702	174	0.395225465297699
1741383466.320358	175	0.42099279165267944
1741383514.3553343	176	0.42667677998542786
1741383542.7411096	177	0.40128836035728455
1741383583.7516794	178	0.39029935002326965
1741383608.9800382	179	0.44789692759513855
1741383653.6424496	180	0.400909423828125
1741383695.3723323	181	0.39408865571022034
1741383730.0416653	182	0.4168245494365692
1741383768.8256588	183	0.418340265750885
1741383806.8776155	184	0.412656307220459
1741383851.42079	185	0.4160667061805725
1741383886.4006608	186	0.41000378131866455
1741383918.337466	187	0.4168245494365692
1741383956.8297966	188	0.3956044018268585
1741383991.8213646	189	0.403940886259079
1741384010.6118944	190	0.3228495717048645
1741384062.2162044	191	0.40621447563171387
1741384108.0762553	192	0.4225085377693176
1741384151.1195374	193	0.42326638102531433
1741384183.26366	194	0.3861311078071594
1741384234.785015	195	0.42440319061279297
1741384263.5909219	196	0.4024251699447632
1741384292.4635391	197	0.3944675922393799
1741384337.4427295	198	0.4031830132007599
1741384368.8869662	199	0.4145509600639343
1741384403.9128995	200	0.41303524374961853
1741384445.2325954	201	0.41227737069129944
1741384477.1964638	202	0.3766578137874603
1741384505.4155555	203	0.3592269718647003
1741384543.9071796	204	0.39333081245422363
1741384582.4595397	205	0.39977264404296875
1741384621.6538832	206	0.3732474446296692
1741384663.4825583	207	0.3993937075138092
1741384708.420964	208	0.41871920228004456
1741384750.414536	209	0.39598333835601807
1741384794.5453367	210	0.39333081245422363
1741384829.431561	211	0.366047739982605
1741384886.4999442	212	0.41492989659309387
1741384940.4016063	213	0.41227737069129944
1741384985.1993024	214	0.41227737069129944
1741385033.1586335	215	0.40848806500434875
1741385068.279071	216	0.3993937075138092
1741385103.0277956	217	0.4054566025733948
1741385141.2208107	218	0.3868889808654785
1741385183.003799	219	0.4103827178478241
1741385218.1596391	220	0.4145509600639343
1741385262.9534516	221	0.39749905467033386
1741385304.7501192	222	0.40697234869003296
1741385337.0026584	223	0.403940886259079
1741385385.6387897	224	0.39484652876853943
1741385420.8017483	225	0.3812049925327301
1741385461.433307	226	0.4160667061805725
1741385492.8317652	227	0.3884046971797943
1741385533.7782438	228	0.4031830132007599
1741385569.6936836	229	0.41568776965141296
1741385602.2980394	230	0.3774156868457794
1741385644.2994523	231	0.3687002658843994
1741385691.372434	232	0.37855249643325806
1741385727.2847009	233	0.36907920241355896
1741385762.9313104	234	0.3914361596107483
1741385808.46549	235	0.400909423828125
1741385853.3756905	236	0.39825692772865295
1741385888.2551835	237	0.40924593806266785
1741385923.399722	238	0.3842364549636841
1741385958.8097498	239	0.39484652876853943
1741385991.4507797	240	0.38651004433631897
1741386026.185902	241	0.3944675922393799
1741386070.646021	242	0.3971201181411743
1741386105.4704678	243	0.3774156868457794
1741386153.2876172	244	0.39181509613990784
1741386191.4443197	245	0.3664266765117645
1741386222.958745	246	0.35467979311943054
1741386263.8992512	247	0.35013261437416077
1741386292.7014067	248	0.3679423928260803
1741386330.9616137	249	0.37438422441482544
1741386369.3431838	250	0.38651004433631897
1741386410.8642416	251	0.3978779911994934
1741386452.5700345	252	0.3827207386493683
1741386486.8780515	253	0.3944675922393799
1741386525.276144	254	0.3842364549636841
1741386573.4043868	255	0.37855249643325806
1741386618.5933225	256	0.40128836035728455
1741386650.5492625	257	0.36263737082481384
1741386685.9477022	258	0.37779462337493896
1741386721.2995899	259	0.37627890706062317
1741386765.6084898	260	0.39105722308158875
1741386809.7403975	261	0.36036378145217896
1741386841.571035	262	0.39181509613990784
1741386877.129173	263	0.3607427179813385
1741386905.478541	264	0.36415308713912964
1741386940.505399	265	0.3584691286087036
1741386975.604966	266	0.3679423928260803
1741387004.1306481	267	0.3565744459629059
1741387048.319654	268	0.39674118161201477
1741387089.9287467	269	0.3937097489833832
1741387138.0816607	270	0.3789314031600952
1741387178.959248	271	0.37514209747314453
1741387223.1604989	272	0.39105722308158875
1741387260.8641908	273	0.4024251699447632
1741387305.6422634	274	0.395225465297699
1741387344.1484401	275	0.3599848449230194
1741387375.5641346	276	0.3717317283153534
1741387416.7299504	277	0.3622584342956543
1741387451.689578	278	0.36339521408081055
1741387489.4527812	279	0.328154593706131
1741387522.0704298	280	0.3857521712779999
1741387569.7763574	281	0.35316407680511475
1741387615.2006288	282	0.400909423828125
1741387646.711884	283	0.36566880345344543
1741387691.7709575	284	0.4001515805721283
1741387742.741261	285	0.39181509613990784
1741387792.7441783	286	0.41151952743530273
1741387836.481663	287	0.3914361596107483
1741387867.7431834	288	0.3732474446296692
1741387892.4252884	289	0.3228495717048645
1741387936.2958477	290	0.37135279178619385
1741387974.090171	291	0.38006821274757385
1741388015.2256854	292	0.3876468241214752
1741388052.8267896	293	0.3842364549636841
1741388087.6955843	294	0.35695338249206543
1741388112.4602337	295	0.33838576078414917
1741388140.3434916	296	0.3615005612373352
1741388190.737652	297	0.4088670015335083
1741388225.1194563	298	0.3724895715713501
1741388266.8089283	299	0.3857521712779999
