# Supplementary material for: Achieving consistency in FedSAM using local adaptive distillation on sports image classification
Source: PLoS One. 2025 Oct 17;20(10):e0333210. doi: 10.1371/journal.pone.0333210 (PMC12533856; doi:10.1371/journal.pone.0333210)
Supplement: S1 File — All figures (Figs 1–9) and Tables (Table 1–8) are sequentially numbered in the supplementary files. (ZIP) [file pone.0333210.s001.zip › Support-Information-only-datasets/Original experimental data/sport22/0.4/P2/Fedspeed.csv]

Wall time	Step	Value
1712190133.481687	0	0.0
1712190146.3695412	1	0.0
1712190159.6357834	2	0.0
1712190171.518564	3	0.0
1712190182.5643823	4	0.02376617449847448
1712190196.1535325	5	0.04413346907474279
1712190207.617021	6	0.10972097128817516
1712190220.705796	7	0.12379565376345422
1712190234.5197458	8	0.14335197587949833
1712190247.4320407	9	0.13614404459073193
1712190262.00843	10	0.1603764980577748
1712190276.019234	11	0.18055417404754734
1712190289.8174243	12	0.21425992038417296
1712190302.8743434	13	0.17946851522605356
1712190315.9335492	14	0.25338542479462844
1712190329.9620538	15	0.25522055033185487
1712190342.067329	16	0.2500111092234984
1712190356.77781	17	0.24722885064200542
1712190369.4250498	18	0.32243799347129953
1712190384.1408892	19	0.2865601600790412
1712190394.0510411	20	0.308975655197388
1712190405.6073549	21	0.3136416230972315
1712190417.826373	22	0.2798675663268856
1712190430.5683093	23	0.30612434962664986
1712190441.6829724	24	0.3037987116535322
1712190454.472452	25	0.3487507910601324
1712190465.7135754	26	0.32717529491365677
1712190477.9405043	27	0.30375651296843176
1712190490.866314	28	0.3386704091738817
1712190504.9325268	29	0.3407042876979939
1712190518.7449949	30	0.36918867174372483
1712190532.9768977	31	0.350799078006347
1712190546.1320658	32	0.37409573299500376
1712190557.394155	33	0.38341946502751567
1712190571.1948082	34	0.37209897622175225
1712190583.1036131	35	0.3791389411037007
1712190596.353793	36	0.39951308595081236
1712190608.8183255	37	0.39836691359173426
1712190621.3576589	38	0.39475136119137694
1712190633.593024	39	0.3977682401598172
1712190646.549208	40	0.39735284706935103
1712190658.5964136	41	0.395599746013426
1712190673.678384	42	0.361874454090498
1712190686.6635344	43	0.38559753091873933
1712190700.0143795	44	0.3793811532460526
1712190713.4851794	45	0.3906215367041219
1712190727.4883327	46	0.4213981072554102
1712190739.2031257	47	0.40614176961913456
1712190753.9336228	48	0.42994460900923176
1712190767.293739	49	0.401454600421824
1712190777.8938766	50	0.4191165616102556
1712190790.388244	51	0.42148749987212697
1712190801.471401	52	0.42193403472052743
1712190812.3934476	53	0.44103865360647376
1712190825.0477214	54	0.4614182869202487
1712190839.273033	55	0.42690248888904253
1712190852.6153698	56	0.43624585750446043
1712190866.0404105	57	0.43198551494665305
1712190879.5888643	58	0.4848834396270133
1712190891.2456331	59	0.4657435152512069
1712190903.5362942	60	0.45807215541385105
1712190916.284752	61	0.43343781073858195
1712190927.429688	62	0.4792271910270809
1712190941.5536156	63	0.44950939671642404
1712190956.8241577	64	0.4162777468415918
1712190968.451343	65	0.4652107410761412
1712190983.8983946	66	0.43799257896718996
1712190997.26243	67	0.46318095905854384
1712191011.6730294	68	0.4788483573374337
1712191024.3641603	69	0.4583003176771583
1712191036.5531693	70	0.47454916913974327
1712191047.6519346	71	0.46602720529800823
1712191059.6261363	72	0.4902096889211836
1712191073.417105	73	0.49785579606781133
1712191087.0646274	74	0.48160672557235334
1712191104.7770596	75	0.48211254279228505
1712191116.7240195	76	0.48187904219230593
1712191131.1152096	77	0.5071871534426906
1712191145.137145	78	0.49734686668829337
1712191159.1963854	79	0.4951986827814768
1712191172.4555018	80	0.4681020547591235
1712191186.8614297	81	0.5027074950692821
1712191201.260908	82	0.5149877890216465
1712191216.5576072	83	0.49672028544503105
1712191230.6454496	84	0.4855078251974177
1712191244.2160652	85	0.5096319215606561
1712191255.8814116	86	0.47989495446403074
1712191271.0251164	87	0.5062488074581295
1712191286.0224	88	0.46460626777684827
1712191306.5906706	89	0.5135651080260621
1712191320.9465306	90	0.48543376177717856
1712191334.704482	91	0.456013168512946
1712191346.8543894	92	0.4845285155904996
1712191361.7479272	93	0.5517598806154423
1712191376.4059625	94	0.48680189228952864
1712191391.6631029	95	0.47431604224617313
1712191407.682917	96	0.5190583612382106
1712191419.9063687	97	0.48435179478381196
1712191432.9307456	98	0.5096080900591283
1712191446.9160228	99	0.5250920040531701
1712191462.5733504	100	0.515827530739992
1712191476.0784495	101	0.48788574232807075
1712191489.1466053	102	0.5151223685722699
1712191502.7977102	103	0.5171482535093579
1712191520.838204	104	0.5144605386824956
1712191533.2982004	105	0.5377797843222383
1712191547.6932492	106	0.5296055302219315
1712191560.7251797	107	0.5326115969115615
1712191574.549641	108	0.511523744316337
1712191590.11356	109	0.4966229575388351
1712191607.1880836	110	0.5528325764687732
1712191621.5211952	111	0.5207870764087783
1712191638.1650662	112	0.4794644211267448
1712191652.6989665	113	0.5561458014018206
1712191666.7791562	114	0.5145513787350964
1712191680.66116	115	0.5079707881197237
1712191695.1834457	116	0.5061933985725272
1712191708.607708	117	0.5535909831519334
1712191721.027574	118	0.5220278857889612
1712191734.9129815	119	0.5531979162706598
1712191749.9421215	120	0.5243759753538817
1712191763.657549	121	0.49722323490063847
1712191778.978387	122	0.502816725986186
1712191792.892775	123	0.5136492209077302
1712191808.0098393	124	0.5431385281918071
1712191825.8928127	125	0.5282456149085665
1712191838.978721	126	0.5166746160781815
1712191850.9622753	127	0.5400302131332667
1712191861.3290842	128	0.5159872375307134
1712191875.8155656	129	0.5196555296042362
1712191889.1984982	130	0.5136899346385947
1712191900.922115	131	0.5242397553234361
1712191916.3030715	132	0.5268839933929726
1712191930.242039	133	0.5216507407131332
1712191944.552549	134	0.5612178699236742
1712191958.3950489	135	0.519715031093972
1712191971.8127503	136	0.5224582297199067
1712191984.8450234	137	0.5261005921427586
1712191998.962567	138	0.5369839203224502
1712192014.6330166	139	0.5043967952439271
1712192027.5632937	140	0.5294596550032646
1712192043.9983938	141	0.5293721280924436
1712192058.4527411	142	0.5157668560687552
1712192076.8821473	143	0.5346137676393052
1712192091.56314	144	0.5285545108825909
1712192107.3325524	145	0.539916813348486
1712192120.9015336	146	0.5214328781620059
1712192139.900514	147	0.5504379779142206
1712192153.5607347	148	0.5292479321665029
1712192166.3631148	149	0.5398352592856498
1712192178.7521577	150	0.5645322359980962
1712192191.5331676	151	0.521554344967882
1712192201.5089018	152	0.534576954836013
1712192216.0344975	153	0.5154368025716353
1712192231.408938	154	0.5169187818847646
1712192247.6284227	155	0.5223647046978385
1712192268.1424296	156	0.49679919898285274
1712192285.6644597	157	0.5237929806547682
1712192297.4395509	158	0.511810841927466
1712192310.672003	159	0.521660772211518
1712192326.3774292	160	0.5498237443107594
1712192338.835509	161	0.5427386917800325
1712192352.9254277	162	0.5524002888227265
1712192367.0349903	163	0.5402229008359125
1712192384.4268029	164	0.5230392313516515
1712192398.565181	165	0.5053240368937723
1712192409.0361073	166	0.5479862598218554
1712192420.9772148	167	0.5335300374615656
1712192433.0469344	168	0.542620631522145
1712192448.5347831	169	0.5086496651326461
1712192464.9624922	170	0.5149269332550502
1712192478.1087835	171	0.5488782942233907
1712192491.7042603	172	0.5518928686861919
1712192502.8058865	173	0.5422930645734867
1712192524.3415651	174	0.5417972209857249
1712192540.1774917	175	0.5890880238064865
1712192554.20313	176	0.5219967212002764
1712192567.2012851	177	0.5419862831156605
1712192583.4661398	178	0.519630690294791
1712192594.848884	179	0.5373705068998422
1712192609.8329525	180	0.5505506698605565
1712192622.4762	181	0.5262590251546762
1712192640.6626053	182	0.5382290288922867
1712192661.7097344	183	0.5343644071843304
1712192676.8076663	184	0.5401665899215659
1712192695.900879	185	0.5498251530626258
1712192712.494486	186	0.5648917771119009
1712192726.2435875	187	0.5615603053507158
1712192745.860099	188	0.5591777642333295
1712192761.3218706	189	0.5467316029206654
1712192775.0625832	190	0.5665393239147135
1712192791.495058	191	0.5646938843223993
1712192803.1410148	192	0.533760629133667
1712192817.7886546	193	0.5331850973929363
1712192834.1268191	194	0.526797436456312
1712192849.9096916	195	0.5580473903299166
1712192865.6737216	196	0.5358690643306923
1712192879.4437544	197	0.5254849368513195
1712192892.4754996	198	0.5669476972164057
1712192908.3981988	199	0.5659794967610139
1712192923.4965794	200	0.5411249493849314
1712192940.0212362	201	0.5422889017486296
1712192950.940339	202	0.5527113294511358
1712192962.4291575	203	0.5273003042201103
1712192977.249122	204	0.5395676822800657
1712192989.685457	205	0.5469783534562669
1712193002.4655693	206	0.5610924498030829
1712193021.5609992	207	0.5556829820361258
1712193036.8174176	208	0.5325005135702942
1712193052.897748	209	0.5877012702934891
1712193068.6599126	210	0.5534667890604203
1712193083.433282	211	0.5685804450791245
1712193102.7043295	212	0.5627515244829809
1712193117.0150957	213	0.5521769065666517
1712193130.7879913	214	0.5419980342584705
1712193145.1173308	215	0.5575954400434944
1712193157.1642609	216	0.5437022583506803
1712193168.721814	217	0.5344003479553742
1712193187.9926589	218	0.5563908561099644
1712193199.839465	219	0.5515560451583844
1712193209.780548	220	0.5390231979229477
1712193224.1123068	221	0.5853623335527266
1712193237.383463	222	0.5619493876317045
1712193249.4916694	223	0.5729017708173271
1712193263.2895904	224	0.5842683420456833
1712193278.2518578	225	0.5384391837390429
1712193291.8146424	226	0.5438459112317209
1712193304.4465053	227	0.5189863303204062
1712193316.7031882	228	0.5502287379722602
1712193329.3220503	229	0.5362629968194916
1712193342.4392738	230	0.5358160138208222
1712193357.346831	231	0.5189384855285231
1712193368.3970528	232	0.5677698540613065
1712193381.5855076	233	0.5471483760448355
1712193392.886484	234	0.5826213203992359
1712193406.0683572	235	0.5307292563065971
1712193418.641483	236	0.5511536093568576
1712193429.9236577	237	0.5402578678430184
1712193444.8915434	238	0.55778776771032
1712193456.653266	239	0.5422093897584742
1712193467.0905182	240	0.5571615545850075
1712193479.630735	241	0.5738246849360872
1712193496.9448545	242	0.5307485246497565
1712193508.3419378	243	0.5614294187575259
1712193523.6230662	244	0.5825706320618405
1712193535.6556823	245	0.5842165716927998
1712193546.9985816	246	0.5613253255574886
1712193559.619274	247	0.5378611041513093
1712193573.0795047	248	0.5588043152523592
1712193588.0128262	249	0.5484298410011919
1712193599.962694	250	0.5334337401107929
1712193613.7121086	251	0.5636342450958712
1712193627.1862185	252	0.5661788205523747
1712193638.869779	253	0.551882073745293
1712193650.1468625	254	0.5704431085509211
1712193661.4984865	255	0.5481622357463698
1712193672.784467	256	0.5789963708749293
1712193682.5488176	257	0.5576001761696495
1712193694.757306	258	0.5673034210485854
1712193707.991612	259	0.571153795997673
1712193729.1672144	260	0.5461783460957829
1712193743.9074483	261	0.5360463670622154
1712193757.1991038	262	0.553353779793008
1712193771.1986556	263	0.5557854721263054
1712193784.686794	264	0.5473756278253372
1712193797.8750296	265	0.5636237202201078
1712193810.4204128	266	0.5687962270888083
1712193822.5957751	267	0.564180624470559
1712193837.1149943	268	0.5663422328740674
1712193854.0358777	269	0.5710705626016536
1712193868.183622	270	0.5756614451012353
1712193879.311834	271	0.5431452684599588
1712193894.8145416	272	0.5531920646442444
1712193910.5127842	273	0.5660740378236347
1712193925.2634015	274	0.561155488198205
1712193941.7681372	275	0.568727424640141
1712193955.1609488	276	0.5563894714144324
1712193968.5776262	277	0.575475355240256
1712193985.2397556	278	0.5625212073714941
1712193998.979389	279	0.5511934238773746
1712194016.7044928	280	0.5501321589971578
1712194031.52177	281	0.5705299147740768
1712194050.3431342	282	0.571824425759541
1712194066.194288	283	0.5537335475243932
1712194081.2602346	284	0.5723647275186137
1712194099.9672182	285	0.5238614884542753
1712194113.5470283	286	0.527828197126717
1712194132.5694113	287	0.5680903316109376
1712194145.838514	288	0.5518689511689691
1712194162.4336996	289	0.5729802350744825
1712194180.1868398	290	0.5730721196514548
1712194192.1269507	291	0.5581266398968465
1712194206.253517	292	0.5695323921463273
1712194219.756276	293	0.5426663968815668
1712194234.460536	294	0.5707608050669798
1712194253.0611794	295	0.560794641818971
1712194267.0018332	296	0.5776425568314499
1712194282.5729663	297	0.573268993822965
1712194300.7940917	298	0.5778555236443236
1712194315.3161044	299	0.5806734975148328
1712194328.1927493	300	0.5831694190839082
1712194339.7735498	301	0.5629794952724116
1712194352.792602	302	0.5768198150693034
1712194368.36297	303	0.5661308391407553
1712194382.6781042	304	0.57730838953615
1712194397.0125177	305	0.5653102400727306
1712194415.9533691	306	0.5277881572904329
1712194430.3202007	307	0.5530178872635996
1712194446.041668	308	0.5637519074766608
1712194462.6408913	309	0.5628577958914606
1712194478.1122837	310	0.5493785650416574
1712194490.9997268	311	0.5738266133399186
1712194507.455413	312	0.5779944392657735
1712194521.2242234	313	0.5666781991803449
1712194534.7384553	314	0.575765614825176
1712194547.684378	315	0.5527210996807628
1712194562.3311048	316	0.5369052282054044
1712194580.0707543	317	0.5847894866531433
1712194594.87174	318	0.5519919940193403
1712194609.110413	319	0.6015904180913888
1712194624.2697198	320	0.5802507256695075
1712194641.8980627	321	0.5846799280061009
1712194655.4182472	322	0.5733980692041524
1712194675.4709823	323	0.5594116029896462
1712194689.7448325	324	0.5561318086613016
1712194706.7810032	325	0.5565848350111273
1712194721.0622606	326	0.5751732752729718
1712194735.9593651	327	0.5853287502676656
1712194749.4452322	328	0.5834375809480854
1712194764.354903	329	0.5632679316190188
1712194782.075907	330	0.5636625787474173
1712194793.767635	331	0.5849977059775724
1712194808.535192	332	0.5576118670236243
1712194822.6482122	333	0.5580684639103938
1712194840.088053	334	0.5871194273521774
1712194852.1226163	335	0.5678262192078947
1712194866.9693882	336	0.5647232050232878
1712194882.0336986	337	0.5585673904562316
1712194894.207878	338	0.5637327237506287
1712194913.873642	339	0.5776960733683784
1712194932.6449914	340	0.5460173187390597
1712194950.7571864	341	0.5810686960737222
1712194970.7327511	342	0.5848543204954441
1712194987.6915195	343	0.5607411606658379
1712195005.274438	344	0.5861395198693795
1712195018.9012756	345	0.5440951347362001
1712195035.7284749	346	0.56346802844078
1712195049.0218406	347	0.5579289145681605
1712195066.845889	348	0.5822182123700548
1712195076.547305	349	0.5713307396593164
1712195088.3607612	350	0.5838007503217234
1712195110.6237566	351	0.5647864915431727
1712195124.5313745	352	0.5771527591322341
1712195134.8917384	353	0.5777357863048912
1712195152.2519932	354	0.5657841053903098
1712195170.3702214	355	0.5683554410145114
1712195182.761897	356	0.5813444809318653
1712195200.792354	357	0.6014793443239825
1712195214.5311563	358	0.5724427453011064
1712195227.130219	359	0.5909144498837233
1712195240.9440784	360	0.5654860199392364
1712195255.7789557	361	0.5902890867943332
1712195270.5109394	362	0.5486007160011639
1712195285.2351785	363	0.5817746351495696
1712195300.840473	364	0.5841175794281281
1712195314.750332	365	0.568212066422013
1712195327.851864	366	0.5733693895305155
1712195341.812606	367	0.5686113792948616
1712195357.2640526	368	0.5665436724758504
1712195372.6425333	369	0.5791014701473527
1712195385.967127	370	0.5637985770332065
1712195404.0603526	371	0.5773979832432742
1712195419.224581	372	0.551618084967358
1712195433.198634	373	0.5434768962968393
1712195448.0315485	374	0.5889706630145275
1712195462.646454	375	0.5597972964496922
1712195476.1343455	376	0.5851035875663773
1712195491.924944	377	0.5682460936421335
1712195507.2468596	378	0.5744339232338366
1712195521.3729374	379	0.5899471170225653
1712195537.7838724	380	0.5658315753379278
1712195548.6963758	381	0.5866335752152231
1712195562.0099308	382	0.5688859955159874
1712195572.519761	383	0.573994432245464
1712195578.889476	384	0.5674286679921364
1712195585.6091888	385	0.555388439023177
1712195591.7303014	386	0.5748182265055812
1712195597.7023776	387	0.5531283055543478
1712195603.8842127	388	0.556163374622058
1712195609.904503	389	0.548820302163079
1712195616.0587318	390	0.5738844058319733
1712195621.659169	391	0.5860560980629553
1712195627.9919846	392	0.5719478015203232
1712195635.4581912	393	0.5669310333869465
1712195642.310299	394	0.5714443707552752
1712195648.6525917	395	0.5863167764864665
1712195655.0543046	396	0.5759522364548109
1712195667.9505515	397	0.5766798783688022
1712195682.5700486	398	0.5562673692841195
1712195688.730606	399	0.5607933549739516
1712195705.0385883	400	0.5429624029734261
1712195721.5236588	401	0.5625755455688592
1712195736.595818	402	0.5941656925383496
1712195751.335936	403	0.5738072500033162
1712195764.3418288	404	0.5701230778322193
1712195776.162897	405	0.57560105787634
1712195788.980652	406	0.5714895193546685
1712195802.4573648	407	0.574100369961833
1712195813.3196716	408	0.5427117871401929
1712195826.4747713	409	0.5829760234238275
1712195842.429726	410	0.5710210366021734
1712195857.2389517	411	0.5672798447589797
1712195868.5402448	412	0.6089851315136713
1712195883.3467247	413	0.570701160713358
1712195896.0694008	414	0.5801821097398729
1712195909.539346	415	0.5471283006515854
1712195923.7872963	416	0.5603366347599422
1712195941.523369	417	0.5596133007779609
1712195953.039365	418	0.5726820723052136
1712195968.2289894	419	0.5775644510555997
1712195983.5830896	420	0.5559675090954534
1712195997.709449	421	0.6037424112390687
1712196015.3024662	422	0.5850572400676997
1712196033.357607	423	0.5714682908228086
1712196044.645978	424	0.5716614812407805
1712196061.490176	425	0.5627772851261331
1712196072.566096	426	0.5576330195994579
1712196094.360725	427	0.5655280522714509
1712196108.0849557	428	0.5599066455151442
1712196121.2914507	429	0.571972526671424
1712196132.145641	430	0.5588127785665123
1712196149.709375	431	0.5769138997032824
1712196165.2689042	432	0.5938854272639126
1712196178.816732	433	0.5651020415860115
1712196192.60122	434	0.5904757562473192
1712196206.7105815	435	0.593427633603761
1712196223.8801444	436	0.5797972509763747
1712196236.3810103	437	0.5848921535936064
1712196254.1610532	438	0.5739299931610713
1712196268.255397	439	0.5588725448919462
1712196281.5026867	440	0.5912093737415893
1712196296.6916063	441	0.5801145176247249
1712196309.940448	442	0.5496384708002751
1712196323.89622	443	0.5768379507082848
1712196337.4435935	444	0.5795991410330452
1712196351.4423733	445	0.5710342534304702
1712196366.1465511	446	0.5796645230021531
1712196380.8795366	447	0.5787667771742416
1712196398.3653555	448	0.5882507671647577
1712196412.4590318	449	0.5704188356260494
1712196428.103332	450	0.5731834785913746
1712196443.020337	451	0.5670622942980682
1712196460.0861323	452	0.5815003696179626
1712196478.303002	453	0.5792086132903236
1712196496.4753582	454	0.5690192368642185
1712196513.38455	455	0.5753400541944553
1712196527.2862556	456	0.5755448092593556
1712196542.880793	457	0.5885098195460166
1712196556.3807757	458	0.583329655114553
1712196572.975276	459	0.5860325071108846
1712196588.284093	460	0.5887027165171759
1712196606.068799	461	0.5741285711461966
1712196617.7861698	462	0.5693199301222259
1712196633.0375955	463	0.5739335772360483
1712196646.4102497	464	0.5748054876012323
1712196660.5071163	465	0.5550094729324255
1712196673.6949809	466	0.5827393399464715
1712196687.913433	467	0.5792379382163363
1712196707.534067	468	0.5748057269543427
1712196721.4124992	469	0.5853589857027798
1712196743.349095	470	0.5885221699425007
1712196762.6635213	471	0.5582086492776205
1712196782.5376112	472	0.578364206311934
1712196796.3700027	473	0.5899496649978458
1712196815.3308332	474	0.5763709441997882
1712196835.2078235	475	0.5482493811566931
1712196849.9752498	476	0.5849966777466808
1712196866.677942	477	0.5789170577805813
1712196887.4280982	478	0.5923510004269457
1712196905.2859776	479	0.5724081435553313
1712196917.140361	480	0.5813746613629186
1712196934.6786458	481	0.5822535245200574
1712196948.2663937	482	0.5631655374538552
1712196968.447196	483	0.5598088266747763
1712196980.20511	484	0.5726707768065747
1712196999.1460547	485	0.5817851064535546
1712197013.2839448	486	0.5726091029934303
1712197028.9610417	487	0.5532484415331367
1712197049.131665	488	0.578572808244777
1712197065.8986487	489	0.5788460066380727
1712197084.382255	490	0.5807077489923009
1712197102.629413	491	0.5594737104519291
1712197120.568461	492	0.5670921303919497
1712197134.6750517	493	0.5688290485386871
1712197151.3030784	494	0.58207722622383
1712197164.114776	495	0.5764684201073438
1712197178.6624284	496	0.5683813773193988
1712197197.315732	497	0.5829187513582136
1712197211.9425025	498	0.5701809423149646
1712197231.7238965	499	0.5753209603398695
1712197248.976793	500	0.5619089679935574
1712197268.446377	501	0.5765115954892499
1712197283.5666037	502	0.5816868271334108
1712197299.9637115	503	0.580112576405535
1712197318.1597478	504	0.5847993987538553
1712197333.4342923	505	0.578915909423765
1712197347.9911346	506	0.5589035299445029
1712197366.671296	507	0.5728074869116284
1712197379.9717531	508	0.5698948188808924
1712197392.960578	509	0.5664286258956931
1712197413.80292	510	0.5760526905651107
1712197429.820005	511	0.5635123617877479
1712197444.9563792	512	0.5760401008429105
1712197457.6617296	513	0.5727444713793839
1712197475.8262985	514	0.5697149898096835
1712197488.81201	515	0.5758622072230767
1712197501.136207	516	0.5759268722649215
1712197518.76157	517	0.5894094944151577
1712197535.2628844	518	0.5789506306073896
1712197549.0518014	519	0.5838474250324956
1712197566.5232897	520	0.5801842862175537
1712197579.7690527	521	0.5855356837243352
1712197594.3454552	522	0.5658451897146407
1712197609.0815673	523	0.5669406066572132
1712197624.9991057	524	0.5719482795005442
1712197636.349615	525	0.586392210981914
1712197651.0696478	526	0.5976900704762763
1712197663.6184068	527	0.6012961265319332
1712197678.95939	528	0.5798727280449405
1712197692.7527506	529	0.5907513573638499
1712197704.2128694	530	0.5787936082990316
1712197714.9674978	531	0.5735440396331044
1712197726.4418354	532	0.5744329005776053
1712197740.586009	533	0.5874688970806786
1712197754.300282	534	0.5855066927716313
1712197765.545913	535	0.5666497451759457
1712197778.7853265	536	0.5782720085942841
1712197790.5284252	537	0.5890023315230509
1712197804.3160806	538	0.5801937163903906
1712197822.4742725	539	0.5702722249235579
1712197835.896214	540	0.5781962583144661
1712197850.773678	541	0.5986704804513636
1712197864.3314602	542	0.5825909289665395
1712197880.025062	543	0.5858376703415931
1712197894.0210624	544	0.5765270549410035
1712197907.929303	545	0.5737943523825725
1712197924.8471904	546	0.5826959999441196
1712197937.7866504	547	0.5751975250195044
1712197950.3606224	548	0.5731873851597094
1712197963.2180655	549	0.5800751047472953
1712197977.7469118	550	0.5678681970425212
1712197990.1029518	551	0.577289924167338
1712198002.2893755	552	0.5564163224804315
1712198017.9595706	553	0.569540458409257
1712198036.968208	554	0.5816207176401299
1712198053.5084066	555	0.5782197077448155
1712198067.729692	556	0.5798777500257721
1712198083.007479	557	0.5847802322924549
1712198096.7506905	558	0.572875081554593
1712198112.443893	559	0.59103177027388
1712198122.868066	560	0.5666749780692106
1712198137.4498663	561	0.5855198718639684
1712198150.6215985	562	0.5693644624127682
1712198165.4446006	563	0.5760440944758988
1712198183.075694	564	0.582769008332296
1712198193.7574325	565	0.5988865968025501
1712198206.4656165	566	0.5691812054567307
1712198219.6697533	567	0.5827828301781732
1712198234.5552833	568	0.5591451044303076
1712198247.7188835	569	0.5836328228232839
1712198261.262885	570	0.5658467749437526
1712198277.5262432	571	0.5904035931454376
1712198291.8366084	572	0.5771216799867851
1712198306.6431167	573	0.566707658320982
1712198319.4774156	574	0.5711835180515137
1712198333.1242115	575	0.5807219532588679
1712198347.177509	576	0.5859334178849747
1712198360.7571049	577	0.5736108516743215
1712198372.6935716	578	0.5810683469358231
1712198385.7877636	579	0.5661107583086484
1712198403.7475724	580	0.5711585904627711
1712198417.7495778	581	0.5758084307870197
1712198431.994824	582	0.5938196466700417
1712198447.2610788	583	0.5931191017562136
1712198462.2324944	584	0.5878100956612446
1712198474.5812433	585	0.5764217118431358
1712198489.8658264	586	0.5617607976349743
1712198504.5029464	587	0.5808093233185441
1712198517.4566438	588	0.5897460510778835
1712198530.8758318	589	0.5708999477922359
1712198545.0743675	590	0.5849133499814758
1712198559.2645257	591	0.5665266319992304
1712198569.63981	592	0.555538520207353
1712198585.4295652	593	0.5697187699868219
1712198601.036756	594	0.5662699686529673
1712198613.9102194	595	0.5791119297182836
1712198629.70707	596	0.5704369829308314
1712198641.0409744	597	0.5900315052712953
1712198652.5971413	598	0.5694478361096811
1712198663.6774628	599	0.5918357721925421
1712198678.0777583	600	0.5858973732697406
1712198691.8262868	601	0.5743443442325924
1712198706.5118754	602	0.5792815766330291
1712198723.7705252	603	0.5759595878448555
1712198738.287298	604	0.5924046224123224
1712198749.8483074	605	0.5788791107480561
1712198764.4450722	606	0.5811928163381672
1712198779.4239068	607	0.5642877447024969
1712198794.270074	608	0.5649700333202671
1712198806.1780531	609	0.5855778479355852
1712198823.7692535	610	0.5653457421213319
1712198838.108003	611	0.5811360858160335
1712198851.9421034	612	0.5831351795453878
1712198868.65871	613	0.5833356711738152
1712198881.41115	614	0.5742755423091369
1712198894.804103	615	0.5847860611634023
1712198909.9744325	616	0.5773996845602788
1712198922.6979733	617	0.5913876614354411
1712198935.314688	618	0.5793434034179196
1712198948.581119	619	0.5574023267634283
1712198963.7518988	620	0.5720290882801944
1712198979.847088	621	0.5648677496243454
1712198996.7413278	622	0.5915330795512941
1712199011.6352763	623	0.5918783522392088
1712199026.7853055	624	0.5859783888137886
1712199041.0375369	625	0.5740442162129837
1712199054.2855985	626	0.5831603292892571
1712199067.9898942	627	0.572525017810327
1712199085.768381	628	0.5907767837481702
1712199100.9444876	629	0.5790939652898615
1712199116.5343835	630	0.5901986593048076
1712199129.3644624	631	0.5674103012903605
1712199143.267621	632	0.5741654255258143
1712199157.0044968	633	0.5764275656249161
1712199174.7379105	634	0.5726423241993788
1712199186.3508005	635	0.588662262223504
1712199199.947091	636	0.5797906777608626
1712199213.941031	637	0.5911797309332442
1712199224.8334556	638	0.5849825461865603
1712199237.677214	639	0.5921810227513484
1712199249.9275937	640	0.5825116710787847
1712199268.5656965	641	0.5789636000481541
1712199283.9753587	642	0.5727255289392071
1712199299.1748507	643	0.5645895239531057
1712199317.6771903	644	0.5798602143762146
1712199332.2206914	645	0.5832697441248116
1712199344.9729545	646	0.5852344805519639
1712199359.3016791	647	0.5785847909013762
1712199372.9900775	648	0.5850710092497824
1712199388.2373068	649	0.5782644366345623
1712199402.7388277	650	0.5641194997952061
1712199419.4731915	651	0.5814181913182664
1712199431.2231824	652	0.5787874349308775
1712199441.739678	653	0.5801292840317932
1712199458.1157627	654	0.5832089751058563
1712199470.336736	655	0.586470646154549
1712199486.3015144	656	0.5904793750285354
1712199502.2266996	657	0.5902152901532672
1712199520.8946023	658	0.5887715736869226
1712199532.3641462	659	0.5781316992106552
1712199544.566404	660	0.5798795462945739
1712199557.2546976	661	0.5881298289842727
1712199574.6430745	662	0.5846653862706713
1712199585.7537804	663	0.5640498889066328
1712199600.19152	664	0.5838122216882724
1712199619.1009696	665	0.5710631401189941
1712199633.1113465	666	0.595816038662002
1712199648.7875962	667	0.5861456615493229
1712199663.8468008	668	0.5804719795531811
1712199677.770327	669	0.5887071152801189
1712199695.0984185	670	0.5811984082979614
1712199712.02216	671	0.6002143248543581
1712199730.253681	672	0.5789192389725382
1712199748.7708447	673	0.5863184206661803
1712199767.429852	674	0.5905916226203958
1712199784.20901	675	0.5754458378185455
1712199796.1832943	676	0.572062433806053
1712199814.5333035	677	0.596372665662615
1712199835.3645546	678	0.5805060791737772
1712199849.8004398	679	0.5824005930045084
1712199867.7077773	680	0.5903669069158798
1712199879.7223885	681	0.5808702325661261
1712199899.7312572	682	0.5828307895480627
1712199913.3824897	683	0.5719113807479936
1712199924.852296	684	0.5835301168042203
1712199943.3323798	685	0.5750406328692228
1712199961.8635774	686	0.5915212300643119
1712199975.5054457	687	0.5891060966352989
1712199990.040842	688	0.5677108574053343
1712200005.2526824	689	0.5883024003567402
1712200019.3483484	690	0.5764936409462236
1712200033.9867723	691	0.5884877894205514
1712200046.3349776	692	0.5944728891983344
1712200064.0994346	693	0.5810447220748531
1712200080.2426848	694	0.5720109389831407
1712200093.0499256	695	0.5781274713980978
1712200106.88212	696	0.5784206906364292
1712200117.5869577	697	0.5945068860189932
1712200127.75625	698	0.5838693613956188
1712200138.352014	699	0.571535442888756
1712200151.0460668	700	0.575649002070869
1712200165.577505	701	0.5833246755662487
1712200180.3160815	702	0.5919801086147326
1712200196.7872202	703	0.5777320812846581
1712200210.762292	704	0.5938260886862541
1712200224.612564	705	0.5791676225561657
1712200237.7855082	706	0.5848294965366791
1712200248.5834053	707	0.577589771539199
1712200262.2114594	708	0.5890762517016052
1712200275.6276572	709	0.5757045886947306
1712200290.3011644	710	0.575304363856532
1712200310.2549446	711	0.581819716717764
1712200324.8526287	712	0.5857872795181327
1712200338.190527	713	0.5803840792698601
1712200349.991282	714	0.5895553931793576
1712200362.915484	715	0.5802919583047307
1712200377.131065	716	0.5758298823418303
1712200391.3378694	717	0.579830297203809
1712200402.16177	718	0.576235678030486
1712200414.800773	719	0.589272377089184
1712200429.5856586	720	0.5849986198975081
1712200447.7925286	721	0.5904265421480327
1712200463.1592438	722	0.589804189843064
1712200474.4262476	723	0.591750595911615
1712200489.7057395	724	0.5752551770522352
1712200500.7215526	725	0.5791994329131511
1712200514.3499532	726	0.5834302717425741
1712200524.9739175	727	0.581638467609484
1712200538.5691533	728	0.5780000079201454
1712200557.018546	729	0.5745301531382959
1712200571.7101812	730	0.5822640319571297
1712200584.3159797	731	0.5766045394933638
1712200596.145749	732	0.5774675715779395
1712200606.8055582	733	0.5783158875630464
1712200620.8949938	734	0.5784898248740988
1712200632.632122	735	0.584220356050603
1712200644.3339417	736	0.5916077757143859
1712200660.2127798	737	0.5793870121234854
1712200675.0185823	738	0.5886033814209166
1712200692.758365	739	0.5797714745831994
1712200710.8452766	740	0.5847105991521815
1712200727.4407988	741	0.5916186570871327
1712200742.6284823	742	0.5822102010801928
1712200762.018345	743	0.5663076150001832
1712200776.8470173	744	0.5740758272986274
1712200788.0624075	745	0.5868020036064232
1712200802.197823	746	0.5808022069255603
1712200821.705985	747	0.5720878769819655
1712200835.7699494	748	0.5794036092877956
1712200852.1280582	749	0.5728816159837937
1712200859.201264	750	0.5805257140665303
1712200865.1396496	751	0.5829560601944521
1712200872.3880343	752	0.575507515916073
1712200880.701642	753	0.5815950331783742
1712200892.8385074	754	0.5869577264021189
1712200901.3955967	755	0.5805893909257706
1712200910.4312413	756	0.5793784727140918
1712200924.4506495	757	0.5797647454974987
1712200936.4576075	758	0.5848011027172932
1712200950.548034	759	0.5793166284667909
1712200961.7438197	760	0.5809514431715485
1712200975.0498345	761	0.583157325224616
1712200986.9440925	762	0.5861373010290509
1712200999.7195797	763	0.5905224356410924
1712201019.3799925	764	0.5871659874065414
1712201036.1911876	765	0.576904140030481
1712201051.394874	766	0.5758734839986769
1712201069.643625	767	0.5791600120975468
1712201086.1294255	768	0.5865929902213152
1712201101.4089825	769	0.5826640367663596
1712201121.3643162	770	0.5759485485074668
1712201139.9258776	771	0.5796038761318522
1712201155.0086942	772	0.5776374902141089
1712201171.880273	773	0.5713362433055431
1712201188.393483	774	0.5836558387077014
1712201204.1454654	775	0.5706924367962591
1712201220.064965	776	0.5723096178752289
1712201240.896454	777	0.5776118889666957
1712201259.1452467	778	0.5706753889642466
1712201278.800783	779	0.5869394863715405
1712201298.7414591	780	0.5774402846913002
1712201318.7862709	781	0.5730436243659338
1712201330.819831	782	0.5851256757155263
1712201348.9580648	783	0.5799999443387247
1712201368.6256084	784	0.5835169249251922
1712201385.2572074	785	0.5725739310580445
1712201398.8789372	786	0.5770714716783604
1712201413.5032673	787	0.5775889776493304
1712201430.4520187	788	0.5717417564431787
1712201444.2733264	789	0.5842749063755868
1712201462.8633437	790	0.579012926261425
1712201481.9071908	791	0.5744908524799107
1712201497.6758735	792	0.5773070126113068
1712201510.0670156	793	0.5839559803948543
1712201526.4247944	794	0.5867029969941214
1712201540.5203197	795	0.5743055441001795
1712201555.3152049	796	0.5837791091222133
1712201574.2385166	797	0.5756859594698935
1712201594.303057	798	0.5838235646501361
1712201613.251904	799	0.5845895457568547
1712201630.2122283	800	0.5789576707002566
1712201644.6131687	801	0.5793719215736842
1712201659.3494053	802	0.5849122178292101
1712201673.080575	803	0.5839428041984194
1712201684.4110446	804	0.587691281126352
1712201704.3628602	805	0.5830050554504645
1712201720.8400085	806	0.5709511964664645
1712201740.1762114	807	0.5788871416028977
1712201752.505832	808	0.5866827459574769
1712201770.394006	809	0.5864451912436313
1712201791.6019683	810	0.5782736064452301
1712201809.3484554	811	0.5772866944290505
1712201822.8518622	812	0.5733012395944616
1712201842.569404	813	0.577886946507813
1712201855.224604	814	0.580005843908339
1712201869.910493	815	0.5872408088713208
1712201888.664678	816	0.58837299362787
1712201902.6045256	817	0.5739480014859961
1712201918.3303597	818	0.5852312247038023
1712201936.1830876	819	0.5803935361046987
1712201950.5197392	820	0.5821589204195046
1712201971.4462233	821	0.580686432425283
1712201988.4886477	822	0.5773631545458119
1712202008.6118884	823	0.5785888669146785
1712202028.4758024	824	0.5801060780984649
1712202046.628584	825	0.5828026289198666
1712202062.800884	826	0.5839042846117225
1712202078.5811825	827	0.5769902033622472
1712202098.7887156	828	0.5820362623952876
1712202116.6030543	829	0.5845718070583804
1712202132.3460622	830	0.5842899075039075
1712202149.0521798	831	0.5817592465368848
1712202167.644564	832	0.5823066440290773
1712202187.1734753	833	0.5837764724636637
1712202201.1779428	834	0.5734989862815575
1712202221.644699	835	0.5754240834243392
1712202235.0273874	836	0.5779836424734862
1712202252.158257	837	0.5776223490657746
1712202273.0981128	838	0.5816233259347545
1712202296.269697	839	0.586476525597396
1712202310.3951712	840	0.5830421297397456
1712202324.0348277	841	0.5830659749625415
1712202341.1077468	842	0.5776972947784227
1712202354.7076323	843	0.580452210688861
1712202372.7929823	844	0.576187176186742
1712202390.0367372	845	0.5835019290380707
1712202410.1599958	846	0.5813622621530881
1712202427.051576	847	0.576564195733214
1712202444.6458588	848	0.5858247766667535
1712202459.1811547	849	0.575238583028531
1712202478.1746037	850	0.5797389232053373
1712202500.080541	851	0.587229243172824
1712202518.6154206	852	0.581781620102576
1712202534.2373736	853	0.5844972400944554
1712202548.2066052	854	0.5764185951522017
1712202561.6618447	855	0.5763331195283967
1712202574.8075442	856	0.577782933121664
1712202593.129289	857	0.581505470888622
1712202610.6464286	858	0.5859997914192431
1712202629.6914914	859	0.5787556523671364
1712202642.6033776	860	0.5802119414162191
1712202659.3792205	861	0.5776431957325433
1712202680.1327064	862	0.5874810182055453
1712202696.7147293	863	0.5912107984346817
1712202715.691509	864	0.5784130924519542
1712202731.5210402	865	0.5899970654395329
1712202751.755799	866	0.5861168206974585
1712202774.676433	867	0.5895930615312235
1712202796.1937065	868	0.5819997656023286
1712202810.534815	869	0.5903191522729284
1712202831.596646	870	0.5760799201670992
1712202851.2246315	871	0.5815274081315518
1712202870.6291409	872	0.5853679340446498
1712202887.164168	873	0.5873397999212621
1712202901.1962934	874	0.5801217251093446
1712202920.6047757	875	0.5809988932105409
1712202939.289193	876	0.5866633034801475
1712202960.8776617	877	0.5927975173382045
1712202980.8164034	878	0.5823288989820837
1712202997.1619372	879	0.5818509655648365
1712203014.2131758	880	0.587522123076444
1712203031.507145	881	0.5822861957763372
1712203045.395035	882	0.5855485277926394
1712203064.162456	883	0.5816661811253171
1712203083.1149445	884	0.5883036519740656
1712203101.8832886	885	0.5836357397198811
1712203121.881069	886	0.583030772714871
1712203134.0400686	887	0.5811894089782178
1712203151.6773484	888	0.5829940315777384
1712203167.4874897	889	0.5778867512418201
1712203182.3999074	890	0.5832126867706068
1712203200.9401784	891	0.5864607927886512
1712203220.210134	892	0.5810395465359353
1712203241.132543	893	0.5799514358924146
1712203262.2850614	894	0.5879874952442655
1712203283.035998	895	0.5804506007921273
1712203301.9427164	896	0.5867533361939494
1712203315.6951857	897	0.5843648860151995
1712203333.0527484	898	0.5831350940776193
1712203350.1269703	899	0.5807095892354818
1712203365.6016228	900	0.584698491278698
1712203380.713013	901	0.5847676936334956
1712203399.8404214	902	0.5843170272382873
1712203421.4412756	903	0.5873744601655201
1712203438.9373465	904	0.5828379888929809
1712203460.599651	905	0.5855912414721299
1712203474.5185375	906	0.5772837475475335
1712203491.2105637	907	0.582751184423617
1712203511.3321784	908	0.5864209109711496
1712203529.7949307	909	0.5839638025626215
1712203542.3484333	910	0.578539613593399
1712203559.93388	911	0.5810572220240409
1712203579.7736604	912	0.583171646364252
1712203593.5557013	913	0.5819981801910001
1712203607.949703	914	0.5862305217409871
1712203627.331286	915	0.5827686902598131
1712203647.9644763	916	0.5823289955167126
1712203667.0398223	917	0.5829632759576931
1712203687.097793	918	0.5826566611139387
1712203708.6160505	919	0.5853735127027107
1712203725.6937256	920	0.5822799404353559
1712203743.1862965	921	0.5768732837073917
1712203763.209123	922	0.5861800599551045
1712203783.2730386	923	0.586418364569845
1712203802.3547294	924	0.5811811424336395
1712203818.2541766	925	0.5816986942978284
1712203837.5974162	926	0.5758745006045614
1712203850.9491596	927	0.5862717441294227
1712203865.7545528	928	0.5799906885559162
1712203881.8179705	929	0.5802499072878918
1712203903.4562068	930	0.5820181484433111
1712203923.2731404	931	0.5805429698723683
1712203944.410969	932	0.5844525089930258
1712203962.4089503	933	0.5840875762386136
1712203982.5216568	934	0.583971482983311
1712203997.99109	935	0.5805422757371674
1712204014.3044372	936	0.5815267634368386
1712204034.1801338	937	0.584330446643121
1712204054.0339584	938	0.5853944628566462
1712204072.645189	939	0.5839859225950769
1712204092.3494012	940	0.5864408952171007
1712204111.315371	941	0.5792918559868631
1712204130.4422903	942	0.576554864972494
1712204146.3465216	943	0.5825912355761739
1712204165.0523455	944	0.5830017261912126
1712204185.3633783	945	0.5823843162691474
1712204205.1985748	946	0.5844900221662885
1712204222.7809453	947	0.5833166158439563
1712204241.1760008	948	0.5835976411793802
1712204258.932121	949	0.5808785536918275
1712204277.038294	950	0.5828453964194494
1712204297.7707648	951	0.5833290257992056
1712204316.6797316	952	0.5843724599877154
1712204336.4288485	953	0.5813113852945327
1712204358.0035486	954	0.5811531462368854
1712204373.4112468	955	0.580776936285667
1712204393.4416096	956	0.5830296232628913
1712204413.9709485	957	0.582720848243573
1712204434.4095056	958	0.582124558142838
1712204454.331295	959	0.5809756582214834
1712204468.8036268	960	0.5826878542083523
1712204488.1766016	961	0.5794320816825029
1712204506.440966	962	0.5811888012995042
1712204527.1637433	963	0.5839016636613015
1712204547.6134098	964	0.5806953057337872
1712204566.9725702	965	0.5857656685575185
1712204588.9942024	966	0.5854984258985076
1712204610.6470468	967	0.5832005976836088
1712204630.2525473	968	0.5821810701333447
1712204646.193411	969	0.5874201314891907
1712204664.0195277	970	0.5871230211235766
1712204682.708813	971	0.5830055911236787
1712204700.802539	972	0.5834486344608132
1712204720.7847817	973	0.5814949083770037
1712204739.287299	974	0.5860243911440635
1712204756.3315315	975	0.586743083685054
1712204769.397326	976	0.5842135666074971
1712204782.5809937	977	0.5855964455906554
1712204800.0382786	978	0.5850467520467713
1712204820.2850049	979	0.584638294011005
1712204842.2372932	980	0.5843139652497039
1712204860.526575	981	0.5834973099010686
1712204881.754088	982	0.5838876429621179
1712204900.5721314	983	0.5845973599460381
1712204916.5216715	984	0.5852314812548908
1712204932.8157432	985	0.5861727957620375
1712204952.6770828	986	0.5846603851202317
1712204967.0804725	987	0.5828883376787259
1712204986.011462	988	0.5837636945827258
1712204994.537912	989	0.585785921666674
1712205001.7575269	990	0.5836570513921986
1712205007.6463418	991	0.5853169655735249
1712205013.41645	992	0.5830414758486161
1712205019.1274917	993	0.5841088622798458
1712205025.576143	994	0.5831935460277563
1712205032.2409725	995	0.5834194274901552
1712205038.1862574	996	0.5831935420695005
1712205044.086483	997	0.5828613700645171
1712205050.4307594	998	0.583731422003402
1712205056.268224	999	0.5842059691620821
