# Supplementary material for: Achieving consistency in FedSAM using local adaptive distillation on sports image classification
Source: PLoS One. 2025 Oct 17;20(10):e0333210. doi: 10.1371/journal.pone.0333210 (PMC12533856; doi:10.1371/journal.pone.0333210)
Supplement: S1 File — All figures (Figs 1–9) and Tables (Table 1–8) are sequentially numbered in the supplementary files. (ZIP) [file pone.0333210.s001.zip › Support-Information-only-datasets/Original experimental data/sport22/0.4/P2/Scafflod.csv]

Wall time	Step	Value
1742297766.7089865	0	0.045109931379556656
1742297812.1092007	1	0.03790750727057457
1742297845.767661	2	0.05003790929913521
1742297879.3558218	3	0.06482183188199997
1742297913.2517128	4	0.10197118669748306
1742297946.4895837	5	0.10993176698684692
1742297964.0863042	6	0.0974222868680954
1742297997.6512904	7	0.1576952189207077
1742298018.8375697	8	0.12547384202480316
1742298056.361252	9	0.15163002908229828
1742298085.7871084	10	0.11789233982563019
1742298123.2061532	11	0.1576952189207077
1742298157.0252194	12	0.16982562839984894
1742298202.2666495	13	0.15921153128147125
1742298250.6427374	14	0.18347232043743134
1742298332.316997	15	0.18043972551822662
1742298397.9063396	16	0.19181197881698608
1742298444.9192486	17	0.18991661071777344
1742298486.6616333	18	0.1842304766178131
1742298543.0128427	19	0.1884002983570099
1742298587.654508	20	0.20015163719654083
1742298649.3245857	21	0.1914329081773758
1742298700.161753	22	0.21645185351371765
1742298752.0004814	23	0.21986353397369385
1742298796.9094965	24	0.2410917431116104
1742298842.0454311	25	0.23313115537166595
1742298887.1417408	26	0.21228203177452087
1742298927.0782316	27	0.2380591332912445
1742298978.1174674	28	0.25056859850883484
1742299012.4550507	29	0.25056859850883484
1742299062.9271598	30	0.22630780935287476
1742299122.6914546	31	0.25360122323036194
1742299151.7617943	32	0.24450340867042542
1742299197.081569	33	0.25360122323036194
1742299247.951545	34	0.2592873275279999
1742299304.0878146	35	0.27028051018714905
1742299366.8085768	36	0.27710387110710144
1742299390.375439	37	0.262319952249527
1742299424.9146764	38	0.27065959572792053
1742299437.7326858	39	0.22062169015407562
1742299473.1949878	40	0.24601970613002777
1742299539.9631732	41	0.28658074140548706
1742299596.7496817	42	0.29757392406463623
1742299658.969418	43	0.309325248003006
1742299699.5305104	44	0.29984837770462036
1742299738.9051998	45	0.3013646602630615
1742299778.644003	46	0.3248673379421234
1742299840.5250087	47	0.31728583574295044
1742299891.2772386	48	0.33358603715896606
1742299931.0792444	49	0.31349506974220276
1742299987.1420765	50	0.3313116133213043
1742300054.7743506	51	0.3457164466381073
1742300083.9277468	52	0.332448810338974
1742300135.4716399	53	0.3627748191356659
1742300181.6275792	54	0.3498862683773041
1742300227.7528603	55	0.33472326397895813
1742300279.0503669	56	0.3623957633972168
1742300319.2960095	57	0.33699771761894226
1742300375.3078115	58	0.34344199299812317
1742300430.6256547	59	0.35443517565727234
1742300496.6395717	60	0.3586049973964691
1742300536.2478411	61	0.3695981800556183
1742300580.2401955	62	0.36012130975723267
1742300619.4776886	63	0.3593631684780121
1742300680.1510727	64	0.38134950399398804
1742300741.1032476	65	0.3665655851364136
1742300785.6256907	66	0.36429113149642944
1742300846.038347	67	0.3851402699947357
1742300884.4039376	68	0.3824867308139801
1742300939.1252246	69	0.37452614307403564
1742300988.7347295	70	0.3885519206523895
1742301033.4416926	71	0.3688400387763977
1742301062.0399163	72	0.39082637429237366
1742301101.209757	73	0.3817285895347595
1742301150.6102433	74	0.3824867308139801
1742301195.3628848	75	0.3851402699947357
1742301239.4920382	76	0.39802882075309753
1742301279.1704888	77	0.38362395763397217
1742301307.864724	78	0.3957543671131134
1742301352.9453568	79	0.39840787649154663
1742301408.8100352	80	0.3923426866531372
1742301452.7159548	81	0.4029567837715149
1742301487.0763397	82	0.3866565525531769
1742301536.3375673	83	0.4018195569515228
1742301592.073808	84	0.40750569105148315
1742301647.8503842	85	0.4033358693122864
1742301698.2853923	86	0.39120545983314514
1742301743.1122956	87	0.41167551279067993
1742301782.167375	88	0.4120545983314514
1742301841.7783902	89	0.4135708808898926
1742301891.349463	90	0.4196361005306244
1742301946.4417994	91	0.4090219736099243
1742301969.4523773	92	0.40030327439308167
1742301993.2026947	93	0.388931006193161
1742302033.084648	94	0.4287338852882385
1742302061.7239733	95	0.4154662489891052
1742302121.3968887	96	0.43138742446899414
1742302187.8010604	97	0.42721760272979736
1742302232.5516014	98	0.43858984112739563
1742302271.6478221	99	0.43100833892822266
1742302327.2263358	100	0.4404852092266083
1742302376.8286846	101	0.42797574400901794
1742302431.9978256	102	0.42191052436828613
1742302472.4821944	103	0.4325246512889862
1742302516.4155042	104	0.44503411650657654
1742302571.6619542	105	0.445413202047348
1742302610.9674397	106	0.4287338852882385
1742302667.4354136	107	0.4438968896865845
1742302712.2238457	108	0.44882485270500183
1742302751.431238	109	0.44086429476737976
1742302801.1025717	110	0.4564063549041748
1742302861.3095036	111	0.4590598940849304
1742302911.9361484	112	0.42835479974746704
1742302935.4444652	113	0.46853676438331604
1742302990.3498962	114	0.46436694264411926
1742303024.7645588	115	0.4355572462081909
1742303079.9506803	116	0.45072025060653687
1742303124.1757486	117	0.47119030356407166
1742303142.1330583	118	0.42721760272979736
1742303191.7577374	119	0.4670204818248749
1742303221.1245222	120	0.452994704246521
1742303260.919767	121	0.4526156187057495
1742303310.5952482	122	0.4692949056625366
1742303355.3762093	123	0.4764973521232605
1742303406.198851	124	0.4795299470424652
1742303451.745902	125	0.4821834862232208
1742303501.835767	126	0.4799090325832367
1742303546.7751513	127	0.4829416275024414
1742303606.996751	128	0.48862776160240173
1742303663.2596402	129	0.49166035652160645
1742303714.2427275	130	0.49166035652160645
1742303769.4133596	131	0.48900681734085083
1742303814.2747228	132	0.5034116506576538
1742303858.6619656	133	0.49203941226005554
1742303903.3689084	134	0.5
1742303958.915395	135	0.500758171081543
1742304030.3576171	136	0.48749053478240967
1742304059.4215798	137	0.4901440441608429
1742304109.776474	138	0.5117513537406921
1742304170.3411713	139	0.5136467218399048
1742304235.7333224	140	0.5136467218399048
1742304279.847944	141	0.5030326247215271
1742304314.0613217	142	0.49545109272003174
1742304380.843386	143	0.5125094652175903
1742304419.5768225	144	0.5106140971183777
1742304458.0597095	145	0.5090978145599365
1742304507.7944899	146	0.49886277318000793
1742304556.940462	147	0.5060651898384094
1742304612.4221008	148	0.5015162825584412
1742304636.1098092	149	0.509476900100708
1742304680.9887884	150	0.5132676362991333
1742304704.5121186	151	0.5015162825584412
1742304754.4899004	152	0.518195629119873
1742304794.0520477	153	0.5018953680992126
1742304812.1479833	154	0.42456406354904175
1742304845.739278	155	0.5128885507583618
1742304906.2483876	156	0.5163002014160156
1742304951.2423167	157	0.5037907361984253
1742305001.7548482	158	0.5204700827598572
1742305057.6334686	159	0.5280515551567078
1742305107.7866967	160	0.5208491086959839
1742305147.8696415	161	0.5257771015167236
1742305181.575474	162	0.518195629119873
1742305215.9377549	163	0.5166792869567871
1742305265.3684225	164	0.524639904499054
1742305299.245122	165	0.5269143581390381
1742305344.0037887	166	0.5113722681999207
1742305378.1429887	167	0.5132676362991333
1742305390.7712376	168	0.4692949056625366
1742305447.2376955	169	0.5200909972190857
1742305491.2445714	170	0.5284306406974792
1742305541.9357097	171	0.5322213768959045
1742305608.35763	172	0.5257771015167236
1742305631.9812298	173	0.5170583724975586
1742305677.1488054	174	0.5451099276542664
1742305716.7096808	175	0.5352540016174316
1742305777.9355175	176	0.5348749160766602
1742305806.9586184	177	0.5405610203742981
1742305857.3616822	178	0.5401819348335266
1742305880.6203399	179	0.5170583724975586
1742305937.8454087	180	0.538286566734314
1742305988.807867	181	0.5371493697166443
1742306029.111115	182	0.5356330275535583
1742306073.9836676	183	0.5363911986351013
1742306118.762119	184	0.5265352725982666
1742306172.913309	185	0.5223654508590698
1742306213.0206766	186	0.5280515551567078
1742306247.4663699	187	0.5352540016174316
1742306292.8627286	188	0.5401819348335266
1742306331.0553927	189	0.5379074811935425
1742306343.5138166	190	0.5280515551567078
1742306410.9934418	191	0.5447308421134949
1742306467.2596867	192	0.5481425523757935
1742306516.8362594	193	0.5398029088973999
1742306550.9658463	194	0.5454890131950378
1742306616.7911274	195	0.5454890131950378
1742306645.889863	196	0.5379074811935425
1742306675.0900261	197	0.5420773029327393
1742306729.5250835	198	0.5515542030334473
1742306763.9606042	199	0.5500379204750061
1742306803.0879328	200	0.547763466835022
1742306853.0282335	201	0.5534495711326599
1742306886.4249644	202	0.5462471842765808
1742306915.185438	203	0.5451099276542664
1742306960.0576751	204	0.5409401059150696
1742307005.645342	205	0.5398029088973999
1742307049.771933	206	0.5473843812942505
1742307100.1226075	207	0.5519332885742188
1742307154.9708834	208	0.555724024772644
1742307206.1071508	209	0.5561031103134155
1742307261.1479304	210	0.5481425523757935
1742307301.4351857	211	0.5500379204750061
1742307379.3648267	212	0.5530704855918884
1742307451.5695589	213	0.5545868277549744
1742307507.9163537	214	0.5576193928718567
1742307568.665604	215	0.5538286566734314
1742307608.6627831	216	0.5553449392318726
1742307647.3803186	217	0.5507960319519043
1742307692.5816195	218	0.5629264712333679
1742307742.738008	219	0.562168300151825
1742307782.2694705	220	0.5432145595550537
1742307837.953619	221	0.5640636682510376
1742307888.270632	222	0.556482195854187
1742307922.8920121	223	0.5485215783119202
1742307983.7539086	224	0.562168300151825
1742308023.6233208	225	0.5648218393325806
1742308074.3617947	226	0.5633055567741394
1742308108.2918336	227	0.5553449392318726
1742308160.1979432	228	0.5534495711326599
1742308199.5244682	229	0.5545868277549744
1742308233.4651165	230	0.5591357350349426
1742308283.5229588	231	0.5598938465118408
1742308339.6237607	232	0.5682334899902344
1742308379.258907	233	0.5697498321533203
1742308418.2597036	234	0.5655800104141235
1742308473.6282868	235	0.5667172074317932
1742308528.2210245	236	0.5697498321533203
1742308567.3091354	237	0.5727823972702026
1742308606.3675141	238	0.5636845827102661
1742308646.6731553	239	0.5667172074317932
1742308681.076199	240	0.5693707466125488
1742308721.5004072	241	0.5761941075325012
1742308777.408847	242	0.5667172074317932
1742308816.7784889	243	0.5735405683517456
1742308878.5946882	244	0.5659590363502502
1742308924.2074773	245	0.571645200252533
1742308959.0629973	246	0.5629264712333679
1742309010.2297142	247	0.5697498321533203
1742309039.5849802	248	0.57088702917099
1742309084.0172162	249	0.5822592973709106
1742309129.3684573	250	0.5720242857933044
1742309179.8293042	251	0.5773313045501709
1742309231.5933688	252	0.5815011262893677
1742309270.4506905	253	0.5727823972702026
1742309315.5007195	254	0.5845337510108948
1742309376.7058375	255	0.589082658290863
1742309432.5413442	256	0.5735405683517456
1742309466.6867244	257	0.5830174088478088
1742309505.3279567	258	0.5860500335693359
1742309545.4582253	259	0.5742987394332886
1742309600.24436	260	0.5773313045501709
1742309655.8564708	261	0.5856709480285645
1742309690.031655	262	0.5830174088478088
1742309729.460875	263	0.5811220407485962
1742309758.7459967	264	0.5765731334686279
1742309799.051321	265	0.5822592973709106
1742309839.0472555	266	0.579605758190155
1742309867.913741	267	0.5788475871086121
1742309923.5194583	268	0.5822592973709106
1742309974.57748	269	0.5826383829116821
1742310036.0671337	270	0.5845337510108948
1742310086.57017	271	0.579605758190155
1742310142.3191671	272	0.5841546654701233
1742310188.0303195	273	0.580363929271698
1742310243.7861137	274	0.5883244872093201
1742310289.974835	275	0.589082658290863
1742310324.8107016	276	0.5784685611724854
1742310375.0573473	277	0.5830174088478088
1742310414.4156098	278	0.5773313045501709
1742310454.0176446	279	0.5833964943885803
1742310488.9409974	280	0.5799848437309265
1742310549.5693643	281	0.5860500335693359
1742310604.8356442	282	0.5871872901916504
1742310638.6156867	283	0.585291862487793
1742310694.3402934	284	0.589082658290863
1742310760.3121736	285	0.5924943089485168
1742310826.3627307	286	0.5970432162284851
1742310881.7268057	287	0.5936315655708313
1742310916.1200736	288	0.5864291191101074
1742310939.5302682	289	0.5841546654701233
1742310995.209413	290	0.5894616842269897
1742311040.6656392	291	0.5818802118301392
1742311091.2330165	292	0.5856709480285645
1742311137.115459	293	0.595526933670044
1742311177.272577	294	0.5868082046508789
1742311201.911222	295	0.5750568509101868
1742311231.3621776	296	0.5860500335693359
1742311300.1005945	297	0.5932524800300598
1742311340.9829018	298	0.5887035727500916
1742311394.0743005	299	0.5871872901916504
