# Supplementary material for: Achieving consistency in FedSAM using local adaptive distillation on sports image classification
Source: PLoS One. 2025 Oct 17;20(10):e0333210. doi: 10.1371/journal.pone.0333210 (PMC12533856; doi:10.1371/journal.pone.0333210)
Supplement: S1 File — All figures (Figs 1–9) and Tables (Table 1–8) are sequentially numbered in the supplementary files. (ZIP) [file pone.0333210.s001.zip › Support-Information-only-datasets/Original experimental data/sport22/0.8/D1/A-FedSAM.csv]

Wall time	Step	Value
1741631734.0502815	0	0.05307050794363022
1741631788.4388366	1	0.050796058028936386
1741631841.0204194	2	0.06937073171138763
1741631892.148577	3	0.06595905870199203
1741631932.0347018	4	0.08832448720932007
1741631980.678265	5	0.1205458715558052
1741632021.695362	6	0.13305534422397614
1741632068.7643166	7	0.1304018199443817
1741632113.9144027	8	0.14518575370311737
1741632161.9569926	9	0.17058376967906952
1741632211.0644414	10	0.16944655776023865
1741632256.1730711	11	0.16906747221946716
1741632300.3107448	12	0.1777862012386322
1741632346.033588	13	0.17172099649906158
1741632391.8643777	14	0.19029568135738373
1741632437.9955726	15	0.1978771835565567
1741632493.041982	16	0.20962850749492645
1741632541.5785115	17	0.2213798314332962
1741632583.8258948	18	0.22668687999248505
1741632634.7650878	19	0.24677786231040955
1741632679.0308669	20	0.22896133363246918
1741632728.3850331	21	0.2380591332912445
1741632775.3475947	22	0.24222895503044128
1741632819.432942	23	0.26345717906951904
1741632863.8359282	24	0.2509476840496063
1741632915.7621474	25	0.25966641306877136
1741632964.7830923	26	0.28392723202705383
1741633003.576659	27	0.28013646602630615
1741633044.3863697	28	0.28089460730552673
1741633092.2154124	29	0.2956785559654236
1741633138.5686407	30	0.2918877899646759
1741633184.8529243	31	0.3081880211830139
1741633230.43556	32	0.3131159842014313
1741633275.3051348	33	0.3195602595806122
1741633318.6535442	34	0.31652766466140747
1741633365.9365017	35	0.33737680315971375
1741633412.3161726	36	0.32373011112213135
1741633457.9553933	37	0.3282789885997772
1741633504.6312695	38	0.33737680315971375
1741633540.3557665	39	0.34116753935813904
1741633587.0159523	40	0.3423047661781311
1741633640.9229758	41	0.3517816662788391
1741633687.8651843	42	0.3620166778564453
1741633734.2227361	43	0.3627748191356659
1741633779.4715424	44	0.36087945103645325
1741633826.1377099	45	0.36012130975723267
1741633873.1969452	46	0.3752843141555786
1741633924.9679666	47	0.36997726559638977
1741633977.1886635	48	0.3733889162540436
1741634015.2805188	49	0.37717968225479126
1741634061.4644244	50	0.3783169090747833
1741634115.750576	51	0.39423805475234985
1741634158.2986205	52	0.3934799134731293
1741634207.51509	53	0.3824867308139801
1741634253.7776182	54	0.4059893786907196
1741634294.3657336	55	0.3931008279323578
1741634334.292068	56	0.3858984112739563
1741634380.93245	57	0.4033358693122864
1741634430.3894167	58	0.3953752815723419
1741634482.3892314	59	0.4056103229522705
1741634532.9346375	60	0.41053828597068787
1741634574.0805607	61	0.4154662489891052
1741634621.144766	62	0.41129642724990845
1741634673.263443	63	0.41091737151145935
1741634730.5047677	64	0.4234268367290497
1741634785.7284575	65	0.42191052436828613
1741634838.6093988	66	0.42039424180984497
1741634886.438525	67	0.4321455657482147
1741634929.9447632	68	0.42039424180984497
1741634984.0783076	69	0.4200151562690735
1741635028.7099302	70	0.43176648020744324
1741635069.889135	71	0.43442001938819885
1741635123.792297	72	0.4298711121082306
1741635170.744308	73	0.43366187810897827
1741635216.4227953	74	0.4431387484073639
1741635262.876328	75	0.4355572462081909
1741635296.5449803	76	0.4438968896865845
1741635347.2434876	77	0.44730857014656067
1741635387.7763023	78	0.4393479824066162
1741635435.6519272	79	0.443517804145813
1741635478.065944	80	0.45109930634498596
1741635526.9076178	81	0.45792266726493835
1741635568.7997525	82	0.4420015215873718
1741635614.7399955	83	0.45072025060653687
1741635657.4641054	84	0.459818035364151
1741635710.0985532	85	0.45868080854415894
1741635755.779374	86	0.4564063549041748
1741635799.4703076	87	0.46057620644569397
1741635843.441887	88	0.4567854404449463
1741635895.5411892	89	0.46095526218414307
1741635945.1992218	90	0.4692949056625366
1741635992.9081583	91	0.46436694264411926
1741636033.5361967	92	0.4552691578865051
1741636081.0138106	93	0.46095526218414307
1741636130.6378608	94	0.4734647572040558
1741636172.8250132	95	0.48483699560165405
1741636218.920072	96	0.4799090325832367
1741636263.8316	97	0.4658832550048828
1741636309.8565483	98	0.47763457894325256
1741636351.0668414	99	0.48749053478240967
1741636392.3168962	100	0.4829416275024414
1741636441.448095	101	0.48521608114242554
1741636489.0981915	102	0.4901440441608429
1741636532.2027643	103	0.4939348101615906
1741636577.603727	104	0.48786959052085876
1741636625.3582382	105	0.4905231297016144
1741636662.431753	106	0.48786959052085876
1741636711.423536	107	0.4943138659000397
1741636759.606437	108	0.48900681734085083
1741636804.1966534	109	0.4867323637008667
1741636858.6774914	110	0.49128127098083496
1741636910.630506	111	0.4965883195400238
1741636948.0299315	112	0.49166035652160645
1741636988.708327	113	0.4931766390800476
1741637037.478894	114	0.5060651898384094
1741637086.9288092	115	0.5022744536399841
1741637132.3929415	116	0.4992418587207794
1741637177.0981853	117	0.4909021854400635
1741637212.1919372	118	0.4909021854400635
1741637263.280458	119	0.5
1741637306.2036462	120	0.5068233609199524
1741637349.7824085	121	0.4927975833415985
1741637404.3775113	122	0.5060651898384094
1741637457.880068	123	0.5060651898384094
1741637509.0001876	124	0.5189537405967712
1741637558.3411403	125	0.5121303796768188
1741637609.1629455	126	0.5125094652175903
1741637660.2849445	127	0.5166792869567871
1741637712.8934274	128	0.5083396434783936
1741637759.7104628	129	0.5011371970176697
1741637806.518715	130	0.5109931826591492
1741637857.65127	131	0.509476900100708
1741637894.7386153	132	0.5155420899391174
1741637943.2792542	133	0.5106140971183777
1741637983.0567276	134	0.5121303796768188
1741638029.0896618	135	0.5265352725982666
1741638086.5797205	136	0.5200909972190857
1741638129.6959388	137	0.5155420899391174
1741638167.733814	138	0.5212281942367554
1741638215.9628315	139	0.5064442753791809
1741638261.2789073	140	0.5170583724975586
1741638311.1436608	141	0.524639904499054
1741638353.4680374	142	0.5280515551567078
1741638405.51453	143	0.523123562335968
1741638453.8103065	144	0.5310841798782349
1741638504.2832947	145	0.5288097262382507
1741638551.467747	146	0.5284306406974792
1741638600.7986944	147	0.5272933840751648
1741638647.7043884	148	0.5344958305358887
1741638673.1869729	149	0.5147839188575745
1741638715.7129464	150	0.5288097262382507
1741638754.9941747	151	0.5261561870574951
1741638807.2586966	152	0.5250189304351807
1741638859.562774	153	0.533358633518219
1741638894.8004515	154	0.5257771015167236
1741638943.6808977	155	0.5295678377151489
1741638997.085761	156	0.5310841798782349
1741639044.8924851	157	0.5360121130943298
1741639084.5589056	158	0.5356330275535583
1741639133.2750385	159	0.5329795479774475
1741639180.5098844	160	0.5299469232559204
1741639227.3084636	161	0.5379074811935425
1741639268.817257	162	0.533358633518219
1741639309.5653315	163	0.5405610203742981
1741639358.2454288	164	0.5424563884735107
1741639387.4563825	165	0.5360121130943298
1741639434.2240217	166	0.5447308421134949
1741639471.3579578	167	0.5398029088973999
1741639511.7212887	168	0.5530704855918884
1741639561.4146283	169	0.538286566734314
1741639611.0276089	170	0.5451099276542664
1741639659.3956506	171	0.5439727306365967
1741639712.532614	172	0.5409401059150696
1741639767.089062	173	0.5435936450958252
1741639810.2209442	174	0.5507960319519043
1741639856.3132155	175	0.5432145595550537
1741639897.4641337	176	0.5367702841758728
1741639954.5541368	177	0.5428354740142822
1741639996.119367	178	0.5416982769966125
1741640034.028634	179	0.5454890131950378
1741640086.9953406	180	0.532600462436676
1741640133.2544122	181	0.5451099276542664
1741640179.3672223	182	0.5447308421134949
1741640220.8775597	183	0.5526914596557617
1741640270.6118722	184	0.5466262102127075
1741640318.260117	185	0.547763466835022
1741640363.6627035	186	0.547763466835022
1741640415.0848029	187	0.5515542030334473
1741640461.9571712	188	0.5602729320526123
1741640505.658654	189	0.5424563884735107
1741640549.1825805	190	0.5481425523757935
1741640591.4114623	191	0.5515542030334473
1741640641.046458	192	0.5549658536911011
1741640688.5717368	193	0.5432145595550537
1741640738.0450807	194	0.5534495711326599
1741640788.3353658	195	0.5511751174926758
1741640837.1531386	196	0.5534495711326599
1741640889.8664033	197	0.5545868277549744
1741640938.278003	198	0.5504170060157776
1741640978.0691924	199	0.5530704855918884
1741641013.284707	200	0.5420773029327393
1741641059.8945127	201	0.5526914596557617
1741641096.8918366	202	0.555724024772644
1741641143.365917	203	0.5538286566734314
1741641184.9957032	204	0.5591357350349426
1741641227.8041317	205	0.5538286566734314
1741641280.166437	206	0.5583775639533997
1741641328.9741752	207	0.5534495711326599
1741641371.9001434	208	0.5595147609710693
1741641416.351989	209	0.565200924873352
1741641457.6510797	210	0.5606520175933838
1741641501.3008666	211	0.5648218393325806
1741641544.5027795	212	0.5519332885742188
1741641589.7838092	213	0.555724024772644
1741641638.0570898	214	0.555724024772644
1741641690.1278405	215	0.5606520175933838
1741641737.926982	216	0.5602729320526123
1741641795.5713658	217	0.5682334899902344
1741641847.5050585	218	0.5659590363502502
1741641890.976389	219	0.5583775639533997
1741641937.521401	220	0.5595147609710693
1741641988.617324	221	0.5640636682510376
1741642038.369912	222	0.5579984784126282
1741642070.4289565	223	0.565200924873352
1741642119.3970103	224	0.5606520175933838
1741642157.899563	225	0.5667172074317932
1741642204.9124286	226	0.5602729320526123
1741642245.0323515	227	0.5674753785133362
1741642293.8127673	228	0.5640636682510376
1741642342.9806933	229	0.5591357350349426
1741642386.8279555	230	0.5648218393325806
1741642433.9601636	231	0.5583775639533997
1741642485.4179711	232	0.5659590363502502
1741642523.1182578	233	0.5542077422142029
1741642567.1595595	234	0.5591357350349426
1741642609.039563	235	0.5629264712333679
1741642648.498802	236	0.5579984784126282
1741642691.8416421	237	0.5424563884735107
1741642721.2572565	238	0.5500379204750061
1741642766.803363	239	0.5576193928718567
1741642810.6564012	240	0.5561031103134155
1741642853.0505066	241	0.5576193928718567
1741642902.298231	242	0.5644427537918091
1741642949.207212	243	0.556482195854187
1741642998.7456145	244	0.5591357350349426
1741643036.7103534	245	0.5595147609710693
1741643085.2241762	246	0.5553449392318726
1741643127.9167712	247	0.5667172074317932
1741643176.5089798	248	0.565200924873352
1741643226.4447317	249	0.5549658536911011
1741643275.6913157	250	0.5595147609710693
1741643316.7072575	251	0.5602729320526123
1741643363.3560011	252	0.5538286566734314
1741643416.466252	253	0.5579984784126282
1741643465.2306075	254	0.5561031103134155
1741643519.0008628	255	0.5553449392318726
1741643572.5598454	256	0.5595147609710693
1741643612.399495	257	0.5572403073310852
1741643661.515819	258	0.5595147609710693
1741643703.640728	259	0.5511751174926758
1741643751.1644073	260	0.5500379204750061
1741643800.9002292	261	0.5614101886749268
1741643847.0452404	262	0.5526914596557617
1741643887.169296	263	0.5606520175933838
1741643932.390738	264	0.5629264712333679
1741643981.4663804	265	0.5515542030334473
1741644024.2511897	266	0.5523123741149902
1741644060.8413157	267	0.5523123741149902
1741644113.0971525	268	0.5561031103134155
1741644155.9675756	269	0.5530704855918884
1741644200.4892616	270	0.5568612813949585
1741644253.5516806	271	0.5561031103134155
1741644297.3740475	272	0.5538286566734314
1741644343.4254332	273	0.5530704855918884
1741644392.825001	274	0.5561031103134155
1741644427.8439012	275	0.5542077422142029
1741644466.70039	276	0.5591357350349426
1741644520.9848537	277	0.5545868277549744
1741644566.7109246	278	0.5542077422142029
1741644609.216139	279	0.5549658536911011
1741644654.819313	280	0.5576193928718567
1741644708.8386583	281	0.562168300151825
1741644755.059387	282	0.5591357350349426
1741644803.8117056	283	0.5602729320526123
1741644851.6429086	284	0.5602729320526123
1741644906.921962	285	0.5617892146110535
1741644951.5974476	286	0.5587566494941711
1741645001.93572	287	0.556482195854187
1741645053.682562	288	0.5568612813949585
1741645097.1281877	289	0.5595147609710693
1741645148.5498757	290	0.5587566494941711
1741645198.5605175	291	0.5538286566734314
1741645244.8371089	292	0.5530704855918884
1741645292.089917	293	0.562168300151825
1741645340.8034377	294	0.5591357350349426
1741645386.7856615	295	0.5614101886749268
1741645435.2309172	296	0.5602729320526123
1741645481.7931867	297	0.5595147609710693
1741645530.7415876	298	0.5576193928718567
1741645577.3880672	299	0.5542077422142029
