# Supplementary material for: Achieving consistency in FedSAM using local adaptive distillation on sports image classification
Source: PLoS One. 2025 Oct 17;20(10):e0333210. doi: 10.1371/journal.pone.0333210 (PMC12533856; doi:10.1371/journal.pone.0333210)
Supplement: S1 File — All figures (Figs 1–9) and Tables (Table 1–8) are sequentially numbered in the supplementary files. (ZIP) [file pone.0333210.s001.zip › Support-Information-only-datasets/Original experimental data/sport22/0.8/D1/Fedavg.csv]

Wall time	Step	Value
1741645618.5414891	0	0.056482184678316116
1741645668.0908198	1	0.05003790929913521
1741645714.376004	2	0.07012888789176941
1741645760.965233	3	0.06974980980157852
1741645797.5257704	4	0.09363153576850891
1741645841.9143486	5	0.10462471842765808
1741645876.609879	6	0.1410159170627594
1741645918.478224	7	0.11978771537542343
1741645959.5746415	8	0.11144806444644928
1741646005.0635579	9	0.12016679346561432
1741646049.823025	10	0.1444275975227356
1741646090.7471595	11	0.16603487730026245
1741646129.315291	12	0.18498863279819489
1741646170.7940066	13	0.1777862012386322
1741646213.473835	14	0.2050796002149582
1741646256.2970986	15	0.19067475199699402
1741646306.9443264	16	0.20583775639533997
1741646352.4152167	17	0.2285822629928589
1741646392.500758	18	0.22441242635250092
1741646440.5019205	19	0.24677786231040955
1741646482.7361162	20	0.23085671663284302
1741646528.027811	21	0.2714177370071411
1741646570.0355356	22	0.2551175057888031
1741646610.6457956	23	0.2824109196662903
1741646651.023464	24	0.261561781167984
1741646698.8981469	25	0.27103865146636963
1741646744.024798	26	0.3059135675430298
1741646778.5649407	27	0.27065959572792053
1741646815.9395106	28	0.3081880211830139
1741646858.0609019	29	0.3013646602630615
1741646900.4885592	30	0.3081880211830139
1741646943.424357	31	0.301743745803833
1741646986.5850155	32	0.31766489148139954
1741647026.9017966	33	0.32410916686058044
1741647066.8354087	34	0.34344199299812317
1741647108.7760482	35	0.3351023495197296
1741647150.8866606	36	0.3351023495197296
1741647192.0616136	37	0.3498862683773041
1741647235.6023545	38	0.36163759231567383
1741647267.7307756	39	0.34685367345809937
1741647310.2683814	40	0.36012130975723267
1741647359.5868976	41	0.3620166778564453
1741647401.2117279	42	0.37111449241638184
1741647442.202114	43	0.3821076452732086
1741647480.999341	44	0.37073540687561035
1741647521.1933982	45	0.372630774974823
1741647561.277513	46	0.3858984112739563
1741647608.1414297	47	0.38476118445396423
1741647655.191421	48	0.388931006193161
1741647692.5064209	49	0.37149354815483093
1741647735.0505803	50	0.3923426866531372
1741647784.4182444	51	0.4063684642314911
1741647824.1523833	52	0.412812739610672
1741647868.723907	53	0.39499619603157043
1741647911.3443308	54	0.40826383233070374
1741647948.8832693	55	0.40409401059150696
1741647986.0203688	56	0.4094010591506958
1741648028.1419048	57	0.4033358693122864
1741648072.3665593	58	0.40409401059150696
1741648118.9011562	59	0.4097801446914673
1741648166.1005194	60	0.42380592226982117
1741648202.2683983	61	0.4021986424922943
1741648245.2521875	62	0.4097801446914673
1741648293.2563262	63	0.4325246512889862
1741648345.6477108	64	0.4325246512889862
1741648394.5384445	65	0.4222896099090576
1741648441.2075515	66	0.4420015215873718
1741648485.5772257	67	0.4370735287666321
1741648524.9124954	68	0.42494314908981323
1741648573.90338	69	0.45185747742652893
1741648615.6762402	70	0.42532220482826233
1741648651.7329972	71	0.445413202047348
1741648701.427797	72	0.4431387484073639
1741648745.5761793	73	0.44465503096580505
1741648787.5971131	74	0.44465503096580505
1741648829.6919086	75	0.43517816066741943
1741648859.3030877	76	0.44503411650657654
1741648906.3779278	77	0.45109930634498596
1741648941.791845	78	0.4469294846057892
1741648986.1478643	79	0.4499620795249939
1741649025.9252615	80	0.4560272991657257
1741649070.4067566	81	0.46209248900413513
1741649108.2289765	82	0.45109930634498596
1741649150.0959423	83	0.45489007234573364
1741649188.534234	84	0.46777862310409546
1741649235.7212083	85	0.4700530767440796
1741649277.877512	86	0.47194844484329224
1741649317.712089	87	0.459818035364151
1741649358.529189	88	0.47119030356407166
1741649404.9094365	89	0.4696739912033081
1741649449.2237942	90	0.4564063549041748
1741649493.6557803	91	0.4601971209049225
1741649530.801361	92	0.4628506302833557
1741649575.537655	93	0.4799090325832367
1741649620.4180112	94	0.4799090325832367
1741649657.600851	95	0.4757392108440399
1741649699.9549322	96	0.47839272022247314
1741649739.5207381	97	0.46777862310409546
1741649781.1305127	98	0.4799090325832367
1741649817.6868882	99	0.47498103976249695
1741649854.6669633	100	0.4802880883216858
1741649899.2323325	101	0.4871114492416382
1741649943.9796488	102	0.47460198402404785
1741649983.5602317	103	0.4689158499240875
1741650025.1655657	104	0.4833206832408905
1741650069.7495375	105	0.4764973521232605
1741650104.8913412	106	0.4799090325832367
1741650149.2083633	107	0.48483699560165405
1741650194.9733534	108	0.4738438129425049
1741650237.1299171	109	0.4863533079624176
1741650287.2493553	110	0.4821834862232208
1741650333.4565034	111	0.49545109272003174
1741650367.6548495	112	0.4939348101615906
1741650403.697641	113	0.4799090325832367
1741650446.994681	114	0.4939348101615906
1741650491.0522869	115	0.49469295144081116
1741650533.5507503	116	0.48142531514167786
1741650574.0390935	117	0.4931766390800476
1741650605.752179	118	0.4973464608192444
1741650652.8591018	119	0.4943138659000397
1741650691.9758275	120	0.4931766390800476
1741650730.126569	121	0.48559513688087463
1741650779.3804288	122	0.5045489072799683
1741650828.6708102	123	0.49848368763923645
1741650874.46223	124	0.4992418587207794
1741650919.0158727	125	0.49810463190078735
1741650963.8334439	126	0.4965883195400238
1741651010.5714073	127	0.5053070783615112
1741651057.3101141	128	0.4992418587207794
1741651099.3659174	129	0.5011371970176697
1741651141.5822709	130	0.5056861042976379
1741651188.3481836	131	0.4992418587207794
1741651223.057818	132	0.5
1741651267.9564817	133	0.5018953680992126
1741651304.3054595	134	0.5026535391807556
1741651345.6703682	135	0.5026535391807556
1741651397.6499462	136	0.5041698217391968
1741651436.9158652	137	0.49810463190078735
1741651470.8881245	138	0.5109931826591492
1741651515.1936421	139	0.5034116506576538
1741651557.1457691	140	0.49772554636001587
1741651603.2777514	141	0.4992418587207794
1741651642.0527346	142	0.500758171081543
1741651689.0897713	143	0.5034116506576538
1741651732.9768188	144	0.5
1741651779.7962499	145	0.5022744536399841
1741651823.8533702	146	0.5072024464607239
1741651868.1094744	147	0.5064442753791809
1741651912.943361	148	0.49810463190078735
1741651937.3757148	149	0.508718729019165
1741651976.6445503	150	0.5018953680992126
1741652015.1936224	151	0.5041698217391968
1741652062.8851407	152	0.5064442753791809
1741652112.7377658	153	0.5053070783615112
1741652144.4385924	154	0.5022744536399841
1741652189.632184	155	0.5026535391807556
1741652237.1187072	156	0.5015162825584412
1741652281.7518945	157	0.5045489072799683
1741652318.939455	158	0.5015162825584412
1741652363.4259498	159	0.49848368763923645
1741652406.4950967	160	0.49810463190078735
1741652447.968673	161	0.5079605579376221
1741652484.573235	162	0.5037907361984253
1741652521.936049	163	0.5056861042976379
1741652567.0199556	164	0.5098559260368347
1741652594.459507	165	0.5072024464607239
1741652637.5739048	166	0.5015162825584412
1741652672.3575082	167	0.5113722681999207
1741652708.5063956	168	0.5041698217391968
1741652751.9039347	169	0.5072024464607239
1741652796.0082715	170	0.5075814723968506
1741652840.110582	171	0.509476900100708
1741652889.820739	172	0.5098559260368347
1741652936.7594962	173	0.5022744536399841
1741652976.441026	174	0.5079605579376221
1741653017.4033484	175	0.509476900100708
1741653054.5511937	176	0.5045489072799683
1741653105.8776064	177	0.5049279928207397
1741653142.262959	178	0.5045489072799683
1741653175.5945687	179	0.5079605579376221
1741653221.8370678	180	0.500758171081543
1741653263.127355	181	0.5026535391807556
1741653304.244684	182	0.5026535391807556
1741653340.6365728	183	0.5011371970176697
1741653384.6733954	184	0.5041698217391968
1741653428.0323029	185	0.5090978145599365
1741653469.3544438	186	0.5030326247215271
1741653515.5678895	187	0.5034116506576538
1741653556.7572968	188	0.5049279928207397
1741653594.3024468	189	0.5083396434783936
1741653633.7924516	190	0.5102350115776062
1741653672.8771405	191	0.5090978145599365
1741653717.0657842	192	0.5037907361984253
1741653758.4413676	193	0.5075814723968506
1741653802.6791232	194	0.5064442753791809
1741653848.914939	195	0.5068233609199524
1741653893.096055	196	0.5037907361984253
1741653939.3973157	197	0.5121303796768188
1741653983.1382408	198	0.5098559260368347
1741654019.5209198	199	0.5079605579376221
1741654051.5248163	200	0.49772554636001587
1741654093.8566272	201	0.5041698217391968
1741654127.7448094	202	0.5128885507583618
1741654169.777758	203	0.5003790855407715
1741654209.3158958	204	0.5064442753791809
1741654248.4400632	205	0.5056861042976379
1741654296.2622476	206	0.5064442753791809
1741654342.3033102	207	0.5037907361984253
1741654382.0072355	208	0.508718729019165
1741654421.1257434	209	0.5049279928207397
1741654458.0562763	210	0.5034116506576538
1741654497.3589194	211	0.5015162825584412
1741654536.5937057	212	0.5102350115776062
1741654578.4254923	213	0.5075814723968506
1741654623.0013728	214	0.5041698217391968
1741654670.5704775	215	0.4943138659000397
1741654715.3371394	216	0.5098559260368347
1741654768.5817113	217	0.5049279928207397
1741654816.0844302	218	0.5041698217391968
1741654855.716808	219	0.5011371970176697
1741654898.0734117	220	0.508718729019165
1741654946.1301453	221	0.5102350115776062
1741654991.541192	222	0.5090978145599365
1741655021.776401	223	0.5068233609199524
1741655065.8521957	224	0.5090978145599365
1741655100.0148954	225	0.49886277318000793
1741655144.0032487	226	0.5136467218399048
1741655180.4892938	227	0.5064442753791809
1741655224.9537866	228	0.5098559260368347
1741655269.881929	229	0.5
1741655309.9092658	230	0.5064442753791809
1741655352.315943	231	0.5072024464607239
1741655399.5611115	232	0.5064442753791809
1741655432.8808205	233	0.5034116506576538
1741655472.8870811	234	0.5037907361984253
1741655512.0044534	235	0.5011371970176697
1741655547.9187965	236	0.5075814723968506
1741655587.6287792	237	0.5079605579376221
1741655614.334943	238	0.5
1741655656.1506531	239	0.5121303796768188
1741655695.1462305	240	0.514404833316803
1741655734.8626049	241	0.5098559260368347
1741655779.1891568	242	0.5068233609199524
1741655821.2291493	243	0.5102350115776062
1741655866.272102	244	0.5125094652175903
1741655900.842338	245	0.5121303796768188
1741655943.0329108	246	0.514404833316803
1741655982.816358	247	0.5121303796768188
1741656028.5011296	248	0.5125094652175903
1741656071.6305861	249	0.5136467218399048
1741656116.7516077	250	0.5132676362991333
1741656152.3057418	251	0.5064442753791809
1741656192.3361986	252	0.5136467218399048
1741656237.4479475	253	0.5128885507583618
1741656280.158048	254	0.5072024464607239
1741656330.122875	255	0.5090978145599365
1741656375.013922	256	0.514404833316803
1741656410.2516692	257	0.5140257477760315
1741656452.8294601	258	0.508718729019165
1741656491.2085288	259	0.515163004398346
1741656534.230648	260	0.5159211754798889
1741656577.135549	261	0.5075814723968506
1741656617.1990776	262	0.515163004398346
1741656652.6054208	263	0.5072024464607239
1741656692.7758956	264	0.5113722681999207
1741656735.658315	265	0.5109931826591492
1741656773.904106	266	0.5102350115776062
1741656807.105815	267	0.5079605579376221
1741656852.3295662	268	0.5117513537406921
1741656889.9294055	269	0.5034116506576538
1741656930.3950565	270	0.5113722681999207
1741656977.5376832	271	0.5113722681999207
1741657015.6714463	272	0.5163002014160156
1741657055.9699154	273	0.5136467218399048
1741657098.392358	274	0.5106140971183777
1741657128.8438292	275	0.518195629119873
1741657161.334578	276	0.5109931826591492
1741657208.9848742	277	0.5072024464607239
1741657249.204343	278	0.5117513537406921
1741657286.9391913	279	0.5109931826591492
1741657326.7785697	280	0.5109931826591492
1741657374.8132293	281	0.5109931826591492
1741657415.882429	282	0.5113722681999207
1741657458.964857	283	0.5102350115776062
1741657501.6215253	284	0.5106140971183777
1741657549.9717095	285	0.5128885507583618
1741657588.6357548	286	0.5136467218399048
1741657632.2173553	287	0.514404833316803
1741657678.1678598	288	0.5132676362991333
1741657716.9411314	289	0.5030326247215271
1741657763.127297	290	0.5109931826591492
1741657807.172044	291	0.5132676362991333
1741657847.721273	292	0.5075814723968506
1741657887.924542	293	0.514404833316803
1741657930.683668	294	0.5136467218399048
1741657971.3038366	295	0.5090978145599365
1741658014.3589213	296	0.5166792869567871
1741658054.9572644	297	0.5132676362991333
1741658098.298631	298	0.5121303796768188
1741658139.179072	299	0.5155420899391174
