# Supplementary material for: Achieving consistency in FedSAM using local adaptive distillation on sports image classification
Source: PLoS One. 2025 Oct 17;20(10):e0333210. doi: 10.1371/journal.pone.0333210 (PMC12533856; doi:10.1371/journal.pone.0333210)
Supplement: S1 File — All figures (Figs 1–9) and Tables (Table 1–8) are sequentially numbered in the supplementary files. (ZIP) [file pone.0333210.s001.zip › Support-Information-only-datasets/Original experimental data/sport22/0.8/D1/Feddyn.csv]

Wall time	Step	Value
1741618346.2408466	0	0.04169825464487076
1741618401.329632	1	0.05231235921382904
1741618452.123379	2	0.09780136495828629
1741618503.313326	3	0.0773313120007515
1741618543.4108732	4	0.11599696427583694
1741618591.7592793	5	0.12509477138519287
1741618631.9736235	6	0.1474601924419403
1741618678.0541365	7	0.1645185798406601
1741618722.9383967	8	0.15504169464111328
1741618769.027102	9	0.17172099649906158
1741618813.9271758	10	0.17210008203983307
1741618859.7972267	11	0.2050796002149582
1741618902.6502402	12	0.23275208473205566
1741618949.0863836	13	0.1978771835565567
1741618995.0468693	14	0.2350265383720398
1741619040.5897448	15	0.23692190647125244
1741619095.8914835	16	0.2592873275279999
1741619145.1553342	17	0.2619408667087555
1741619185.6574264	18	0.2608036398887634
1741619237.1634135	19	0.27710387110710144
1741619282.8911104	20	0.24336618185043335
1741619329.0500894	21	0.2915087044239044
1741619374.2618546	22	0.2952994704246521
1741619416.9670591	23	0.33017438650131226
1741619457.7619843	24	0.2748294174671173
1741619506.620308	25	0.3195602595806122
1741619554.1714797	26	0.3294162154197693
1741619591.8232698	27	0.2994692921638489
1741619630.0911124	28	0.3388931155204773
1741619673.9946158	29	0.33396512269973755
1741619720.6088998	30	0.35026535391807556
1741619763.0435545	31	0.3483699858188629
1741619807.2401462	32	0.3047763407230377
1741619848.997815	33	0.3798332214355469
1741619887.206805	34	0.37073540687561035
1741619933.321437	35	0.38021227717399597
1741619977.0741637	36	0.3620166778564453
1741620018.0531433	37	0.37490522861480713
1741620063.274904	38	0.3896891474723816
1741620097.541956	39	0.3768005967140198
1741620140.4435892	40	0.3768005967140198
1741620194.6410878	41	0.3919636011123657
1741620240.129886	42	0.39461714029312134
1741620283.1983583	43	0.4018195569515228
1741620326.3871114	44	0.43366187810897827
1741620370.4826286	45	0.4162244200706482
1741620413.1334043	46	0.4196361005306244
1741620465.1438391	47	0.43404093384742737
1741620515.4659514	48	0.41811978816986084
1741620554.0305889	49	0.4188779294490814
1741620598.678067	50	0.43783169984817505
1741620651.9679914	51	0.45792266726493835
1741620692.386752	52	0.44503411650657654
1741620739.3283072	53	0.43858984112739563
1741620784.9327362	54	0.44124338030815125
1741620823.2014372	55	0.43745261430740356
1741620863.5215595	56	0.46474602818489075
1741620909.5556304	57	0.4662623107433319
1741620955.506309	58	0.45830175280570984
1741621004.6683633	59	0.4692949056625366
1741621053.7118607	60	0.48142531514167786
1741621090.7365606	61	0.45185747742652893
1741621135.6754851	62	0.46209248900413513
1741621187.4578867	63	0.4791508615016937
1741621241.2735841	64	0.47498103976249695
1741621293.9239857	65	0.48862776160240173
1741621343.3451664	66	0.48786959052085876
1741621388.1272318	67	0.4859742224216461
1741621430.1730764	68	0.476118266582489
1741621483.3060343	69	0.5056861042976379
1741621526.5832229	70	0.48483699560165405
1741621565.2149377	71	0.49772554636001587
1741621616.990304	72	0.5011371970176697
1741621662.8055458	73	0.5022744536399841
1741621707.8081667	74	0.49810463190078735
1741621753.2085762	75	0.5041698217391968
1741621784.1694307	76	0.5045489072799683
1741621832.9402587	77	0.5113722681999207
1741621871.332603	78	0.4996209144592285
1741621917.2442849	79	0.5223654508590698
1741621958.610377	80	0.5060651898384094
1741622005.3158386	81	0.514404833316803
1741622045.4845583	82	0.5128885507583618
1741622089.1368613	83	0.5090978145599365
1741622130.308673	84	0.5083396434783936
1741622175.6889362	85	0.5276724696159363
1741622219.686596	86	0.5159211754798889
1741622259.692979	87	0.5352540016174316
1741622302.2133183	88	0.5307050943374634
1741622351.2386806	89	0.5322213768959045
1741622398.0531397	90	0.5265352725982666
1741622443.5223851	91	0.5257771015167236
1741622482.529248	92	0.5018953680992126
1741622530.2037594	93	0.5322213768959045
1741622575.5923512	94	0.5185746550559998
1741622614.1043148	95	0.5265352725982666
1741622657.7320747	96	0.5288097262382507
1741622697.7863948	97	0.4893859028816223
1741622741.7953858	98	0.5128885507583618
1741622781.221217	99	0.5208491086959839
1741622818.865559	100	0.5337376594543457
1741622865.3964946	101	0.5424563884735107
1741622913.3451304	102	0.5200909972190857
1741622954.714988	103	0.523881733417511
1741623000.9131806	104	0.5341167449951172
1741623048.3290837	105	0.5155420899391174
1741623083.5150754	106	0.5064442753791809
1741623131.5055804	107	0.5174374580383301
1741623178.9567673	108	0.5128885507583618
1741623221.5143745	109	0.5166792869567871
1741623273.8289425	110	0.5075814723968506
1741623323.488742	111	0.5056861042976379
1741623358.4982123	112	0.5136467218399048
1741623398.047837	113	0.5056861042976379
1741623444.824405	114	0.4897649586200714
1741623491.1773744	115	0.508718729019165
1741623535.506253	116	0.4973464608192444
1741623576.4952123	117	0.48749053478240967
1741623610.162139	118	0.4727065861225128
1741623661.1380718	119	0.48180440068244934
1741623701.9151764	120	0.4806671738624573
1741623742.9718132	121	0.5
1741623795.9740252	122	0.4764973521232605
1741623848.623931	123	0.45185747742652893
1741623896.5618958	124	0.47081121802330017
1741623942.4338098	125	0.4564063549041748
1741623990.8016725	126	0.4757392108440399
1741624038.3665097	127	0.4624715745449066
1741624086.6462386	128	0.452236533164978
1741624131.409338	129	0.4590598940849304
1741624174.7216618	130	0.4560272991657257
1741624225.0081413	131	0.44162243604660034
1741624262.3195612	132	0.43479910492897034
1741624308.7086515	133	0.4401061534881592
1741624347.597521	134	0.42532220482826233
1741624392.6377528	135	0.45072025060653687
1741624445.7203937	136	0.4325246512889862
1741624488.0187294	137	0.45109930634498596
1741624523.5657866	138	0.44427597522735596
1741624569.6935444	139	0.4469294846057892
1741624614.8316622	140	0.4226686954498291
1741624663.6787992	141	0.43100833892822266
1741624704.3549984	142	0.43442001938819885
1741624754.9673018	143	0.4404852092266083
1741624801.8359404	144	0.4294920265674591
1741624850.0477662	145	0.42759665846824646
1741624897.6948047	146	0.42532220482826233
1741624945.8267734	147	0.43176648020744324
1741624992.2980921	148	0.4154662489891052
1741625017.4696927	149	0.4094010591506958
1741625059.122909	150	0.39802882075309753
1741625097.2625134	151	0.38362395763397217
1741625147.6922417	152	0.405231237411499
1741625199.528024	153	0.4355572462081909
1741625232.2355125	154	0.42153146862983704
1741625279.1309085	155	0.4029567837715149
1741625329.0347412	156	0.4124336540699005
1741625374.6285071	157	0.41508719325065613
1741625414.7882783	158	0.42494314908981323
1741625462.466828	159	0.39764973521232605
1741625505.1848366	160	0.41736164689064026
1741625550.1622949	161	0.42380592226982117
1741625590.4934165	162	0.38703563809394836
1741625629.1867988	163	0.4059893786907196
1741625676.7933035	164	0.412812739610672
1741625705.4794428	165	0.4120545983314514
1741625747.6782274	166	0.40030327439308167
1741625784.238218	167	0.40485215187072754
1741625823.9016473	168	0.3999241888523102
1741625868.923833	169	0.4037149250507355
1741625916.6285198	170	0.3866565525531769
1741625963.5650637	171	0.39499619603157043
1741626013.838176	172	0.40030327439308167
1741626064.3731937	173	0.38817286491394043
1741626107.023535	174	0.38362395763397217
1741626150.2760353	175	0.3953752815723419
1741626189.3038554	176	0.3961334228515625
1741626244.3185685	177	0.36429113149642944
1741626283.5021305	178	0.38097041845321655
1741626320.0927858	179	0.38059136271476746
1741626370.6088312	180	0.38817286491394043
1741626414.4959002	181	0.4063684642314911
1741626459.069498	182	0.40788474678993225
1741626499.180419	183	0.3999241888523102
1741626546.1889484	184	0.3730098605155945
1741626594.051133	185	0.38741469383239746
1741626638.787091	186	0.4067475497722626
1741626686.4627979	187	0.4094010591506958
1741626730.3906255	188	0.3957543671131134
1741626772.1349075	189	0.3915845453739166
1741626811.762215	190	0.3919636011123657
1741626855.4849725	191	0.3684609532356262
1741626903.451061	192	0.37073540687561035
1741626947.4040353	193	0.37755876779556274
1741626995.2316926	194	0.38059136271476746
1741627045.4838822	195	0.3824867308139801
1741627091.0954757	196	0.3764215409755707
1741627142.056384	197	0.38021227717399597
1741627190.6618032	198	0.3885519206523895
1741627228.8823812	199	0.3752843141555786
1741627263.5218432	200	0.38779377937316895
1741627308.2008953	201	0.35064443945884705
1741627343.0680318	202	0.3862774968147278
1741627387.6348443	203	0.37717968225479126
1741627429.9226167	204	0.39385896921157837
1741627470.4858918	205	0.3790750503540039
1741627521.5497627	206	0.3627748191356659
1741627570.1123357	207	0.3529188632965088
1741627610.5701253	208	0.3646702170372009
1741627652.2211132	209	0.36163759231567383
1741627692.1568556	210	0.35822594165802
1741627732.689309	211	0.3688400387763977
1741627775.8867095	212	0.3786959946155548
1741627821.182831	213	0.3893100917339325
1741627867.1993198	214	0.3548142611980438
1741627918.5278451	215	0.37793782353401184
1741627966.7224479	216	0.3548142611980438
1741628019.1885934	217	0.37376800179481506
1741628069.2792177	218	0.3692190945148468
1741628111.6915507	219	0.3586049973964691
1741628155.1403887	220	0.3661864995956421
1741628205.7074652	221	0.36694464087486267
1741628254.0031285	222	0.38134950399398804
1741628284.067672	223	0.3498862683773041
1741628331.068934	224	0.36808186769485474
1741628366.4260907	225	0.3627748191356659
1741628412.4884107	226	0.3654283583164215
1741628452.3144782	227	0.3514025807380676
1741628499.7976487	228	0.34457921981811523
1741628546.8676858	229	0.35746777057647705
1741628590.2164664	230	0.34685367345809937
1741628636.0576708	231	0.3586049973964691
1741628686.1501365	232	0.34457921981811523
1741628724.7363849	233	0.35670962929725647
1741628767.5057995	234	0.35026535391807556
1741628806.7852535	235	0.34685367345809937
1741628846.1613033	236	0.35064443945884705
1741628888.8369384	237	0.3627748191356659
1741628916.9393086	238	0.3529188632965088
1741628961.5117567	239	0.3559514880180359
1741629002.9604294	240	0.3593631684780121
1741629042.477019	241	0.348749041557312
1741629089.7201266	242	0.36012130975723267
1741629134.7719293	243	0.33093252778053284
1741629182.2497206	244	0.3286580741405487
1741629218.8388956	245	0.34723275899887085
1741629264.356174	246	0.35784685611724854
1741629305.2158926	247	0.3498862683773041
1741629352.136003	248	0.34420016407966614
1741629398.5882928	249	0.34723275899887085
1741629446.5465894	250	0.34723275899887085
1741629486.3074934	251	0.3248673379421234
1741629530.633814	252	0.34799090027809143
1741629577.981864	253	0.35784685611724854
1741629626.4162145	254	0.3483699858188629
1741629678.8914905	255	0.3491281270980835
1741629732.272951	256	0.34382107853889465
1741629773.276052	257	0.34382107853889465
1741629820.0281744	258	0.3381349444389343
1741629860.453885	259	0.3127369284629822
1741629908.8148134	260	0.35784685611724854
1741629958.9149384	261	0.34457921981811523
1741630002.707374	262	0.3457164466381073
1741630040.979926	263	0.3396512567996979
1741630085.7095432	264	0.3464745879173279
1741630132.12587	265	0.3457164466381073
1741630175.036551	266	0.3517816662788391
1741630212.2526636	267	0.37073540687561035
1741630260.4652445	268	0.3396512567996979
1741630303.5838346	269	0.3586049973964691
1741630350.20473	270	0.3229719400405884
1741630401.7171779	271	0.34420016407966614
1741630444.192647	272	0.3328278958797455
1741630490.112219	273	0.32752084732055664
1741630538.0823138	274	0.3358604907989502
1741630571.8822374	275	0.349507212638855
1741630608.25525	276	0.34116753935813904
1741630660.6314182	277	0.3358604907989502
1741630706.821346	278	0.35670962929725647
1741630749.3801918	279	0.33396512269973755
1741630793.7365966	280	0.3423047661781311
1741630846.956651	281	0.3430629372596741
1741630892.5687637	282	0.3555724024772644
1741630938.4520895	283	0.34116753935813904
1741630985.7758853	284	0.32979530096054077
1741631038.5982966	285	0.3586049973964691
1741631080.3384576	286	0.35784685611724854
1741631128.0329132	287	0.3286580741405487
1741631178.9962814	288	0.3415466248989105
1741631219.9698436	289	0.349507212638855
1741631270.2338195	290	0.33699771761894226
1741631318.2366538	291	0.3415466248989105
1741631362.4774766	292	0.33434420824050903
1741631408.7063017	293	0.3457164466381073
1741631458.4349418	294	0.3695981800556183
1741631503.174102	295	0.3392721712589264
1741631551.6158743	296	0.3514025807380676
1741631595.9677904	297	0.348749041557312
1741631642.1098351	298	0.356330543756485
1741631687.7074811	299	0.35026535391807556
