# Supplementary material for: Achieving consistency in FedSAM using local adaptive distillation on sports image classification
Source: PLoS One. 2025 Oct 17;20(10):e0333210. doi: 10.1371/journal.pone.0333210 (PMC12533856; doi:10.1371/journal.pone.0333210)
Supplement: S1 File — All figures (Figs 1–9) and Tables (Table 1–8) are sequentially numbered in the supplementary files. (ZIP) [file pone.0333210.s001.zip › Support-Information-only-datasets/Original experimental data/sport22/0.8/D1/Fedspeed.csv]

Wall time	Step	Value
1741510374.947951	0	0.039423804730176926
1741510455.2026036	1	0.048521608114242554
1741510531.4664702	2	0.06292645633220673
1741510605.1990256	3	0.051175132393836975
1741510664.0074983	4	0.06671720743179321
1741510734.7189472	5	0.08794541656970978
1741510791.9966426	6	0.09931766241788864
1741510859.687129	7	0.12244123965501785
1741510927.851442	8	0.10652009397745132
1741510999.6341763	9	0.12282031774520874
1741511069.7253723	10	0.1209249421954155
1741511137.346648	11	0.14329037070274353
1741511200.2311907	12	0.13570886850357056
1741511265.766198	13	0.1175132691860199
1741511331.7935927	14	0.15238817036151886
1741511400.4457784	15	0.16224412620067596
1741511480.6941726	16	0.16527672111988068
1741511551.7726593	17	0.15921153128147125
1741511614.0787573	18	0.17058376967906952
1741511690.4820042	19	0.19219104945659637
1741511758.354322	20	0.17664897441864014
1741511828.8267407	21	0.1884002983570099
1741511896.6073306	22	0.18612585961818695
1741511958.7967925	23	0.21721000969409943
1741512021.6782618	24	0.17247915267944336
1741512095.4023416	25	0.2111448049545288
1741512167.9914625	26	0.2217589020729065
1741512220.7233267	27	0.16679301857948303
1741512279.8896317	28	0.23768006265163422
1741512347.9043624	29	0.2346474528312683
1741512413.7794523	30	0.23351024091243744
1741512480.944437	31	0.23730099201202393
1741512548.5855434	32	0.20924943685531616
1741512612.9256506	33	0.25284305214881897
1741512675.7010841	34	0.27028051018714905
1741512742.0890868	35	0.2748294174671173
1741512808.6812813	36	0.261561781167984
1741512876.4175982	37	0.25739195942878723
1741512943.1626232	38	0.2649734616279602
1741512995.3103263	39	0.2759666442871094
1741513061.7061546	40	0.29378315806388855
1741513141.8296924	41	0.2755875587463379
1741513209.9309726	42	0.2945413291454315
1741513274.1419675	43	0.2786201536655426
1741513337.8635418	44	0.3013646602630615
1741513404.2926114	45	0.28354814648628235
1741513469.3769155	46	0.3051554262638092
1741513544.8863027	47	0.309325248003006
1741513620.7037807	48	0.2983320653438568
1741513679.2096927	49	0.29075056314468384
1741513746.5898144	50	0.31349506974220276
1741513826.3297713	51	0.3263836205005646
1741513889.3482642	52	0.3115997016429901
1741513960.9048164	53	0.3115997016429901
1741514027.5786903	54	0.32752084732055664
1741514086.548217	55	0.32676270604133606
1741514144.956772	56	0.3358604907989502
1741514213.8053591	57	0.3089461624622345
1741514281.8346002	58	0.34078848361968994
1741514356.8526914	59	0.3328278958797455
1741514432.073622	60	0.34685367345809937
1741514490.8049319	61	0.3396512567996979
1741514558.9062545	62	0.34344199299812317
1741514633.7563522	63	0.35367703437805176
1741514716.7981565	64	0.3453373908996582
1741514794.8746877	65	0.3654283583164215
1741514870.0467203	66	0.36050036549568176
1741514941.5404935	67	0.3631539046764374
1741515005.869499	68	0.35026535391807556
1741515083.7563658	69	0.3597422242164612
1741515150.9318156	70	0.33699771761894226
1741515211.4202828	71	0.365807443857193
1741515291.3732803	72	0.3764215409755707
1741515362.180213	73	0.3768005967140198
1741515429.5620964	74	0.36504927277565
1741515497.1328745	75	0.3768005967140198
1741515543.3902185	76	0.38476118445396423
1741515618.9944031	77	0.39082637429237366
1741515678.357727	78	0.40030327439308167
1741515747.4006958	79	0.40030327439308167
1741515809.5633793	80	0.3919636011123657
1741515882.0480835	81	0.4063684642314911
1741515945.246751	82	0.4059893786907196
1741516013.1675615	83	0.40106141567230225
1741516077.1794424	84	0.4025776982307434
1741516154.1720335	85	0.4097801446914673
1741516220.61267	86	0.3991660475730896
1741516282.9880817	87	0.4158453345298767
1741516351.3691194	88	0.4120545983314514
1741516428.2959547	89	0.4166034758090973
1741516499.1868339	90	0.4222896099090576
1741516570.6163077	91	0.4192570149898529
1741516630.211018	92	0.42039424180984497
1741516702.0172148	93	0.42153146862983704
1741516772.981995	94	0.42418497800827026
1741516832.7981668	95	0.4363153874874115
1741516900.1123421	96	0.42532220482826233
1741516963.2076244	97	0.42153146862983704
1741517030.9598997	98	0.412812739610672
1741517090.9863274	99	0.43479910492897034
1741517150.2931275	100	0.45109930634498596
1741517220.8222473	101	0.4601971209049225
1741517292.1326709	102	0.4624715745449066
1741517357.0744798	103	0.44768765568733215
1741517423.8699145	104	0.4639878571033478
1741517495.507883	105	0.4397270679473877
1741517549.8784444	106	0.4461713433265686
1741517621.3795853	107	0.4704321324825287
1741517692.8997624	108	0.4689158499240875
1741517760.7552478	109	0.49128127098083496
1741517838.6386337	110	0.4461713433265686
1741517914.6055331	111	0.4825625419616699
1741517970.2870045	112	0.45451098680496216
1741518029.9466527	113	0.4670204818248749
1741518102.845397	114	0.4639878571033478
1741518175.522509	115	0.4806671738624573
1741518243.169919	116	0.4727065861225128
1741518306.4984455	117	0.4825625419616699
1741518357.7658975	118	0.48180440068244934
1741518432.590713	119	0.4859742224216461
1741518496.448181	120	0.4795299470424652
1741518559.2762923	121	0.4833206832408905
1741518637.1377285	122	0.4958301782608032
1741518714.4416814	123	0.4833206832408905
1741518788.5723133	124	0.5083396434783936
1741518860.9837523	125	0.48900681734085083
1741518930.7762887	126	0.49848368763923645
1741519006.730222	127	0.49772554636001587
1741519082.7655263	128	0.49886277318000793
1741519149.885615	129	0.5015162825584412
1741519215.0084684	130	0.5178165435791016
1741519292.5692973	131	0.5030326247215271
1741519346.7399752	132	0.49128127098083496
1741519416.8283074	133	0.5003790855407715
1741519474.9753873	134	0.5128885507583618
1741519542.6223397	135	0.5090978145599365
1741519627.032937	136	0.5163002014160156
1741519690.9257758	137	0.5155420899391174
1741519745.8412645	138	0.5341167449951172
1741519818.1062634	139	0.5079605579376221
1741519886.7494633	140	0.5269143581390381
1741519959.472318	141	0.5090978145599365
1741520023.0784442	142	0.5257771015167236
1741520099.1398656	143	0.5348749160766602
1741520171.4637246	144	0.518195629119873
1741520247.1669638	145	0.533358633518219
1741520318.4561973	146	0.5318422913551331
1741520386.8888857	147	0.5367702841758728
1741520457.99026	148	0.5428354740142822
1741520495.4589036	149	0.5276724696159363
1741520557.186593	150	0.5193328261375427
1741520615.5791597	151	0.5204700827598572
1741520688.4586656	152	0.5379074811935425
1741520768.2616386	153	0.5466262102127075
1741520819.9660552	154	0.5447308421134949
1741520891.2109175	155	0.5299469232559204
1741520969.6926103	156	0.5416982769966125
1741521040.5504353	157	0.5288097262382507
1741521100.6181717	158	0.5295678377151489
1741521170.9761562	159	0.5428354740142822
1741521236.5196064	160	0.5265352725982666
1741521302.1802938	161	0.5329795479774475
1741521360.6587868	162	0.5166792869567871
1741521416.572719	163	0.5435936450958252
1741521485.180721	164	0.532600462436676
1741521527.7942958	165	0.5363911986351013
1741521594.4410028	166	0.5261561870574951
1741521647.8213527	167	0.5337376594543457
1741521707.840862	168	0.5197119116783142
1741521778.7495582	169	0.547763466835022
1741521850.6901696	170	0.5401819348335266
1741521923.262511	171	0.5322213768959045
1741522004.1119921	172	0.5299469232559204
1741522079.904411	173	0.5420773029327393
1741522143.5120325	174	0.5390447378158569
1741522212.0506096	175	0.5318422913551331
1741522270.9722595	176	0.5394238233566284
1741522355.7320063	177	0.5291887521743774
1741522415.7407112	178	0.5257771015167236
1741522471.1488347	179	0.5303260087966919
1741522546.180477	180	0.5379074811935425
1741522614.0680947	181	0.538286566734314
1741522681.6595893	182	0.533358633518219
1741522738.0714922	183	0.5363911986351013
1741522809.2563174	184	0.5303260087966919
1741522880.0956225	185	0.5337376594543457
1741522947.2916646	186	0.5318422913551331
1741523021.0831342	187	0.5352540016174316
1741523088.6938908	188	0.5348749160766602
1741523151.5636818	189	0.5299469232559204
1741523214.3881898	190	0.5375284552574158
1741523277.636567	191	0.5269143581390381
1741523349.2106757	192	0.5360121130943298
1741523416.7365181	193	0.5303260087966919
1741523485.8761964	194	0.5242608189582825
1741523560.8565755	195	0.5272933840751648
1741523633.02805	196	0.5257771015167236
1741523707.9851577	197	0.5375284552574158
1741523778.6625051	198	0.5280515551567078
1741523835.9403234	199	0.5189537405967712
1741523885.2979157	200	0.5140257477760315
1741523951.7345521	201	0.5337376594543457
1741524007.242568	202	0.5322213768959045
1741524074.6448655	203	0.5216072797775269
1741524137.2312741	204	0.5363911986351013
1741524200.0556145	205	0.5348749160766602
1741524272.5372524	206	0.5197119116783142
1741524342.9201431	207	0.515163004398346
1741524406.4130282	208	0.524639904499054
1741524469.392459	209	0.5280515551567078
1741524528.4271185	210	0.5216072797775269
1741524592.8542573	211	0.5163002014160156
1741524656.7355247	212	0.5117513537406921
1741524719.5894382	213	0.5265352725982666
1741524790.472899	214	0.5204700827598572
1741524863.8174617	215	0.5090978145599365
1741524933.982639	216	0.532600462436676
1741525016.6007488	217	0.5159211754798889
1741525092.7677653	218	0.5159211754798889
1741525156.4734814	219	0.5272933840751648
1741525223.0275726	220	0.5288097262382507
1741525297.9890554	221	0.5212281942367554
1741525369.124783	222	0.5163002014160156
1741525413.836853	223	0.5132676362991333
1741525485.722864	224	0.5147839188575745
1741525539.9079888	225	0.5136467218399048
1741525609.8479161	226	0.5261561870574951
1741525668.7498174	227	0.5155420899391174
1741525740.8909261	228	0.5185746550559998
1741525812.146734	229	0.5280515551567078
1741525875.9969914	230	0.5204700827598572
1741525941.8125415	231	0.5166792869567871
1741526016.4002988	232	0.5056861042976379
1741526071.705888	233	0.523123562335968
1741526134.7199717	234	0.5121303796768188
1741526195.556418	235	0.5261561870574951
1741526253.1765838	236	0.5125094652175903
1741526316.9745533	237	0.5132676362991333
1741526360.455014	238	0.5117513537406921
1741526427.1718218	239	0.5280515551567078
1741526491.7537777	240	0.514404833316803
1741526554.385141	241	0.5166792869567871
1741526627.481836	242	0.5276724696159363
1741526694.6446211	243	0.5056861042976379
1741526766.0255105	244	0.5098559260368347
1741526821.5125222	245	0.5060651898384094
1741526890.4327145	246	0.49848368763923645
1741526953.6340792	247	0.5170583724975586
1741527023.5745769	248	0.5117513537406921
1741527095.740668	249	0.518195629119873
1741527172.0314832	250	0.5079605579376221
1741527230.22269	251	0.5015162825584412
1741527296.1806898	252	0.515163004398346
1741527372.142042	253	0.5117513537406921
1741527443.056159	254	0.5083396434783936
1741527522.296486	255	0.5098559260368347
1741527597.4900084	256	0.5041698217391968
1741527655.766395	257	0.5083396434783936
1741527724.5351317	258	0.4969674050807953
1741527788.185191	259	0.5109931826591492
1741527859.7668433	260	0.5083396434783936
1741527928.79417	261	0.49886277318000793
1741527993.5241857	262	0.5060651898384094
1741528050.2122908	263	0.5121303796768188
1741528116.6669192	264	0.49886277318000793
1741528188.3780537	265	0.5064442753791809
1741528251.13092	266	0.5056861042976379
1741528306.8996487	267	0.5090978145599365
1741528381.1243165	268	0.508718729019165
1741528444.7808857	269	0.4996209144592285
1741528513.1868703	270	0.5053070783615112
1741528592.0297906	271	0.5022744536399841
1741528653.4805715	272	0.5064442753791809
1741528721.4834757	273	0.4996209144592285
1741528791.429063	274	0.4927975833415985
1741528842.6122208	275	0.4996209144592285
1741528897.4923165	276	0.5022744536399841
1741528975.750419	277	0.5064442753791809
1741529043.4097633	278	0.48824867606163025
1741529107.3854208	279	0.5030326247215271
1741529176.7819126	280	0.4943138659000397
1741529255.0054471	281	0.5068233609199524
1741529322.5272243	282	0.5109931826591492
1741529392.5123806	283	0.49772554636001587
1741529463.471423	284	0.4905231297016144
1741529542.5135732	285	0.49810463190078735
1741529604.8840091	286	0.4965883195400238
1741529676.1475456	287	0.48445791006088257
1741529751.444782	288	0.4962092638015747
1741529816.064024	289	0.4927975833415985
1741529890.2998471	290	0.4996209144592285
1741529961.9665449	291	0.4893859028816223
1741530031.0410783	292	0.4931766390800476
1741530095.512671	293	0.4943138659000397
1741530167.778477	294	0.5053070783615112
1741530234.7553854	295	0.5034116506576538
1741530306.4484391	296	0.5037907361984253
1741530373.3803015	297	0.483699768781662
1741530445.9468145	298	0.4996209144592285
1741530513.4985075	299	0.5053070783615112
