# Supplementary material for: Achieving consistency in FedSAM using local adaptive distillation on sports image classification
Source: PLoS One. 2025 Oct 17;20(10):e0333210. doi: 10.1371/journal.pone.0333210 (PMC12533856; doi:10.1371/journal.pone.0333210)
Supplement: S1 File — All figures (Figs 1–9) and Tables (Table 1–8) are sequentially numbered in the supplementary files. (ZIP) [file pone.0333210.s001.zip › Support-Information-only-datasets/Original experimental data/sport22/0.8/D2/Fedavg.csv]

Wall time	Step	Value
1741772073.0666528	0	0.0470053069293499
1741772120.3120704	1	0.07884760946035385
1741772166.410638	2	0.09780136495828629
1741772211.4792366	3	0.1209249421954155
1741772247.0065415	4	0.11865049600601196
1741772290.1836476	5	0.1341925710439682
1741772326.0281823	6	0.16565580666065216
1741772367.113338	7	0.1607278287410736
1741772406.691932	8	0.17551174759864807
1741772450.164578	9	0.1679302453994751
1741772492.3148463	10	0.18081879615783691
1741772533.9626958	11	0.19522365927696228
1741772571.6027887	12	0.19560272991657257
1741772612.0618782	13	0.2149355560541153
1741772652.1302626	14	0.22971948981285095
1741772693.006513	15	0.22365428507328033
1741772741.3922782	16	0.2486732304096222
1741772784.4394221	17	0.2479150891304016
1741772821.9458482	18	0.2551175057888031
1741772867.3314426	19	0.27293404936790466
1741772908.7523644	20	0.2820318341255188
1741772951.675125	21	0.2915087044239044
1741772992.1328962	22	0.30705079436302185
1741773029.5296085	23	0.32410916686058044
1741773067.686572	24	0.32031843066215515
1741773112.2630105	25	0.33699771761894226
1741773156.0353668	26	0.34799090027809143
1741773188.59329	27	0.33699771761894226
1741773224.232929	28	0.3491281270980835
1741773263.9365335	29	0.36353299021720886
1741773304.7258914	30	0.36732372641563416
1741773345.1863065	31	0.3730098605155945
1741773384.5125518	32	0.36050036549568176
1741773422.3577561	33	0.3783169090747833
1741773460.8841498	34	0.3764215409755707
1741773501.9760268	35	0.39689159393310547
1741773543.5704033	36	0.38134950399398804
1741773585.35259	37	0.3957543671131134
1741773626.229808	38	0.40447309613227844
1741773657.454334	39	0.37717968225479126
1741773697.3952708	40	0.41129642724990845
1741773746.3589995	41	0.41053828597068787
1741773787.9270384	42	0.4169825613498688
1741773829.0065432	43	0.4169825613498688
1741773868.2637377	44	0.4192570149898529
1741773910.0980606	45	0.43517816066741943
1741773950.5213876	46	0.42721760272979736
1741773999.2181432	47	0.43593630194664
1741774045.3369567	48	0.4404852092266083
1741774081.1959276	49	0.43062925338745117
1741774122.4661236	50	0.436694473028183
1741774171.0219536	51	0.43442001938819885
1741774209.4107666	52	0.43745261430740356
1741774254.873266	53	0.4503411650657654
1741774300.5823314	54	0.44806671142578125
1741774343.5591383	55	0.4552691578865051
1741774384.3235054	56	0.4556482136249542
1741774427.1589317	57	0.4670204818248749
1741774474.2843637	58	0.4560272991657257
1741774522.396739	59	0.46171343326568604
1741774571.9600556	60	0.4594389796257019
1741774612.1663325	61	0.44806671142578125
1741774659.5004957	62	0.46095526218414307
1741774711.438572	63	0.4799090325832367
1741774764.2554038	64	0.47081121802330017
1741774813.886474	65	0.4636088013648987
1741774859.4037647	66	0.47422289848327637
1741774904.8683782	67	0.483699768781662
1741774945.103961	68	0.4863533079624176
1741775000.35686	69	0.48445791006088257
1741775046.2106037	70	0.4795299470424652
1741775086.1858344	71	0.48862776160240173
1741775142.836595	72	0.4806671738624573
1741775190.3531826	73	0.49469295144081116
1741775232.5554504	74	0.4871114492416382
1741775275.966846	75	0.48521608114242554
1741775306.5844638	76	0.4829416275024414
1741775352.0112205	77	0.4969674050807953
1741775389.4237416	78	0.4931766390800476
1741775435.082865	79	0.49469295144081116
1741775471.5021722	80	0.49886277318000793
1741775515.986146	81	0.5011371970176697
1741775553.8490531	82	0.500758171081543
1741775596.1067111	83	0.4939348101615906
1741775633.137982	84	0.5109931826591492
1741775681.7417314	85	0.5121303796768188
1741775720.9621317	86	0.4939348101615906
1741775760.8971205	87	0.5064442753791809
1741775803.596908	88	0.5064442753791809
1741775849.2515633	89	0.5090978145599365
1741775893.319961	90	0.5193328261375427
1741775938.154612	91	0.515163004398346
1741775972.325195	92	0.5
1741776016.9494483	93	0.509476900100708
1741776058.8720345	94	0.5128885507583618
1741776096.5644145	95	0.5140257477760315
1741776135.9533172	96	0.5121303796768188
1741776175.401505	97	0.5068233609199524
1741776216.1225994	98	0.5147839188575745
1741776250.9318042	99	0.5128885507583618
1741776288.032441	100	0.5197119116783142
1741776329.4365525	101	0.5128885507583618
1741776372.5227954	102	0.5193328261375427
1741776409.4018679	103	0.5155420899391174
1741776450.7333267	104	0.5197119116783142
1741776491.957242	105	0.5250189304351807
1741776525.8207302	106	0.523881733417511
1741776570.496173	107	0.5269143581390381
1741776614.1262794	108	0.5291887521743774
1741776653.0312479	109	0.5204700827598572
1741776699.5208523	110	0.5227444767951965
1741776745.094606	111	0.5269143581390381
1741776775.5851429	112	0.5250189304351807
1741776814.0166473	113	0.5265352725982666
1741776858.3132372	114	0.5265352725982666
1741776900.658635	115	0.5284306406974792
1741776942.6886647	116	0.5295678377151489
1741776979.2028208	117	0.5253980159759521
1741777008.9454098	118	0.5185746550559998
1741777058.959196	119	0.5235026478767395
1741777098.6001709	120	0.5299469232559204
1741777135.7581275	121	0.5223654508590698
1741777186.4142985	122	0.5295678377151489
1741777233.449644	123	0.5303260087966919
1741777281.3957934	124	0.5212281942367554
1741777326.003779	125	0.5250189304351807
1741777367.7545035	126	0.5261561870574951
1741777414.418043	127	0.5318422913551331
1741777456.8058941	128	0.5272933840751648
1741777496.68196	129	0.5314632058143616
1741777537.873153	130	0.5257771015167236
1741777582.5739017	131	0.5299469232559204
1741777616.7283587	132	0.5227444767951965
1741777660.88457	133	0.5272933840751648
1741777697.0080566	134	0.5250189304351807
1741777739.5515594	135	0.5291887521743774
1741777791.5613413	136	0.532600462436676
1741777832.3359108	137	0.5310841798782349
1741777866.450375	138	0.533358633518219
1741777911.3892004	139	0.5310841798782349
1741777952.607363	140	0.5235026478767395
1741778001.4540784	141	0.5261561870574951
1741778040.824465	142	0.5295678377151489
1741778089.6720455	143	0.5288097262382507
1741778136.1095984	144	0.5295678377151489
1741778184.347474	145	0.5371493697166443
1741778231.2604096	146	0.5280515551567078
1741778276.1362097	147	0.5337376594543457
1741778318.9858289	148	0.5269143581390381
1741778344.081193	149	0.5272933840751648
1741778383.2371106	150	0.5310841798782349
1741778420.8734431	151	0.5348749160766602
1741778466.3795753	152	0.5344958305358887
1741778516.6002603	153	0.5299469232559204
1741778546.9614542	154	0.5371493697166443
1741778589.8441684	155	0.5363911986351013
1741778635.9933462	156	0.5291887521743774
1741778676.2401774	157	0.5250189304351807
1741778714.3004344	158	0.5284306406974792
1741778756.5526958	159	0.5310841798782349
1741778796.0712457	160	0.5314632058143616
1741778836.7968376	161	0.5288097262382507
1741778872.0345516	162	0.5318422913551331
1741778908.700245	163	0.5337376594543457
1741778952.1358008	164	0.5379074811935425
1741778978.6796446	165	0.5295678377151489
1741779020.7474997	166	0.5250189304351807
1741779054.1775575	167	0.5344958305358887
1741779091.5339413	168	0.5295678377151489
1741779136.1980174	169	0.5348749160766602
1741779178.382007	170	0.5227444767951965
1741779221.6236582	171	0.5401819348335266
1741779269.478844	172	0.5363911986351013
1741779317.2275877	173	0.5322213768959045
1741779354.813	174	0.5284306406974792
1741779397.2324793	175	0.5265352725982666
1741779433.1414511	176	0.5341167449951172
1741779484.0065627	177	0.5344958305358887
1741779520.9907956	178	0.5337376594543457
1741779555.0872755	179	0.5341167449951172
1741779600.5830002	180	0.5348749160766602
1741779642.7785485	181	0.5413191914558411
1741779685.275246	182	0.5363911986351013
1741779720.4108245	183	0.5371493697166443
1741779764.5174642	184	0.533358633518219
1741779807.47635	185	0.5322213768959045
1741779849.4455512	186	0.5360121130943298
1741779894.6590705	187	0.5390447378158569
1741779935.7262166	188	0.5367702841758728
1741779976.0590847	189	0.5291887521743774
1741780015.7482274	190	0.533358633518219
1741780053.4163835	191	0.5363911986351013
1741780098.070665	192	0.5394238233566284
1741780139.1823797	193	0.5322213768959045
1741780182.5193598	194	0.5307050943374634
1741780227.8951175	195	0.5344958305358887
1741780272.9696095	196	0.5337376594543457
1741780317.723637	197	0.5337376594543457
1741780362.965489	198	0.5363911986351013
1741780398.4314766	199	0.5367702841758728
1741780428.5610092	200	0.5235026478767395
1741780470.0423565	201	0.5375284552574158
1741780504.3791845	202	0.5341167449951172
1741780544.735358	203	0.5341167449951172
1741780583.0591004	204	0.5341167449951172
1741780620.8006964	205	0.5322213768959045
1741780666.2828841	206	0.5341167449951172
1741780708.5649714	207	0.5360121130943298
1741780749.0681295	208	0.5356330275535583
1741780787.254679	209	0.5291887521743774
1741780824.4550867	210	0.5322213768959045
1741780862.9677155	211	0.5394238233566284
1741780902.1857893	212	0.5344958305358887
1741780942.4502323	213	0.532600462436676
1741780983.922681	214	0.5329795479774475
1741781031.5978644	215	0.5401819348335266
1741781073.8130107	216	0.5367702841758728
1741781127.508821	217	0.5379074811935425
1741781171.5238068	218	0.5386656522750854
1741781210.4544578	219	0.5401819348335266
1741781250.0485244	220	0.5367702841758728
1741781294.1204467	221	0.5363911986351013
1741781338.1235118	222	0.5337376594543457
1741781365.4620535	223	0.5276724696159363
1741781408.470531	224	0.5375284552574158
1741781443.252801	225	0.5307050943374634
1741781485.9717596	226	0.5288097262382507
1741781520.1484532	227	0.5318422913551331
1741781564.1508439	228	0.5344958305358887
1741781605.900961	229	0.5363911986351013
1741781643.409156	230	0.5363911986351013
1741781682.2614877	231	0.5367702841758728
1741781727.9484036	232	0.5337376594543457
1741781760.5707788	233	0.5371493697166443
1741781801.9936752	234	0.5405610203742981
1741781838.6618598	235	0.5344958305358887
1741781875.2145975	236	0.5390447378158569
1741781913.5212486	237	0.5379074811935425
1741781938.7541826	238	0.5310841798782349
1741781980.2847257	239	0.5367702841758728
1741782017.506857	240	0.5371493697166443
1741782055.95858	241	0.5337376594543457
1741782100.1674318	242	0.5288097262382507
1741782138.3777406	243	0.5284306406974792
1741782180.6108675	244	0.5367702841758728
1741782214.4167714	245	0.5295678377151489
1741782254.8005574	246	0.532600462436676
1741782293.0409448	247	0.5386656522750854
1741782336.1947193	248	0.5329795479774475
1741782378.0309575	249	0.5341167449951172
1741782421.8875625	250	0.532600462436676
1741782459.7646823	251	0.5250189304351807
1741782499.4712152	252	0.5284306406974792
1741782542.0992475	253	0.5329795479774475
1741782585.8474975	254	0.5337376594543457
1741782633.5500247	255	0.5341167449951172
1741782678.9355237	256	0.538286566734314
1741782714.1522992	257	0.5337376594543457
1741782754.937971	258	0.5299469232559204
1741782794.2915816	259	0.5329795479774475
1741782836.793895	260	0.5310841798782349
1741782882.161551	261	0.533358633518219
1741782921.0383642	262	0.5322213768959045
1741782955.746663	263	0.5280515551567078
1741782995.7503843	264	0.5303260087966919
1741783036.9463637	265	0.5344958305358887
1741783076.9907346	266	0.5337376594543457
1741783109.151926	267	0.5272933840751648
1741783153.8921869	268	0.5318422913551331
1741783190.1990695	269	0.5318422913551331
1741783231.8962464	270	0.5310841798782349
1741783282.596154	271	0.5356330275535583
1741783320.5681562	272	0.5375284552574158
1741783360.6519248	273	0.533358633518219
1741783404.3634865	274	0.5341167449951172
1741783433.4563723	275	0.5288097262382507
1741783468.4787016	276	0.5284306406974792
1741783518.8562438	277	0.5322213768959045
1741783559.0701644	278	0.5291887521743774
1741783596.860245	279	0.5310841798782349
1741783638.3830295	280	0.5284306406974792
1741783684.9293752	281	0.5295678377151489
1741783724.7812304	282	0.5291887521743774
1741783769.0211833	283	0.5356330275535583
1741783810.6434386	284	0.5314632058143616
1741783857.3161645	285	0.5337376594543457
1741783898.016316	286	0.5284306406974792
1741783940.5535345	287	0.5318422913551331
1741783984.9878426	288	0.5307050943374634
1741784021.644248	289	0.5314632058143616
1741784068.1707747	290	0.5322213768959045
1741784108.484376	291	0.5272933840751648
1741784146.9584072	292	0.5235026478767395
1741784184.8002758	293	0.5250189304351807
1741784225.0067313	294	0.5310841798782349
1741784263.9106874	295	0.5261561870574951
1741784306.2514138	296	0.5303260087966919
1741784346.36071	297	0.5284306406974792
1741784388.2581022	298	0.5329795479774475
1741784427.1981654	299	0.5261561870574951
