# Supplementary material for: Achieving consistency in FedSAM using local adaptive distillation on sports image classification
Source: PLoS One. 2025 Oct 17;20(10):e0333210. doi: 10.1371/journal.pone.0333210 (PMC12533856; doi:10.1371/journal.pone.0333210)
Supplement: S1 File — All figures (Figs 1–9) and Tables (Table 1–8) are sequentially numbered in the supplementary files. (ZIP) [file pone.0333210.s001.zip › Support-Information-only-datasets/Original experimental data/sport22/0.8/D2/Feddyn.csv]

Wall time	Step	Value
1741744853.6294234	0	0.0470053069293499
1741744909.7866628	1	0.09363153576850891
1741744962.246333	2	0.10007581859827042
1741745013.6204543	3	0.14139500260353088
1741745054.0467668	4	0.14670205116271973
1741745103.2331953	5	0.1675511747598648
1741745144.1790814	6	0.17210008203983307
1741745192.457992	7	0.170962855219841
1741745239.743249	8	0.1811978816986084
1741745289.393031	9	0.20962850749492645
1741745338.7158163	10	0.20659591257572174
1741745385.1764452	11	0.24071265757083893
1741745428.8174818	12	0.23616376519203186
1741745474.902108	13	0.262319952249527
1741745521.5049078	14	0.26648977398872375
1741745568.1134655	15	0.2619408667087555
1741745623.1513956	16	0.2915087044239044
1741745671.9910583	17	0.31122061610221863
1741745715.3379579	18	0.30363911390304565
1741745768.0489576	19	0.3278999328613281
1741745812.583593	20	0.3597422242164612
1741745860.847454	21	0.3415466248989105
1741745906.6223722	22	0.3396512567996979
1741745948.4350853	23	0.3665655851364136
1741745990.808645	24	0.36125853657722473
1741746041.3536365	25	0.388931006193161
1741746089.3962305	26	0.37149354815483093
1741746125.959454	27	0.3623957633972168
1741746166.2058454	28	0.39499619603157043
1741746212.4908223	29	0.41091737151145935
1741746257.9574828	30	0.4097801446914673
1741746303.6374876	31	0.42494314908981323
1741746348.9760349	32	0.4086429178714752
1741746391.3923888	33	0.405231237411499
1741746434.6325977	34	0.4260803759098053
1741746479.9613214	35	0.4438968896865845
1741746525.4002388	36	0.43593630194664
1741746570.5405111	37	0.4302501976490021
1741746615.3384433	38	0.4427596628665924
1741746649.9817386	39	0.42380592226982117
1741746695.5349534	40	0.4564063549041748
1741746749.4773424	41	0.4567854404449463
1741746794.7932413	42	0.4537528455257416
1741746840.3047214	43	0.445413202047348
1741746883.6521723	44	0.4624715745449066
1741746929.2850893	45	0.4632297158241272
1741746975.1361911	46	0.445413202047348
1741747026.1370833	47	0.4973464608192444
1741747077.901291	48	0.483699768781662
1741747117.8552768	49	0.4897649586200714
1741747162.589844	50	0.49128127098083496
1741747216.431376	51	0.5079605579376221
1741747257.7245233	52	0.49166035652160645
1741747303.1322186	53	0.49507203698158264
1741747348.6665509	54	0.5128885507583618
1741747388.1744316	55	0.5197119116783142
1741747427.4553685	56	0.4863533079624176
1741747473.0658395	57	0.5200909972190857
1741747521.473546	58	0.5011371970176697
1741747571.409267	59	0.4943138659000397
1741747622.5217586	60	0.5200909972190857
1741747662.263896	61	0.5125094652175903
1741747705.73028	62	0.5053070783615112
1741747755.5374613	63	0.5409401059150696
1741747810.8206391	64	0.5307050943374634
1741747862.259746	65	0.5265352725982666
1741747912.6052127	66	0.5193328261375427
1741747961.317674	67	0.5394238233566284
1741748004.0474665	68	0.5394238233566284
1741748057.796367	69	0.5250189304351807
1741748102.9173586	70	0.5371493697166443
1741748142.4623578	71	0.523881733417511
1741748195.7848005	72	0.5064442753791809
1741748243.4246745	73	0.5439727306365967
1741748288.0046754	74	0.5204700827598572
1741748332.7191164	75	0.5341167449951172
1741748364.6264055	76	0.5409401059150696
1741748415.3996303	77	0.5193328261375427
1741748455.2248044	78	0.5390447378158569
1741748503.6747525	79	0.5496588349342346
1741748546.3568766	80	0.5337376594543457
1741748593.6786056	81	0.5280515551567078
1741748635.8271153	82	0.5310841798782349
1741748679.605279	83	0.5443517565727234
1741748720.6057522	84	0.5561031103134155
1741748770.5259848	85	0.538286566734314
1741748814.6343875	86	0.5485215783119202
1741748855.9416811	87	0.5420773029327393
1741748899.4697633	88	0.5375284552574158
1741748950.1338878	89	0.538286566734314
1741748997.203966	90	0.5375284552574158
1741749044.7778268	91	0.5432145595550537
1741749083.707519	92	0.5352540016174316
1741749130.663577	93	0.5416982769966125
1741749177.5910382	94	0.5253980159759521
1741749217.1503491	95	0.5439727306365967
1741749261.491548	96	0.5261561870574951
1741749301.980792	97	0.5200909972190857
1741749346.1375098	98	0.5193328261375427
1741749384.9312742	99	0.5314632058143616
1741749423.5711918	100	0.5197119116783142
1741749470.1096656	101	0.509476900100708
1741749516.4748	102	0.5015162825584412
1741749557.2697814	103	0.5235026478767395
1741749600.4091668	104	0.4962092638015747
1741749646.4289281	105	0.4859742224216461
1741749682.0717385	106	0.49848368763923645
1741749728.2322764	107	0.4825625419616699
1741749774.353254	108	0.4969674050807953
1741749817.9499514	109	0.4738438129425049
1741749869.7251198	110	0.4700530767440796
1741749919.279621	111	0.492418497800827
1741749955.1949596	112	0.4829416275024414
1741749993.1073754	113	0.48407885432243347
1741750038.8798742	114	0.4696739912033081
1741750085.4963202	115	0.48445791006088257
1741750129.2987316	116	0.4632297158241272
1741750170.375609	117	0.4601971209049225
1741750203.473238	118	0.443517804145813
1741750252.5025494	119	0.45754358172416687
1741750294.587789	120	0.4689158499240875
1741750336.3549705	121	0.467399537563324
1741750389.2430525	122	0.4658832550048828
1741750442.4229567	123	0.44882485270500183
1741750493.7391078	124	0.4492039382457733
1741750542.8903813	125	0.4423805773258209
1741750591.232733	126	0.443517804145813
1741750642.7307284	127	0.4692949056625366
1741750692.3393884	128	0.4302501976490021
1741750738.7708576	129	0.4567854404449463
1741750785.1390665	130	0.4469294846057892
1741750836.6338387	131	0.4632297158241272
1741750875.402665	132	0.4601971209049225
1741750925.5474362	133	0.4401061534881592
1741750965.6058276	134	0.44806671142578125
1741751011.161422	135	0.4192570149898529
1741751067.9703503	136	0.4397270679473877
1741751111.2129786	137	0.4469294846057892
1741751148.807487	138	0.4461713433265686
1741751197.9228292	139	0.4397270679473877
1741751244.050265	140	0.44844579696655273
1741751295.3667798	141	0.44465503096580505
1741751338.7449167	142	0.4329037070274353
1741751390.123036	143	0.4503411650657654
1741751439.3076537	144	0.4431387484073639
1741751491.3313203	145	0.45109930634498596
1741751540.3083973	146	0.4355572462081909
1741751589.7861598	147	0.4257012903690338
1741751638.4366336	148	0.4257012903690338
1741751664.6767204	149	0.42835479974746704
1741751707.0832837	150	0.4321455657482147
1741751748.0889523	151	0.42494314908981323
1741751800.3131993	152	0.43138742446899414
1741751854.8573246	153	0.4226686954498291
1741751890.3980598	154	0.4397270679473877
1741751939.5851278	155	0.42380592226982117
1741751991.355976	156	0.4321455657482147
1741752040.6874166	157	0.44882485270500183
1741752081.1228597	158	0.43404093384742737
1741752130.572749	159	0.4302501976490021
1741752174.3883815	160	0.4184988737106323
1741752220.6480627	161	0.42532220482826233
1741752261.0690591	162	0.412812739610672
1741752302.0856526	163	0.42039424180984497
1741752352.0906773	164	0.42456406354904175
1741752381.7183096	165	0.4184988737106323
1741752428.561726	166	0.4184988737106323
1741752466.1590488	167	0.4298711121082306
1741752506.9235368	168	0.4298711121082306
1741752556.4205394	169	0.4158453345298767
1741752605.2529345	170	0.4268385171890259
1741752653.7992413	171	0.41470810770988464
1741752708.3074841	172	0.42077332735061646
1741752760.5237522	173	0.4389689266681671
1741752803.851827	174	0.4094010591506958
1741752849.7096114	175	0.4264594316482544
1741752890.0735278	176	0.43442001938819885
1741752947.0440412	177	0.4029567837715149
1741752987.8926578	178	0.4222896099090576
1741753025.895606	179	0.4037149250507355
1741753076.6879342	180	0.41470810770988464
1741753123.918717	181	0.42456406354904175
1741753169.5825353	182	0.4097801446914673
1741753210.4310648	183	0.4037149250507355
1741753261.0352595	184	0.4169825613498688
1741753311.8544314	185	0.41774070262908936
1741753359.1745942	186	0.4363153874874115
1741753411.9444883	187	0.4056103229522705
1741753459.7629197	188	0.38741469383239746
1741753504.7637389	189	0.4063684642314911
1741753550.5334532	190	0.4090219736099243
1741753594.418309	191	0.4120545983314514
1741753642.8462555	192	0.42835479974746704
1741753688.8398955	193	0.4135708808898926
1741753737.7732902	194	0.4135708808898926
1741753788.7683613	195	0.41394996643066406
1741753837.9006634	196	0.42797574400901794
1741753888.059528	197	0.41811978816986084
1741753936.0140016	198	0.41394996643066406
1741753974.9116163	199	0.4298711121082306
1741754009.297757	200	0.4234268367290497
1741754054.5759194	201	0.42077332735061646
1741754092.3896215	202	0.42759665846824646
1741754137.743869	203	0.40447309613227844
1741754180.8584971	204	0.41053828597068787
1741754224.098371	205	0.4086429178714752
1741754276.5984251	206	0.4063684642314911
1741754325.9403067	207	0.4033358693122864
1741754368.9328048	208	0.4056103229522705
1741754413.3713996	209	0.412812739610672
1741754454.9736855	210	0.4135708808898926
1741754498.6502535	211	0.4158453345298767
1741754542.4075766	212	0.3999241888523102
1741754589.1523612	213	0.3858984112739563
1741754639.1419673	214	0.39689159393310547
1741754690.7829075	215	0.41091737151145935
1741754740.2441752	216	0.4135708808898926
1741754797.9440253	217	0.41432905197143555
1741754849.4415307	218	0.41736164689064026
1741754892.6266055	219	0.41774070262908936
1741754938.6651473	220	0.4166034758090973
1741754990.8255916	221	0.3991660475730896
1741755040.279315	222	0.4302501976490021
1741755072.5862827	223	0.3851402699947357
1741755122.5346398	224	0.4234268367290497
1741755160.7564147	225	0.4188779294490814
1741755210.5208664	226	0.4196361005306244
1741755251.8035655	227	0.4188779294490814
1741755300.8505595	228	0.412812739610672
1741755349.6433244	229	0.39840787649154663
1741755391.5365844	230	0.4188779294490814
1741755437.1144967	231	0.4124336540699005
1741755486.3326209	232	0.3999241888523102
1741755522.760236	233	0.39461714029312134
1741755563.973505	234	0.4120545983314514
1741755604.65422	235	0.4124336540699005
1741755645.2719119	236	0.4067475497722626
1741755687.4322696	237	0.41053828597068787
1741755715.6345508	238	0.40409401059150696
1741755762.1995077	239	0.39727064967155457
1741755804.653217	240	0.41811978816986084
1741755846.3655777	241	0.3999241888523102
1741755895.5675533	242	0.39423805475234985
1741755940.5857494	243	0.3991660475730896
1741755984.4126132	244	0.3957543671131134
1741756021.3271518	245	0.4018195569515228
1741756066.913598	246	0.39120545983314514
1741756108.1262898	247	0.4067475497722626
1741756154.5558517	248	0.388931006193161
1741756202.5381622	249	0.4063684642314911
1741756250.9144304	250	0.405231237411499
1741756291.1931398	251	0.4063684642314911
1741756336.085316	252	0.412812739610672
1741756386.5177438	253	0.3919636011123657
1741756434.2566302	254	0.4094010591506958
1741756487.0340946	255	0.3991660475730896
1741756538.1712766	256	0.3915845453739166
1741756575.987191	257	0.37793782353401184
1741756622.9547272	258	0.41736164689064026
1741756664.277249	259	0.4033358693122864
1741756711.4094725	260	0.3919636011123657
1741756759.4708235	261	0.41736164689064026
1741756802.5777786	262	0.4230477511882782
1741756842.2828045	263	0.3999241888523102
1741756883.969916	264	0.4037149250507355
1741756932.487314	265	0.39727064967155457
1741756971.7676942	266	0.40447309613227844
1741757009.1185846	267	0.41432905197143555
1741757057.747401	268	0.3915845453739166
1741757100.1415617	269	0.39499619603157043
1741757144.0985057	270	0.39689159393310547
1741757194.9687173	271	0.4090219736099243
1741757237.1579714	272	0.40485215187072754
1741757280.2070744	273	0.40750569105148315
1741757324.1693852	274	0.38741469383239746
1741757358.597904	275	0.38438209891319275
1741757391.821578	276	0.3961334228515625
1741757443.6933284	277	0.3934799134731293
1741757485.49563	278	0.4029567837715149
1741757527.5506783	279	0.39727064967155457
1741757571.0699153	280	0.405231237411499
1741757623.3232734	281	0.4101592004299164
1741757665.2239952	282	0.396512508392334
1741757712.7464511	283	0.38438209891319275
1741757755.8999155	284	0.3999241888523102
1741757810.2964845	285	0.405231237411499
1741757848.982174	286	0.3931008279323578
1741757897.461537	287	0.4029567837715149
1741757945.4013426	288	0.39082637429237366
1741757988.5148911	289	0.3821076452732086
1741758036.296694	290	0.4094010591506958
1741758083.9897041	291	0.3931008279323578
1741758127.985513	292	0.3866565525531769
1741758171.0162408	293	0.39423805475234985
1741758218.9469452	294	0.4021986424922943
1741758261.2601593	295	0.40447309613227844
1741758305.5734248	296	0.3934799134731293
1741758350.4940774	297	0.3919636011123657
1741758395.0586562	298	0.3893100917339325
1741758437.5007415	299	0.3866565525531769
