# Supplementary material for: Achieving consistency in FedSAM using local adaptive distillation on sports image classification
Source: PLoS One. 2025 Oct 17;20(10):e0333210. doi: 10.1371/journal.pone.0333210 (PMC12533856; doi:10.1371/journal.pone.0333210)
Supplement: S1 File — All figures (Figs 1–9) and Tables (Table 1–8) are sequentially numbered in the supplementary files. (ZIP) [file pone.0333210.s001.zip › Support-Information-only-datasets/Original experimental data/sport22/0.8/D2/Fedspeed.csv]

Wall time	Step	Value
1741530582.3333852	0	0.0470053069293499
1741530662.1091468	1	0.0470053069293499
1741530736.6224513	2	0.07543593645095825
1741530813.6514585	3	0.10803639143705368
1741530874.0266376	4	0.1004548892378807
1741530946.2876935	5	0.12547384202480316
1741531005.9872441	6	0.1175132691860199
1741531072.771368	7	0.12888552248477936
1741531140.3923903	8	0.130780890583992
1741531213.8299868	9	0.1205458715558052
1741531286.5256605	10	0.14708112180233002
1741531354.1449459	11	0.14632296562194824
1741531416.7415123	12	0.16982562839984894
1741531485.3962264	13	0.17702804505825043
1741531553.729335	14	0.1811978816986084
1741531621.48867	15	0.19332827627658844
1741531700.7001398	16	0.2047005295753479
1741531773.4295764	17	0.19029568135738373
1741531837.6294863	18	0.21379832923412323
1741531913.7951462	19	0.21569371223449707
1741531981.02148	20	0.2183472365140915
1741532053.248462	21	0.23237301409244537
1741532121.7901707	22	0.20621682703495026
1741532185.2466424	23	0.23388931155204773
1741532248.4951074	24	0.21721000969409943
1741532323.2953887	25	0.24981045722961426
1741532395.8240511	26	0.25663381814956665
1741532451.802651	27	0.23085671663284302
1741532512.0608575	28	0.26345717906951904
1741532579.4199336	29	0.2786201536655426
1741532646.9680605	30	0.2846853733062744
1741532715.0661724	31	0.2862016558647156
1741532782.3374643	32	0.28658074140548706
1741532846.290828	33	0.2846853733062744
1741532909.2581935	34	0.2987111508846283
1741532976.015218	35	0.3081880211830139
1741533044.2051103	36	0.30705079436302185
1741533112.1281323	37	0.3225928843021393
1741533179.8060062	38	0.32752084732055664
1741533231.0867784	39	0.309325248003006
1741533299.2494755	40	0.332448810338974
1741533378.7979655	41	0.341925710439682
1741533446.2738552	42	0.3529188632965088
1741533511.4471405	43	0.33775588870048523
1741533576.4103944	44	0.3631539046764374
1741533643.5671427	45	0.36770281195640564
1741533709.6722806	46	0.34344199299812317
1741533785.5591438	47	0.372630774974823
1741533860.951435	48	0.3855193257331848
1741533920.709433	49	0.3821076452732086
1741533987.715015	50	0.3794541358947754
1741534068.4945762	51	0.3915845453739166
1741534131.3505344	52	0.3961334228515625
1741534202.504998	53	0.4018195569515228
1741534270.3665853	54	0.3862774968147278
1741534329.7503202	55	0.41736164689064026
1741534388.1129935	56	0.4029567837715149
1741534454.4485471	57	0.4184988737106323
1741534524.8799944	58	0.4192570149898529
1741534597.2331722	59	0.4135708808898926
1741534673.3991182	60	0.4420015215873718
1741534732.4066567	61	0.42418497800827026
1741534797.943448	62	0.4200151562690735
1741534871.1029544	63	0.44465503096580505
1741534955.7642748	64	0.43176648020744324
1741535034.9854136	65	0.44503411650657654
1741535112.6770704	66	0.4226686954498291
1741535183.1953409	67	0.4567854404449463
1741535248.0392942	68	0.4533737599849701
1741535325.6752095	69	0.44806671142578125
1741535391.8091266	70	0.4571645259857178
1741535452.294669	71	0.45109930634498596
1741535531.006146	72	0.443517804145813
1741535604.0773919	73	0.48142531514167786
1741535669.8632834	74	0.4469294846057892
1741535737.369944	75	0.46057620644569397
1741535785.1729016	76	0.4723275303840637
1741535860.8853807	77	0.45792266726493835
1741535918.9330852	78	0.4696739912033081
1741535989.3516202	79	0.4863533079624176
1741536052.5855446	80	0.46512508392333984
1741536124.8780682	81	0.4723275303840637
1741536189.459373	82	0.47839272022247314
1741536257.7562356	83	0.4931766390800476
1741536321.1402714	84	0.5041698217391968
1741536397.2739148	85	0.48407885432243347
1741536465.529168	86	0.4825625419616699
1741536529.72596	87	0.4901440441608429
1741536597.2744834	88	0.4973464608192444
1741536674.6325288	89	0.4996209144592285
1741536743.11792	90	0.5015162825584412
1741536817.055444	91	0.5018953680992126
1741536876.4079223	92	0.48900681734085083
1741536947.7905138	93	0.5147839188575745
1741537020.3639581	94	0.5121303796768188
1741537079.3378415	95	0.5045489072799683
1741537146.2765005	96	0.5250189304351807
1741537209.9308105	97	0.5204700827598572
1741537278.3537145	98	0.5272933840751648
1741537338.090743	99	0.5204700827598572
1741537396.752132	100	0.5447308421134949
1741537469.541431	101	0.523123562335968
1741537542.5861638	102	0.5253980159759521
1741537605.8313856	103	0.5367702841758728
1741537673.194281	104	0.5318422913551331
1741537744.02553	105	0.5276724696159363
1741537800.2938201	106	0.523881733417511
1741537871.9795918	107	0.5485215783119202
1741537944.4452271	108	0.5507960319519043
1741538010.6305623	109	0.547763466835022
1741538086.5548124	110	0.5379074811935425
1741538162.5161996	111	0.532600462436676
1741538217.7466307	112	0.5462471842765808
1741538275.9493973	113	0.5485215783119202
1741538346.9886587	114	0.5492797493934631
1741538419.043559	115	0.5462471842765808
1741538487.226166	116	0.5439727306365967
1741538548.744038	117	0.5481425523757935
1741538599.4568617	118	0.5432145595550537
1741538675.409355	119	0.5439727306365967
1741538739.4179428	120	0.5473843812942505
1741538802.7929413	121	0.5435936450958252
1741538883.7917001	122	0.5568612813949585
1741538960.6319046	123	0.5598938465118408
1741539036.7634873	124	0.5447308421134949
1741539108.2536108	125	0.5579984784126282
1741539178.572479	126	0.5386656522750854
1741539254.5874774	127	0.5674753785133362
1741539330.8083882	128	0.5489006638526917
1741539397.190029	129	0.5542077422142029
1741539466.2444167	130	0.5663381218910217
1741539540.2121408	131	0.5454890131950378
1741539595.9706147	132	0.5682334899902344
1741539667.3710334	133	0.5530704855918884
1741539726.9752486	134	0.5576193928718567
1741539794.6284804	135	0.555724024772644
1741539876.601915	136	0.5667172074317932
1741539938.185613	137	0.5686125755310059
1741539990.0674915	138	0.5617892146110535
1741540060.3244262	139	0.5572403073310852
1741540126.4320354	140	0.562168300151825
1741540201.5886745	141	0.5515542030334473
1741540264.5569952	142	0.5489006638526917
1741540339.4418206	143	0.5572403073310852
1741540411.3227105	144	0.5659590363502502
1741540487.6081872	145	0.5545868277549744
1741540557.8350632	146	0.5515542030334473
1741540630.4046364	147	0.555724024772644
1741540703.4985168	148	0.556482195854187
1741540741.7119606	149	0.555724024772644
1741540804.882179	150	0.5549658536911011
1741540864.8897946	151	0.5655800104141235
1741540941.9547193	152	0.5579984784126282
1741541023.3379478	153	0.5523123741149902
1741541073.0034473	154	0.565200924873352
1741541145.251789	155	0.5576193928718567
1741541221.8633058	156	0.5598938465118408
1741541291.971897	157	0.5572403073310852
1741541348.9812462	158	0.5591357350349426
1741541420.5367496	159	0.5485215783119202
1741541488.3919528	160	0.5534495711326599
1741541556.550013	161	0.5602729320526123
1741541616.9295263	162	0.5500379204750061
1741541675.1410892	163	0.5629264712333679
1741541747.9730687	164	0.5542077422142029
1741541791.2833467	165	0.5375284552574158
1741541858.4782774	166	0.5553449392318726
1741541913.6058762	167	0.5386656522750854
1741541973.5041218	168	0.5606520175933838
1741542045.7825274	169	0.5523123741149902
1741542118.4450474	170	0.5572403073310852
1741542189.5920594	171	0.5644427537918091
1741542264.7636523	172	0.5416982769966125
1741542341.1865408	173	0.5523123741149902
1741542404.4387856	174	0.5617892146110535
1741542471.7796793	175	0.5553449392318726
1741542530.8412733	176	0.5462471842765808
1741542615.4426436	177	0.5523123741149902
1741542675.4801247	178	0.5523123741149902
1741542730.8745096	179	0.5530704855918884
1741542806.0663047	180	0.5511751174926758
1741542874.8403473	181	0.5542077422142029
1741542942.8297071	182	0.5534495711326599
1741543001.1995046	183	0.5458680987358093
1741543073.3287754	184	0.5344958305358887
1741543144.3489618	185	0.5511751174926758
1741543211.7216036	186	0.556482195854187
1741543284.9587986	187	0.5439727306365967
1741543353.2542644	188	0.5511751174926758
1741543413.010415	189	0.5432145595550537
1741543475.5403254	190	0.5458680987358093
1741543539.4341984	191	0.5492797493934631
1741543611.8103318	192	0.5545868277549744
1741543679.6735241	193	0.5451099276542664
1741543750.175837	194	0.5443517565727234
1741543825.1378357	195	0.5432145595550537
1741543896.303715	196	0.5530704855918884
1741543972.4570408	197	0.5424563884735107
1741544043.1314518	198	0.5416982769966125
1741544103.1635385	199	0.5553449392318726
1741544153.7831616	200	0.5405610203742981
1741544221.1726313	201	0.5413191914558411
1741544277.4444294	202	0.5405610203742981
1741544345.8683488	203	0.5223654508590698
1741544409.2269595	204	0.5523123741149902
1741544472.8067207	205	0.5428354740142822
1741544548.1615362	206	0.547763466835022
1741544620.3189762	207	0.5485215783119202
1741544684.0253613	208	0.5398029088973999
1741544747.3840334	209	0.5416982769966125
1741544806.276832	210	0.5496588349342346
1741544869.7574105	211	0.533358633518219
1741544934.0785797	212	0.5250189304351807
1741545002.1214004	213	0.5416982769966125
1741545073.2036505	214	0.5341167449951172
1741545149.7854645	215	0.5451099276542664
1741545220.2850504	216	0.5401819348335266
1741545303.3838382	217	0.5280515551567078
1741545379.5369732	218	0.5371493697166443
1741545443.5669553	219	0.5329795479774475
1741545511.8014255	220	0.532600462436676
1741545587.9399052	221	0.5223654508590698
1741545660.6631804	222	0.5428354740142822
1741545707.5033581	223	0.532600462436676
1741545778.8624089	224	0.5272933840751648
1741545834.7280693	225	0.5288097262382507
1741545903.6121323	226	0.5265352725982666
1741545963.1434066	227	0.5272933840751648
1741546035.6103668	228	0.5314632058143616
1741546107.9343302	229	0.5242608189582825
1741546168.817751	230	0.5314632058143616
1741546236.1667507	231	0.5250189304351807
1741546310.1713402	232	0.5318422913551331
1741546361.0483277	233	0.5136467218399048
1741546424.6599104	234	0.5147839188575745
1741546486.0693245	235	0.5284306406974792
1741546545.9175327	236	0.5159211754798889
1741546609.4010375	237	0.5174374580383301
1741546653.298441	238	0.5197119116783142
1741546721.2617085	239	0.5083396434783936
1741546783.886302	240	0.5208491086959839
1741546847.4510634	241	0.5265352725982666
1741546918.5830936	242	0.5310841798782349
1741546986.487075	243	0.5166792869567871
1741547058.7422678	244	0.5200909972190857
1741547114.208961	245	0.5102350115776062
1741547182.8493822	246	0.5314632058143616
1741547246.8646429	247	0.5185746550559998
1741547318.607621	248	0.5140257477760315
1741547389.8701236	249	0.5272933840751648
1741547466.4340446	250	0.523123562335968
1741547524.7866888	251	0.5117513537406921
1741547591.8856533	252	0.5197119116783142
1741547667.2330396	253	0.5136467218399048
1741547738.5980096	254	0.5026535391807556
1741547818.957327	255	0.5128885507583618
1741547895.0987532	256	0.5147839188575745
1741547952.1292298	257	0.5174374580383301
1741548021.0437849	258	0.5178165435791016
1741548083.610385	259	0.5075814723968506
1741548155.4360788	260	0.5026535391807556
1741548226.7930913	261	0.5128885507583618
1741548294.9817681	262	0.5034116506576538
1741548354.2444377	263	0.5083396434783936
1741548422.580909	264	0.5200909972190857
1741548493.8673742	265	0.5079605579376221
1741548558.3952355	266	0.5212281942367554
1741548611.867838	267	0.5159211754798889
1741548688.1319463	268	0.5170583724975586
1741548750.675788	269	0.509476900100708
1741548817.9523435	270	0.5075814723968506
1741548896.9693115	271	0.5109931826591492
1741548961.4726868	272	0.5113722681999207
1741549028.5976312	273	0.5113722681999207
1741549101.3328295	274	0.5125094652175903
1741549154.0635138	275	0.508718729019165
1741549208.920845	276	0.5015162825584412
1741549289.0081592	277	0.5113722681999207
1741549356.42811	278	0.4969674050807953
1741549420.0588012	279	0.4992418587207794
1741549487.9306824	280	0.509476900100708
1741549572.0077255	281	0.5132676362991333
1741549639.525953	282	0.483699768781662
1741549709.919259	283	0.5003790855407715
1741549781.2822695	284	0.49848368763923645
1741549860.5576134	285	0.49545109272003174
1741549925.7778373	286	0.48483699560165405
1741549997.0319712	287	0.48862776160240173
1741550075.007331	288	0.5041698217391968
1741550139.6164534	289	0.49772554636001587
1741550214.9435573	290	0.4992418587207794
1741550288.7662425	291	0.4943138659000397
1741550358.7459106	292	0.4871114492416382
1741550426.6859608	293	0.48521608114242554
1741550497.682362	294	0.4969674050807953
1741550565.6461363	295	0.5030326247215271
1741550637.219762	296	0.4772554934024811
1741550705.3053243	297	0.48749053478240967
1741550777.8481054	298	0.5049279928207397
1741550845.2604852	299	0.4867323637008667
