# Supplementary material for: Achieving consistency in FedSAM using local adaptive distillation on sports image classification
Source: PLoS One. 2025 Oct 17;20(10):e0333210. doi: 10.1371/journal.pone.0333210 (PMC12533856; doi:10.1371/journal.pone.0333210)
Supplement: S1 File — All figures (Figs 1–9) and Tables (Table 1–8) are sequentially numbered in the supplementary files. (ZIP) [file pone.0333210.s001.zip › Support-Information-only-datasets/Original experimental data/sport22/0.8/D2/Scaffold.csv]

Wall time	Step	Value
1741758482.6477785	0	0.0470053069293499
1741758533.825126	1	0.056482184678316116
1741758582.3248916	2	0.09855951368808746
1741758633.2211735	3	0.11940864473581314
1741758673.7022862	4	0.12471569329500198
1741758721.9920452	5	0.12699013948440552
1741758760.1929512	6	0.14594389498233795
1741758806.6274428	7	0.15238817036151886
1741758847.116102	8	0.16338135302066803
1741758895.5728428	9	0.17210008203983307
1741758940.7179742	10	0.17626990377902985
1741758986.8000107	11	0.17968158423900604
1741759028.870781	12	0.19408643245697021
1741759074.2529798	13	0.21038666367530823
1741759117.3776724	14	0.21683093905448914
1741759160.5009081	15	0.22441242635250092
1741759212.0966637	16	0.23388931155204773
1741759259.7740428	17	0.24260804057121277
1741759302.0872183	18	0.25587567687034607
1741759349.7078834	19	0.2649734616279602
1741759393.4877021	20	0.2649734616279602
1741759440.6665168	21	0.28013646602630615
1741759483.6485791	22	0.2812736928462982
1741759526.4581542	23	0.2918877899646759
1741759566.3886144	24	0.2994692921638489
1741759617.5944362	25	0.31993934512138367
1741759664.7174704	26	0.3290371596813202
1741759702.425461	27	0.32676270604133606
1741759739.8956573	28	0.3225928843021393
1741759785.5097892	29	0.34382107853889465
1741759831.3069663	30	0.3423047661781311
1741759876.2914953	31	0.35443517565727234
1741759922.8761373	32	0.35443517565727234
1741759963.0112345	33	0.36012130975723267
1741760005.3789432	34	0.3521607220172882
1741760051.3038354	35	0.36808186769485474
1741760097.7942116	36	0.37035632133483887
1741760140.4844136	37	0.37755876779556274
1741760185.0675774	38	0.38059136271476746
1741760219.321525	39	0.39423805475234985
1741760264.7476861	40	0.39385896921157837
1741760316.2924926	41	0.3855193257331848
1741760359.6595252	42	0.4063684642314911
1741760404.016617	43	0.40068233013153076
1741760445.668145	44	0.4124336540699005
1741760488.3148897	45	0.40750569105148315
1741760534.5945725	46	0.4154662489891052
1741760583.6493635	47	0.4090219736099243
1741760632.4213881	48	0.4184988737106323
1741760671.3099184	49	0.42380592226982117
1741760716.2451458	50	0.4169825613498688
1741760768.2331762	51	0.436694473028183
1741760810.6971667	52	0.4438968896865845
1741760858.3617783	53	0.436694473028183
1741760901.5083327	54	0.43783169984817505
1741760941.904344	55	0.4404852092266083
1741760981.984381	56	0.4438968896865845
1741761027.9507582	57	0.46209248900413513
1741761075.90537	58	0.4533737599849701
1741761126.0579	59	0.45792266726493835
1741761176.5297651	60	0.4537528455257416
1741761215.562333	61	0.46550416946411133
1741761262.4135175	62	0.4639878571033478
1741761312.2155437	63	0.4624715745449066
1741761367.9000468	64	0.4658832550048828
1741761420.3654423	65	0.4704321324825287
1741761470.1984074	66	0.4636088013648987
1741761520.2022085	67	0.4772554934024811
1741761561.0185876	68	0.4666413962841034
1741761616.2909935	69	0.4700530767440796
1741761662.3889248	70	0.48407885432243347
1741761702.6360862	71	0.4795299470424652
1741761758.6097858	72	0.48407885432243347
1741761805.6987433	73	0.4859742224216461
1741761850.1671212	74	0.48142531514167786
1741761893.9271169	75	0.49166035652160645
1741761924.2242177	76	0.4897649586200714
1741761975.0102766	77	0.48862776160240173
1741762015.9655783	78	0.48521608114242554
1741762066.0639699	79	0.4992418587207794
1741762107.5933332	80	0.49545109272003174
1741762155.4514658	81	0.4867323637008667
1741762198.753594	82	0.4943138659000397
1741762245.3775854	83	0.5018953680992126
1741762286.6701944	84	0.5072024464607239
1741762336.2815206	85	0.5003790855407715
1741762382.7577984	86	0.5113722681999207
1741762427.2246192	87	0.5128885507583618
1741762471.3901901	88	0.5140257477760315
1741762522.6718173	89	0.5125094652175903
1741762570.7560909	90	0.5
1741762618.747896	91	0.5132676362991333
1741762656.7270417	92	0.5200909972190857
1741762705.9870958	93	0.5098559260368347
1741762754.522785	94	0.5117513537406921
1741762791.8545086	95	0.5227444767951965
1741762838.0628064	96	0.5155420899391174
1741762879.7910435	97	0.5250189304351807
1741762924.8353121	98	0.5208491086959839
1741762962.1555307	99	0.5257771015167236
1741763002.0811155	100	0.5272933840751648
1741763051.4482515	101	0.5344958305358887
1741763097.33557	102	0.5314632058143616
1741763139.6477158	103	0.5322213768959045
1741763183.9696164	104	0.5242608189582825
1741763232.0871801	105	0.5235026478767395
1741763271.3998215	106	0.5329795479774475
1741763320.9614549	107	0.5489006638526917
1741763371.7447066	108	0.5344958305358887
1741763418.3859596	109	0.5344958305358887
1741763474.566473	110	0.5386656522750854
1741763527.1007032	111	0.5466262102127075
1741763566.0827959	112	0.5363911986351013
1741763605.5006707	113	0.5394238233566284
1741763654.0017984	114	0.5500379204750061
1741763699.873355	115	0.547763466835022
1741763747.2631369	116	0.5409401059150696
1741763787.392352	117	0.5344958305358887
1741763823.3421974	118	0.5371493697166443
1741763875.34763	119	0.5523123741149902
1741763914.647641	120	0.5462471842765808
1741763959.2131672	121	0.5390447378158569
1741764012.9336238	122	0.5439727306365967
1741764064.3304827	123	0.5462471842765808
1741764116.1510108	124	0.5443517565727234
1741764164.6028917	125	0.5458680987358093
1741764214.7436664	126	0.5458680987358093
1741764264.4186904	127	0.5610311031341553
1741764313.1771963	128	0.5598938465118408
1741764358.0434344	129	0.5576193928718567
1741764405.3304691	130	0.5602729320526123
1741764455.9443579	131	0.5530704855918884
1741764492.1761293	132	0.5595147609710693
1741764542.1537738	133	0.5473843812942505
1741764578.2137215	134	0.5504170060157776
1741764625.5566137	135	0.5625473856925964
1741764680.0543084	136	0.5595147609710693
1741764724.77719	137	0.5583775639533997
1741764758.7286139	138	0.5693707466125488
1741764808.7045994	139	0.562168300151825
1741764851.5396206	140	0.5500379204750061
1741764904.4177353	141	0.5617892146110535
1741764947.2221935	142	0.5572403073310852
1741764999.1388175	143	0.5466262102127075
1741765048.2204657	144	0.5610311031341553
1741765098.3705518	145	0.5583775639533997
1741765148.1504743	146	0.5591357350349426
1741765194.7535613	147	0.562168300151825
1741765243.8546445	148	0.5617892146110535
1741765270.4400105	149	0.5739196538925171
1741765314.6883438	150	0.5670962929725647
1741765355.3341331	151	0.5697498321533203
1741765406.3863108	152	0.5750568509101868
1741765457.3886218	153	0.5663381218910217
1741765492.6397135	154	0.5587566494941711
1741765538.2921207	155	0.5636845827102661
1741765590.4425113	156	0.5693707466125488
1741765636.2691002	157	0.5670962929725647
1741765676.7010417	158	0.5667172074317932
1741765722.7918549	159	0.5659590363502502
1741765770.599447	160	0.5678544640541077
1741765815.8302927	161	0.5663381218910217
1741765855.0661182	162	0.5746777653694153
1741765893.8453312	163	0.57088702917099
1741765941.9393973	164	0.5629264712333679
1741765969.3095841	165	0.5454890131950378
1741766015.0104582	166	0.5697498321533203
1741766050.5367963	167	0.5746777653694153
1741766090.0799675	168	0.5670962929725647
1741766135.9836702	169	0.5705079436302185
1741766183.7163348	170	0.5739196538925171
1741766232.7193623	171	0.5724033117294312
1741766287.011102	172	0.5769522190093994
1741766336.423145	173	0.5731614828109741
1741766376.8430338	174	0.5636845827102661
1741766423.0801277	175	0.5689916610717773
1741766464.8499594	176	0.5784685611724854
1741766519.8309474	177	0.5788475871086121
1741766561.87597	178	0.5792266726493835
1741766598.0752733	179	0.5670962929725647
1741766649.5370986	180	0.5735405683517456
1741766693.917666	181	0.5777103900909424
1741766739.1130621	182	0.5697498321533203
1741766779.9067492	183	0.5655800104141235
1741766828.027328	184	0.5731614828109741
1741766878.1197438	185	0.5792266726493835
1741766923.0365317	186	0.5678544640541077
1741766971.8539064	187	0.5777103900909424
1741767019.233092	188	0.5788475871086121
1741767059.43591	189	0.5742987394332886
1741767103.4949691	190	0.5837755799293518
1741767143.7033463	191	0.5769522190093994
1741767193.226828	192	0.5746777653694153
1741767238.7668083	193	0.5773313045501709
1741767285.832296	194	0.5739196538925171
1741767337.5627627	195	0.5777103900909424
1741767385.2809157	196	0.5826383829116821
1741767434.9653766	197	0.580363929271698
1741767485.4541357	198	0.5746777653694153
1741767524.3467705	199	0.5712661147117615
1741767559.3167465	200	0.5777103900909424
1741767606.007196	201	0.5788475871086121
1741767641.0629373	202	0.5769522190093994
1741767688.4509904	203	0.5784685611724854
1741767729.1968663	204	0.570128858089447
1741767772.6743085	205	0.5788475871086121
1741767824.371897	206	0.5788475871086121
1741767872.8044786	207	0.5792266726493835
1741767918.0027306	208	0.5833964943885803
1741767958.3106477	209	0.5879454016685486
1741768001.3101666	210	0.5739196538925171
1741768046.316921	211	0.5818802118301392
1741768088.3275957	212	0.5727823972702026
1741768135.4485211	213	0.5731614828109741
1741768181.6239736	214	0.5750568509101868
1741768234.1910264	215	0.5826383829116821
1741768282.3893373	216	0.5837755799293518
1741768335.1166685	217	0.5780894756317139
1741768383.9264705	218	0.5822592973709106
1741768423.4975052	219	0.5815011262893677
1741768468.233895	220	0.5871872901916504
1741768517.2511444	221	0.5822592973709106
1741768564.9024398	222	0.5799848437309265
1741768596.7937205	223	0.5746777653694153
1741768642.8385677	224	0.5815011262893677
1741768680.2578192	225	0.5811220407485962
1741768727.0110104	226	0.5811220407485962
1741768765.1797926	227	0.5799848437309265
1741768814.5441625	228	0.585291862487793
1741768861.7484403	229	0.5761941075325012
1741768905.5448077	230	0.580363929271698
1741768947.3421955	231	0.5849128365516663
1741768998.5184402	232	0.5777103900909424
1741769037.4473882	233	0.5845337510108948
1741769079.4125438	234	0.5864291191101074
1741769124.3089807	235	0.5811220407485962
1741769161.5839639	236	0.5860500335693359
1741769204.1738157	237	0.5826383829116821
1741769233.0205004	238	0.5758150219917297
1741769276.9050086	239	0.5875663161277771
1741769320.7023096	240	0.5883244872093201
1741769360.0023072	241	0.5951478481292725
1741769405.354375	242	0.5894616842269897
1741769449.530623	243	0.5845337510108948
1741769498.8934994	244	0.585291862487793
1741769533.251161	245	0.5818802118301392
1741769578.5238225	246	0.5799848437309265
1741769621.6118505	247	0.5769522190093994
1741769668.9151502	248	0.585291862487793
1741769717.1115232	249	0.5871872901916504
1741769767.9103117	250	0.5841546654701233
1741769805.5058522	251	0.5792266726493835
1741769853.3461232	252	0.5837755799293518
1741769903.2307742	253	0.5905989408493042
1741769953.6070986	254	0.5868082046508789
1741770003.7135792	255	0.5879454016685486
1741770056.8230817	256	0.5860500335693359
1741770097.8705254	257	0.5841546654701233
1741770147.3332162	258	0.5830174088478088
1741770189.3674774	259	0.5784685611724854
1741770240.7081633	260	0.5822592973709106
1741770291.5477502	261	0.5811220407485962
1741770336.5846226	262	0.5826383829116821
1741770374.5410283	263	0.5758150219917297
1741770421.8255453	264	0.5811220407485962
1741770471.395985	265	0.5864291191101074
1741770513.1234891	266	0.5811220407485962
1741770553.3341298	267	0.5830174088478088
1741770604.1289713	268	0.5807430148124695
1741770648.6187727	269	0.5849128365516663
1741770693.1920176	270	0.5833964943885803
1741770748.6066768	271	0.5788475871086121
1741770792.6002505	272	0.5735405683517456
1741770838.3724034	273	0.5777103900909424
1741770885.1670883	274	0.579605758190155
1741770920.153428	275	0.5833964943885803
1741770956.9945288	276	0.5864291191101074
1741771008.7738733	277	0.5822592973709106
1741771052.5976841	278	0.5833964943885803
1741771094.211989	279	0.5818802118301392
1741771137.9474416	280	0.5833964943885803
1741771190.6681457	281	0.585291862487793
1741771235.9643512	282	0.5799848437309265
1741771284.399197	283	0.5860500335693359
1741771330.8942728	284	0.5833964943885803
1741771385.7464185	285	0.5894616842269897
1741771427.496144	286	0.5913571119308472
1741771473.683593	287	0.5875663161277771
1741771525.031411	288	0.5833964943885803
1741771568.0584588	289	0.5815011262893677
1741771618.073875	290	0.5856709480285645
1741771666.7277617	291	0.5818802118301392
1741771711.3892298	292	0.5845337510108948
1741771757.913427	293	0.5837755799293518
1741771805.4809327	294	0.5845337510108948
1741771849.4508069	295	0.5864291191101074
1741771897.2367742	296	0.5830174088478088
1741771940.9724193	297	0.5818802118301392
1741771990.005684	298	0.5818802118301392
1741772033.627402	299	0.5837755799293518
