# Supplementary material for: Achieving consistency in FedSAM using local adaptive distillation on sports image classification
Source: PLoS One. 2025 Oct 17;20(10):e0333210. doi: 10.1371/journal.pone.0333210 (PMC12533856; doi:10.1371/journal.pone.0333210)
Supplement: S1 File — All figures (Figs 1–9) and Tables (Table 1–8) are sequentially numbered in the supplementary files. (ZIP) [file pone.0333210.s001.zip › Support-Information-only-datasets/Original experimental data/sport22/0.8/IID/Fedavg.csv]

Wall time	Step	Value
1741911177.7756693	0	0.06520090997219086
1741911241.4002633	1	0.10689916461706161
1741911301.8964834	2	0.12547384202480316
1741911362.3219888	3	0.1842304766178131
1741911409.5629187	4	0.17854435741901398
1741911466.7417588	5	0.20394237339496613
1741911513.8009162	6	0.21076573431491852
1741911567.215165	7	0.22213798761367798
1741911622.3277614	8	0.2210007607936859
1741911679.86548	9	0.23692190647125244
1741911738.5673847	10	0.24260804057121277
1741911792.3173163	11	0.2645943760871887
1741911843.9870374	12	0.2880970537662506
1741911897.8448348	13	0.301743745803833
1741911951.7188067	14	0.3047763407230377
1741912006.4298544	15	0.3218347132205963
1741912070.6332345	16	0.32107657194137573
1741912126.9476244	17	0.32979530096054077
1741912177.6610715	18	0.3252463936805725
1741912237.8145537	19	0.3525398075580597
1741912291.1429925	20	0.38097041845321655
1741912347.77173	21	0.3661864995956421
1741912400.625102	22	0.3817285895347595
1741912450.318368	23	0.37490522861480713
1741912500.6967394	24	0.388931006193161
1741912561.777511	25	0.3957543671131134
1741912618.995445	26	0.3991660475730896
1741912663.6081097	27	0.4025776982307434
1741912710.1534579	28	0.4018195569515228
1741912763.61941	29	0.40788474678993225
1741912816.9871478	30	0.4162244200706482
1741912870.3414345	31	0.41432905197143555
1741912923.3890767	32	0.4427596628665924
1741912974.557114	33	0.4363153874874115
1741913024.9924285	34	0.4298711121082306
1741913079.373241	35	0.43593630194664
1741913133.154038	36	0.4492039382457733
1741913186.3742507	37	0.4397270679473877
1741913239.5064306	38	0.45489007234573364
1741913280.1880922	39	0.44882485270500183
1741913333.9757574	40	0.4492039382457733
1741913397.1385686	41	0.4601971209049225
1741913451.4448528	42	0.4704321324825287
1741913505.4484656	43	0.46436694264411926
1741913555.367179	44	0.4734647572040558
1741913609.025846	45	0.47422289848327637
1741913662.689408	46	0.4791508615016937
1741913723.1727314	47	0.483699768781662
1741913785.0505877	48	0.4859742224216461
1741913831.6419082	49	0.4927975833415985
1741913884.844965	50	0.483699768781662
1741913948.368378	51	0.49203941226005554
1741913999.1355035	52	0.48749053478240967
1741914056.687526	53	0.4909021854400635
1741914111.048768	54	0.49886277318000793
1741914158.3160233	55	0.5003790855407715
1741914205.6703637	56	0.49507203698158264
1741914259.8131313	57	0.509476900100708
1741914318.7570038	58	0.5132676362991333
1741914379.5291603	59	0.5109931826591492
1741914439.678242	60	0.5200909972190857
1741914487.7380884	61	0.5109931826591492
1741914541.4278579	62	0.5170583724975586
1741914601.6644845	63	0.5250189304351807
1741914667.780559	64	0.5178165435791016
1741914730.5629685	65	0.5223654508590698
1741914790.2210631	66	0.5310841798782349
1741914846.3984678	67	0.5272933840751648
1741914896.3033447	68	0.532600462436676
1741914959.8581448	69	0.5360121130943298
1741915012.6200726	70	0.5394238233566284
1741915059.6204946	71	0.5269143581390381
1741915123.01666	72	0.5379074811935425
1741915180.8550813	73	0.5401819348335266
1741915235.3244388	74	0.5291887521743774
1741915289.148955	75	0.5424563884735107
1741915327.4586794	76	0.5447308421134949
1741915388.5765898	77	0.5454890131950378
1741915437.158495	78	0.5394238233566284
1741915495.198719	79	0.547005295753479
1741915545.0874019	80	0.5519332885742188
1741915602.5909224	81	0.5492797493934631
1741915652.0839417	82	0.5526914596557617
1741915705.3941286	83	0.5523123741149902
1741915755.4742978	84	0.5568612813949585
1741915815.2593591	85	0.5561031103134155
1741915868.4739196	86	0.5625473856925964
1741915917.7440639	87	0.5606520175933838
1741915971.7598846	88	0.5538286566734314
1741916031.7349675	89	0.5670962929725647
1741916087.9182866	90	0.570128858089447
1741916144.8280497	91	0.5663381218910217
1741916192.2391312	92	0.5689916610717773
1741916250.1500547	93	0.5735405683517456
1741916307.289595	94	0.5811220407485962
1741916354.242988	95	0.5788475871086121
1741916407.1743112	96	0.5799848437309265
1741916457.2520647	97	0.5742987394332886
1741916510.6974363	98	0.5807430148124695
1741916558.0907807	99	0.5754359364509583
1741916604.6892583	100	0.5788475871086121
1741916661.0360522	101	0.579605758190155
1741916717.462806	102	0.5799848437309265
1741916768.4403648	103	0.5826383829116821
1741916822.0589874	104	0.5822592973709106
1741916880.2675183	105	0.5807430148124695
1741916923.517591	106	0.5845337510108948
1741916980.2478504	107	0.5830174088478088
1741917037.6333323	108	0.5765731334686279
1741917091.3483422	109	0.5811220407485962
1741917155.5734043	110	0.5811220407485962
1741917215.9418733	111	0.5849128365516663
1741917259.8173738	112	0.5860500335693359
1741917306.223197	113	0.5837755799293518
1741917363.575723	114	0.5837755799293518
1741917420.6869872	115	0.5826383829116821
1741917472.9549851	116	0.5868082046508789
1741917522.5876496	117	0.5822592973709106
1741917562.8770556	118	0.5864291191101074
1741917622.6884584	119	0.5894616842269897
1741917673.0924509	120	0.5894616842269897
1741917723.9041812	121	0.5887035727500916
1741917788.2963576	122	0.5837755799293518
1741917851.6038988	123	0.5879454016685486
1741917912.0787609	124	0.5894616842269897
1741917969.3623319	125	0.5887035727500916
1741918026.4512084	126	0.5894616842269897
1741918086.9919283	127	0.5879454016685486
1741918146.079921	128	0.5871872901916504
1741918199.836067	129	0.5928733944892883
1741918253.427247	130	0.5905989408493042
1741918314.521186	131	0.5917361378669739
1741918358.7907848	132	0.5951478481292725
1741918415.5326064	133	0.594010591506958
1741918462.6804566	134	0.5959059596061707
1741918516.8929737	135	0.594010591506958
1741918583.5712554	136	0.5974223017692566
1741918633.897585	137	0.5959059596061707
1741918678.6184711	138	0.5962850451469421
1741918735.6171966	139	0.5981804132461548
1741918789.1449795	140	0.5959059596061707
1741918849.6518412	141	0.5989385843276978
1741918900.8369598	142	0.5970432162284851
1741918960.5662808	143	0.5974223017692566
1741919018.2765718	144	0.5974223017692566
1741919078.377522	145	0.6012130379676819
1741919135.385253	146	0.5993176698684692
1741919192.7138743	147	0.5996967554092407
1741919251.591435	148	0.5978013873100281
1741919282.2531095	149	0.5943896770477295
1741919332.2255373	150	0.595526933670044
1741919379.0863106	151	0.5962850451469421
1741919439.0334466	152	0.6008339524269104
1741919503.549949	153	0.5989385843276978
1741919543.9791126	154	0.5909780263900757
1741919601.14619	155	0.594768762588501
1741919661.5113554	156	0.594768762588501
1741919718.462155	157	0.5981804132461548
1741919766.0882084	158	0.6000758409500122
1741919823.5393267	159	0.5974223017692566
1741919876.9968514	160	0.6015921235084534
1741919930.569558	161	0.5981804132461548
1741919978.2367995	162	0.5989385843276978
1741920025.6688974	163	0.602729320526123
1741920082.8231504	164	0.5989385843276978
1741920116.739801	165	0.595526933670044
1741920170.8857608	166	0.6004548668861389
1741920215.066316	167	0.6004548668861389
1741920263.4837248	168	0.5962850451469421
1741920320.6608572	169	0.5978013873100281
1741920377.1536043	170	0.6008339524269104
1741920435.1896508	171	0.6000758409500122
1741920497.5706148	172	0.6012130379676819
1741920557.5039158	173	0.6004548668861389
1741920608.7531881	174	0.5989385843276978
1741920661.3985696	175	0.6012130379676819
1741920707.755776	176	0.5981804132461548
1741920775.8278427	177	0.6004548668861389
1741920822.9873674	178	0.6019712090492249
1741920867.8698053	179	0.6008339524269104
1741920928.8105583	180	0.6031084060668945
1741920983.225547	181	0.6004548668861389
1741921037.6258209	182	0.6038665771484375
1741921086.249466	183	0.5996967554092407
1741921143.8607721	184	0.5996967554092407
1741921201.6203961	185	0.5996967554092407
1741921254.7923346	186	0.6023502945899963
1741921316.391053	187	0.6000758409500122
1741921370.9810317	188	0.6008339524269104
1741921421.29187	189	0.5985594987869263
1741921471.9648232	190	0.5993176698684692
1741921522.7566924	191	0.6015921235084534
1741921580.114077	192	0.6012130379676819
1741921634.4355588	193	0.6008339524269104
1741921692.1984017	194	0.5993176698684692
1741921753.2118764	195	0.6031084060668945
1741921811.683221	196	0.6012130379676819
1741921872.028489	197	0.6012130379676819
1741921929.4221632	198	0.6012130379676819
1741921977.4405956	199	0.603487491607666
1741922018.5594888	200	0.6061410307884216
1741922071.9740162	201	0.6000758409500122
1741922115.8260815	202	0.6031084060668945
1741922170.8474932	203	0.6012130379676819
1741922221.5685449	204	0.6023502945899963
1741922272.5863824	205	0.5981804132461548
1741922333.0096397	206	0.6031084060668945
1741922391.3396754	207	0.5962850451469421
1741922441.6072123	208	0.6008339524269104
1741922491.4565425	209	0.6023502945899963
1741922539.1256957	210	0.5993176698684692
1741922590.5616727	211	0.6068991422653198
1741922642.3746963	212	0.6031084060668945
1741922696.032398	213	0.602729320526123
1741922752.648265	214	0.5981804132461548
1741922811.8039453	215	0.6000758409500122
1741922868.596788	216	0.6046246886253357
1741922934.9729571	217	0.6050037741661072
1741922995.9380467	218	0.6076573133468628
1741923046.7125778	219	0.609173595905304
1741923101.3409257	220	0.6084154844284058
1741923161.6019185	221	0.6080363988876343
1741923218.2080011	222	0.6084154844284058
1741923255.7462816	223	0.6057619452476501
1741923312.956927	224	0.6087945699691772
1741923356.9793358	225	0.6072782278060913
1741923413.1701057	226	0.6076573133468628
1741923460.4096498	227	0.6084154844284058
1741923518.4620676	228	0.609173595905304
1741923575.588413	229	0.6080363988876343
1741923626.4610052	230	0.6118271350860596
1741923681.2165382	231	0.6118271350860596
1741923741.6313186	232	0.6080363988876343
1741923785.164015	233	0.6072782278060913
1741923836.370685	234	0.6068991422653198
1741923885.950848	235	0.6084154844284058
1741923933.7614045	236	0.6046246886253357
1741923983.9486644	237	0.6065201163291931
1741924018.6169734	238	0.6046246886253357
1741924072.0364552	239	0.6068991422653198
1741924122.7112975	240	0.6087945699691772
1741924172.4095328	241	0.6099317669868469
1741924229.9294183	242	0.6065201163291931
1741924283.363164	243	0.609173595905304
1741924343.1739252	244	0.6072782278060913
1741924386.5409267	245	0.6053828597068787
1741924442.5324607	246	0.5996967554092407
1741924493.9819603	247	0.5981804132461548
1741924551.063361	248	0.5996967554092407
1741924608.3502128	249	0.5993176698684692
1741924669.187854	250	0.6000758409500122
1741924716.5658984	251	0.6008339524269104
1741924771.332368	252	0.5993176698684692
1741924831.1361487	253	0.603487491607666
1741924888.3089244	254	0.6019712090492249
1741924952.815383	255	0.6008339524269104
1741925015.287002	256	0.602729320526123
1741925063.0798357	257	0.6023502945899963
1741925119.9361534	258	0.6050037741661072
1741925171.5751045	259	0.6053828597068787
1741925230.017793	260	0.6053828597068787
1741925287.424823	261	0.6038665771484375
1741925341.8755305	262	0.5989385843276978
1741925389.1791804	263	0.6038665771484375
1741925443.5107265	264	0.6038665771484375
1741925502.4525313	265	0.6061410307884216
1741925553.3033695	266	0.6046246886253357
1741925596.4843872	267	0.6023502945899963
1741925657.775222	268	0.604245662689209
1741925707.8500175	269	0.603487491607666
1741925762.06009	270	0.6019712090492249
1741925825.4632623	271	0.6057619452476501
1741925876.3578038	272	0.6050037741661072
1741925930.4664054	273	0.6012130379676819
1741925988.7749193	274	0.602729320526123
1741926029.9487646	275	0.6019712090492249
1741926073.735303	276	0.6065201163291931
1741926137.0081344	277	0.6072782278060913
1741926190.4811203	278	0.6068991422653198
1741926240.297551	279	0.6068991422653198
1741926294.506482	280	0.6061410307884216
1741926357.4125335	281	0.6072782278060913
1741926411.0184524	282	0.6080363988876343
1741926468.033092	283	0.6068991422653198
1741926524.6737406	284	0.6072782278060913
1741926587.9228423	285	0.6057619452476501
1741926637.6598463	286	0.6095526814460754
1741926693.5421314	287	0.6065201163291931
1741926753.7076182	288	0.6057619452476501
1741926803.6748772	289	0.609173595905304
1741926863.2898996	290	0.6046246886253357
1741926920.433043	291	0.6068991422653198
1741926973.3517332	292	0.6072782278060913
1741927027.487192	293	0.6050037741661072
1741927085.5520742	294	0.6068991422653198
1741927140.1189325	295	0.6065201163291931
1741927197.762882	296	0.6061410307884216
1741927251.8775468	297	0.6061410307884216
1741927308.665381	298	0.6076573133468628
1741927361.8970823	299	0.6057619452476501
