# Supplementary material for: Achieving consistency in FedSAM using local adaptive distillation on sports image classification
Source: PLoS One. 2025 Oct 17;20(10):e0333210. doi: 10.1371/journal.pone.0333210 (PMC12533856; doi:10.1371/journal.pone.0333210)
Supplement: S1 File — All figures (Figs 1–9) and Tables (Table 1–8) are sequentially numbered in the supplementary files. (ZIP) [file pone.0333210.s001.zip › Support-Information-only-datasets/Original experimental data/sport22/0.8/IID/FedCM.csv]

Wall time	Step	Value
1741927417.9226718	0	0.048521608114242554
1741927487.1913872	1	0.1042456403374672
1741927551.834377	2	0.09325246512889862
1741927618.8905792	3	0.1410159170627594
1741927670.0140367	4	0.17285822331905365
1741927731.6581097	5	0.17702804505825043
1741927783.7560956	6	0.1944655030965805
1741927842.6122499	7	0.19332827627658844
1741927901.1673322	8	0.20735405385494232
1741927963.1453307	9	0.2213798314332962
1741928025.2496707	10	0.2619408667087555
1741928083.371111	11	0.26307809352874756
1741928137.5787518	12	0.26686882972717285
1741928195.2262485	13	0.2926459312438965
1741928252.7863455	14	0.2926459312438965
1741928310.3808155	15	0.2922668755054474
1741928378.839585	16	0.31122061610221863
1741928440.8897486	17	0.3248673379421234
1741928495.2361875	18	0.32752084732055664
1741928561.841295	19	0.3290371596813202
1741928619.6691215	20	0.34685367345809937
1741928683.0971875	21	0.3381349444389343
1741928740.9954498	22	0.3449583053588867
1741928796.7483587	23	0.35708871483802795
1741928851.6492846	24	0.3661864995956421
1741928917.1537068	25	0.37073540687561035
1741928979.6478343	26	0.3862774968147278
1741929029.1187508	27	0.3798332214355469
1741929080.3139558	28	0.39120545983314514
1741929138.7722182	29	0.40030327439308167
1741929197.1548622	30	0.4021986424922943
1741929256.3541734	31	0.4097801446914673
1741929314.7131543	32	0.40447309613227844
1741929370.0466018	33	0.41053828597068787
1741929425.35521	34	0.4131918251514435
1741929481.613146	35	0.4264594316482544
1741929538.7998269	36	0.4329037070274353
1741929595.7386158	37	0.42532220482826233
1741929653.5691786	38	0.4393479824066162
1741929696.883638	39	0.43138742446899414
1741929755.2949011	40	0.43593630194664
1741929824.1879885	41	0.4401061534881592
1741929882.7254155	42	0.45413193106651306
1741929940.3841481	43	0.4499620795249939
1741929995.242118	44	0.45451098680496216
1741930053.343838	45	0.46474602818489075
1741930112.2999322	46	0.4590598940849304
1741930178.658046	47	0.46512508392333984
1741930244.9448445	48	0.46209248900413513
1741930296.2930377	49	0.4821834862232208
1741930354.3098197	50	0.47119030356407166
1741930423.22021	51	0.4795299470424652
1741930476.457185	52	0.47877180576324463
1741930557.3891635	53	0.4833206832408905
1741930616.4594126	54	0.48521608114242554
1741930667.4200134	55	0.47763457894325256
1741930718.8401968	56	0.49203941226005554
1741930777.6398165	57	0.49203941226005554
1741930840.4927547	58	0.48559513688087463
1741930907.4185858	59	0.4859742224216461
1741930973.3607895	60	0.48559513688087463
1741931024.2273614	61	0.4939348101615906
1741931082.7500155	62	0.5037907361984253
1741931148.7384336	63	0.5053070783615112
1741931221.2208445	64	0.5053070783615112
1741931290.7137384	65	0.5083396434783936
1741931356.456844	66	0.5159211754798889
1741931419.551283	67	0.5163002014160156
1741931474.1700695	68	0.5166792869567871
1741931544.1037834	69	0.5216072797775269
1741931601.95113	70	0.5265352725982666
1741931654.6678123	71	0.5178165435791016
1741931724.0524976	72	0.5212281942367554
1741931785.5274734	73	0.5204700827598572
1741931843.423685	74	0.5322213768959045
1741931901.3199143	75	0.5394238233566284
1741931941.7604432	76	0.523123562335968
1741932008.8586802	77	0.5401819348335266
1741932059.107101	78	0.5314632058143616
1741932119.8703175	79	0.5307050943374634
1741932173.6490202	80	0.5337376594543457
1741932236.1200268	81	0.5394238233566284
1741932291.6103635	82	0.5386656522750854
1741932350.1819959	83	0.5428354740142822
1741932406.2074645	84	0.5435936450958252
1741932473.5935755	85	0.5454890131950378
1741932532.8980975	86	0.538286566734314
1741932587.8626661	87	0.5257771015167236
1741932645.6543832	88	0.5435936450958252
1741932711.7979577	89	0.5545868277549744
1741932773.3730786	90	0.5443517565727234
1741932835.700108	91	0.5416982769966125
1741932887.4023094	92	0.5504170060157776
1741932950.4485703	93	0.5447308421134949
1741933012.3962617	94	0.5549658536911011
1741933063.9998972	95	0.5515542030334473
1741933122.928604	96	0.5496588349342346
1741933177.578848	97	0.547005295753479
1741933236.3035161	98	0.5583775639533997
1741933288.594216	99	0.5545868277549744
1741933340.1518216	100	0.5583775639533997
1741933402.8695793	101	0.5595147609710693
1741933464.8575287	102	0.5640636682510376
1741933519.7933033	103	0.5523123741149902
1741933577.2955012	104	0.5606520175933838
1741933639.7405264	105	0.5625473856925964
1741933686.9198973	106	0.5633055567741394
1741933748.7124574	107	0.5595147609710693
1741933810.8351667	108	0.5636845827102661
1741933869.5582955	109	0.562168300151825
1741933937.8774943	110	0.5670962929725647
1741934002.8346112	111	0.5697498321533203
1741934049.5900428	112	0.5761941075325012
1741934100.4043422	113	0.5610311031341553
1741934162.051589	114	0.5674753785133362
1741934223.4797914	115	0.5674753785133362
1741934280.9016795	116	0.5758150219917297
1741934335.2435942	117	0.5724033117294312
1741934378.5798206	118	0.5731614828109741
1741934442.738347	119	0.5739196538925171
1741934496.5320647	120	0.5739196538925171
1741934550.6678693	121	0.5784685611724854
1741934620.8252873	122	0.5815011262893677
1741934690.265137	123	0.579605758190155
1741934757.6363704	124	0.5777103900909424
1741934819.966626	125	0.579605758190155
1741934881.5375068	126	0.5868082046508789
1741934948.1001663	127	0.5761941075325012
1741935013.6798637	128	0.5765731334686279
1741935071.3063893	129	0.5815011262893677
1741935128.0877001	130	0.5799848437309265
1741935193.6993792	131	0.5868082046508789
1741935241.023897	132	0.5837755799293518
1741935302.573557	133	0.5780894756317139
1741935353.830723	134	0.5780894756317139
1741935411.6083076	135	0.5792266726493835
1741935483.4549122	136	0.5815011262893677
1741935538.3715417	137	0.5841546654701233
1741935586.356572	138	0.5826383829116821
1741935648.0214255	139	0.5815011262893677
1741935706.8597527	140	0.5758150219917297
1741935771.3207314	141	0.5815011262893677
1741935826.0500517	142	0.5807430148124695
1741935891.1027057	143	0.5841546654701233
1741935953.5021007	144	0.5807430148124695
1741936017.7579618	145	0.5811220407485962
1741936079.667995	146	0.5830174088478088
1741936142.7890697	147	0.5826383829116821
1741936204.4669	148	0.5833964943885803
1741936237.4534519	149	0.580363929271698
1741936291.5377145	150	0.5792266726493835
1741936342.7775857	151	0.5826383829116821
1741936408.2195194	152	0.5818802118301392
1741936477.4267433	153	0.5841546654701233
1741936521.5509813	154	0.5841546654701233
1741936583.4205484	155	0.5883244872093201
1741936651.420057	156	0.5841546654701233
1741936714.8471518	157	0.585291862487793
1741936766.895446	158	0.5841546654701233
1741936829.7317998	159	0.5856709480285645
1741936888.1906254	160	0.5799848437309265
1741936946.5648644	161	0.5837755799293518
1741936997.842007	162	0.589082658290863
1741937049.4654593	163	0.5826383829116821
1741937111.935951	164	0.5830174088478088
1741937148.436018	165	0.5868082046508789
1741937205.710994	166	0.5849128365516663
1741937252.8975167	167	0.5837755799293518
1741937304.1189601	168	0.5860500335693359
1741937365.9789846	169	0.5822592973709106
1741937427.58768	170	0.5894616842269897
1741937489.6529133	171	0.5871872901916504
1741937558.8528073	172	0.5849128365516663
1741937624.618099	173	0.5898407697677612
1741937679.1293292	174	0.5875663161277771
1741937736.0878663	175	0.579605758190155
1741937787.0043402	176	0.585291862487793
1741937860.234213	177	0.5868082046508789
1741937912.4739168	178	0.5864291191101074
1741937959.8302886	179	0.5837755799293518
1741938025.1099553	180	0.5841546654701233
1741938083.4645634	181	0.585291862487793
1741938140.9177759	182	0.5856709480285645
1741938191.212893	183	0.585291862487793
1741938252.9560032	184	0.5864291191101074
1741938314.6801445	185	0.5845337510108948
1741938373.186448	186	0.589082658290863
1741938438.6883786	187	0.5875663161277771
1741938496.8360667	188	0.5868082046508789
1741938551.055568	189	0.5826383829116821
1741938605.4102747	190	0.5864291191101074
1741938660.0870697	191	0.5849128365516663
1741938720.828811	192	0.5875663161277771
1741938778.040543	193	0.5822592973709106
1741938840.4022672	194	0.5841546654701233
1741938905.919944	195	0.5841546654701233
1741938968.1760466	196	0.5868082046508789
1741939033.9129858	197	0.5849128365516663
1741939095.7380297	198	0.585291862487793
1741939146.573442	199	0.5837755799293518
1741939189.8231032	200	0.585291862487793
1741939248.1298008	201	0.5841546654701233
1741939295.6877558	202	0.585291862487793
1741939353.5936809	203	0.5845337510108948
1741939406.934412	204	0.5856709480285645
1741939461.4900346	205	0.5845337510108948
1741939526.3591795	206	0.5883244872093201
1741939589.0369053	207	0.5887035727500916
1741939642.9086494	208	0.5841546654701233
1741939697.041805	209	0.5875663161277771
1741939747.6005805	210	0.5879454016685486
1741939801.701052	211	0.5875663161277771
1741939856.0888	212	0.589082658290863
1741939913.8052797	213	0.5856709480285645
1741939975.1192672	214	0.5822592973709106
1741940039.955088	215	0.5864291191101074
1741940101.7053916	216	0.5864291191101074
1741940174.4072504	217	0.5841546654701233
1741940239.3210008	218	0.5879454016685486
1741940293.768255	219	0.5875663161277771
1741940351.250481	220	0.5871872901916504
1741940416.156314	221	0.5879454016685486
1741940477.805991	222	0.589082658290863
1741940518.2242215	223	0.5871872901916504
1741940579.7705653	224	0.5894616842269897
1741940627.321035	225	0.585291862487793
1741940688.6938164	226	0.5875663161277771
1741940739.552282	227	0.585291862487793
1741940801.1008885	228	0.5879454016685486
1741940863.7047837	229	0.5841546654701233
1741940918.5567844	230	0.5845337510108948
1741940977.0164182	231	0.5830174088478088
1741941042.8787024	232	0.5830174088478088
1741941090.2855468	233	0.5864291191101074
1741941144.5576315	234	0.5875663161277771
1741941199.6583183	235	0.5860500335693359
1741941250.835517	236	0.5849128365516663
1741941304.7677968	237	0.585291862487793
1741941341.4572756	238	0.5868082046508789
1741941399.0923815	239	0.5871872901916504
1741941453.7443223	240	0.5845337510108948
1741941508.5430357	241	0.5864291191101074
1741941570.3471096	242	0.5913571119308472
1741941628.5750077	243	0.5856709480285645
1741941691.0522404	244	0.5864291191101074
1741941738.6396239	245	0.585291862487793
1741941797.3823671	246	0.5898407697677612
1741941852.8328996	247	0.5860500335693359
1741941915.3608816	248	0.5837755799293518
1741941977.300614	249	0.5864291191101074
1741942042.9993753	250	0.5887035727500916
1741942093.3995423	251	0.5902198553085327
1741942151.310672	252	0.5887035727500916
1741942216.9578564	253	0.5875663161277771
1741942278.1871293	254	0.5883244872093201
1741942346.1125233	255	0.5894616842269897
1741942411.328545	256	0.5879454016685486
1741942462.2204392	257	0.5879454016685486
1741942523.9941955	258	0.5864291191101074
1741942577.963127	259	0.5845337510108948
1741942639.7869632	260	0.5868082046508789
1741942701.263199	261	0.5871872901916504
1741942758.8842373	262	0.5845337510108948
1741942809.3496473	263	0.5864291191101074
1741942868.0469167	264	0.5883244872093201
1741942929.841622	265	0.5898407697677612
1741942984.163309	266	0.5868082046508789
1741943031.6454027	267	0.5871872901916504
1741943096.7903662	268	0.585291862487793
1741943151.0684896	269	0.5856709480285645
1741943209.2386127	270	0.5868082046508789
1741943277.5370119	271	0.5833964943885803
1741943333.0914319	272	0.5856709480285645
1741943391.6464007	273	0.5879454016685486
1741943454.832015	274	0.5902198553085327
1741943498.7105486	275	0.5883244872093201
1741943545.7380695	276	0.5868082046508789
1741943614.7391229	277	0.5868082046508789
1741943673.1345134	278	0.5879454016685486
1741943727.571937	279	0.5860500335693359
1741943784.809873	280	0.5898407697677612
1741943853.612774	281	0.5883244872093201
1741943911.1795747	282	0.589082658290863
1741943972.4718895	283	0.585291862487793
1741944032.9768877	284	0.5902198553085327
1741944101.188596	285	0.5868082046508789
1741944155.5431182	286	0.5871872901916504
1741944216.8301687	287	0.5871872901916504
1741944281.5209465	288	0.5860500335693359
1741944335.7057486	289	0.5883244872093201
1741944401.048759	290	0.5898407697677612
1741944462.550108	291	0.5879454016685486
1741944519.751298	292	0.589082658290863
1741944576.0824125	293	0.5917361378669739
1741944637.1566553	294	0.5887035727500916
1741944694.8749757	295	0.5909780263900757
1741944757.0101106	296	0.5887035727500916
1741944814.8268242	297	0.5943896770477295
1741944876.0855615	298	0.5909780263900757
1741944934.1780064	299	0.5887035727500916
