# Supplementary material for: Achieving consistency in FedSAM using local adaptive distillation on sports image classification
Source: PLoS One. 2025 Oct 17;20(10):e0333210. doi: 10.1371/journal.pone.0333210 (PMC12533856; doi:10.1371/journal.pone.0333210)
Supplement: S1 File — All figures (Figs 1–9) and Tables (Table 1–8) are sequentially numbered in the supplementary files. (ZIP) [file pone.0333210.s001.zip › Support-Information-only-datasets/Original experimental data/sport22/0.8/IID/Feddyn.csv]

Wall time	Step	Value
1741876301.1154702	0	0.06671720743179321
1741876381.0242977	1	0.07543593645095825
1741876446.5758593	2	0.15579985082149506
1741876509.0028503	3	0.1781652718782425
1741876557.1346695	4	0.18650493025779724
1741876616.299395	5	0.18877938389778137
1741876663.1207712	6	0.20318423211574554
1741876715.5007277	7	0.214556485414505
1741876768.3130603	8	0.26307809352874756
1741876825.4480815	9	0.27975738048553467
1741876882.5614958	10	0.2926459312438965
1741876936.9069545	11	0.31387415528297424
1741876986.549512	12	0.32448825240135193
1741877039.9735456	13	0.34078848361968994
1741877093.5132244	14	0.3449583053588867
1741877147.5668602	15	0.35064443945884705
1741877210.6527238	16	0.3688400387763977
1741877268.8169837	17	0.37793782353401184
1741877318.8973024	18	0.39082637429237366
1741877380.0373533	19	0.4059893786907196
1741877432.798696	20	0.3851402699947357
1741877490.8739364	21	0.4257012903690338
1741877543.7147381	22	0.43062925338745117
1741877593.7403333	23	0.44465503096580505
1741877644.8108065	24	0.4492039382457733
1741877705.7197814	25	0.45792266726493835
1741877763.5488107	26	0.4457922577857971
1741877809.784273	27	0.45413193106651306
1741877857.4235675	28	0.4639878571033478
1741877910.5162792	29	0.46777862310409546
1741877963.3506927	30	0.4738438129425049
1741878016.2827067	31	0.47081121802330017
1741878068.860443	32	0.4935557246208191
1741878118.8319483	33	0.4962092638015747
1741878169.1688795	34	0.4905231297016144
1741878222.178828	35	0.4965883195400238
1741878275.4848468	36	0.5079605579376221
1741878328.490565	37	0.5208491086959839
1741878381.9164383	38	0.5288097262382507
1741878421.8200922	39	0.5379074811935425
1741878475.652094	40	0.5208491086959839
1741878539.2869854	41	0.5204700827598572
1741878592.7437406	42	0.5375284552574158
1741878646.4916322	43	0.5253980159759521
1741878699.2425628	44	0.5344958305358887
1741878755.7717388	45	0.5583775639533997
1741878811.8302772	46	0.5352540016174316
1741878874.517073	47	0.5545868277549744
1741878934.7090688	48	0.5542077422142029
1741878981.2308128	49	0.5492797493934631
1741879035.025362	50	0.5568612813949585
1741879098.0307813	51	0.5553449392318726
1741879147.786717	52	0.5761941075325012
1741879203.7668133	53	0.5724033117294312
1741879257.0810926	54	0.5731614828109741
1741879303.428073	55	0.5724033117294312
1741879350.1343114	56	0.5875663161277771
1741879405.7256699	57	0.5826383829116821
1741879463.314299	58	0.5674753785133362
1741879524.3053148	59	0.5693707466125488
1741879585.3273668	60	0.5765731334686279
1741879632.7810018	61	0.5978013873100281
1741879686.7992249	62	0.5868082046508789
1741879747.0400572	63	0.5875663161277771
1741879813.189329	64	0.5962850451469421
1741879876.6536498	65	0.5864291191101074
1741879935.6439407	66	0.5833964943885803
1741879992.4156625	67	0.5833964943885803
1741880043.0372245	68	0.57088702917099
1741880106.9880865	69	0.5780894756317139
1741880160.1739748	70	0.589082658290863
1741880208.0728607	71	0.602729320526123
1741880272.2137957	72	0.5894616842269897
1741880329.4918337	73	0.5936315655708313
1741880383.284859	74	0.5917361378669739
1741880437.5479746	75	0.5837755799293518
1741880475.779891	76	0.5909780263900757
1741880537.2390742	77	0.5822592973709106
1741880584.028912	78	0.5898407697677612
1741880642.2212873	79	0.5777103900909424
1741880691.8896139	80	0.5962850451469421
1741880749.2210608	81	0.595526933670044
1741880800.8035932	82	0.585291862487793
1741880855.8211641	83	0.5845337510108948
1741880911.5175126	84	0.5746777653694153
1741880978.8392558	85	0.5742987394332886
1741881035.8858507	86	0.5746777653694153
1741881086.4193773	87	0.580363929271698
1741881142.0280027	88	0.5386656522750854
1741881206.268975	89	0.5390447378158569
1741881266.0376096	90	0.5163002014160156
1741881326.1024103	91	0.49469295144081116
1741881374.352915	92	0.5360121130943298
1741881434.0591571	93	0.5352540016174316
1741881499.1513247	94	0.524639904499054
1741881548.9732952	95	0.5132676362991333
1741881607.3848536	96	0.5307050943374634
1741881659.5612628	97	0.5405610203742981
1741881717.2556303	98	0.5337376594543457
1741881768.7594008	99	0.5026535391807556
1741881817.962585	100	0.524639904499054
1741881878.4119294	101	0.5170583724975586
1741881939.1138887	102	0.5060651898384094
1741881992.2552464	103	0.4969674050807953
1741882048.0566368	104	0.49848368763923645
1741882107.0083237	105	0.5189537405967712
1741882145.1326787	106	0.5189537405967712
1741882191.1477962	107	0.483699768781662
1741882245.0907073	108	0.4943138659000397
1741882306.9809198	109	0.5003790855407715
1741882381.288248	110	0.4859742224216461
1741882450.5604165	111	0.4893859028816223
1741882500.6369793	112	0.4867323637008667
1741882553.7786374	113	0.4692949056625366
1741882619.308544	114	0.4806671738624573
1741882684.3569257	115	0.4791508615016937
1741882748.086155	116	0.4727065861225128
1741882806.2975073	117	0.4768764078617096
1741882853.0686805	118	0.4738438129425049
1741882922.4856243	119	0.46133434772491455
1741882981.6100805	120	0.4700530767440796
1741883035.8767142	121	0.48142531514167786
1741883109.0208411	122	0.47422289848327637
1741883182.6999557	123	0.4624715745449066
1741883250.6561267	124	0.45147839188575745
1741883317.5966702	125	0.45754358172416687
1741883381.8312693	126	0.43783169984817505
1741883452.6604342	127	0.4465504288673401
1741883523.3389413	128	0.46512508392333984
1741883585.3037605	129	0.43404093384742737
1741883648.7069492	130	0.4503411650657654
1741883719.513581	131	0.46095526218414307
1741883770.9205863	132	0.44806671142578125
1741883839.6986308	133	0.43745261430740356
1741883894.488599	134	0.4537528455257416
1741883956.1687484	135	0.43821075558662415
1741884032.198302	136	0.4298711121082306
1741884089.1451023	137	0.43138742446899414
1741884139.9804966	138	0.452994704246521
1741884206.2182457	139	0.43138742446899414
1741884265.6493876	140	0.43138742446899414
1741884335.5986521	141	0.4492039382457733
1741884392.71865	142	0.43593630194664
1741884461.8304973	143	0.43821075558662415
1741884526.2418807	144	0.43100833892822266
1741884594.40636	145	0.4552691578865051
1741884658.50543	146	0.42153146862983704
1741884722.974795	147	0.4438968896865845
1741884787.7661798	148	0.4332827925682068
1741884822.222711	149	0.40144047141075134
1741884878.7018592	150	0.4325246512889862
1741884933.3621285	151	0.4420015215873718
1741885004.5718846	152	0.443517804145813
1741885078.3383038	153	0.4465504288673401
1741885125.924598	154	0.4420015215873718
1741885192.8611758	155	0.43176648020744324
1741885263.7763252	156	0.445413202047348
1741885330.6051178	157	0.4260803759098053
1741885384.8890927	158	0.4287338852882385
1741885449.367938	159	0.4469294846057892
1741885510.1430297	160	0.4302501976490021
1741885569.7238185	161	0.41053828597068787
1741885622.2452211	162	0.43858984112739563
1741885673.435271	163	0.4401061534881592
1741885738.2181306	164	0.4503411650657654
1741885777.4711702	165	0.4184988737106323
1741885837.4479175	166	0.4325246512889862
1741885886.1034427	167	0.4329037070274353
1741885938.543631	168	0.4230477511882782
1741886003.1392224	169	0.4166034758090973
1741886069.6631582	170	0.4420015215873718
1741886136.8047895	171	0.4427596628665924
1741886211.888136	172	0.43821075558662415
1741886280.444851	173	0.43404093384742737
1741886335.919988	174	0.43517816066741943
1741886396.505932	175	0.42911297082901
1741886449.6884365	176	0.42911297082901
1741886528.1979797	177	0.42911297082901
1741886583.991495	178	0.4332827925682068
1741886633.8688455	179	0.43479910492897034
1741886703.5860493	180	0.4226686954498291
1741886764.2103434	181	0.4230477511882782
1741886826.9606586	182	0.42759665846824646
1741886881.6816783	183	0.4404852092266083
1741886946.145185	184	0.4298711121082306
1741887011.9482765	185	0.43062925338745117
1741887074.4405966	186	0.42721760272979736
1741887143.700212	187	0.43821075558662415
1741887204.7937758	188	0.4101592004299164
1741887261.625705	189	0.4465504288673401
1741887316.3492715	190	0.43783169984817505
1741887371.861227	191	0.43821075558662415
1741887433.3071787	192	0.3896891474723816
1741887491.1025636	193	0.4389689266681671
1741887553.1325793	194	0.42077332735061646
1741887616.2388253	195	0.43517816066741943
1741887676.0776985	196	0.4355572462081909
1741887741.372383	197	0.41394996643066406
1741887802.5298436	198	0.43366187810897827
1741887853.2458394	199	0.436694473028183
1741887898.3953223	200	0.41167551279067993
1741887955.5802603	201	0.42418497800827026
1741888002.187764	202	0.4188779294490814
1741888059.1621525	203	0.4257012903690338
1741888114.7352538	204	0.4298711121082306
1741888167.6443152	205	0.43138742446899414
1741888233.0306554	206	0.41053828597068787
1741888294.13688	207	0.40788474678993225
1741888349.4778094	208	0.3987869620323181
1741888404.1279445	209	0.42115238308906555
1741888455.1040578	210	0.43404093384742737
1741888508.9697542	211	0.41736164689064026
1741888564.2758274	212	0.41167551279067993
1741888621.6039388	213	0.41470810770988464
1741888681.7417243	214	0.41053828597068787
1741888747.3489304	215	0.3957543671131134
1741888807.396614	216	0.4188779294490814
1741888880.1057355	217	0.40409401059150696
1741888944.1987722	218	0.41129642724990845
1741888998.1116328	219	0.41091737151145935
1741889056.0850952	220	0.412812739610672
1741889121.8789806	221	0.40144047141075134
1741889181.905336	222	0.41736164689064026
1741889221.197807	223	0.4018195569515228
1741889282.2756436	224	0.4234268367290497
1741889329.9285772	225	0.41167551279067993
1741889390.0449116	226	0.41167551279067993
1741889441.4986508	227	0.4135708808898926
1741889501.910651	228	0.42153146862983704
1741889564.596415	229	0.42494314908981323
1741889619.7357345	230	0.4120545983314514
1741889679.1815	231	0.412812739610672
1741889744.3002813	232	0.41432905197143555
1741889791.5138812	233	0.42418497800827026
1741889844.599458	234	0.4329037070274353
1741889898.2609437	235	0.4226686954498291
1741889948.974977	236	0.4056103229522705
1741890003.337895	237	0.41432905197143555
1741890038.7404673	238	0.40750569105148315
1741890097.6851776	239	0.43100833892822266
1741890151.197649	240	0.4094010591506958
1741890204.7892349	241	0.4059893786907196
1741890265.461478	242	0.4131918251514435
1741890323.8736134	243	0.4169825613498688
1741890383.242913	244	0.42115238308906555
1741890430.7772913	245	0.40788474678993225
1741890488.6942925	246	0.41774070262908936
1741890542.816276	247	0.40068233013153076
1741890602.2416594	248	0.4222896099090576
1741890662.6621602	249	0.42153146862983704
1741890725.955773	250	0.3953752815723419
1741890775.9826658	251	0.41129642724990845
1741890834.0711033	252	0.40712660551071167
1741890899.6859007	253	0.40485215187072754
1741890960.5463028	254	0.42077332735061646
1741891028.4691625	255	0.4097801446914673
1741891093.47545	256	0.41432905197143555
1741891143.4205399	257	0.4264594316482544
1741891205.1310236	258	0.4029567837715149
1741891258.9645975	259	0.4169825613498688
1741891319.193652	260	0.41053828597068787
1741891379.9162698	261	0.4029567837715149
1741891435.2954412	262	0.3915845453739166
1741891485.6787968	263	0.40826383233070374
1741891543.0605478	264	0.39764973521232605
1741891605.2464	265	0.4166034758090973
1741891658.5159657	266	0.41394996643066406
1741891705.9090323	267	0.4059893786907196
1741891771.717538	268	0.4200151562690735
1741891826.3274853	269	0.4135708808898926
1741891884.4528704	270	0.3919636011123657
1741891953.8915102	271	0.4018195569515228
1741892007.425847	272	0.41774070262908936
1741892065.3139334	273	0.42380592226982117
1741892128.5859284	274	0.4063684642314911
1741892172.383973	275	0.4298711121082306
1741892218.2545469	276	0.40409401059150696
1741892285.8001397	277	0.412812739610672
1741892343.4160612	278	0.4086429178714752
1741892398.3325312	279	0.42456406354904175
1741892453.8818207	280	0.4124336540699005
1741892524.381785	281	0.40144047141075134
1741892584.6560998	282	0.41470810770988464
1741892645.449481	283	0.4302501976490021
1741892705.1850336	284	0.4287338852882385
1741892773.082331	285	0.4162244200706482
1741892826.6902442	286	0.3995451033115387
1741892887.5707603	287	0.39499619603157043
1741892951.6510367	288	0.41129642724990845
1741893005.1340027	289	0.41774070262908936
1741893070.1635745	290	0.4094010591506958
1741893129.947914	291	0.42721760272979736
1741893188.7380252	292	0.41129642724990845
1741893246.4107332	293	0.40712660551071167
1741893307.6202228	294	0.39689159393310547
1741893365.1999116	295	0.41091737151145935
1741893425.45587	296	0.4401061534881592
1741893482.295896	297	0.4169825613498688
1741893542.5060165	298	0.4037149250507355
1741893599.199585	299	0.41053828597068787
