# Supplementary material for: Achieving consistency in FedSAM using local adaptive distillation on sports image classification
Source: PLoS One. 2025 Oct 17;20(10):e0333210. doi: 10.1371/journal.pone.0333210 (PMC12533856; doi:10.1371/journal.pone.0333210)
Supplement: S1 File — All figures (Figs 1–9) and Tables (Table 1–8) are sequentially numbered in the supplementary files. (ZIP) [file pone.0333210.s001.zip › Support-Information-only-datasets/Original experimental data/sport22/0.8/IID/Fedspeed.csv]

Wall time	Step	Value	0.846000016
1702367879	0	0.0
1702367885	1	0.0
1702367891	2	0.005268092905760034
1702367897	3	0.01423907502780199
1702367902	4	0.06082889827006728
1702367908	5	0.09075450065012479
1702367914	6	0.1188984099142492
1702367919	7	0.15090876788029492
1702367925	8	0.1608869523866604
1702367931	9	0.17717323439481822
1702367937	10	0.21075384196470634
1702367943	11	0.20847674134662875
1702367950	12	0.21461798420057066
1702367957	13	0.23007692753560624
1702367963	14	0.25300987020281646
1702367969	15	0.2701878041232284
1702367975	16	0.2853210336027259
1702367982	17	0.2843714993411883
1702367988	18	0.2930025067520716
1702367994	19	0.3109605169787385
1702368000	20	0.30250976116220973
1702368005	21	0.31773513183918317
1702368011	22	0.3186927816719034
1702368017	23	0.3179975819771576
1702368023	24	0.32606940662005346
1702368029	25	0.34767821246475866
1702368034	26	0.3320391877981837
1702368040	27	0.3463284048553306
1702368045	28	0.34669349549649187
1702368051	29	0.3470357957571631
1702368057	30	0.3698829123658219
1702368064	31	0.39016575607543885
1702368070	32	0.38485533145243395
1702368075	33	0.37656976029087985
1702368082	34	0.3858177801685208
1702368088	35	0.4019901641588338
1702368093	36	0.39663288264523716
1702368099	37	0.41164959097785486
1702368104	38	0.40425419259763384
1702368109	39	0.3890910540291009
1702368115	40	0.4052655958541631
1702368120	41	0.4213500092255276
1702368127	42	0.4231265816843566
1702368132	43	0.4184641560948967
1702368138	44	0.4239191569294853
1702368144	45	0.417782911340377
1702368150	46	0.44034242551028585
1702368156	47	0.4462528502730054
1702368162	48	0.4525266606100056
1702368168	49	0.45995983016027303
1702368173	50	0.4496518730720728
1702368179	51	0.4464446800577858
1702368185	52	0.45571246901290097
1702368190	53	0.4441705790581283
1702368196	54	0.4429491588546186
1702368202	55	0.44808587164463687
1702368208	56	0.4651332219731573
1702368214	57	0.4791913294781627
1702368221	58	0.4815980184640207
1702368226	59	0.4613708664187493
1702368231	60	0.46261914490288253
1702368237	61	0.46603746296499504
1702368243	62	0.4890349148776328
1702368249	63	0.4864038637710378
1702368255	64	0.4706698786563728
1702368261	65	0.4943626165081039
1702368268	66	0.4906412141195536
1702368274	67	0.48929543991699903
1702368281	68	0.500858351261165
1702368287	69	0.4934246746676785
1702368293	70	0.495017342013123
1702368297	71	0.500955461287319
1702368303	72	0.5013129817226978
1702368309	73	0.4891840099189801
1702368316	74	0.5125447665962857
1702368321	75	0.477835099991552
1702368327	76	0.5042668558941126
1702368333	77	0.5058978832694454
1702368340	78	0.5224935299562982
1702368346	79	0.5085602028594518
1702368351	80	0.5163821135618148
1702368358	81	0.4983574819920642
1702368365	82	0.5021255506870568
1702368370	83	0.49649914056349137
1702368376	84	0.513962555851624
1702368382	85	0.5138214731307176
1702368387	86	0.5202667210825851
1702368394	87	0.5150556507395706
1702368401	88	0.5123315366162203
1702368407	89	0.5082222252252481
1702368413	90	0.5205391381972884
1702368419	91	0.5171165580330094
1702368425	92	0.5166251930881798
1702368432	93	0.5313477855198389
1702368438	94	0.5305276282145149
1702368444	95	0.5167288569132916
1702368449	96	0.52042061568459
1702368455	97	0.5360541184337595
1702368461	98	0.5290826449178381
1702368467	99	0.5310184917518873
1702368473	100	0.5271393801657475
1702368479	101	0.524899887355834
1702368484	102	0.5373904835291066
1702368491	103	0.5210942028736315
1702368496	104	0.5285536235200609
1702368503	105	0.5355732856265157
1702368508	106	0.5274298753250187
1702368514	107	0.5395256705640122
1702368520	108	0.5398807485799387
1702368526	109	0.5414737264654964
1702368533	110	0.5457037958952291
1702368539	111	0.534349429360857
1702368546	112	0.5442082585961024
1702368552	113	0.5266268228646592
1702368558	114	0.5506325591366457
1702368564	115	0.5437367059316437
1702368570	116	0.5324721511500378
1702368576	117	0.5434947236861958
1702368582	118	0.5612204488933771
1702368588	119	0.5638724466785074
1702368595	120	0.5440498976367923
1702368601	121	0.5477720967981757
1702368608	122	0.5525200513889084
1702368613	123	0.556676047046751
1702368618	124	0.544225620365468
1702368624	125	0.554196495138088
1702368629	126	0.550739048901394
1702368635	127	0.5515578671114857
1702368639	128	0.5381674089776582
1702368646	129	0.559381376211381
1702368652	130	0.5481497204844026
1702368656	131	0.5471510498299128
1702368663	132	0.5319081008386214
1702368669	133	0.5506578689013129
1702368675	134	0.5593007858312997
1702368680	135	0.560036131172927
1702368687	136	0.5343096132636986
1702368693	137	0.5326631808377832
1702368699	138	0.5341112946100565
1702368704	139	0.5578265104454492
1702368710	140	0.5461909812704376
1702368717	141	0.5322109702279515
1702368723	142	0.5352670100989845
1702368730	143	0.5501193308254272
1702368736	144	0.5510123177491503
1702368743	145	0.5635751364020656
1702368748	146	0.5709200188174046
1702368756	147	0.561733482582503
1702368762	148	0.5437763627785809
1702368768	149	0.5462096618956682
1702368774	150	0.5632891218617668
1702368779	151	0.5438393762769431
1702368785	152	0.5467137851906502
1702368791	153	0.5566489634997893
1702368796	154	0.5421631092293734
1702368802	155	0.5500544429962183
1702368809	156	0.5706295774271687
1702368815	157	0.5532891063709013
1702368820	158	0.5626493452471024
1702368826	159	0.5668707754367215
1702368832	160	0.5694848535584255
1702368837	161	0.5624951194625613
1702368842	162	0.5683175643040507
1702368849	163	0.5694165988608096
1702368854	164	0.5731827134288903
1702368860	165	0.5649775517521176
1702368865	166	0.5465702280049458
1702368870	167	0.5566633965467732
1702368876	168	0.5548328293453234
1702368883	169	0.5567999734516547
1702368889	170	0.5719199675816626
1702368895	171	0.5668427187021085
1702368901	172	0.5445018264822604
1702368906	173	0.5675625931193298
1702368913	174	0.5843743512744066
1702368920	175	0.5663113696099724
1702368925	176	0.5633351191223119
1702368931	177	0.5589545736552568
1702368938	178	0.5476541012804298
1702368943	179	0.5674247434072311
1702368949	180	0.5784148807049716
1702368955	181	0.556435331024484
1702368960	182	0.5623022175413673
1702368967	183	0.5651909887204116
1702368973	184	0.5714025358621383
1702368978	185	0.562114603921521
1702368985	186	0.5824516206515291
1702368992	187	0.5667758382246515
1702368998	188	0.5918959438494735
1702369004	189	0.5541748675641274
1702369009	190	0.5675280986979396
1702369015	191	0.5690370536832013
1702369020	192	0.5687305665285379
1702369026	193	0.5680571428763108
1702369033	194	0.586366723376023
1702369039	195	0.589740826800528
1702369046	196	0.5543047747426695
1702369051	197	0.5749940152559082
1702369057	198	0.5646820157924454
1702369063	199	0.5747018610931074
1702369069	200	0.5603688914930538
1702369075	201	0.5714731175503713
1702369080	202	0.5585718501737874
1702369086	203	0.5574377636034432
1702369092	204	0.5735491015163151
1702369098	205	0.5829839202304565
1702369104	206	0.5645923541314771
1702369111	207	0.5602648602507867
1702369117	208	0.5627248029311508
1702369123	209	0.5769132248468061
1702369129	210	0.5870648076144563
1702369135	211	0.5857561442847519
1702369142	212	0.5882002844782067
1702369148	213	0.5738797003739924
1702369154	214	0.5736631481897828
1702369160	215	0.5574343438742013
1702369165	216	0.5528127266494935
1702369170	217	0.5532814576125937
1702369176	218	0.5825992056211822
1702369182	219	0.5660260870496396
1702369187	220	0.5729660486608367
1702369193	221	0.573819213429018
1702369199	222	0.5879123830500728
1702369204	223	0.5768777305415869
1702369209	224	0.5913196723949385
1702369216	225	0.5783346978819458
1702369222	226	0.5668934239674657
1702369228	227	0.5760774346358782
1702369234	228	0.5423036288312916
1702369240	229	0.5851375485211981
1702369247	230	0.57264559751947
1702369254	231	0.5623821193180903
1702369259	232	0.5618470678487453
1702369265	233	0.5753165091601645
1702369270	234	0.5692258445799103
1702369277	235	0.5498709057048833
1702369283	236	0.5802225911329051
1702369288	237	0.5748688667973899
1702369296	238	0.5798444125708415
1702369301	239	0.5958651374631561
1702369306	240	0.565234472197239
1702369312	241	0.57130654067469
1702369319	242	0.5733034820266757
1702369325	243	0.581297313516858
1702369332	244	0.5726915591888218
1702369338	245	0.5606909290329561
1702369344	246	0.5915125987837088
1702369350	247	0.5768855044938084
1702369356	248	0.5923319395785334
1702369362	249	0.5814227259471059
1702369367	250	0.5686778541801171
1702369373	251	0.5748718761426994
1702369379	252	0.5801254916389921
1702369385	253	0.5734534113062791
1702369391	254	0.5801558341935523
1702369397	255	0.574188383908669
1702369403	256	0.599583359451197
1702369408	257	0.5933082049051348
1702369414	258	0.5755189274610913
1702369420	259	0.5799673156300856
1702369427	260	0.5841595737887681
1702369434	261	0.5699172957326905
1702369440	262	0.5801764333839745
1702369447	263	0.5775955653709395
1702369452	264	0.6039280869786262
1702369458	265	0.5750965396973124
1702369464	266	0.5701766311604857
1702369469	267	0.606181405376002
1702369475	268	0.5685954026555894
1702369480	269	0.5810453298974361
1702369487	270	0.5824040099626768
1702369493	271	0.5819690720050599
1702369499	272	0.5795690552410548
1702369505	273	0.5897202084344797
1702369513	274	0.5658866904046854
1702369519	275	0.5680727273928715
1702369525	276	0.5781899843579688
1702369531	277	0.5670923141760936
1702369536	278	0.5788004092026305
1702369541	279	0.5846097820745884
1702369547	280	0.5806772795914088
1702369554	281	0.5898288816906996
1702369560	282	0.59514970090824
1702369567	283	0.5820015947059114
1702369573	284	0.58364930169431
1702369579	285	0.569863509986955
1702369586	286	0.5557096584552622
1702369592	287	0.5761335498953928
1702369598	288	0.5798853762371922
1702369605	289	0.5874424701397837
1702369611	290	0.5850526206354215
1702369616	291	0.5966846819815955
1702369623	292	0.569627135392904
1702369629	293	0.5848110387669184
1702369634	294	0.5853885034644828
1702369640	295	0.5988439757952698
1702369646	296	0.5850720082934912
1702369653	297	0.5805171427429127
1702369659	298	0.5708222158560402
1702369665	299	0.5770145929256808
1702369670	300	0.5878435206103203
1702369676	301	0.5747203974714794
1702369682	302	0.5652715186358481
1702369689	303	0.5808076732956372
1702369694	304	0.570240031364444
1702369700	305	0.5887029236686052
1702369707	306	0.5691757903034981
1702369712	307	0.5636786234997688
1702369719	308	0.6014106156862986
1702369724	309	0.574250173631816
1702369730	310	0.5852285998248506
1702369736	311	0.5687560646897086
1702369744	312	0.603480399929384
1702369750	313	0.5796900959193825
1702369756	314	0.5826840641822488
1702369761	315	0.6007472673839481
1702369768	316	0.6022895131401135
1702369774	317	0.5931353344804595
1702369781	318	0.6039607250674109
1702369788	319	0.5736909790835645
1702369794	320	0.5514326211248941
1702369801	321	0.6035106368674306
1702369807	322	0.6016206513208684
1702369814	323	0.5994384880004682
1702369820	324	0.5890775041437477
1702369826	325	0.5982199749675358
1702369832	326	0.5787198634252011
1702369839	327	0.5979518389983268
1702369844	328	0.5767986594366583
1702369850	329	0.5614194499183197
1702369856	330	0.5730587373467868
1702369861	331	0.5609640896793395
1702369869	332	0.5924725972076876
1702369875	333	0.5643265727778057
1702369882	334	0.5828372609405107
1702369887	335	0.6258359119757938
1702369893	336	0.6012724477423579
1702369898	337	0.5492319231774769
1702369904	338	0.584087077785415
1702369910	339	0.5730796924207634
1702369916	340	0.5934517037305308
1702369922	341	0.5752163265796968
1702369928	342	0.6093755571158214
1702369933	343	0.6004442271318667
1702369939	344	0.5548498906477443
1702369945	345	0.5756646829157425
1702369950	346	0.5771229039723372
1702369956	347	0.5834550613117503
1702369962	348	0.5739982481289964
1702369967	349	0.5965157005031249
1702369972	350	0.568810320667514
1702369980	351	0.590531262676388
1702369986	352	0.5505715265306832
1702369991	353	0.5734901917860821
1702369999	354	0.5926526138515865
1702370004	355	0.5866369178382542
1702370010	356	0.5865886615542071
1702370015	357	0.5796617823105554
1702370022	358	0.5775155976978702
1702370027	359	0.6073431489027338
1702370033	360	0.5600724529092274
1702370039	361	0.5699300927369263
1702370046	362	0.5860735677330051
1702370052	363	0.5800351980073726
1702370059	364	0.6032621961015074
1702370064	365	0.5725245749850826
1702370070	366	0.5809278953032004
1702370077	367	0.5761167729417047
1702370083	368	0.6035609092430354
1702370089	369	0.6036323298029648
1702370095	370	0.6078870757327565
1702370101	371	0.5768431819150014
1702370108	372	0.589011335337751
1702370114	373	0.5770012377210307
1702370120	374	0.5880904430808483
1702370126	375	0.5750173516039349
1702370132	376	0.6033986058217264
1702370139	377	0.5941230589232939
1702370146	378	0.5852488917099965
1702370153	379	0.5998927535567734
1702370158	380	0.6135590126550631
1702370164	381	0.567986445079573
1702370169	382	0.5739409341209033
1702370175	383	0.5902350033597592
1702370182	384	0.5958092263134827
1702370188	385	0.6063420762820149
1702370195	386	0.5908829810780661
1702370201	387	0.5795222848987351
1702370207	388	0.5940132272830579
1702370213	389	0.5852193224386584
1702370220	390	0.5805245894024808
1702370225	391	0.5798494248812779
1702370231	392	0.5603922980054308
1702370239	393	0.5706377358036161
1702370246	394	0.5641245091495587
1702370252	395	0.602673671782569
1702370258	396	0.5653866996371728
1702370263	397	0.6023548337308009
1702370269	398	0.5556780286808507
1702370275	399	0.5915288440975882
1702370281	400	0.548532920107919
1702370288	401	0.5928855160796639
1702370293	402	0.575902198502712
1702370300	403	0.5714774153415267
1702370306	404	0.6011464760508138
1702370311	405	0.6098262964345845
1702370316	406	0.6036332415784882
1702370321	407	0.5844313128011881
1702370326	408	0.5621553104284721
1702370332	409	0.6098618163987672
1702370338	410	0.5897480428385727
1702370343	411	0.5762322295322015
1702370348	412	0.5857332242008457
1702370354	413	0.5658611703865872
1702370360	414	0.5865381479406899
1702370365	415	0.6010005294746811
1702370372	416	0.5762154297251527
1702370378	417	0.5942948263380032
1702370383	418	0.5878357441307006
1702370389	419	0.6123378942369185
1702370395	420	0.602157773647989
1702370401	421	0.5666694616625559
1702370407	422	0.5861692668613634
1702370412	423	0.6187356552983884
1702370418	424	0.5900024060699213
1702370423	425	0.5854645724572147
1702370428	426	0.5974814910687402
1702370435	427	0.5947414221993826
1702370440	428	0.6051415213590899
1702370446	429	0.5979668369389022
1702370451	430	0.5829429382364254
1702370457	431	0.5758177830239285
1702370463	432	0.5834546993727181
1702370470	433	0.5888476491892293
1702370476	434	0.5961051356109339
1702370482	435	0.5734619611704905
1702370487	436	0.5883066554636269
1702370493	437	0.6285051075143931
1702370500	438	0.607584980285594
1702370507	439	0.6123902252481157
1702370513	440	0.587274957405686
1702370520	441	0.5935694316475975
1702370527	442	0.5413404075505317
1702370534	443	0.6046441234248969
1702370540	444	0.6006768372467401
1702370546	445	0.580118044408497
1702370552	446	0.5986673376999662
1702370558	447	0.5686268083398085
1702370563	448	0.6021102835580712
1702370570	449	0.6020098276637114
1702370575	450	0.6271409720559161
1702370581	451	0.5698081981783983
1702370588	452	0.5789539862367571
1702370595	453	0.6100950350404337
1702370601	454	0.6012076888399422
1702370608	455	0.58195575449406
1702370614	456	0.5728315175343704
1702370621	457	0.6159030499434514
1702370626	458	0.5947924288149765
1702370632	459	0.5901387531553138
1702370638	460	0.5755113044748696
1702370644	461	0.5652081605831003
1702370650	462	0.5804904754787937
1702370656	463	0.5700858616576426
1702370662	464	0.5736549946162598
1702370668	465	0.5740380653504803
1702370674	466	0.6150637594605283
1702370680	467	0.5739847476511559
1702370687	468	0.5931030780910892
1702370693	469	0.5998675023359863
1702370700	470	0.6060127632015986
1702370706	471	0.5877073197463606
1702370712	472	0.563683965979797
1702370719	473	0.5721765700862274
1702370725	474	0.5955275429486901
1702370731	475	0.5960980127883602
1702370737	476	0.5790624930292474
1702370742	477	0.5855364606654012
1702370749	478	0.5699485948665988
1702370755	479	0.6071547930792974
1702370760	480	0.6033722293097683
1702370766	481	0.5804024539966688
1702370772	482	0.6040773441796478
1702370778	483	0.5858487518703657
1702370783	484	0.5950088920063016
1702370789	485	0.5598191684557194
1702370796	486	0.584998740116114
1702370802	487	0.5664027335781701
1702370808	488	0.5755448167687597
1702370813	489	0.5822417779120087
1702370819	490	0.5784254146190408
1702370824	491	0.6003618066656524
1702370830	492	0.6109051684087358
1702370836	493	0.5824254500780296
1702370841	494	0.5821258874277101
1702370847	495	0.5582089410277244
1702370852	496	0.5764153007823207
1702370858	497	0.5869269058856217
1702370864	498	0.5948244689495045
1702370871	499	0.5819378073632339
1702370876	500	0.5789975320651553
1702370882	501	0.6217084640000268
1702370888	502	0.6033141556673653
1702370895	503	0.6087901733289243
1702370900	504	0.6060547571368095
1702370907	505	0.5922637928145654
1702370913	506	0.58538191328413
1702370919	507	0.5664423418604659
1702370925	508	0.5730135096009921
1702370931	509	0.596448266393672
1702370938	510	0.6034800351876581
1702370945	511	0.5657488873791998
1702370951	512	0.5896873560100832
1702370956	513	0.6020369195766421
1702370963	514	0.5790654445917928
1702370968	515	0.593327273834838
1702370974	516	0.6027762597174035
1702370981	517	0.6027969387925088
1702370988	518	0.5580670069103175
1702370993	519	0.5835542589170869
1702371000	520	0.5945112230588916
1702371006	521	0.6143538666172157
1702371012	522	0.5868814043970634
1702371018	523	0.5834149950003111
1702371025	524	0.5950536714310201
1702371030	525	0.5740239516020856
1702371037	526	0.5984366428576532
1702371042	527	0.5799725934829375
1702371048	528	0.5786646129240125
1702371055	529	0.5915232129639438
1702371060	530	0.582734543233007
1702371064	531	0.6077806067126543
1702371070	532	0.5596386594406516
1702371076	533	0.5608394051283184
1702371082	534	0.6274986039341514
1702371087	535	0.6097118994267449
1702371093	536	0.6288743907779245
1702371098	537	0.6073293542866242
1702371103	538	0.5659316854371917
1702371109	539	0.5676685960144376
1702371115	540	0.608190928778915
1702371121	541	0.5743307204938279
1702371126	542	0.5920464306283482
1702371132	543	0.5643272266245036
1702371137	544	0.6103916960279219
1702371143	545	0.525325448043712
1702371148	546	0.585373114960875
1702371154	547	0.6016837178216402
1702371159	548	0.5965184934765377
1702371165	549	0.6197793625337041
1702371172	550	0.6286691934536645
1702371178	551	0.6110376384600327
1702371184	552	0.5826492123320687
1702371189	553	0.6294103704916982
1702371196	554	0.6149115568093897
1702371202	555	0.6122632622598564
1702371209	556	0.6035210848046437
1702371215	557	0.5606095093600938
1702371221	558	0.6120643350615098
1702371227	559	0.5804995761181786
1702371231	560	0.59037079563206
1702371237	561	0.5701797648276372
1702371243	562	0.5810423747476283
1702371249	563	0.5842564912516331
1702371256	564	0.5460040336358228
1702371261	565	0.622641951622472
1702371267	566	0.5917057004875416
1702371273	567	0.6184612883152044
1702371279	568	0.5551860866492323
1702371285	569	0.6048694939830491
1702371291	570	0.569947092530853
1702371297	571	0.5649295717880204
1702371303	572	0.5432078830445739
1702371310	573	0.550083222080291
1702371315	574	0.5996274443802764
1702371321	575	0.5912759674755711
1702371327	576	0.6150690110197827
1702371333	577	0.5730427450754091
1702371337	578	0.5511809446316684
1702371343	579	0.5791245377200853
1702371349	580	0.5974309778954728
1702371355	581	0.6315366103197282
1702371361	582	0.5840905414719205
1702371367	583	0.5728713204432491
1702371373	584	0.5619225756265503
1702371378	585	0.6102734368175987
1702371384	586	0.623957066573015
1702371389	587	0.60055877025771
1702371395	588	0.5804582041471468
1702371401	589	0.6028043031134697
1702371407	590	0.6284494596708102
1702371412	591	0.6095053091794279
1702371417	592	0.5677319105310344
1702371423	593	0.599592594782048
1702371429	594	0.6259395486588432
1702371435	595	0.5676392735593816
1702371440	596	0.5887782779421696
1702371446	597	0.5915153603143891
1702371452	598	0.5836863185542912
1702371457	599	0.5947921389242551
1702371464	600	0.5803796883214055
1702371470	601	0.5903942613037275
1702371477	602	0.5229832715496561
1702371483	603	0.610434209795349
1702371490	604	0.5877168048308921
1702371495	605	0.6195927049540264
1702371500	606	0.6280703421670673
1702371507	607	0.6175355052436328
1702371513	608	0.5825295302428777
1702371518	609	0.5861530409581419
1702371524	610	0.5952950679869692
1702371530	611	0.6460458327535028
1702371536	612	0.6278807528513363
1702371542	613	0.590345352120068
1702371547	614	0.5754285825480722
1702371554	615	0.5986724484847998
1702371560	616	0.5851999102783986
1702371566	617	0.5803436579994512
1702371572	618	0.595794578775368
1702371579	619	0.5482210609012987
1702371584	620	0.5985298611917033
1702371590	621	0.5812289557745958
1702371597	622	0.6153977018442838
1702371603	623	0.5859680719253995
1702371608	624	0.5832480082197676
1702371615	625	0.6416826536823493
1702371622	626	0.5839163505760725
1702371628	627	0.590106214068627
1702371633	628	0.5732795143101914
1702371639	629	0.6420723851523332
1702371647	630	0.6217457012702725
1702371652	631	0.6140524898314547
1702371658	632	0.576325354615434
1702371664	633	0.5860896828966484
1702371670	634	0.5682083976987654
1702371676	635	0.5669735334784133
1702371681	636	0.5783137118516345
1702371687	637	0.6145754120164996
1702371692	638	0.5806598003367097
1702371697	639	0.5752380681426762
1702371703	640	0.5607801685565161
1702371709	641	0.5760017859533063
1702371716	642	0.5968266101915197
1702371722	643	0.5758781988555708
1702371728	644	0.6405685128943355
1702371734	645	0.5814793043821295
1702371740	646	0.5557975001281504
1702371746	647	0.5943655227526902
1702371752	648	0.5983311909852096
1702371757	649	0.5915240477821642
1702371764	650	0.6046981845325289
1702371770	651	0.6188433331216191
1702371775	652	0.5758181775612686
1702371781	653	0.588291025988631
1702371786	654	0.6348054737199749
1702371792	655	0.6219580833507274
1702371799	656	0.5591349016915915
1702371804	657	0.572211268592706
1702371810	658	0.5613540347610696
1702371816	659	0.5720857266044972
1702371821	660	0.5691542988670241
1702371827	661	0.6087094038176114
1702371833	662	0.5897148358993594
1702371838	663	0.5883393281065832
1702371844	664	0.6246157759591512
1702371850	665	0.6257987300655244
1702371856	666	0.596743381335372
1702371861	667	0.5898102481098194
1702371866	668	0.5954167377350483
1702371873	669	0.6078676788926073
1702371878	670	0.5849419190624624
1702371884	671	0.5740448820321128
1702371889	672	0.6383273148719322
1702371894	673	0.6071725345097905
1702371900	674	0.5522568078673475
1702371906	675	0.6085637324139622
1702371911	676	0.6179688055250201
1702371917	677	0.5882643782303894
1702371924	678	0.6084269986118753
1702371931	679	0.6155785939597267
1702371936	680	0.6549355565497106
1702371943	681	0.6039921081717397
1702371949	682	0.5505936274545431
1702371956	683	0.5881096928237076
1702371961	684	0.6301732963428296
1702371967	685	0.6444930328925469
1702371973	686	0.6103359177764979
1702371979	687	0.6380339978142083
1702371984	688	0.6226282751610684
1702371990	689	0.6380091749573138
1702371996	690	0.5917392397732887
1702372003	691	0.5592000602931482
1702372009	692	0.5466614024396592
1702372014	693	0.5596536061008405
1702372019	694	0.6132461705762314
1702372025	695	0.6345729476606953
1702372031	696	0.6416650126772178
1702372037	697	0.6145739734950085
1702372042	698	0.602359250548878
1702372048	699	0.5687829022620661
1702372054	700	0.5457860156528433
1702372059	701	0.5658860291630254
1702372066	702	0.5850289721053132
1702372073	703	0.5711367532033966
1702372078	704	0.6249885903729447
1702372085	705	0.5995257756165572
1702372091	706	0.569280095683507
1702372095	707	0.5856954036179649
1702372102	708	0.5264833190940733
1702372108	709	0.5973130712569261
1702372113	710	0.615902986747973
1702372120	711	0.6321317781430558
1702372126	712	0.5927572187152369
1702372132	713	0.6066803282878722
1702372138	714	0.5969400361059952
1702372143	715	0.6146521703996006
1702372149	716	0.5595914873758709
1702372155	717	0.5783197718626673
1702372160	718	0.6525774192256517
1702372166	719	0.5457304951450708
1702372173	720	0.5971828891758916
1702372179	721	0.5580720848957859
1702372185	722	0.6152099575918718
1702372191	723	0.600965540168154
1702372196	724	0.562697719095773
1702372201	725	0.611767730933307
1702372207	726	0.5774479086539411
1702372213	727	0.6045986871052357
1702372218	728	0.5619772652152948
1702372224	729	0.548477857365339
1702372230	730	0.584767718753023
1702372235	731	0.5661772239385742
1702372240	732	0.6438039323910695
1702372245	733	0.5841918608450885
1702372251	734	0.5753743604381836
1702372257	735	0.5502513541422216
1702372262	736	0.6341559962028563
1702372268	737	0.624985255148178
1702372273	738	0.5859374104250779
1702372279	739	0.5862156115651995
1702372285	740	0.6285995786996309
1702372291	741	0.6025836803385018
1702372298	742	0.5969067414260955
1702372305	743	0.5881556939492969
1702372312	744	0.6070348945699297
1702372317	745	0.5798160115922081
1702372322	746	0.5600809174286946
1702372329	747	0.5725055732276744
1702372334	748	0.5565903656571856
1702372342	749	0.6152417944139481
1702372348	750	0.5650509067479605
1702372354	751	0.5740145308491932
1702372361	752	0.5982822778566925
1702372367	753	0.6479220952697405
1702372373	754	0.617389878221628
1702372378	755	0.5448620619607657
1702372385	756	0.5701745570409631
1702372391	757	0.6572645876461864
1702372397	758	0.5684392692970796
1702372403	759	0.6063729534660246
1702372408	760	0.5717720361375476
1702372414	761	0.5654442585970831
1702372419	762	0.5700172578292803
1702372425	763	0.5588461528990974
1702372432	764	0.5737303742104886
1702372437	765	0.5520757763940979
1702372443	766	0.6511323815648431
1702372450	767	0.5848730365581546
1702372457	768	0.5959105213719141
1702372463	769	0.6053215719222731
1702372469	770	0.6167767016970388
1702372475	771	0.632802161615065
1702372481	772	0.6180118664007946
1702372487	773	0.6218243645740288
1702372493	774	0.632117635125367
1702372499	775	0.5873857985648292
1702372505	776	0.6053024021615268
1702372511	777	0.6076862003150895
1702372516	778	0.5437551113804497
1702372522	779	0.6213823496299412
1702372528	780	0.6175465480811737
1702372535	781	0.6108687058879477
1702372540	782	0.5415081588806834
1702372546	783	0.5706168756917437
1702372551	784	0.5644782389341062
1702372558	785	0.5294597019467889
1702372563	786	0.5706856003685882
1702372569	787	0.6181577913473407
1702372574	788	0.5558648563942086
1702372579	789	0.6093845497086289
1702372585	790	0.6100007424371466
1702372591	791	0.6022165736216295
1702372596	792	0.571553670436346
1702372601	793	0.6051083809851691
1702372607	794	0.6001156420320184
1702372613	795	0.6515361755255428
1702372619	796	0.5423349755916048
1702372624	797	0.6473563290390065
1702372630	798	0.6147197641849865
1702372636	799	0.5565619013514302
1702372644	800	0.5902649393583471
1702372650	801	0.5736484023733075
1702372656	802	0.5924379603040244
1702372661	803	0.5637265012337421
1702372665	804	0.5526875243133971
1702372671	805	0.5889169670143344
1702372678	806	0.6007579977427273
1702372684	807	0.5850581724843907
1702372689	808	0.6003735993010846
1702372695	809	0.6466767980983263
1702372702	810	0.5963131681563777
1702372708	811	0.5518955406206218
1702372714	812	0.5786027467036766
1702372720	813	0.608840123787947
1702372726	814	0.5853085781189947
1702372731	815	0.5935145256954271
1702372737	816	0.6204112328553607
1702372743	817	0.5433696292217344
1702372749	818	0.5792544281710206
1702372754	819	0.5837414650991035
1702372760	820	0.6112337763169178
1702372766	821	0.6823649197675155
1702372772	822	0.5494527788844772
1702372778	823	0.6493331425190697
1702372784	824	0.5506192072528653
1702372791	825	0.576413629631038
1702372796	826	0.5550270874101636
1702372803	827	0.6175434482174393
1702372809	828	0.5778810889103391
1702372814	829	0.6007417251898364
1702372818	830	0.6136939979194285
1702372823	831	0.5485863396019003
1702372829	832	0.6130228854157401
1702372834	833	0.5740671873928154
1702372840	834	0.5266698269369119
1702372846	835	0.5762316722925054
1702372852	836	0.6295641268931168
1702372857	837	0.5818760610776853
1702372863	838	0.6194650634938906
1702372870	839	0.6206803801908133
1702372876	840	0.5531159934193782
1702372882	841	0.5664643973639345
1702372887	842	0.576563433522223
1702372893	843	0.6015235012781227
1702372898	844	0.5560737237587212
1702372903	845	0.5957945083089298
1702372911	846	0.5406927810591412
1702372918	847	0.6210539854450586
1702372924	848	0.5603376326973573
1702372930	849	0.5879657555137584
1702372936	850	0.5705997608058704
1702372942	851	0.5578349083055796
1702372948	852	0.6003057381153917
1702372954	853	0.5781862602046902
1702372960	854	0.5389893314715742
1702372965	855	0.5971266957239411
1702372971	856	0.5427788329705504
1702372976	857	0.5748606733064496
1702372981	858	0.6236574255136696
1702372987	859	0.6295893880105955
1702372992	860	0.6153978781973919
1702372998	861	0.6013902548609954
1702373004	862	0.5655464639554945
1702373010	863	0.6253671237967506
1702373016	864	0.5699553348828023
1702373020	865	0.6273618984879619
1702373027	866	0.587588598997514
1702373034	867	0.6254233754408806
1702373041	868	0.6054501268772039
1702373047	869	0.576157038055763
1702373054	870	0.5737967448835475
1702373059	871	0.5726709756043223
1702373065	872	0.5769627513398918
1702373070	873	0.6000821859505172
1702373076	874	0.594555945324336
1702373082	875	0.5941200602196783
1702373088	876	0.5883654140342864
1702373095	877	0.5990726893147655
1702373101	878	0.5715168218831395
1702373107	879	0.6267259598745478
1702373112	880	0.5485366831093861
1702373118	881	0.5473106998010383
1702373124	882	0.5564986851084239
1702373130	883	0.6258394794861357
1702373135	884	0.5929096276754948
1702373141	885	0.6463584982489609
1702373147	886	0.6049064931626195
1702373153	887	0.6038798878034324
1702373159	888	0.616393848266858
1702373165	889	0.6173764758392593
1702373171	890	0.634107366314668
1702373176	891	0.5480051172453398
1702373182	892	0.6230213543958288
1702373188	893	0.5925408540054256
1702373194	894	0.616885560301659
1702373201	895	0.5579628081966795
1702373207	896	0.5791925236046762
1702373213	897	0.5954946150898007
1702373218	898	0.6360989151404288
1702373223	899	0.6405538858821496
1702373228	900	0.5336522166931293
1702373234	901	0.6360403330717768
1702373241	902	0.65225993356716
1702373248	903	0.5639830873771158
1702373253	904	0.6447524358067811
1702373260	905	0.5602387150643254
1702373265	906	0.6663096654181742
1702373271	907	0.6069254429586438
1702373278	908	0.625549459657959
1702373284	909	0.595939911417662
1702373289	910	0.5719875030951439
1702373295	911	0.6048845415454731
1702373300	912	0.5807121215745853
1702373306	913	0.6142473269461108
1702373311	914	0.6245779164930385
1702373317	915	0.5912501442548731
1702373323	916	0.6372426328310827
1702373329	917	0.5758131093965487
1702373335	918	0.5709641140198337
1702373341	919	0.5399935521793071
1702373348	920	0.5144126904691935
1702373353	921	0.5959940494696669
1702373359	922	0.6384959963157351
1702373365	923	0.5524427121346309
1702373371	924	0.5956764981218294
1702373378	925	0.5975246926477992
1702373383	926	0.6212620629683794
1702373389	927	0.610988509664757
1702373395	928	0.5951801622934869
1702373401	929	0.5788225944335869
1702373408	930	0.5965489906161385
1702373414	931	0.6211686293104092
1702373421	932	0.5746890129743485
1702373426	933	0.56496503169136
1702373432	934	0.5665128859070561
1702373438	935	0.6182614109045286
1702373443	936	0.5420927320863429
1702373450	937	0.5994218640863453
1702373456	938	0.5546019800298275
1702373461	939	0.5520524772297405
1702373467	940	0.5947313900960592
1702373473	941	0.5661941132954641
1702373479	942	0.5643542122338202
1702373484	943	0.5582629877161328
1702373490	944	0.6330149174916243
1702373497	945	0.6612065791473377
1702373503	946	0.5570008130187911
1702373510	947	0.5816040362241653
1702373515	948	0.5917469491646228
1702373523	949	0.5748209650480354
1702373528	950	0.6417021552608543
1702373535	951	0.6396930849244725
1702373540	952	0.5886619820989906
1702373546	953	0.5594617476801877
1702373552	954	0.6174418732278375
1702373558	955	0.6036163001530908
1702373564	956	0.5977680602899571
1702373570	957	0.5967735896917444
1702373576	958	0.6631780598519776
1702373582	959	0.5880310542176235
1702373588	960	0.609723891263951
1702373594	961	0.6580879990875893
1702373600	962	0.545548369154999
1702373606	963	0.5874863792474316
1702373613	964	0.5473767961667275
1702373618	965	0.5810151339678356
1702373625	966	0.5543141430598154
1702373631	967	0.6586444693358808
1702373637	968	0.5604499355319207
1702373643	969	0.6053574853711334
1702373649	970	0.5755997853023487
1702373655	971	0.6498707966042698
1702373661	972	0.6306349738120816
1702373666	973	0.5657492579985195
1702373673	974	0.5573761502408627
1702373678	975	0.5534728605711504
1702373683	976	0.5333880752724056
1702373689	977	0.6471349607594042
1702373695	978	0.6647584235114045
1702373701	979	0.6192725332763904
1702373708	980	0.6476895082348152
1702373713	981	0.6161178568937788
1702373719	982	0.5707469631615105
1702373725	983	0.6931089192487566
1702373732	984	0.567739032840438
1702373738	985	0.597995043189257
1702373744	986	0.6075002965622631
1702373750	987	0.6169879593840563
1702373756	988	0.5999348280373409
1702373762	989	0.6320183605728545
1702373769	990	0.597255673306309
1702373775	991	0.5577970558158742
1702373780	992	0.5838813990873997
1702373786	993	0.5938145837099861
1702373792	994	0.6074271260071681
1702373798	995	0.5392780443243643
1702373804	996	0.5886849448257826
1702373810	997	0.6150194293950311
1702373816	998	0.644669485590566
1702373821	999	0.5816915042870655
