# Supplementary material for: Achieving consistency in FedSAM using local adaptive distillation on sports image classification
Source: PLoS One. 2025 Oct 17;20(10):e0333210. doi: 10.1371/journal.pone.0333210 (PMC12533856; doi:10.1371/journal.pone.0333210)
Supplement: S1 File — All figures (Figs 1–9) and Tables (Table 1–8) are sequentially numbered in the supplementary files. (ZIP) [file pone.0333210.s001.zip › Support-Information-only-datasets/Original experimental data/sport22/0.8/IID/Scaffold.csv]

Wall time	Step	Value
1741893659.0927827	0	0.048142533749341965
1741893727.7222645	1	0.07012888789176941
1741893794.1584904	2	0.1072782427072525
1741893859.9575176	3	0.1713419258594513
1741893910.782699	4	0.17399545013904572
1741893973.7276418	5	0.19636088609695435
1741894024.3489428	6	0.19029568135738373
1741894083.180307	7	0.21607278287410736
1741894142.3794594	8	0.20887035131454468
1741894206.3441832	9	0.22062169015407562
1741894267.9834957	10	0.24753601849079132
1741894326.7058766	11	0.2592873275279999
1741894381.481059	12	0.28051555156707764
1741894439.3798862	13	0.2983320653438568
1741894496.6047442	14	0.3013646602630615
1741894554.0622416	15	0.3222137987613678
1741894624.2584624	16	0.3157695233821869
1741894685.0684133	17	0.3430629372596741
1741894739.6089394	18	0.3517816662788391
1741894804.2935429	19	0.3620166778564453
1741894862.0535834	20	0.36808186769485474
1741894922.4624453	21	0.3722517192363739
1741894980.5759692	22	0.38362395763397217
1741895036.6266735	23	0.39120545983314514
1741895091.834979	24	0.3851402699947357
1741895157.4431307	25	0.40068233013153076
1741895219.0520175	26	0.4086429178714752
1741895265.6833942	27	0.4056103229522705
1741895315.2539184	28	0.4037149250507355
1741895372.3484495	29	0.41774070262908936
1741895429.1377861	30	0.41811978816986084
1741895485.89888	31	0.4192570149898529
1741895542.8704154	32	0.43062925338745117
1741895595.829447	33	0.4427596628665924
1741895649.9694562	34	0.4401061534881592
1741895706.6460354	35	0.44806671142578125
1741895763.582286	36	0.4423805773258209
1741895821.2922204	37	0.44730857014656067
1741895879.2541058	38	0.45792266726493835
1741895923.032505	39	0.4632297158241272
1741895981.3609421	40	0.45792266726493835
1741896049.2039156	41	0.4624715745449066
1741896106.94971	42	0.4601971209049225
1741896164.412668	43	0.4666413962841034
1741896218.351849	44	0.47839272022247314
1741896275.7132826	45	0.47839272022247314
1741896334.076937	46	0.4802880883216858
1741896399.8542433	47	0.476118266582489
1741896464.5520039	48	0.48521608114242554
1741896514.3104625	49	0.4859742224216461
1741896570.4641895	50	0.4859742224216461
1741896639.168782	51	0.49545109272003174
1741896694.1211865	52	0.49810463190078735
1741896758.178895	53	0.49469295144081116
1741896816.3636756	54	0.49203941226005554
1741896867.9136817	55	0.5083396434783936
1741896918.322485	56	0.5015162825584412
1741896975.8087242	57	0.5045489072799683
1741897038.0420754	58	0.5064442753791809
1741897101.393427	59	0.5109931826591492
1741897166.1351888	60	0.5200909972190857
1741897217.4101954	61	0.5219863653182983
1741897276.6903114	62	0.5265352725982666
1741897341.6543555	63	0.5257771015167236
1741897414.7157004	64	0.5284306406974792
1741897483.5484169	65	0.523123562335968
1741897547.916811	66	0.5310841798782349
1741897609.094245	67	0.5352540016174316
1741897665.420085	68	0.5420773029327393
1741897736.5747669	69	0.5352540016174316
1741897794.569535	70	0.5435936450958252
1741897844.5314639	71	0.5458680987358093
1741897915.03337	72	0.5454890131950378
1741897980.1806755	73	0.5473843812942505
1741898038.4654188	74	0.5447308421134949
1741898096.6692605	75	0.5530704855918884
1741898136.7372866	76	0.5428354740142822
1741898201.8589826	77	0.5428354740142822
1741898251.9129152	78	0.555724024772644
1741898312.8019078	79	0.5614101886749268
1741898366.9325128	80	0.5568612813949585
1741898427.527251	81	0.5579984784126282
1741898482.1194186	82	0.5579984784126282
1741898539.7056136	83	0.5606520175933838
1741898593.2273095	84	0.5591357350349426
1741898657.061087	85	0.5686125755310059
1741898713.3712978	86	0.565200924873352
1741898768.0442185	87	0.5659590363502502
1741898825.1996696	88	0.5625473856925964
1741898888.5707645	89	0.5727823972702026
1741898949.622346	90	0.5724033117294312
1741899010.7381356	91	0.5784685611724854
1741899061.5015912	92	0.5765731334686279
1741899122.3142798	93	0.5784685611724854
1741899184.0494366	94	0.5663381218910217
1741899234.5870833	95	0.5769522190093994
1741899291.7562137	96	0.5773313045501709
1741899345.442116	97	0.5773313045501709
1741899402.4247637	98	0.5864291191101074
1741899453.1431718	99	0.5830174088478088
1741899504.1595714	100	0.589082658290863
1741899566.4942207	101	0.5902198553085327
1741899629.213325	102	0.5868082046508789
1741899682.89316	103	0.585291862487793
1741899742.3996937	104	0.5894616842269897
1741899804.8055203	105	0.5974223017692566
1741899852.8618548	106	0.5894616842269897
1741899915.2722206	107	0.5883244872093201
1741899977.3846624	108	0.589082658290863
1741900035.4765892	109	0.5943896770477295
1741900104.7572608	110	0.5989385843276978
1741900171.2341528	111	0.5943896770477295
1741900217.7820263	112	0.5989385843276978
1741900268.4120617	113	0.5970432162284851
1741900331.5863438	114	0.5989385843276978
1741900393.5747972	115	0.6072782278060913
1741900454.3873644	116	0.602729320526123
1741900510.0341413	117	0.6076573133468628
1741900553.2809393	118	0.6068991422653198
1741900618.601031	119	0.6072782278060913
1741900674.4653482	120	0.6046246886253357
1741900729.477887	121	0.6080363988876343
1741900798.5106297	122	0.6038665771484375
1741900868.0033214	123	0.612964391708374
1741900933.758016	124	0.6175132393836975
1741900994.8593738	125	0.6110689640045166
1741901057.0700264	126	0.6053828597068787
1741901123.092005	127	0.6144806742668152
1741901187.6055331	128	0.6148597598075867
1741901245.787591	129	0.6156178712844849
1741901305.9300616	130	0.609173595905304
1741901372.5265958	131	0.612964391708374
1741901418.8815014	132	0.6106899380683899
1741901481.6795878	133	0.6080363988876343
1741901532.9135287	134	0.6106899380683899
1741901592.581112	135	0.6137225031852722
1741901665.257058	136	0.612964391708374
1741901720.468196	137	0.6141015887260437
1741901767.7725108	138	0.6148597598075867
1741901828.3472323	139	0.6201667785644531
1741901886.3209884	140	0.6133434176445007
1741901951.1966484	141	0.6171342134475708
1741902007.235098	142	0.6167551279067993
1741902075.4514937	143	0.6167551279067993
1741902136.46429	144	0.6231994032859802
1741902201.472271	145	0.6231994032859802
1741902264.2287045	146	0.6231994032859802
1741902326.6576447	147	0.6148597598075867
1741902387.558167	148	0.6190295815467834
1741902421.5502183	149	0.6137225031852722
1741902475.7228668	150	0.6216831207275391
1741902526.7910783	151	0.6243366003036499
1741902592.016852	152	0.6216831207275391
1741902661.2391615	153	0.6277483105659485
1741902706.6510408	154	0.6205458641052246
1741902769.0143216	155	0.618650496006012
1741902833.9755974	156	0.6296436786651611
1741902894.105532	157	0.612964391708374
1741902945.013088	158	0.6190295815467834
1741903006.740513	159	0.6243366003036499
1741903065.7927623	160	0.626611053943634
1741903124.5420308	161	0.6300227642059326
1741903177.5324898	162	0.6216831207275391
1741903230.8011947	163	0.6239575147628784
1741903293.9572957	164	0.62812739610672
1741903331.8099546	165	0.6311599612236023
1741903390.5659819	166	0.6231994032859802
1741903440.0689583	167	0.626611053943634
1741903490.6475544	168	0.6277483105659485
1741903551.6819556	169	0.6216831207275391
1741903611.833437	170	0.6243366003036499
1741903672.9994748	171	0.6190295815467834
1741903742.203639	172	0.6269901394844055
1741903807.999399	173	0.6247156858444214
1741903863.1297393	174	0.6277483105659485
1741903921.0283804	175	0.6285064220428467
1741903972.519758	176	0.62812739610672
1741904046.396133	177	0.62812739610672
1741904099.3582845	178	0.6269901394844055
1741904147.0354269	179	0.6175132393836975
1741904211.61971	180	0.6243366003036499
1741904270.3482327	181	0.6304017901420593
1741904329.6965072	182	0.6307808756828308
1741904382.2312548	183	0.6288855075836182
1741904443.7469232	184	0.62812739610672
1741904506.4527092	185	0.6254738569259644
1741904565.1959648	186	0.6239575147628784
1741904630.9096797	187	0.6285064220428467
1741904689.2646284	188	0.6341925859451294
1741904745.7146156	189	0.6315390467643738
1741904803.1328452	190	0.6285064220428467
1741904857.4913247	191	0.6292645931243896
1741904917.4748175	192	0.6292645931243896
1741904975.9566169	193	0.6250947713851929
1741905038.04297	194	0.6250947713851929
1741905102.7190654	195	0.627369225025177
1741905164.914736	196	0.6277483105659485
1741905232.3322144	197	0.6296436786651611
1741905294.5508335	198	0.627369225025177
1741905345.2140226	199	0.6338135004043579
1741905388.8214471	200	0.6334344148635864
1741905447.9199617	201	0.6322972178459167
1741905495.4021409	202	0.626611053943634
1741905552.8100073	203	0.6277483105659485
1741905606.2638383	204	0.6292645931243896
1741905661.5194933	205	0.6311599612236023
1741905728.0814085	206	0.6330553293228149
1741905791.2678592	207	0.6322972178459167
1741905846.892607	208	0.6315390467643738
1741905901.4943259	209	0.6262319684028625
1741905952.503493	210	0.62812739610672
1741906008.3162327	211	0.627369225025177
1741906062.755391	212	0.6288855075836182
1741906120.309344	213	0.6330553293228149
1741906180.999226	214	0.6311599612236023
1741906246.3016996	215	0.6338135004043579
1741906306.9266858	216	0.6379833221435547
1741906378.6223123	217	0.6326762437820435
1741906442.731297	218	0.636087954044342
1741906497.595822	219	0.6326762437820435
1741906555.7359169	220	0.6353297829627991
1741906620.9255037	221	0.6322972178459167
1741906682.4373326	222	0.6334344148635864
1741906723.2153938	223	0.6345716714859009
1741906787.3495154	224	0.6379833221435547
1741906835.8984404	225	0.6322972178459167
1741906900.3081014	226	0.6315390467643738
1741906951.49123	227	0.6315390467643738
1741907014.3932595	228	0.6341925859451294
1741907077.6740785	229	0.6334344148635864
1741907132.1324599	230	0.6334344148635864
1741907189.253662	231	0.6315390467643738
1741907253.5923514	232	0.6296436786651611
1741907301.5404568	233	0.6322972178459167
1741907354.584145	234	0.6288855075836182
1741907408.6960144	235	0.6296436786651611
1741907459.6815119	236	0.6315390467643738
1741907514.9035563	237	0.6307808756828308
1741907551.6010804	238	0.6322972178459167
1741907608.9849198	239	0.6345716714859009
1741907663.4989278	240	0.6338135004043579
1741907718.3948195	241	0.6345716714859009
1741907779.4958267	242	0.6330553293228149
1741907837.5459716	243	0.6322972178459167
1741907899.4794633	244	0.6322972178459167
1741907947.2453325	245	0.6311599612236023
1741908004.1104848	246	0.636846125125885
1741908058.6223097	247	0.6322972178459167
1741908121.4704735	248	0.6304017901420593
1741908181.929955	249	0.6315390467643738
1741908247.5311873	250	0.6357088685035706
1741908297.6619997	251	0.636846125125885
1741908353.7448633	252	0.636087954044342
1741908417.776992	253	0.6413949728012085
1741908480.5154672	254	0.6364670395851135
1741908547.9628372	255	0.6379833221435547
1741908612.3611922	256	0.6353297829627991
1741908663.0637019	257	0.6379833221435547
1741908725.705122	258	0.6376042366027832
1741908781.104034	259	0.6376042366027832
1741908843.240624	260	0.6402577757835388
1741908904.3673615	261	0.636087954044342
1741908963.6376672	262	0.6334344148635864
1741909014.163325	263	0.6345716714859009
1741909072.450602	264	0.6300227642059326
1741909134.2833576	265	0.6376042366027832
1741909188.6773708	266	0.6364670395851135
1741909234.9828446	267	0.6349506974220276
1741909298.5233476	268	0.636087954044342
1741909351.9048746	269	0.6357088685035706
1741909409.0403454	270	0.6383624076843262
1741909476.2704175	271	0.6387414932250977
1741909530.358893	272	0.6391205191612244
1741909587.8852065	273	0.6410159468650818
1741909650.5283482	274	0.6391205191612244
1741909694.3290024	275	0.6413949728012085
1741909742.1146095	276	0.6387414932250977
1741909811.1266341	277	0.6364670395851135
1741909869.2990086	278	0.6398786902427673
1741909923.0553315	279	0.6410159468650818
1741909979.730923	280	0.6406368613243103
1741910048.0645092	281	0.6413949728012085
1741910104.4470198	282	0.6376042366027832
1741910165.4296293	283	0.6364670395851135
1741910226.8153539	284	0.6402577757835388
1741910294.5980234	285	0.6413949728012085
1741910348.533656	286	0.6440485119819641
1741910408.7353296	287	0.6429113149642944
1741910475.1705282	288	0.6455647945404053
1741910529.6805735	289	0.642532229423523
1741910593.5506978	290	0.6402577757835388
1741910653.697511	291	0.6429113149642944
1741910711.5692842	292	0.6432904005050659
1741910768.8654356	293	0.6372251510620117
1741910830.4754808	294	0.6376042366027832
1741910889.369295	295	0.636846125125885
1741910950.6125035	296	0.6383624076843262
1741911007.6591864	297	0.6383624076843262
1741911069.278752	298	0.6383624076843262
1741911125.9971247	299	0.6402577757835388
