# Supplementary material for: Achieving consistency in FedSAM using local adaptive distillation on sports image classification
Source: PLoS One. 2025 Oct 17;20(10):e0333210. doi: 10.1371/journal.pone.0333210 (PMC12533856; doi:10.1371/journal.pone.0333210)
Supplement: S1 File — All figures (Figs 1–9) and Tables (Table 1–8) are sequentially numbered in the supplementary files. (ZIP) [file pone.0333210.s001.zip › Support-Information-only-datasets/Original experimental data/sport22/0.8/P1/A-FedSAM.csv]

Wall time	Step	Value
1742216928.6773422	0	0.03449583053588867
1742216980.182931	1	0.03449583053588867
1742217035.1624413	2	0.03449583053588867
1742217086.0467796	3	0.05496588349342346
1742217125.0846858	4	0.1004548892378807
1742217175.2181926	5	0.09249431639909744
1742217215.2048373	6	0.09552691131830215
1742217261.726484	7	0.10576193779706955
1742217309.9524665	8	0.127369225025177
1742217360.731987	9	0.1376042515039444
1742217412.687895	10	0.1338135004043579
1742217458.8624208	11	0.15579985082149506
1742217503.0281503	12	0.14821834862232208
1742217551.032671	13	0.17210008203983307
1742217596.8314266	14	0.15959060192108154
1742217645.037751	15	0.17930249869823456
1742217698.8389807	16	0.18271417915821075
1742217747.9044485	17	0.18498863279819489
1742217791.545999	18	0.1910538226366043
1742217842.036817	19	0.19901441037654877
1742217886.885788	20	0.21038666367530823
1742217934.9741688	21	0.22327521443367004
1742217980.9058013	22	0.2217589020729065
1742218023.5807352	23	0.22744503617286682
1742218066.7977066	24	0.22971948981285095
1742218117.3781905	25	0.241849884390831
1742218164.2395418	26	0.22554965317249298
1742218201.3781102	27	0.2346474528312683
1742218240.6204104	28	0.25360122323036194
1742218286.253851	29	0.2482941597700119
1742218331.9592378	30	0.27672478556632996
1742218378.406755	31	0.2759666442871094
1742218424.4683986	32	0.28999242186546326
1742218468.415022	33	0.27975738048553467
1742218511.7087753	34	0.3013646602630615
1742218557.8318744	35	0.3009856045246124
1742218605.7588894	36	0.301743745803833
1742218653.0387595	37	0.31122061610221863
1742218700.098298	38	0.30629265308380127
1742218735.2397654	39	0.3051554262638092
1742218781.3828495	40	0.33358603715896606
1742218836.7452385	41	0.32031843066215515
1742218884.038221	42	0.3430629372596741
1742218932.9594738	43	0.32979530096054077
1742218976.461371	44	0.3551933169364929
1742219023.198094	45	0.33320698142051697
1742219067.4472277	46	0.32031843066215515
1742219117.3160532	47	0.3430629372596741
1742219167.6209762	48	0.35102349519729614
1742219208.482114	49	0.34723275899887085
1742219254.3784952	50	0.36997726559638977
1742219307.9624045	51	0.36770281195640564
1742219350.700417	52	0.3730098605155945
1742219400.8555093	53	0.36429113149642944
1742219448.3746192	54	0.3627748191356659
1742219488.1947474	55	0.3665655851364136
1742219527.5752509	56	0.37149354815483093
1742219572.847762	57	0.3756633698940277
1742219620.3645265	58	0.3862774968147278
1742219671.6402829	59	0.39120545983314514
1742219722.641163	60	0.3900682330131531
1742219763.7323654	61	0.3934799134731293
1742219809.5739057	62	0.39082637429237366
1742219861.9456823	63	0.40030327439308167
1742219919.6253831	64	0.405231237411499
1742219975.817371	65	0.4025776982307434
1742220026.6404295	66	0.39802882075309753
1742220075.2176359	67	0.4018195569515228
1742220117.9455812	68	0.4037149250507355
1742220174.6452355	69	0.41774070262908936
1742220219.501016	70	0.42153146862983704
1742220259.1999395	71	0.4162244200706482
1742220314.6579216	72	0.40788474678993225
1742220364.638507	73	0.4124336540699005
1742220412.2838786	74	0.4192570149898529
1742220459.5268545	75	0.4158453345298767
1742220493.5918303	76	0.41774070262908936
1742220547.2234519	77	0.43517816066741943
1742220588.6213381	78	0.4154662489891052
1742220638.166616	79	0.4200151562690735
1742220682.3377585	80	0.43062925338745117
1742220730.9556878	81	0.436694473028183
1742220774.0724447	82	0.4196361005306244
1742220819.9884138	83	0.43783169984817505
1742220864.9137955	84	0.43858984112739563
1742220917.2000513	85	0.43366187810897827
1742220963.0729387	86	0.4325246512889862
1742221005.7705264	87	0.42153146862983704
1742221053.026302	88	0.43404093384742737
1742221104.2162652	89	0.4298711121082306
1742221154.2865822	90	0.42911297082901
1742221204.5585473	91	0.45451098680496216
1742221244.5851197	92	0.43593630194664
1742221293.5331192	93	0.44086429476737976
1742221341.3692315	94	0.4461713433265686
1742221381.224014	95	0.4469294846057892
1742221427.5339801	96	0.4537528455257416
1742221471.249252	97	0.4427596628665924
1742221515.3590431	98	0.4526156187057495
1742221554.6202488	99	0.46777862310409546
1742221594.6252508	100	0.4564063549041748
1742221643.6766233	101	0.46815770864486694
1742221692.8920164	102	0.4658832550048828
1742221735.5932455	103	0.4564063549041748
1742221781.233677	104	0.4594389796257019
1742221829.3000104	105	0.4560272991657257
1742221865.9830167	106	0.45451098680496216
1742221915.8881156	107	0.46815770864486694
1742221965.3391807	108	0.4704321324825287
1742222012.7789128	109	0.4624715745449066
1742222067.9342406	110	0.47801363468170166
1742222121.948051	111	0.48749053478240967
1742222159.8737707	112	0.4692949056625366
1742222200.4835856	113	0.47763457894325256
1742222250.569414	114	0.4757392108440399
1742222300.2229776	115	0.4689158499240875
1742222346.2921348	116	0.4571645259857178
1742222389.7254636	117	0.4825625419616699
1742222424.0195215	118	0.47801363468170166
1742222476.9627783	119	0.4768764078617096
1742222520.6479785	120	0.47877180576324463
1742222562.8171225	121	0.4821834862232208
1742222616.1208324	122	0.48142531514167786
1742222671.201117	123	0.4863533079624176
1742222723.5447025	124	0.47801363468170166
1742222771.6011238	125	0.4939348101615906
1742222819.56361	126	0.5041698217391968
1742222874.2671204	127	0.4996209144592285
1742222928.5768318	128	0.49886277318000793
1742222975.1994607	129	0.49128127098083496
1742223021.948828	130	0.49545109272003174
1742223077.1969886	131	0.4992418587207794
1742223115.8154066	132	0.49507203698158264
1742223165.0828118	133	0.5037907361984253
1742223206.1236448	134	0.508718729019165
1742223252.2470884	135	0.49848368763923645
1742223310.9939313	136	0.5037907361984253
1742223355.305842	137	0.5018953680992126
1742223395.0450032	138	0.5022744536399841
1742223447.6955965	139	0.49469295144081116
1742223498.2862053	140	0.509476900100708
1742223553.5586843	141	0.509476900100708
1742223600.8910627	142	0.515163004398346
1742223658.220235	143	0.5083396434783936
1742223711.3561137	144	0.49810463190078735
1742223766.2200704	145	0.5212281942367554
1742223820.5882742	146	0.515163004398346
1742223873.458255	147	0.5159211754798889
1742223928.305477	148	0.5170583724975586
1742223957.694874	149	0.5227444767951965
1742224005.8152103	150	0.5170583724975586
1742224049.2920904	151	0.4992418587207794
1742224105.5240443	152	0.5204700827598572
1742224164.7753322	153	0.5272933840751648
1742224202.833298	154	0.5295678377151489
1742224256.0730884	155	0.523881733417511
1742224310.8868356	156	0.5155420899391174
1742224362.3353994	157	0.5261561870574951
1742224405.2142522	158	0.5185746550559998
1742224457.7568476	159	0.5303260087966919
1742224507.5465114	160	0.5272933840751648
1742224556.0203168	161	0.5272933840751648
1742224598.2914524	162	0.5159211754798889
1742224641.0774274	163	0.5204700827598572
1742224693.220173	164	0.533358633518219
1742224723.5024173	165	0.5280515551567078
1742224774.3116026	166	0.5284306406974792
1742224815.0017686	167	0.5276724696159363
1742224858.2068672	168	0.5314632058143616
1742224909.7881584	169	0.5314632058143616
1742224961.5777588	170	0.5314632058143616
1742225013.227509	171	0.5265352725982666
1742225069.825644	172	0.5204700827598572
1742225124.8321245	173	0.5235026478767395
1742225170.178896	174	0.5295678377151489
1742225218.3212037	175	0.5329795479774475
1742225260.6437054	176	0.5322213768959045
1742225321.1145065	177	0.5356330275535583
1742225362.889386	178	0.5250189304351807
1742225403.2519183	179	0.5272933840751648
1742225456.999514	180	0.5466262102127075
1742225505.1948626	181	0.5466262102127075
1742225554.374604	182	0.5386656522750854
1742225596.7226906	183	0.5466262102127075
1742225649.5658596	184	0.533358633518219
1742225702.238375	185	0.533358633518219
1742225750.452105	186	0.5295678377151489
1742225804.775483	187	0.5458680987358093
1742225854.705011	188	0.5363911986351013
1742225900.592551	189	0.5344958305358887
1742225944.4245477	190	0.5420773029327393
1742225989.4191687	191	0.5428354740142822
1742226041.153881	192	0.5496588349342346
1742226089.7132702	193	0.5386656522750854
1742226141.3385618	194	0.5367702841758728
1742226196.9815674	195	0.5496588349342346
1742226248.9561486	196	0.5398029088973999
1742226303.8336945	197	0.547763466835022
1742226354.9562201	198	0.5485215783119202
1742226398.7473733	199	0.5386656522750854
1742226433.84432	200	0.5458680987358093
1742226481.515833	201	0.5443517565727234
1742226522.038584	202	0.5443517565727234
1742226569.1350012	203	0.5576193928718567
1742226614.508019	204	0.5519332885742188
1742226659.6443822	205	0.5473843812942505
1742226715.3453178	206	0.5515542030334473
1742226767.4909744	207	0.5439727306365967
1742226813.4843638	208	0.5413191914558411
1742226857.2637515	209	0.5352540016174316
1742226900.8040621	210	0.5405610203742981
1742226945.2426941	211	0.5561031103134155
1742226992.266278	212	0.5489006638526917
1742227041.0873232	213	0.5545868277549744
1742227093.1289852	214	0.5515542030334473
1742227149.6762629	215	0.5504170060157776
1742227203.531723	216	0.5409401059150696
1742227266.3012245	217	0.5496588349342346
1742227320.1912596	218	0.5545868277549744
1742227364.9020426	219	0.5500379204750061
1742227413.8303592	220	0.5398029088973999
1742227468.4061642	221	0.5375284552574158
1742227518.793756	222	0.547005295753479
1742227551.5997407	223	0.5398029088973999
1742227603.2688158	224	0.5473843812942505
1742227643.23228	225	0.5466262102127075
1742227694.5550888	226	0.565200924873352
1742227736.677306	227	0.5473843812942505
1742227786.8990963	228	0.5481425523757935
1742227835.234539	229	0.5579984784126282
1742227877.838882	230	0.5598938465118408
1742227923.7023792	231	0.5489006638526917
1742227975.9548588	232	0.5549658536911011
1742228012.6046035	233	0.5534495711326599
1742228055.6151323	234	0.5496588349342346
1742228097.3741775	235	0.5572403073310852
1742228138.639324	236	0.5367702841758728
1742228182.5781925	237	0.5526914596557617
1742228212.9923708	238	0.5530704855918884
1742228261.288952	239	0.5496588349342346
1742228305.839151	240	0.5530704855918884
1742228348.7377913	241	0.5473843812942505
1742228398.665103	242	0.5591357350349426
1742228446.1584103	243	0.5598938465118408
1742228496.2986536	244	0.5576193928718567
1742228536.3761249	245	0.5530704855918884
1742228584.148009	246	0.5538286566734314
1742228627.3937519	247	0.5606520175933838
1742228675.6988072	248	0.5576193928718567
1742228724.7892547	249	0.5561031103134155
1742228775.9801538	250	0.5602729320526123
1742228817.2858038	251	0.5515542030334473
1742228864.7622457	252	0.5549658536911011
1742228918.515601	253	0.5545868277549744
1742228966.7429364	254	0.5640636682510376
1742229021.7173653	255	0.5655800104141235
1742229074.0949035	256	0.5644427537918091
1742229114.998603	257	0.562168300151825
1742229164.3930447	258	0.5507960319519043
1742229206.7951286	259	0.5572403073310852
1742229256.666854	260	0.5591357350349426
1742229304.7559216	261	0.5583775639533997
1742229351.3469021	262	0.5591357350349426
1742229393.5367613	263	0.5515542030334473
1742229440.874833	264	0.565200924873352
1742229490.9302297	265	0.5625473856925964
1742229534.638196	266	0.5606520175933838
1742229573.2786853	267	0.5526914596557617
1742229627.6113055	268	0.556482195854187
1742229671.240184	269	0.5572403073310852
1742229718.273188	270	0.5542077422142029
1742229775.2081747	271	0.5686125755310059
1742229819.5123749	272	0.5515542030334473
1742229866.0376627	273	0.547763466835022
1742229916.6861992	274	0.5523123741149902
1742229953.7336	275	0.5568612813949585
1742229991.6928988	276	0.5572403073310852
1742230047.0186248	277	0.5538286566734314
1742230093.9605556	278	0.5610311031341553
1742230136.3848052	279	0.5530704855918884
1742230182.806866	280	0.5697498321533203
1742230237.7519429	281	0.5610311031341553
1742230286.1359496	282	0.562168300151825
1742230338.0902746	283	0.5633055567741394
1742230388.83309	284	0.5674753785133362
1742230444.3815835	285	0.5667172074317932
1742230489.0417547	286	0.5644427537918091
1742230537.9452434	287	0.571645200252533
1742230591.2552361	288	0.5633055567741394
1742230637.26517	289	0.565200924873352
1742230691.3695967	290	0.5655800104141235
1742230740.4438016	291	0.5629264712333679
1742230788.4929185	292	0.5553449392318726
1742230836.1966295	293	0.5625473856925964
1742230886.7233155	294	0.5602729320526123
1742230932.4233825	295	0.5682334899902344
1742230982.6504993	296	0.5606520175933838
1742231029.1320012	297	0.5693707466125488
1742231080.0833094	298	0.5724033117294312
1742231130.656696	299	0.5648218393325806
