# Supplementary material for: Achieving consistency in FedSAM using local adaptive distillation on sports image classification
Source: PLoS One. 2025 Oct 17;20(10):e0333210. doi: 10.1371/journal.pone.0333210 (PMC12533856; doi:10.1371/journal.pone.0333210)
Supplement: S1 File — All figures (Figs 1–9) and Tables (Table 1–8) are sequentially numbered in the supplementary files. (ZIP) [file pone.0333210.s001.zip › Support-Information-only-datasets/Original experimental data/sport22/0.8/P1/Fedavg.csv]

Wall time	Step	Value
1742231179.4886851	0	0.03449583053588867
1742231234.9477873	1	0.03449583053588867
1742231287.4370503	2	0.03487490490078926
1742231341.3504004	3	0.07354056090116501
1742231383.8811116	4	0.09363153576850891
1742231433.0556846	5	0.11296436935663223
1742231474.2557538	6	0.10689916461706161
1742231520.6550953	7	0.10689916461706161
1742231566.231527	8	0.12964366376399994
1742231615.755865	9	0.11448066681623459
1742231666.6555865	10	0.11675512045621872
1742231714.4906292	11	0.13646702468395233
1742231757.4376943	12	0.13608793914318085
1742231803.701876	13	0.13495072722434998
1742231848.631305	14	0.13153904676437378
1742231896.3451815	15	0.17968158423900604
1742231952.4619973	16	0.2012888491153717
1742232002.7805495	17	0.20659591257572174
1742232047.3511574	18	0.21758908033370972
1742232100.8067584	19	0.21721000969409943
1742232147.862199	20	0.24981045722961426
1742232196.9594648	21	0.25018954277038574
1742232243.9433289	22	0.24601970613002777
1742232287.151097	23	0.24601970613002777
1742232329.906404	24	0.2611827254295349
1742232382.481272	25	0.26611068844795227
1742232432.974758	26	0.2551175057888031
1742232472.4901397	27	0.26345717906951904
1742232513.1448154	28	0.2619408667087555
1742232561.2368655	29	0.27028051018714905
1742232608.796934	30	0.28695982694625854
1742232657.2888892	31	0.2896133363246918
1742232706.1865904	32	0.2952994704246521
1742232751.0893383	33	0.27634572982788086
1742232794.7767744	34	0.3252463936805725
1742232842.4031825	35	0.3222137987613678
1742232888.9079366	36	0.3055344820022583
1742232934.9845836	37	0.3320697546005249
1742232982.4945567	38	0.31766489148139954
1742233019.6154268	39	0.31993934512138367
1742233064.7442937	40	0.33055344223976135
1742233120.7983494	41	0.3229719400405884
1742233168.2021246	42	0.3460955321788788
1742233214.151309	43	0.3328278958797455
1742233258.9447796	44	0.3491281270980835
1742233304.2200859	45	0.33055344223976135
1742233352.698883	46	0.3430629372596741
1742233404.9013948	47	0.34723275899887085
1742233456.1619565	48	0.34723275899887085
1742233497.286311	49	0.3222137987613678
1742233544.8856466	50	0.3423047661781311
1742233601.9223561	51	0.3498862683773041
1742233646.0127885	52	0.34685367345809937
1742233694.9537268	53	0.36163759231567383
1742233741.0798466	54	0.3623957633972168
1742233782.3380637	55	0.36504927277565
1742233824.1171691	56	0.35746777057647705
1742233871.2902234	57	0.3646702170372009
1742233920.4047146	58	0.3623957633972168
1742233973.079447	59	0.3923426866531372
1742234026.1053457	60	0.37149354815483093
1742234067.3327305	61	0.37376800179481506
1742234115.543418	62	0.3953752815723419
1742234169.6171021	63	0.3953752815723419
1742234231.0141046	64	0.3919636011123657
1742234286.9287984	65	0.40030327439308167
1742234341.3851593	66	0.39120545983314514
1742234391.7949848	67	0.3961334228515625
1742234436.8609338	68	0.39044731855392456
1742234493.9920154	69	0.39423805475234985
1742234540.866988	70	0.3991660475730896
1742234583.320447	71	0.3858984112739563
1742234640.6022692	72	0.4097801446914673
1742234691.97148	73	0.40409401059150696
1742234737.6322436	74	0.40485215187072754
1742234784.3587224	75	0.3934799134731293
1742234817.491145	76	0.41167551279067993
1742234870.7526174	77	0.42532220482826233
1742234912.445516	78	0.4056103229522705
1742234961.801043	79	0.4135708808898926
1742235007.0902164	80	0.4018195569515228
1742235057.1687288	81	0.4059893786907196
1742235101.4723797	82	0.4090219736099243
1742235148.1300957	83	0.42115238308906555
1742235192.4614053	84	0.4226686954498291
1742235246.801029	85	0.43100833892822266
1742235292.6906207	86	0.43479910492897034
1742235337.3573446	87	0.4101592004299164
1742235383.7573705	88	0.4257012903690338
1742235435.3442485	89	0.41394996643066406
1742235484.2949097	90	0.41091737151145935
1742235535.0118842	91	0.42532220482826233
1742235578.794194	92	0.42115238308906555
1742235629.254478	93	0.43858984112739563
1742235680.0329983	94	0.42456406354904175
1742235721.5558133	95	0.40144047141075134
1742235768.3936713	96	0.43442001938819885
1742235814.2820475	97	0.4287338852882385
1742235865.261737	98	0.42835479974746704
1742235907.5548108	99	0.41129642724990845
1742235950.444628	100	0.4135708808898926
1742236000.3546362	101	0.4355572462081909
1742236051.8174608	102	0.43858984112739563
1742236098.1626503	103	0.43479910492897034
1742236146.3214252	104	0.4420015215873718
1742236196.6183352	105	0.42532220482826233
1742236236.2174022	106	0.38779377937316895
1742236286.5692105	107	0.44465503096580505
1742236337.8574762	108	0.4431387484073639
1742236384.6691287	109	0.4469294846057892
1742236438.7167184	110	0.46057620644569397
1742236492.0948396	111	0.4624715745449066
1742236529.36884	112	0.42191052436828613
1742236570.6404936	113	0.4469294846057892
1742236624.1249185	114	0.4389689266681671
1742236674.0749195	115	0.45413193106651306
1742236721.080484	116	0.43821075558662415
1742236763.781276	117	0.45147839188575745
1742236798.5577257	118	0.4257012903690338
1742236852.5553172	119	0.4526156187057495
1742236897.8967302	120	0.4564063549041748
1742236939.8694265	121	0.436694473028183
1742236996.062855	122	0.46436694264411926
1742237051.2482407	123	0.4639878571033478
1742237103.2418058	124	0.4624715745449066
1742237152.8978846	125	0.4670204818248749
1742237203.2576294	126	0.4571645259857178
1742237255.9975667	127	0.4537528455257416
1742237308.913141	128	0.4730856716632843
1742237354.4665442	129	0.45830175280570984
1742237402.915006	130	0.46057620644569397
1742237455.3459997	131	0.4492039382457733
1742237493.8431118	132	0.42721760272979736
1742237543.8148086	133	0.4552691578865051
1742237585.1441648	134	0.4704321324825287
1742237632.8586133	135	0.4302501976490021
1742237693.2191992	136	0.4601971209049225
1742237738.1390297	137	0.4567854404449463
1742237776.3154294	138	0.46133434772491455
1742237826.986381	139	0.4632297158241272
1742237874.1813426	140	0.4700530767440796
1742237926.1150792	141	0.4639878571033478
1742237971.4791496	142	0.4806671738624573
1742238024.7058406	143	0.4601971209049225
1742238075.2875814	144	0.452236533164978
1742238129.109448	145	0.4689158499240875
1742238177.8787627	146	0.4636088013648987
1742238228.3803146	147	0.4560272991657257
1742238277.7975025	148	0.44124338030815125
1742238304.7863758	149	0.46095526218414307
1742238349.1403575	150	0.46777862310409546
1742238389.7137513	151	0.4670204818248749
1742238441.6047962	152	0.4764973521232605
1742238497.5085294	153	0.467399537563324
1742238533.5669127	154	0.4624715745449066
1742238583.791796	155	0.4533737599849701
1742238636.200214	156	0.4658832550048828
1742238685.6724074	157	0.476118266582489
1742238727.287911	158	0.47081121802330017
1742238777.0178392	159	0.4503411650657654
1742238823.0413623	160	0.4802880883216858
1742238868.4361448	161	0.4829416275024414
1742238910.3093603	162	0.46171343326568604
1742238951.5376341	163	0.4734647572040558
1742239004.1057987	164	0.47081121802330017
1742239034.2283006	165	0.45868080854415894
1742239081.7528732	166	0.45147839188575745
1742239121.0663252	167	0.4696739912033081
1742239162.7462564	168	0.45451098680496216
1742239212.258857	169	0.4696739912033081
1742239262.0925508	170	0.476118266582489
1742239313.047308	171	0.4723275303840637
1742239367.9718282	172	0.4734647572040558
1742239419.8613944	173	0.48142531514167786
1742239462.5851364	174	0.4768764078617096
1742239510.0273175	175	0.4791508615016937
1742239550.4422977	176	0.467399537563324
1742239609.0849574	177	0.47877180576324463
1742239650.7532773	178	0.46171343326568604
1742239688.9443104	179	0.4738438129425049
1742239741.485183	180	0.4829416275024414
1742239789.3140361	181	0.48483699560165405
1742239836.2745883	182	0.4825625419616699
1742239876.3906894	183	0.48180440068244934
1742239925.535001	184	0.47081121802330017
1742239975.9981344	185	0.47763457894325256
1742240022.915521	186	0.46853676438331604
1742240074.4490502	187	0.4802880883216858
1742240120.4412386	188	0.47498103976249695
1742240165.8555942	189	0.4802880883216858
1742240208.3314533	190	0.4624715745449066
1742240252.7407942	191	0.47156935930252075
1742240302.9009192	192	0.4821834862232208
1742240350.052458	193	0.48749053478240967
1742240399.8250265	194	0.4821834862232208
1742240451.7122412	195	0.47877180576324463
1742240501.407883	196	0.4692949056625366
1742240553.8742473	197	0.48142531514167786
1742240602.227794	198	0.476118266582489
1742240642.9529495	199	0.4601971209049225
1742240676.858457	200	0.4734647572040558
1742240726.2617037	201	0.4772554934024811
1742240764.6779869	202	0.4833206832408905
1742240812.5547533	203	0.4821834862232208
1742240857.389742	204	0.48407885432243347
1742240901.525853	205	0.48142531514167786
1742240955.645257	206	0.48104625940322876
1742241009.180357	207	0.4768764078617096
1742241054.46163	208	0.47156935930252075
1742241098.7834654	209	0.46815770864486694
1742241140.47701	210	0.476118266582489
1742241186.0215347	211	0.4833206832408905
1742241231.5080478	212	0.46474602818489075
1742241277.935891	213	0.4821834862232208
1742241327.5143747	214	0.47119030356407166
1742241380.7709663	215	0.4791508615016937
1742241431.3146389	216	0.4768764078617096
1742241488.1969528	217	0.4821834862232208
1742241542.3363845	218	0.4825625419616699
1742241586.904789	219	0.47839272022247314
1742241634.3537698	220	0.46777862310409546
1742241688.5115051	221	0.4806671738624573
1742241740.4144442	222	0.4734647572040558
1742241773.813055	223	0.476118266582489
1742241822.9855509	224	0.47536012530326843
1742241862.267365	225	0.4670204818248749
1742241913.2169456	226	0.48407885432243347
1742241954.005805	227	0.46474602818489075
1742242005.3028831	228	0.4795299470424652
1742242054.8384871	229	0.47081121802330017
1742242100.014437	230	0.47460198402404785
1742242147.1688633	231	0.4734647572040558
1742242200.2311218	232	0.4757392108440399
1742242238.0849552	233	0.47422289848327637
1742242283.3330119	234	0.46512508392333984
1742242327.890582	235	0.4791508615016937
1742242371.4317753	236	0.46815770864486694
1742242416.3879378	237	0.4821834862232208
1742242444.913119	238	0.47839272022247314
1742242492.5842938	239	0.476118266582489
1742242536.7923038	240	0.4670204818248749
1742242580.9500556	241	0.4723275303840637
1742242631.669644	242	0.4768764078617096
1742242678.717669	243	0.4806671738624573
1742242729.2112136	244	0.47763457894325256
1742242768.7045934	245	0.4734647572040558
1742242816.8103807	246	0.4791508615016937
1742242862.286615	247	0.47194844484329224
1742242912.9330926	248	0.4829416275024414
1742242962.88846	249	0.47422289848327637
1742243014.6868775	250	0.4825625419616699
1742243055.7364116	251	0.4772554934024811
1742243102.5425394	252	0.47194844484329224
1742243155.6456358	253	0.48180440068244934
1742243206.6686418	254	0.47498103976249695
1742243262.183335	255	0.48180440068244934
1742243314.780554	256	0.47801363468170166
1742243355.2445598	257	0.4833206832408905
1742243403.4175053	258	0.4670204818248749
1742243447.5001783	259	0.47422289848327637
1742243498.672894	260	0.476118266582489
1742243552.2578568	261	0.47763457894325256
1742243600.5254993	262	0.4791508615016937
1742243641.9776664	263	0.4662623107433319
1742243687.41116	264	0.47801363468170166
1742243738.7670727	265	0.4799090325832367
1742243783.0660653	266	0.47119030356407166
1742243820.0424044	267	0.4601971209049225
1742243872.5734427	268	0.4730856716632843
1742243916.6351886	269	0.4772554934024811
1742243963.7149444	270	0.4859742224216461
1742244018.9208267	271	0.48407885432243347
1742244064.6902518	272	0.47156935930252075
1742244111.806971	273	0.4764973521232605
1742244161.4209068	274	0.483699768781662
1742244196.7672045	275	0.46550416946411133
1742244235.5330133	276	0.48521608114242554
1742244291.891484	277	0.47763457894325256
1742244338.4950447	278	0.4791508615016937
1742244383.5322754	279	0.459818035364151
1742244431.1565237	280	0.4829416275024414
1742244487.063895	281	0.47498103976249695
1742244535.5389457	282	0.4802880883216858
1742244584.806018	283	0.4867323637008667
1742244635.4958773	284	0.47763457894325256
1742244690.537318	285	0.4795299470424652
1742244734.5294003	286	0.48104625940322876
1742244784.298677	287	0.4764973521232605
1742244836.541469	288	0.4909021854400635
1742244878.6663973	289	0.4806671738624573
1742244930.2867956	290	0.4738438129425049
1742244980.8892965	291	0.47498103976249695
1742245027.9777591	292	0.4795299470424652
1742245073.7156012	293	0.48483699560165405
1742245122.3649771	294	0.4802880883216858
1742245169.06174	295	0.47194844484329224
1742245218.8270113	296	0.4723275303840637
1742245266.05449	297	0.4730856716632843
1742245315.230886	298	0.4692949056625366
1742245361.5592086	299	0.48521608114242554
