# Supplementary material for: Achieving consistency in FedSAM using local adaptive distillation on sports image classification
Source: PLoS One. 2025 Oct 17;20(10):e0333210. doi: 10.1371/journal.pone.0333210 (PMC12533856; doi:10.1371/journal.pone.0333210)
Supplement: S1 File — All figures (Figs 1–9) and Tables (Table 1–8) are sequentially numbered in the supplementary files. (ZIP) [file pone.0333210.s001.zip › Support-Information-only-datasets/Original experimental data/sport22/0.8/P1/FedCM.csv]

Wall time	Step	Value
1741866546.790117	0	0.04964001476764679
1741866645.6035087	1	0.048503220081329346
1741866738.3687317	2	0.048503220081329346
1741866831.3155313	3	0.050397876650094986
1741866903.5090673	4	0.05115574225783348
1741866991.7525973	5	0.05115574225783348
1741867064.6192372	6	0.054566122591495514
1741867147.060008	7	0.0481242910027504
1741867229.773733	8	0.0670708566904068
1741867317.6225827	9	0.07540734857320786
1741867404.7566037	10	0.07161803543567657
1741867487.5268629	11	0.07275483012199402
1741867565.6571622	12	0.06214475259184837
1741867651.8081417	13	0.0860174298286438
1741867734.189939	14	0.08071239292621613
1741867817.2001638	15	0.08866994827985764
1741867914.801523	16	0.07540734857320786
1741868002.114433	17	0.07237590104341507
1741868079.4673223	18	0.11178476363420486
1741868172.456514	19	0.11671087890863419
1741868255.425852	20	0.11405835300683975
1741868343.698675	21	0.1034482792019844
1741868425.999782	22	0.1034482792019844
1741868503.3397474	23	0.10989011079072952
1741868580.4827092	24	0.08222811669111252
1741868674.168512	25	0.08488063514232635
1741868761.9150267	26	0.09170140326023102
1741868829.1138036	27	0.1151951476931572
1741868901.4674551	28	0.1318681389093399
1741868984.0351622	29	0.12125805020332336
1741869066.3485994	30	0.0962485820055008
1741869148.6945753	31	0.09965895861387253
1741869231.1514568	32	0.10231148451566696
1741869308.7180312	33	0.12769988179206848
1741869385.9723039	34	0.1231527104973793
1741869468.126182	35	0.10647972673177719
1741869550.201468	36	0.14588859677314758
1741869632.5701406	37	0.1144372895359993
1741869715.266335	38	0.09662751108407974
1741869777.455145	39	0.12959454953670502
1741869859.9256344	40	0.11822660267353058
1741869957.6522367	41	0.11026903986930847
1741870040.2837665	42	0.1318681389093399
1741870122.9622383	43	0.13679423928260803
1741870200.1905587	44	0.12807881832122803
1741870283.0508392	45	0.13452064990997314
1741870365.7083707	46	0.10913224518299103
1741870458.5771499	47	0.11784766614437103
1741870550.7227263	48	0.13300491869449615
1741870622.8372731	49	0.14929898083209991
1741870705.5531256	50	0.12997347116470337
1741870803.8966377	51	0.11936339735984802
1741870880.953022	52	0.1364153027534485
1741870967.9812322	53	0.14399394392967224
1741871049.9192502	54	0.14588859677314758
1741871121.9346862	55	0.1348995864391327
1741871193.7209358	56	0.12580522894859314
1741871275.7986996	57	0.17430844902992249
1741871363.0670602	58	0.1610458493232727
1741871454.8465817	59	0.17885562777519226
1741871546.9124577	60	0.17809776961803436
1741871618.9298937	61	0.16597196459770203
1741871701.092167	62	0.1822660118341446
1741871793.4628532	63	0.15801440179347992
1741871895.7290444	64	0.18605531752109528
1741871993.1403205	65	0.1996968537569046
1741872085.6411479	66	0.20575976371765137
1741872172.7548902	67	0.21258051693439484
1741872249.7825205	68	0.20538082718849182
1741872348.2246597	69	0.21258051693439484
1741872430.1609495	70	0.21030692756175995
1741872502.1256325	71	0.2194012850522995
1741872599.1919656	72	0.22584311664104462
1741872687.3772929	73	0.2106858640909195
1741872771.4247093	74	0.20727548003196716
1741872856.227471	75	0.23114816844463348
1741872912.9781563	76	0.18264494836330414
1741873005.53484	77	0.19287608563899994
1741873077.3866782	78	0.22925350069999695
1741873164.780494	79	0.2209170162677765
1741873241.926641	80	0.25236833095550537
1741873328.9855776	81	0.24592648446559906
1741873406.345133	82	0.22773778438568115
1741873488.5457797	83	0.21485410630702972
1741873565.81773	84	0.22546419501304626
1741873658.9871073	85	0.2572944164276123
1741873741.055045	86	0.24441076815128326
1741873818.7893987	87	0.25615763664245605
1741873901.1102822	88	0.26714664697647095
1741873994.124035	89	0.25615763664245605
1741874082.168143	90	0.25615763664245605
1741874172.9030092	91	0.26070481538772583
1741874250.4799652	92	0.23417961597442627
1741874339.0316286	93	0.2572944164276123
1741874428.6597447	94	0.2478211373090744
1741874505.4561553	95	0.27207276225090027
1741874593.2769475	96	0.2777567207813263
1741874676.073259	97	0.25236833095550537
1741874764.010609	98	0.25767335295677185
1741874841.117784	99	0.2713148891925812
1741874917.8292615	100	0.2804092466831207
1741875011.4317176	101	0.26487305760383606
1741875104.724561	102	0.2610837519168854
1741875187.4746742	103	0.2697991728782654
1741875275.7904599	104	0.2652519941329956
1741875368.5269053	105	0.27586206793785095
1741875440.2365286	106	0.26411518454551697
1741875536.2982056	107	0.26411518454551697
1741875630.6224134	108	0.2682834267616272
1741875719.3173773	109	0.2967033088207245
1741875823.6842644	110	0.2807881832122803
1741875923.1077933	111	0.2807881832122803
1741875994.9023547	112	0.2754831314086914
1741876071.6186423	113	0.26942023634910583
1741876164.8950408	114	0.28230389952659607
1741876253.6435664	115	0.29064038395881653
1741876337.2209625	116	0.2819249629974365
1741876415.009512	117	0.29859796166419983
1741876482.059598	118	0.30807122588157654
1741876581.2829585	119	0.29708221554756165
1741876665.0425398	120	0.2455475628376007
1741876747.7635345	121	0.2690412998199463
1741876851.5772245	122	0.2944297194480896
1741876954.4785435	123	0.29064038395881653
1741877053.398515	124	0.30049261450767517
1741877147.133795	125	0.29784008860588074
1741877239.7142553	126	0.2944297194480896
1741877338.0345662	127	0.29632437229156494
1741877437.35865	128	0.2864721417427063
1741877525.2653575	129	0.29859796166419983
1741877614.163889	130	0.31527093052864075
1741877714.1374092	131	0.31451308727264404
1741877784.7316966	132	0.2792724370956421
1741877877.233272	133	0.29480862617492676
1741877953.2486672	134	0.31148162484169006
1741878039.4240587	135	0.30882909893989563
1741878148.4684057	136	0.319439172744751
1741878230.6112816	137	0.2982190251350403
1741878302.1760135	138	0.3220916986465454
1741878393.9180534	139	0.3277756869792938
1741878480.789721	140	0.3236074149608612
1741878576.1665106	141	0.32019704580307007
1741878656.1973567	142	0.3251231610774994
1741878751.8186367	143	0.3213338255882263
1741878841.4904623	144	0.3164077401161194
1741878936.6500738	145	0.31602880358695984
1741879026.9481685	146	0.3361121714115143
1741879116.9991596	147	0.34520652890205383
1741879207.5228417	148	0.3410382866859436
1741879255.896855	149	0.32322850823402405
1741879335.9910746	150	0.30807122588157654
1741879410.2016144	151	0.3213338255882263
1741879506.429612	152	0.3126184046268463
1741879606.2105534	153	0.3289124667644501
1741879670.5382955	154	0.3599848449230194
1741879760.210168	155	0.3527851402759552
1741879855.4425755	156	0.3266388773918152
1741879945.7746956	157	0.3395225405693054
1741880020.4997118	158	0.3474801182746887
1741880111.0201974	159	0.33042818307876587
1741880196.5458663	160	0.3315649926662445
1741880281.365175	161	0.33573323488235474
1741880356.0099003	162	0.3577112555503845
1741880430.2898548	163	0.3512694239616394
1741880520.407242	164	0.36112162470817566
1741880574.0784867	165	0.32701781392097473
1741880659.3257256	166	0.3103448152542114
1741880728.8356602	167	0.3550587296485901
1741880803.459961	168	0.35884803533554077
1741880893.279162	169	0.345585435628891
1741880983.4942973	170	0.3599848449230194
1741881073.4685469	171	0.37286850810050964
1741881173.3089797	172	0.36832132935523987
1741881268.461809	173	0.36566880345344543
1741881348.3955927	174	0.3687002658843994
1741881432.5634222	175	0.37059491872787476
1741881506.6801317	176	0.3774156868457794
1741881611.9763336	177	0.37627890706062317
1741881685.820263	178	0.3770367503166199
1741881754.5666046	179	0.33421751856803894
1741881849.8484108	180	0.3664266765117645
1741881934.4965417	181	0.36491096019744873
1741882019.1131628	182	0.3671845495700836
1741882093.2836635	183	0.35543766617774963
1741882183.2337582	184	0.3652898967266083
1741882273.1455655	185	0.3671845495700836
1741882357.9827347	186	0.3637741506099701
1741882452.7069318	187	0.3565744459629059
1741882537.4261603	188	0.3827207386493683
1741882616.9081736	189	0.3781735599040985
1741882696.616086	190	0.37362638115882874
1741882775.7213912	191	0.36415308713912964
1741882865.6417866	192	0.37855249643325806
1741882950.0260563	193	0.3956044018268585
1741883039.184775	194	0.38234180212020874
1741883133.2594182	195	0.36907920241355896
1741883225.7483397	196	0.3819628655910492
1741883324.6327562	197	0.3857521712779999
1741883417.8282251	198	0.3599848449230194
1741883495.4674425	199	0.36263737082481384
1741883561.7256708	200	0.383478581905365
1741883650.058712	201	0.3758999705314636
1741883722.318979	202	0.3857521712779999
1741883811.4341369	203	0.39674118161201477
1741883893.7701547	204	0.3819628655910492
1741883976.6699781	205	0.3774156868457794
1741884073.3495908	206	0.38651004433631897
1741884163.23952	207	0.3929518759250641
1741884243.5206919	208	0.3804471492767334
1741884323.4590688	209	0.39674118161201477
1741884398.3907819	210	0.3717317283153534
1741884477.8559265	211	0.3607427179813385
1741884558.25982	212	0.3789314031600952
1741884646.48536	213	0.3956044018268585
1741884739.2572165	214	0.3861311078071594
1741884838.066045	215	0.3758999705314636
1741884931.6197982	216	0.39333081245422363
1741885040.802673	217	0.4081091284751892
1741885139.5174918	218	0.40507766604423523
1741885222.5456665	219	0.3944675922393799
1741885310.8174524	220	0.3861311078071594
1741885409.967286	221	0.39484652876853943
1741885503.1854715	222	0.4054566025733948
1741885563.7761476	223	0.3607427179813385
1741885656.7704687	224	0.39749905467033386
1741885727.943096	225	0.39825692772865295
1741885821.2007585	226	0.4103827178478241
1741885898.5309637	227	0.3376278877258301
1741885990.7376814	228	0.36415308713912964
1741886083.268594	229	0.41000378131866455
1741886165.643504	230	0.409624844789505
1741886254.4817224	231	0.4058355391025543
1741886353.0621123	232	0.40356194972991943
1741886422.9388976	233	0.40848806500434875
1741886503.850452	234	0.3986358344554901
1741886583.204009	235	0.39901477098464966
1741886658.3609111	236	0.38537323474884033
1741886737.6809156	237	0.40128836035728455
1741886791.8170414	238	0.39749905467033386
1741886876.4245048	239	0.39181509613990784
1741886957.725585	240	0.41644561290740967
1741887038.882566	241	0.3971201181411743
1741887130.2042892	242	0.4118984341621399
1741887215.5776854	243	0.39977264404296875
1741887306.2700038	244	0.4073512554168701
1741887374.9626033	245	0.39484652876853943
1741887460.152011	246	0.403940886259079
1741887539.9263892	247	0.3842364549636841
1741887631.1463485	248	0.42895036935806274
1741887720.7285717	249	0.4255399703979492
1741887816.992269	250	0.4145509600639343
1741887891.2200823	251	0.4221296012401581
1741887976.0495427	252	0.41227737069129944
1741888071.7059622	253	0.4206138551235199
1741888161.7069075	254	0.40697234869003296
1741888261.4352067	255	0.4225085377693176
1741888356.4994018	256	0.43842363357543945
1741888430.206759	257	0.4054566025733948
1741888520.1187482	258	0.39105722308158875
1741888598.4672256	259	0.4240242540836334
1741888688.029942	260	0.41796135902404785
1741888778.2021403	261	0.4118984341621399
1741888862.661863	262	0.42895036935806274
1741888936.6966236	263	0.4251610338687897
1741889021.321727	264	0.42326638102531433
1741889111.3177502	265	0.41871920228004456
1741889190.3614678	266	0.39484652876853943
1741889259.237569	267	0.4043198227882385
1741889353.6205044	268	0.4327396750450134
1741889433.0245476	269	0.4111405909061432
1741889517.6439495	270	0.42326638102531433
1741889617.6439624	271	0.42970821261405945
1741889696.4074447	272	0.4054566025733948
1741889779.5917604	273	0.40621447563171387
1741889867.454075	274	0.43539220094680786
1741889929.8659174	275	0.4262978434562683
1741889997.9139001	276	0.4206138551235199
1741890097.6132586	277	0.409624844789505
1741890181.7771142	278	0.41492989659309387
1741890260.754163	279	0.4054566025733948
1741890345.3763075	280	0.4278135597705841
1741890445.739094	281	0.43918150663375854
1741890530.3751774	282	0.4240242540836334
1741890619.8862016	283	0.4247821271419525
1741890709.7040355	284	0.44789692759513855
1741890809.797666	285	0.4372868537902832
1741890889.7892122	286	0.441834032535553
1741890979.1424031	287	0.4395604431629181
1741891073.6532156	288	0.4334975481033325
1741891153.0870593	289	0.42440319061279297
1741891247.9651585	290	0.4255399703979492
1741891337.701331	291	0.4342553913593292
1741891422.8611243	292	0.4338764548301697
1741891507.4154785	293	0.41720348596572876
1741891600.481167	294	0.4251610338687897
1741891686.47563	295	0.4198560118675232
1741891776.6766798	296	0.4278135597705841
1741891861.4230633	297	0.430087149143219
1741891951.7224226	298	0.41871920228004456
1741892036.1355426	299	0.441834032535553
