# Supplementary material for: Achieving consistency in FedSAM using local adaptive distillation on sports image classification
Source: PLoS One. 2025 Oct 17;20(10):e0333210. doi: 10.1371/journal.pone.0333210 (PMC12533856; doi:10.1371/journal.pone.0333210)
Supplement: S1 File — All figures (Figs 1–9) and Tables (Table 1–8) are sequentially numbered in the supplementary files. (ZIP) [file pone.0333210.s001.zip › Support-Information-only-datasets/Original experimental data/sport22/0.8/P1/Feddyn.csv]

Wall time	Step	Value
1742203062.4729102	0	0.036770280450582504
1742203120.8480482	1	0.036012131720781326
1742203175.9871995	2	0.05458680912852287
1742203229.812312	3	0.1008339673280716
1742203272.3973558	4	0.11827141791582108
1742203323.043473	5	0.11827141791582108
1742203365.3797755	6	0.12244123965501785
1742203415.5325792	7	0.13495072722434998
1742203463.2635827	8	0.15276724100112915
1742203513.3203135	9	0.1338135004043579
1742203561.5413246	10	0.1504928022623062
1742203609.5384257	11	0.15579985082149506
1742203652.8722289	12	0.1379833221435547
1742203698.185365	13	0.14632296562194824
1742203744.276987	14	0.14897648990154266
1742203790.5818994	15	0.1815769523382187
1742203845.7008004	16	0.1846095472574234
1742203893.951439	17	0.19711902737617493
1742203936.719229	18	0.19749809801578522
1742203988.1097453	19	0.20015163719654083
1742204034.2940235	20	0.20621682703495026
1742204082.562123	21	0.2278241068124771
1742204128.0799134	22	0.22554965317249298
1742204171.1137505	23	0.1884002983570099
1742204213.1615572	24	0.21986353397369385
1742204264.3340213	25	0.26042455434799194
1742204312.468372	26	0.24298711121082306
1742204350.6731484	27	0.26383623480796814
1742204391.2178268	28	0.2278241068124771
1742204435.9741602	29	0.29075056314468384
1742204482.0621238	30	0.2816527783870697
1742204528.1505651	31	0.2884761095046997
1742204572.9686897	32	0.2877179682254791
1742204617.822058	33	0.27975738048553467
1742204660.5535123	34	0.3047763407230377
1742204706.6573534	35	0.30060651898384094
1742204753.215055	36	0.30326005816459656
1742204800.6813025	37	0.34040939807891846
1742204846.6342442	38	0.33775588870048523
1742204882.002829	39	0.29757392406463623
1742204927.3293543	40	0.3252463936805725
1742204980.7399728	41	0.3191812038421631
1742205026.8985264	42	0.3460955321788788
1742205072.030391	43	0.3388931155204773
1742205113.843185	44	0.3529188632965088
1742205159.7248428	45	0.3457164466381073
1742205205.5142407	46	0.3498862683773041
1742205256.982616	47	0.38400304317474365
1742205308.115311	48	0.3927217721939087
1742205348.7278004	49	0.3385140299797058
1742205394.8247242	50	0.3953752815723419
1742205447.8506944	51	0.3957543671131134
1742205490.456229	52	0.40788474678993225
1742205537.4538414	53	0.4097801446914673
1742205583.1624353	54	0.3756633698940277
1742205623.5351663	55	0.3718726336956024
1742205663.4053226	56	0.388931006193161
1742205710.4527028	57	0.41167551279067993
1742205760.3723874	58	0.40447309613227844
1742205811.1310697	59	0.42039424180984497
1742205863.248547	60	0.42077332735061646
1742205905.2740583	61	0.4097801446914673
1742205951.0781064	62	0.4226686954498291
1742206002.5048232	63	0.44427597522735596
1742206059.0792315	64	0.4404852092266083
1742206113.3910298	65	0.40826383233070374
1742206163.3360941	66	0.4423805773258209
1742206211.799028	67	0.43062925338745117
1742206255.050437	68	0.42759665846824646
1742206311.434651	69	0.45185747742652893
1742206358.9443064	70	0.43479910492897034
1742206398.4044635	71	0.42456406354904175
1742206453.5449827	72	0.4594389796257019
1742206501.0286405	73	0.4423805773258209
1742206545.2730193	74	0.4370735287666321
1742206589.9422357	75	0.4389689266681671
1742206621.0402606	76	0.43442001938819885
1742206671.4338825	77	0.44427597522735596
1742206712.516349	78	0.48180440068244934
1742206760.400667	79	0.459818035364151
1742206802.687051	80	0.4764973521232605
1742206851.737486	81	0.4670204818248749
1742206893.3674169	82	0.4526156187057495
1742206938.9237008	83	0.4738438129425049
1742206982.3230398	84	0.4768764078617096
1742207033.3093424	85	0.4321455657482147
1742207079.0964766	86	0.4636088013648987
1742207122.329058	87	0.4526156187057495
1742207170.3833141	88	0.48824867606163025
1742207223.2420146	89	0.4795299470424652
1742207270.7174838	90	0.47763457894325256
1742207319.049537	91	0.4909021854400635
1742207358.8550675	92	0.4537528455257416
1742207407.2120073	93	0.4757392108440399
1742207456.4051213	94	0.49810463190078735
1742207496.1519823	95	0.46057620644569397
1742207542.1715016	96	0.4901440441608429
1742207585.6997263	97	0.4859742224216461
1742207631.2665799	98	0.49128127098083496
1742207671.0944083	99	0.48749053478240967
1742207711.367199	100	0.5075814723968506
1742207760.8672667	101	0.48407885432243347
1742207807.7224538	102	0.5022744536399841
1742207849.8156016	103	0.5056861042976379
1742207896.1449137	104	0.500758171081543
1742207944.597125	105	0.49128127098083496
1742207981.525495	106	0.4420015215873718
1742208029.7689734	107	0.5026535391807556
1742208079.0060635	108	0.49469295144081116
1742208123.9420583	109	0.48521608114242554
1742208179.2281225	110	0.48786959052085876
1742208230.7573917	111	0.509476900100708
1742208268.9023254	112	0.4996209144592285
1742208308.6117198	113	0.5113722681999207
1742208356.0640454	114	0.47498103976249695
1742208404.8146107	115	0.48786959052085876
1742208452.6837735	116	0.4935557246208191
1742208495.1096392	117	0.5132676362991333
1742208529.072527	118	0.4571645259857178
1742208580.210948	119	0.5022744536399841
1742208624.2455485	120	0.4973464608192444
1742208668.389414	121	0.483699768781662
1742208722.6286163	122	0.4905231297016144
1742208775.9586248	123	0.5128885507583618
1742208827.3597038	124	0.5200909972190857
1742208875.8562884	125	0.5261561870574951
1742208926.3031218	126	0.492418497800827
1742208977.683954	127	0.4935557246208191
1742209029.304282	128	0.5272933840751648
1742209075.109118	129	0.47460198402404785
1742209122.1293964	130	0.4871114492416382
1742209173.0139518	131	0.4537528455257416
1742209209.3272169	132	0.4624715745449066
1742209257.2828662	133	0.4825625419616699
1742209296.9171708	134	0.4905231297016144
1742209341.6560674	135	0.4670204818248749
1742209398.000692	136	0.4958301782608032
1742209440.632086	137	0.47498103976249695
1742209477.4107728	138	0.500758171081543
1742209528.645707	139	0.4859742224216461
1742209573.8826773	140	0.4564063549041748
1742209625.9160044	141	0.47194844484329224
1742209668.820271	142	0.48900681734085083
1742209721.5045483	143	0.44503411650657654
1742209770.3981779	144	0.4738438129425049
1742209821.609937	145	0.45451098680496216
1742209870.6422932	146	0.43745261430740356
1742209919.827257	147	0.4552691578865051
1742209968.3885174	148	0.4370735287666321
1742209994.9051242	149	0.47763457894325256
1742210038.0021834	150	0.4427596628665924
1742210078.3861756	151	0.459818035364151
1742210129.5914657	152	0.4427596628665924
1742210183.3006022	153	0.44465503096580505
1742210216.6906927	154	0.43404093384742737
1742210264.4100509	155	0.43138742446899414
1742210315.73224	156	0.436694473028183
1742210365.266234	157	0.4594389796257019
1742210405.9020867	158	0.43442001938819885
1742210454.44016	159	0.4332827925682068
1742210499.6878371	160	0.4370735287666321
1742210544.8869784	161	0.4184988737106323
1742210584.4232855	162	0.41432905197143555
1742210625.4999452	163	0.445413202047348
1742210672.7811985	164	0.4154662489891052
1742210702.5532644	165	0.40409401059150696
1742210748.6524582	166	0.4222896099090576
1742210786.5558949	167	0.39499619603157043
1742210826.9070475	168	0.4230477511882782
1742210875.9290154	169	0.40144047141075134
1742210925.586105	170	0.40030327439308167
1742210973.8729928	171	0.3893100917339325
1742211027.6534073	172	0.3931008279323578
1742211079.7235577	173	0.4260803759098053
1742211123.1291134	174	0.3730098605155945
1742211169.5478024	175	0.39689159393310547
1742211210.5668774	176	0.40068233013153076
1742211269.9242206	177	0.39802882075309753
1742211310.0008476	178	0.3457164466381073
1742211347.81643	179	0.38400304317474365
1742211400.9881244	180	0.37717968225479126
1742211446.3016174	181	0.3730098605155945
1742211491.4721572	182	0.3646702170372009
1742211531.1221833	183	0.39044731855392456
1742211578.9293327	184	0.37073540687561035
1742211627.8972049	185	0.36997726559638977
1742211673.5970798	186	0.36694464087486267
1742211725.7295609	187	0.3957543671131134
1742211773.2113488	188	0.3381349444389343
1742211815.8588746	189	0.37717968225479126
1742211859.289678	190	0.356330543756485
1742211903.1584828	191	0.3991660475730896
1742211953.5751696	192	0.3517816662788391
1742211998.7935824	193	0.3457164466381073
1742212047.3874795	194	0.3453373908996582
1742212100.414746	195	0.36012130975723267
1742212148.1787224	196	0.3354814350605011
1742212198.9035	197	0.3828658163547516
1742212249.2393281	198	0.3532979488372803
1742212288.9886203	199	0.3260045349597931
1742212322.7948582	200	0.35822594165802
1742212367.1081357	201	0.32448825240135193
1742212405.3684437	202	0.3351023495197296
1742212451.5704913	203	0.340030312538147
1742212493.985556	204	0.35102349519729614
1742212536.8022673	205	0.35708871483802795
1742212588.5140224	206	0.3491281270980835
1742212635.7033808	207	0.3449583053588867
1742212679.0927174	208	0.3278999328613281
1742212722.2661273	209	0.3225928843021393
1742212761.7432084	210	0.3328278958797455
1742212804.3107643	211	0.3430629372596741
1742212846.7583137	212	0.29340410232543945
1742212892.8790884	213	0.3278999328613281
1742212944.674001	214	0.33699771761894226
1742212996.653475	215	0.3278999328613281
1742213046.2326655	216	0.3263836205005646
1742213101.2475224	217	0.34382107853889465
1742213151.4753418	218	0.34799090027809143
1742213194.1464481	219	0.3449583053588867
1742213243.0159965	220	0.2862016558647156
1742213296.7909236	221	0.3248673379421234
1742213346.5496228	222	0.29302501678466797
1742213378.1921563	223	0.3222137987613678
1742213426.3559408	224	0.34685367345809937
1742213463.5597692	225	0.33434420824050903
1742213513.9024522	226	0.3222137987613678
1742213553.935071	227	0.2858226001262665
1742213602.0545778	228	0.32714176177978516
1742213652.2745922	229	0.3229719400405884
1742213694.7584872	230	0.3119787573814392
1742213739.7905524	231	0.3225928843021393
1742213791.0886981	232	0.3021228313446045
1742213827.7907505	233	0.31766489148139954
1742213869.491366	234	0.30667170882225037
1742213911.9295206	235	0.3263836205005646
1742213952.0681615	236	0.3055344820022583
1742213994.6046648	237	0.3119787573814392
1742214025.1578553	238	0.30705079436302185
1742214072.0855684	239	0.3214556574821472
1742214114.9979367	240	0.301743745803833
1742214157.6634007	241	0.29378315806388855
1742214205.4988847	242	0.3290371596813202
1742214250.9952798	243	0.29037150740623474
1742214299.066858	244	0.30970433354377747
1742214338.133095	245	0.30780893564224243
1742214385.1102715	246	0.31349506974220276
1742214427.5096097	247	0.30363911390304565
1742214476.9054897	248	0.3009856045246124
1742214525.9962542	249	0.2725549638271332
1742214578.5604877	250	0.3131159842014313
1742214619.9783146	251	0.2994692921638489
1742214666.3624914	252	0.3028809726238251
1742214716.9169564	253	0.3127369284629822
1742214764.3570194	254	0.301743745803833
1742214817.4607205	255	0.340030312538147
1742214868.4238088	256	0.30705079436302185
1742214908.943952	257	0.3188021183013916
1742214958.3541372	258	0.28430628776550293
1742215002.093342	259	0.31387415528297424
1742215051.185337	260	0.29378315806388855
1742215100.5259182	261	0.3423047661781311
1742215146.6809077	262	0.3089461624622345
1742215185.8030276	263	0.2820318341255188
1742215230.9344978	264	0.29757392406463623
1742215279.7196977	265	0.3229719400405884
1742215323.1765275	266	0.2949203848838806
1742215361.4958124	267	0.28658074140548706
1742215415.6418912	268	0.2789992392063141
1742215460.3759985	269	0.2960576117038727
1742215508.0249968	270	0.3059135675430298
1742215560.7900388	271	0.3131159842014313
1742215603.8626704	272	0.2918877899646759
1742215650.0429947	273	0.30705079436302185
1742215698.9437926	274	0.3127369284629822
1742215734.3176243	275	0.2786201536655426
1742215771.707763	276	0.28279000520706177
1742215825.3984985	277	0.28089460730552673
1742215873.7051046	278	0.31349506974220276
1742215916.5944157	279	0.27407127618789673
1742215962.3861635	280	0.2820318341255188
1742216016.4542966	281	0.32979530096054077
1742216062.494352	282	0.3161486089229584
1742216109.7670343	283	0.27103865146636963
1742216158.104865	284	0.31652766466140747
1742216213.7660925	285	0.3013646602630615
1742216257.1149302	286	0.2983320653438568
1742216306.2721322	287	0.2812736928462982
1742216357.0197542	288	0.2884761095046997
1742216402.2164395	289	0.30629265308380127
1742216454.5436177	290	0.2952994704246521
1742216503.3997962	291	0.2945413291454315
1742216548.001851	292	0.2862016558647156
1742216595.1836703	293	0.30970433354377747
1742216644.5949533	294	0.29681578278541565
1742216690.8637536	295	0.2922668755054474
1742216740.3694408	296	0.2755875587463379
1742216786.8424962	297	0.3009856045246124
1742216835.0137656	298	0.28733888268470764
1742216880.69417	299	0.25625473260879517
