# Supplementary material for: Achieving consistency in FedSAM using local adaptive distillation on sports image classification
Source: PLoS One. 2025 Oct 17;20(10):e0333210. doi: 10.1371/journal.pone.0333210 (PMC12533856; doi:10.1371/journal.pone.0333210)
Supplement: S1 File — All figures (Figs 1–9) and Tables (Table 1–8) are sequentially numbered in the supplementary files. (ZIP) [file pone.0333210.s001.zip › Support-Information-only-datasets/Original experimental data/sport22/0.8/P1/Fedspeed.csv]

Wall time	Step	Value
1741550914.0497444	0	0.03449583053588867
1741550993.6903696	1	0.03449583053588867
1741551066.1932235	2	0.0401819571852684
1741551141.9461899	3	0.07808946073055267
1741551201.3282776	4	0.10614101588726044
1741551273.8269234	5	0.13343441486358643
1741551331.8165205	6	0.11258529126644135
1741551398.5131304	7	0.10310841351747513
1741551468.0067878	8	0.11940864473581314
1741551538.9541836	9	0.08984079211950302
1741551611.0050316	10	0.1345716416835785
1741551678.772243	11	0.12244123965501785
1741551740.58952	12	0.11220621317625046
1741551808.7364993	13	0.11448066681623459
1741551875.1813872	14	0.09704321622848511
1741551942.9315596	15	0.13684609532356262
1741552022.7114816	16	0.13608793914318085
1741552095.014044	17	0.1372251659631729
1741552158.1676502	18	0.12206216901540756
1741552234.3555758	19	0.14935557544231415
1741552302.1989703	20	0.13495072722434998
1741552374.121543	21	0.16262319684028625
1741552442.6501744	22	0.17285822331905365
1741552505.965541	23	0.14253221452236176
1741552570.103789	24	0.14670205116271973
1741552646.1300945	25	0.1978771835565567
1741552719.1090906	26	0.198256254196167
1741552774.4831023	27	0.1914329081773758
1741552834.1841462	28	0.18006065487861633
1741552902.3770452	29	0.19863532483577728
1741552970.0780096	30	0.2043214589357376
1741553038.8453405	31	0.19749809801578522
1741553105.5240905	32	0.2050796002149582
1741553168.5507867	33	0.21910537779331207
1741553232.6531682	34	0.21000757813453674
1741553300.067216	35	0.21304018795490265
1741553366.0584843	36	0.214556485414505
1741553433.8016953	37	0.24677786231040955
1741553502.2254217	38	0.214556485414505
1741553552.2474158	39	0.20015163719654083
1741553620.325901	40	0.21721000969409943
1741553697.3364415	41	0.21683093905448914
1741553764.504954	42	0.24677786231040955
1741553832.0490077	43	0.24412433803081512
1741553895.3229282	44	0.24905231595039368
1741553963.0878055	45	0.24639879167079926
1741554031.1050448	46	0.2479150891304016
1741554103.2536447	47	0.27331310510635376
1741554176.5571878	48	0.26990145444869995
1741554236.3951254	49	0.19673995673656464
1741554303.3722842	50	0.285443514585495
1741554382.5101514	51	0.2896133363246918
1741554445.948168	52	0.2645943760871887
1741554517.501597	53	0.28695982694625854
1741554587.4941316	54	0.2858226001262665
1741554647.8226027	55	0.29681578278541565
1741554706.5352576	56	0.2812736928462982
1741554773.8130324	57	0.29719483852386475
1741554846.6645026	58	0.3028809726238251
1741554923.5002685	59	0.31652766466140747
1741555000.6878078	60	0.3150113821029663
1741555060.9975677	61	0.3025018870830536
1741555128.9016006	62	0.3157695233821869
1741555204.1771474	63	0.3119787573814392
1741555289.1282701	64	0.32031843066215515
1741555370.6382263	65	0.33434420824050903
1741555446.275439	66	0.3328278958797455
1741555516.5016606	67	0.3214556574821472
1741555581.8824146	68	0.31728583574295044
1741555662.454294	69	0.3313116133213043
1741555730.4106796	70	0.3388931155204773
1741555790.103447	71	0.29037150740623474
1741555870.5195007	72	0.3396512567996979
1741555943.5029309	73	0.3313116133213043
1741556012.1405582	74	0.348749041557312
1741556080.393622	75	0.2915087044239044
1741556126.4338691	76	0.332448810338974
1741556200.8107717	77	0.34799090027809143
1741556259.0033953	78	0.34040939807891846
1741556331.7839696	79	0.35405609011650085
1741556396.5641978	80	0.33775588870048523
1741556469.0026782	81	0.3521607220172882
1741556532.421628	82	0.34040939807891846
1741556599.7781875	83	0.37452614307403564
1741556663.649007	84	0.35746777057647705
1741556739.6703253	85	0.3423047661781311
1741556807.7412388	86	0.3623957633972168
1741556871.0480478	87	0.3313116133213043
1741556940.328351	88	0.37490522861480713
1741557016.3439763	89	0.3824867308139801
1741557087.4780042	90	0.36391204595565796
1741557157.0515926	91	0.36050036549568176
1741557214.7927866	92	0.36997726559638977
1741557284.467537	93	0.40788474678993225
1741557355.2518997	94	0.3752843141555786
1741557415.0198607	95	0.3127369284629822
1741557483.7055728	96	0.38817286491394043
1741557547.3390143	97	0.3718726336956024
1741557615.1421242	98	0.35405609011650085
1741557673.9641995	99	0.3794541358947754
1741557734.1415398	100	0.3529188632965088
1741557806.5168617	101	0.3862774968147278
1741557878.432003	102	0.3953752815723419
1741557942.9213912	103	0.39120545983314514
1741558011.1474094	104	0.3783169090747833
1741558083.3453343	105	0.3919636011123657
1741558138.7077415	106	0.36163759231567383
1741558209.3500469	107	0.405231237411499
1741558281.236658	108	0.3885519206523895
1741558349.6254072	109	0.40788474678993225
1741558428.042814	110	0.3987869620323181
1741558502.914756	111	0.43479910492897034
1741558557.5237296	112	0.38438209891319275
1741558616.5296469	113	0.42835479974746704
1741558691.4328566	114	0.42115238308906555
1741558762.2830148	115	0.41053828597068787
1741558831.206057	116	0.41432905197143555
1741558897.5905766	117	0.44086429476737976
1741558950.7954504	118	0.3593631684780121
1741559026.7871552	119	0.4533737599849701
1741559093.2638166	120	0.4192570149898529
1741559157.9526696	121	0.40106141567230225
1741559238.5698225	122	0.42494314908981323
1741559320.9827943	123	0.42380592226982117
1741559399.1752973	124	0.45489007234573364
1741559472.8136075	125	0.43176648020744324
1741559545.7618558	126	0.4135708808898926
1741559624.8613636	127	0.45489007234573364
1741559701.4200299	128	0.4738438129425049
1741559769.40692	129	0.43100833892822266
1741559835.3039503	130	0.4495830237865448
1741559905.2417538	131	0.45792266726493835
1741559961.1879573	132	0.42153146862983704
1741560033.216435	133	0.45754358172416687
1741560093.0961547	134	0.46171343326568604
1741560160.8790758	135	0.40485215187072754
1741560246.0850875	136	0.4639878571033478
1741560311.670676	137	0.44162243604660034
1741560368.146768	138	0.459818035364151
1741560440.6606686	139	0.44806671142578125
1741560508.9685895	140	0.4636088013648987
1741560584.8597848	141	0.44768765568733215
1741560649.2095833	142	0.47498103976249695
1741560726.0360048	143	0.4469294846057892
1741560798.608752	144	0.4696739912033081
1741560873.4656918	145	0.4696739912033081
1741560945.685979	146	0.45109930634498596
1741561016.524963	147	0.45489007234573364
1741561089.050946	148	0.43176648020744324
1741561128.3481994	149	0.47119030356407166
1741561190.2757568	150	0.46057620644569397
1741561249.9993117	151	0.46095526218414307
1741561326.3578413	152	0.4791508615016937
1741561406.26492	153	0.4833206832408905
1741561458.0478497	154	0.4628506302833557
1741561530.8553202	155	0.4624715745449066
1741561606.3222568	156	0.4833206832408905
1741561678.8689864	157	0.5030326247215271
1741561739.1381276	158	0.4757392108440399
1741561811.4264386	159	0.4552691578865051
1741561879.097763	160	0.49203941226005554
1741561947.4808445	161	0.4821834862232208
1741562007.9160056	162	0.4624715745449066
1741562067.891985	163	0.4772554934024811
1741562140.5679748	164	0.47877180576324463
1741562179.2975194	165	0.49545109272003174
1741562248.6414158	166	0.49128127098083496
1741562304.4158359	167	0.4871114492416382
1741562364.4293299	168	0.4859742224216461
1741562436.0284047	169	0.5053070783615112
1741562507.772028	170	0.46550416946411133
1741562576.7321362	171	0.4973464608192444
1741562657.510425	172	0.46474602818489075
1741562733.2510355	173	0.49886277318000793
1741562796.9547138	174	0.4927975833415985
1741562864.534544	175	0.49772554636001587
1741562922.5480883	176	0.4666413962841034
1741563007.180793	177	0.47536012530326843
1741563067.465675	178	0.4727065861225128
1741563123.2699888	179	0.4825625419616699
1741563199.861496	180	0.4897649586200714
1741563267.7028592	181	0.49203941226005554
1741563335.6147096	182	0.47119030356407166
1741563394.4822156	183	0.4973464608192444
1741563467.4793193	184	0.47839272022247314
1741563539.1292522	185	0.4965883195400238
1741563603.43216	186	0.476118266582489
1741563678.11443	187	0.48407885432243347
1741563746.5013058	188	0.4897649586200714
1741563810.9987621	189	0.5026535391807556
1741563873.2360919	190	0.47498103976249695
1741563934.9569345	191	0.48407885432243347
1741564006.949307	192	0.5003790855407715
1741564074.8806334	193	0.4863533079624176
1741564144.2786293	194	0.48786959052085876
1741564220.9378545	195	0.48483699560165405
1741564292.2106924	196	0.4791508615016937
1741564370.0116313	197	0.4825625419616699
1741564441.7085376	198	0.47877180576324463
1741564501.7370987	199	0.5049279928207397
1741564553.8049448	200	0.4867323637008667
1741564621.9997923	201	0.5030326247215271
1741564677.1571581	202	0.5011371970176697
1741564744.5348868	203	0.49469295144081116
1741564807.3640578	204	0.4962092638015747
1741564868.3274915	205	0.4700530767440796
1741564941.658783	206	0.48900681734085083
1741565013.5342677	207	0.48521608114242554
1741565078.672005	208	0.4738438129425049
1741565140.7343724	209	0.4806671738624573
1741565199.773104	210	0.4867323637008667
1741565263.3018563	211	0.48559513688087463
1741565326.6480412	212	0.4639878571033478
1741565394.4491012	213	0.5003790855407715
1741565466.3255363	214	0.4871114492416382
1741565539.8399153	215	0.4867323637008667
1741565608.1503394	216	0.48749053478240967
1741565692.327665	217	0.4802880883216858
1741565768.323171	218	0.4764973521232605
1741565831.8516214	219	0.4871114492416382
1741565898.844927	220	0.4492039382457733
1741565972.9062912	221	0.48824867606163025
1741566043.774769	222	0.4927975833415985
1741566093.6284804	223	0.48521608114242554
1741566165.729614	224	0.5011371970176697
1741566221.2629437	225	0.4806671738624573
1741566292.9163	226	0.4973464608192444
1741566348.5899978	227	0.4795299470424652
1741566417.5101247	228	0.5072024464607239
1741566490.0451548	229	0.48862776160240173
1741566554.956261	230	0.4738438129425049
1741566621.573194	231	0.4931766390800476
1741566696.9560373	232	0.48824867606163025
1741566751.7557309	233	0.47801363468170166
1741566815.8606646	234	0.4833206832408905
1741566879.5356846	235	0.4962092638015747
1741566940.584426	236	0.4556482136249542
1741567004.1601098	237	0.49772554636001587
1741567047.4151862	238	0.47536012530326843
1741567115.2725089	239	0.4905231297016144
1741567179.5234883	240	0.4821834862232208
1741567243.9888804	241	0.4867323637008667
1741567316.8085477	242	0.4825625419616699
1741567385.2651289	243	0.4791508615016937
1741567454.4744678	244	0.47422289848327637
1741567508.4315994	245	0.49128127098083496
1741567576.1734354	246	0.4939348101615906
1741567637.9923348	247	0.4768764078617096
1741567710.0145907	248	0.4829416275024414
1741567781.5283816	249	0.5011371970176697
1741567856.9457479	250	0.483699768781662
1741567917.9204593	251	0.48559513688087463
1741567987.0770237	252	0.47194844484329224
1741568064.0015616	253	0.4962092638015747
1741568136.737171	254	0.4764973521232605
1741568216.9370933	255	0.49166035652160645
1741568293.9108863	256	0.49203941226005554
1741568353.2345626	257	0.4829416275024414
1741568425.5925448	258	0.4799090325832367
1741568487.6820884	259	0.46550416946411133
1741568560.6281836	260	0.4909021854400635
1741568633.6100302	261	0.48521608114242554
1741568701.5539002	262	0.47801363468170166
1741568760.7498329	263	0.48521608114242554
1741568828.7935991	264	0.4772554934024811
1741568902.0575354	265	0.4905231297016144
1741568965.9251947	266	0.4833206832408905
1741569021.7155125	267	0.43404093384742737
1741569098.4176002	268	0.48180440068244934
1741569162.8941562	269	0.48749053478240967
1741569231.5441666	270	0.4833206832408905
1741569310.3746197	271	0.4901440441608429
1741569374.662136	272	0.46474602818489075
1741569442.0074008	273	0.48142531514167786
1741569514.5248635	274	0.4897649586200714
1741569566.3572302	275	0.48749053478240967
1741569621.7535095	276	0.4738438129425049
1741569700.4111893	277	0.48521608114242554
1741569768.7612934	278	0.4931766390800476
1741569833.699635	279	0.48445791006088257
1741569901.1423924	280	0.4700530767440796
1741569979.9449403	281	0.4791508615016937
1741570046.3495193	282	0.4791508615016937
1741570118.3803954	283	0.48180440068244934
1741570190.034108	284	0.4935557246208191
1741570270.3882854	285	0.47460198402404785
1741570334.9050205	286	0.46512508392333984
1741570407.5128968	287	0.4738438129425049
1741570484.821918	288	0.48483699560165405
1741570549.424288	289	0.4905231297016144
1741570626.0797808	290	0.4909021854400635
1741570697.8338113	291	0.4662623107433319
1741570764.8858018	292	0.46512508392333984
1741570831.3843482	293	0.4867323637008667
1741570900.7562654	294	0.4704321324825287
1741570966.031993	295	0.48445791006088257
1741571037.3688595	296	0.4696739912033081
1741571105.0473862	297	0.48786959052085876
1741571177.2720916	298	0.47801363468170166
1741571244.2342544	299	0.48900681734085083
