# Supplementary material for: Achieving consistency in FedSAM using local adaptive distillation on sports image classification
Source: PLoS One. 2025 Oct 17;20(10):e0333210. doi: 10.1371/journal.pone.0333210 (PMC12533856; doi:10.1371/journal.pone.0333210)
Supplement: S1 File — All figures (Figs 1–9) and Tables (Table 1–8) are sequentially numbered in the supplementary files. (ZIP) [file pone.0333210.s001.zip › Support-Information-only-datasets/Original experimental data/sport22/0.8/P2/A-FedSAM.csv]

Wall time	Step	Value
1742098029.6347253	0	0.0481242910027504
1742098141.2866547	1	0.05305039882659912
1742098246.2158577	2	0.0765441432595253
1742098353.93578	3	0.08260704576969147
1742098436.3204856	4	0.09776430577039719
1742098536.093884	5	0.11936339735984802
1742098618.1544638	6	0.11595301330089569
1742098710.0917237	7	0.10837438702583313
1742098802.4042027	8	0.12163698673248291
1742098899.3639522	9	0.12807881832122803
1742098996.1799586	10	0.15195149183273315
1742099086.361488	11	0.15536187589168549
1742099170.876473	12	0.1712770015001297
1742099261.768821	13	0.15801440179347992
1742099354.2318347	14	0.15725654363632202
1742099446.2738414	15	0.18643425405025482
1742099555.2733042	16	0.19666540622711182
1742099651.901186	17	0.21182265877723694
1742099737.5644681	18	0.2019704431295395
1742099839.9550683	19	0.21371731162071228
1742099933.367702	20	0.22697991132736206
1742100028.2084906	21	0.22622205317020416
1742100117.4216778	22	0.23380067944526672
1742100201.4956763	23	0.2281167060136795
1742100285.801053	24	0.24820007383823395
1742100387.020567	25	0.2595680058002472
1742100481.8957021	26	0.26411518454551697
1742100555.3843327	27	0.27737778425216675
1742100634.4485772	28	0.28230389952659607
1742100725.9058976	29	0.2951875627040863
1742100817.2816224	30	0.30579763650894165
1742100907.0552592	31	0.31906023621559143
1742100995.7874105	32	0.32474422454833984
1742101078.758926	33	0.3164077401161194
1742101161.4692395	34	0.33118605613708496
1742101249.8534892	35	0.336870014667511
1742101338.0649486	36	0.3292914032936096
1742101426.8849735	37	0.33573323488235474
1742101515.7165008	38	0.3474801182746887
1742101582.9207792	39	0.3474801182746887
1742101675.8691359	40	0.34369078278541565
1742101786.2643335	41	0.3558166027069092
1742101875.3753157	42	0.36036378145217896
1742101965.4816847	43	0.3599848449230194
1742102049.693418	44	0.3599848449230194
1742102142.5896046	45	0.3607427179813385
1742102231.6332934	46	0.37059491872787476
1742102337.2400327	47	0.3724895715713501
1742102437.4818008	48	0.38234180212020874
1742102517.1720517	49	0.37855249643325806
1742102608.085032	50	0.3819628655910492
1742102712.922153	51	0.3861311078071594
1742102796.095044	52	0.38234180212020874
1742102889.8349273	53	0.3929518759250641
1742102978.1319435	54	0.3929518759250641
1742103056.2011042	55	0.3876468241214752
1742103137.6092544	56	0.392194002866745
1742103230.2908516	57	0.3929518759250641
1742103328.5460033	58	0.41076165437698364
1742103431.5133936	59	0.40697234869003296
1742103534.1918678	60	0.4160667061805725
1742103614.1310863	61	0.4058355391025543
1742103707.3960426	62	0.41076165437698364
1742103814.1121337	63	0.4088670015335083
1742104026.3353708	64	0.41151952743530273
1742104175.8900738	65	0.41000378131866455
1742104280.6179328	66	0.41644561290740967
1742104379.8627815	67	0.4198560118675232
1742104467.8069413	68	0.412656307220459
1742104579.0234752	69	0.421371728181839
1742104673.0752602	70	0.421371728181839
1742104755.6438768	71	0.4228874444961548
1742104865.95274	72	0.4262978434562683
1742104966.2115128	73	0.4342553913593292
1742105059.845146	74	0.43122395873069763
1742105153.663823	75	0.42895036935806274
1742105218.2169225	76	0.42970821261405945
1742105321.6472151	77	0.4342553913593292
1742105401.8078313	78	0.4334975481033325
1742105498.6601007	79	0.4403183162212372
1742105585.2136195	80	0.4380447268486023
1742105683.0702972	81	0.44638121128082275
1742105769.5487702	82	0.4452444016933441
1742105861.8434885	83	0.4539598226547241
1742105948.3864834	84	0.44865480065345764
1742106052.7689168	85	0.45358091592788696
1742106145.1117387	86	0.4577491581439972
1742106230.7691486	87	0.4539598226547241
1742106321.5701196	88	0.4585070013999939
1742106424.0465248	89	0.46456992626190186
1742106521.135138	90	0.46381205320358276
1742106618.835619	91	0.464948832988739
1742106699.820977	92	0.46760135889053345
1742106796.2570007	93	0.46987494826316833
1742106894.2938783	94	0.4694960117340088
1742106975.3338957	95	0.46760135889053345
1742107066.1796048	96	0.4626752436161041
1742107151.4744792	97	0.4615384638309479
1742107243.269592	98	0.46987494826316833
1742107323.3711472	99	0.4687381684780121
1742107403.8017442	100	0.4808639585971832
1742107501.7814429	101	0.4812428951263428
1742107599.919038	102	0.48654794692993164
1742107685.5353577	103	0.4892004430294037
1742107778.085993	104	0.4899583160877228
1742107874.1159017	105	0.494126558303833
1742107948.3938835	106	0.47707465291023254
1742108046.0253348	107	0.49071618914604187
1742108143.9812288	108	0.49602121114730835
1742108235.3661685	109	0.488442599773407
1742108342.9590914	110	0.5017051696777344
1742108442.8207397	111	0.48957937955856323
1742108514.8498864	112	0.5085259675979614
1742108593.3658175	113	0.49071618914604187
1742108687.1304748	114	0.5123152732849121
1742108781.7573473	115	0.5024630427360535
1742108872.8987446	116	0.5062523484230042
1742108956.6395037	117	0.511936366558075
1742109023.6678226	118	0.5111784934997559
1742109122.9776027	119	0.5149677991867065
1742109206.2323117	120	0.5111784934997559
1742109289.1284487	121	0.5051155686378479
1742109393.7710633	122	0.5225464105606079
1742109498.9856126	123	0.5210306644439697
1742109600.6171753	124	0.528988242149353
1742109695.14452	125	0.5240621566772461
1742109792.3396454	126	0.5214096307754517
1742109896.9509413	127	0.5191360116004944
1742110003.7462695	128	0.5225464105606079
1742110098.6816823	129	0.5164835453033447
1742110191.7437346	130	0.5240621566772461
1742110294.752997	131	0.5111784934997559
1742110368.7699106	132	0.529367208480835
1742110465.3553803	133	0.5248200297355652
1742110546.390648	134	0.5183781981468201
1742110639.273449	135	0.523304283618927
1742110752.6697354	136	0.5278514623641968
1742110839.072233	137	0.5312618613243103
1742110915.308701	138	0.5316407680511475
1742111012.89605	139	0.5392193794250488
1742111105.514186	140	0.534672200679779
1742111208.8480737	141	0.5339143872261047
1742111295.4820964	142	0.5422508716583252
1742111398.0782285	143	0.5392193794250488
1742111496.9379332	144	0.5316407680511475
1742111596.3348286	145	0.5320196747779846
1742111690.5887756	146	0.545661211013794
1742111784.359105	147	0.5380825996398926
1742111878.0700765	148	0.5282303690910339
1742111929.1387658	149	0.5373247265815735
1742112015.521101	150	0.5263357162475586
1742112096.4592307	151	0.5445244312286377
1742112200.3790832	152	0.5490716099739075
1742112309.7409005	153	0.5403562188148499
1742112379.1509044	154	0.5513452291488647
1742112477.7880104	155	0.5452823042869568
1742112580.7618306	156	0.5479348301887512
1742112677.0099268	157	0.5452823042869568
1742112758.2399397	158	0.5539977550506592
1742112856.8267338	159	0.5422508716583252
1742112948.9424942	160	0.5460401773452759
1742113040.7975867	161	0.5377036929130554
1742113122.4990537	162	0.5498294830322266
1742113203.5765567	163	0.5494505763053894
1742113301.4252937	164	0.552482008934021
1742113356.9635196	165	0.5502083897590637
1742113444.5070443	166	0.5513452291488647
1742113516.8469377	167	0.5505873560905457
1742113593.7237153	168	0.5574080944061279
1742113686.6226792	169	0.5589238405227661
1742113779.7428691	170	0.5574080944061279
1742113873.9432309	171	0.5562713146209717
1742113977.7432003	172	0.5593027472496033
1742114076.8934977	173	0.5562713146209717
1742114158.9842317	174	0.5623342394828796
1742114247.5001242	175	0.5566502213478088
1742114325.1368315	176	0.5619552731513977
1742114441.910267	177	0.5600606203079224
1742114523.846975	178	0.5646077990531921
1742114600.2508104	179	0.5619552731513977
1742114701.0284336	180	0.5706707239151001
1742114793.839211	181	0.564228892326355
1742114886.571383	182	0.5574080944061279
1742114968.5642738	183	0.5623342394828796
1742115066.266695	184	0.5566502213478088
1742115164.2837374	185	0.5562713146209717
1742115257.4170358	186	0.5691549777984619
1742115358.8620892	187	0.5691549777984619
1742115452.3740308	188	0.5615763664245605
1742115540.0344164	189	0.5649867653846741
1742115629.1531205	190	0.5733232498168945
1742115718.322367	191	0.5737021565437317
1742115818.4213784	192	0.5782493352890015
1742115912.086063	193	0.5733232498168945
1742116010.795777	194	0.5790072083473206
1742116114.4276428	195	0.5661235451698303
1742116215.1617823	196	0.5771125555038452
1742116320.8304698	197	0.5790072083473206
1742116419.61094	198	0.5774914622306824
1742116502.274434	199	0.5729442834854126
1742116572.4371388	200	0.5683971047401428
1742116661.490145	201	0.5740810632705688
1742116733.88911	202	0.5774914622306824
1742116825.5996976	203	0.5725653767585754
1742116910.5938878	204	0.5774914622306824
1742116998.827921	205	0.5797650814056396
1742117101.5870814	206	0.581659734249115
1742117200.2334118	207	0.5797650814056396
1742117288.0938365	208	0.5767335891723633
1742117374.7115297	209	0.5729442834854126
1742117457.522366	210	0.5767335891723633
1742117542.4884388	211	0.5744600296020508
1742117625.6623857	212	0.5824176073074341
1742117714.9467483	213	0.5839332938194275
1742117808.3571458	214	0.5843122601509094
1742117908.3639228	215	0.5786282420158386
1742118002.7896347	216	0.5865858197212219
1742118115.003762	217	0.5854490399360657
1742118215.4799058	218	0.5771125555038452
1742118299.5792344	219	0.5801439881324768
1742118387.9579031	220	0.5899962186813354
1742118488.784635	221	0.5869647860527039
1742118583.2644684	222	0.5918908715248108
1742118644.3204215	223	0.592269778251648
1742118737.735318	224	0.5918908715248108
1742118809.9193466	225	0.5899962186813354
1742118904.2506375	226	0.5960590839385986
1742118981.109369	227	0.5915119647979736
1742119073.7195253	228	0.5793861150741577
1742119166.8891435	229	0.5903751254081726
1742119249.5626032	230	0.5899962186813354
1742119337.6622245	231	0.5907540917396545
1742119436.9694786	232	0.5869647860527039
1742119508.3252542	233	0.5793861150741577
1742119591.0159068	234	0.5850700736045837
1742119678.5955763	235	0.5831754207611084
1742119759.164769	236	0.5911329984664917
1742119841.4819207	237	0.5926487445831299
1742119897.2005014	238	0.5896172523498535
1742119984.3916893	239	0.5971959233283997
1742120066.5169053	240	0.5774914622306824
1742120148.3561094	241	0.5994694828987122
1742120241.266938	242	0.6040166616439819
1742120328.68648	243	0.5964380502700806
1742120422.099934	244	0.5975748300552368
1742120493.4321582	245	0.5907540917396545
1742120580.9306793	246	0.5964380502700806
1742120663.1613758	247	0.5915119647979736
1742120755.2882113	248	0.604774534702301
1742120847.9127805	249	0.5949223041534424
1742120945.9975061	250	0.5979537963867188
1742121022.5973947	251	0.5975748300552368
1742121110.668485	252	0.5983327031135559
1742121209.5315442	253	0.5926487445831299
1742121303.0975177	254	0.5956801772117615
1742121409.9434905	255	0.6021220088005066
1742121507.987703	256	0.6006062626838684
1742121585.7743144	257	0.5915119647979736
1742121679.797239	258	0.5998484492301941
1742121761.8480344	259	0.6062902808189392
1742121854.6812267	260	0.6051534414291382
1742121953.8994553	261	0.592269778251648
1742122045.8283622	262	0.5994694828987122
1742122125.2362897	263	0.5987116098403931
1742122217.682557	264	0.6066691875457764
1742122316.6976109	265	0.6021220088005066
1742122403.9051526	266	0.5971959233283997
1742122479.2575822	267	0.5937855243682861
1742122583.2458603	268	0.6006062626838684
1742122669.6483078	269	0.593027651309967
1742122759.1993113	270	0.6013641357421875
1742122868.2818913	271	0.6036377549171448
1742122955.1717877	272	0.6036377549171448
1742123048.1550357	273	0.6032587885856628
1742123147.478269	274	0.6043956279754639
1742123218.088604	275	0.5979537963867188
1742123293.7811377	276	0.5968169569969177
1742123403.6793404	277	0.5975748300552368
1742123495.2815762	278	0.5956801772117615
1742123582.4661133	279	0.5975748300552368
1742123676.1947615	280	0.6017431020736694
1742123786.9290597	281	0.6006062626838684
1742123880.1293476	282	0.6036377549171448
1742123979.221629	283	0.6051534414291382
1742124075.054905	284	0.6043956279754639
1742124185.336163	285	0.6059113144874573
1742124272.3378484	286	0.6043956279754639
1742124367.5638208	287	0.6002273559570312
1742124470.4860814	288	0.6028798818588257
1742124555.1638968	289	0.6051534414291382
1742124656.034736	290	0.6009852290153503
1742124750.150068	291	0.5983327031135559
1742124838.2074533	292	0.5987116098403931
1742124926.0955331	293	0.6006062626838684
1742125018.9786882	294	0.6013641357421875
1742125106.8920972	295	0.604774534702301
1742125200.2361596	296	0.5983327031135559
1742125288.3346732	297	0.6017431020736694
1742125381.9590662	298	0.610458493232727
1742125470.3014967	299	0.604774534702301
