# Supplementary material for: Achieving consistency in FedSAM using local adaptive distillation on sports image classification
Source: PLoS One. 2025 Oct 17;20(10):e0333210. doi: 10.1371/journal.pone.0333210 (PMC12533856; doi:10.1371/journal.pone.0333210)
Supplement: S1 File — All figures (Figs 1–9) and Tables (Table 1–8) are sequentially numbered in the supplementary files. (ZIP) [file pone.0333210.s001.zip › Support-Information-only-datasets/Original experimental data/sport22/0.8/P2/Fedavg.csv]

Wall time	Step	Value
1742231174.0694656	0	0.03790750727057457
1742231227.6197577	1	0.03790750727057457
1742231278.8106704	2	0.05344958230853081
1742231331.296722	3	0.07619408518075943
1742231373.45884	4	0.14821834862232208
1742231423.6335046	5	0.13153904676437378
1742231464.7581718	6	0.11031084507703781
1742231511.503848	7	0.09704321622848511
1742231556.8512697	8	0.16679301857948303
1742231606.4164193	9	0.1338135004043579
1742231656.042292	10	0.1842304766178131
1742231704.3550932	11	0.18574677407741547
1742231747.8218048	12	0.21796815097332
1742231794.1579697	13	0.214556485414505
1742231840.0607297	14	0.22403335571289062
1742231886.5850258	15	0.2282031774520874
1742231942.6371849	16	0.25284305214881897
1742231992.1415231	17	0.24033358693122864
1742232037.3459818	18	0.23578467965126038
1742232091.1543465	19	0.2509476840496063
1742232138.6582937	20	0.2880970537662506
1742232188.5076973	21	0.26004549860954285
1742232236.8807344	22	0.2949203848838806
1742232281.0923498	23	0.29416224360466003
1742232324.7259765	24	0.3263836205005646
1742232378.513563	25	0.3388931155204773
1742232428.0312867	26	0.2945413291454315
1742232467.4509299	27	0.3214556574821472
1742232509.9801633	28	0.29416224360466003
1742232557.4329429	29	0.34382107853889465
1742232605.376765	30	0.34761181473731995
1742232652.4189463	31	0.3491281270980835
1742232700.8247273	32	0.36087945103645325
1742232744.244552	33	0.3396512567996979
1742232787.5938363	34	0.34723275899887085
1742232835.0745149	35	0.36087945103645325
1742232882.0154965	36	0.3514025807380676
1742232930.085106	37	0.3866565525531769
1742232977.6472583	38	0.39082637429237366
1742233014.5689144	39	0.3885519206523895
1742233062.0796664	40	0.39802882075309753
1742233117.5419283	41	0.3862774968147278
1742233164.2343898	42	0.3900682330131531
1742233210.5036304	43	0.38779377937316895
1742233254.1880128	44	0.39120545983314514
1742233301.6742313	45	0.4101592004299164
1742233348.9465294	46	0.3893100917339325
1742233400.82023	47	0.39499619603157043
1742233452.9290676	48	0.40485215187072754
1742233495.0770621	49	0.4029567837715149
1742233543.4985821	50	0.40788474678993225
1742233600.2201915	51	0.41508719325065613
1742233644.0594115	52	0.4154662489891052
1742233692.6465096	53	0.4302501976490021
1742233739.9435463	54	0.4325246512889862
1742233780.743466	55	0.4162244200706482
1742233822.5716248	56	0.44503411650657654
1742233872.258301	57	0.43062925338745117
1742233921.0302398	58	0.4287338852882385
1742233973.9658637	59	0.4560272991657257
1742234026.9019022	60	0.4332827925682068
1742234068.9392428	61	0.452994704246521
1742234116.1751075	62	0.44882485270500183
1742234169.6650028	63	0.452994704246521
1742234231.346363	64	0.45868080854415894
1742234287.4821079	65	0.4564063549041748
1742234339.5192165	66	0.45072025060653687
1742234390.0945392	67	0.45830175280570984
1742234435.6696806	68	0.46474602818489075
1742234492.7798367	69	0.4757392108440399
1742234538.886746	70	0.46209248900413513
1742234580.9742544	71	0.4639878571033478
1742234638.1707964	72	0.47119030356407166
1742234689.7738316	73	0.47156935930252075
1742234737.2868152	74	0.4772554934024811
1742234785.1142461	75	0.4799090325832367
1742234817.558915	76	0.4469294846057892
1742234871.378993	77	0.4871114492416382
1742234913.5503097	78	0.4764973521232605
1742234962.783748	79	0.46815770864486694
1742235007.4485972	80	0.46815770864486694
1742235057.5196824	81	0.4723275303840637
1742235102.44012	82	0.4738438129425049
1742235149.7013507	83	0.47763457894325256
1742235194.4625843	84	0.4738438129425049
1742235248.063012	85	0.4821834862232208
1742235294.3991938	86	0.48900681734085083
1742235338.4652238	87	0.4893859028816223
1742235385.6699922	88	0.47839272022247314
1742235436.8824344	89	0.49166035652160645
1742235486.6458194	90	0.4901440441608429
1742235537.4707828	91	0.4996209144592285
1742235579.4213955	92	0.48445791006088257
1742235631.02421	93	0.4962092638015747
1742235680.9603503	94	0.5018953680992126
1742235722.2739654	95	0.49545109272003174
1742235769.7411304	96	0.49848368763923645
1742235815.5170908	97	0.4969674050807953
1742235864.6090624	98	0.49810463190078735
1742235907.2940207	99	0.5
1742235950.5821154	100	0.4996209144592285
1742236000.5703099	101	0.49886277318000793
1742236052.2194386	102	0.5011371970176697
1742236098.3035657	103	0.4965883195400238
1742236147.2910495	104	0.5049279928207397
1742236198.1073172	105	0.5045489072799683
1742236237.1750984	106	0.4909021854400635
1742236288.2077668	107	0.5026535391807556
1742236339.8261235	108	0.5075814723968506
1742236386.5829923	109	0.5083396434783936
1742236442.9367204	110	0.5090978145599365
1742236495.41364	111	0.509476900100708
1742236533.9807303	112	0.5121303796768188
1742236575.211705	113	0.5159211754798889
1742236626.169437	114	0.5174374580383301
1742236675.5896454	115	0.5098559260368347
1742236721.9039834	116	0.5185746550559998
1742236766.2052531	117	0.514404833316803
1742236802.683744	118	0.5064442753791809
1742236856.6912453	119	0.5174374580383301
1742236901.5316415	120	0.5045489072799683
1742236943.6807227	121	0.5098559260368347
1742237000.9909158	122	0.5178165435791016
1742237057.6095314	123	0.515163004398346
1742237108.762648	124	0.5193328261375427
1742237159.5029924	125	0.5106140971183777
1742237210.046359	126	0.5132676362991333
1742237264.2976902	127	0.5147839188575745
1742237318.1055064	128	0.5159211754798889
1742237365.1233304	129	0.5136467218399048
1742237412.4485056	130	0.5200909972190857
1742237465.307154	131	0.5155420899391174
1742237504.663524	132	0.5106140971183777
1742237555.492816	133	0.5132676362991333
1742237596.674137	134	0.5174374580383301
1742237645.0707533	135	0.5102350115776062
1742237705.9882872	136	0.5155420899391174
1742237750.887208	137	0.5189537405967712
1742237788.7115934	138	0.5200909972190857
1742237839.4226158	139	0.5174374580383301
1742237885.4407868	140	0.5109931826591492
1742237938.4041114	141	0.5178165435791016
1742237983.8507202	142	0.5166792869567871
1742238037.0258157	143	0.5113722681999207
1742238087.822761	144	0.515163004398346
1742238141.10436	145	0.5163002014160156
1742238189.7013357	146	0.5136467218399048
1742238239.5836356	147	0.515163004398346
1742238288.4141471	148	0.5117513537406921
1742238316.3145077	149	0.5128885507583618
1742238361.1582901	150	0.5109931826591492
1742238401.1777992	151	0.5056861042976379
1742238453.6760433	152	0.5159211754798889
1742238508.052089	153	0.5132676362991333
1742238544.7205796	154	0.5109931826591492
1742238595.6880667	155	0.5072024464607239
1742238647.7413023	156	0.5102350115776062
1742238696.6816156	157	0.5159211754798889
1742238738.8383236	158	0.5155420899391174
1742238789.0697277	159	0.5106140971183777
1742238834.784116	160	0.5106140971183777
1742238879.7777393	161	0.5113722681999207
1742238922.7878735	162	0.5163002014160156
1742238963.9560218	163	0.5147839188575745
1742239014.1803284	164	0.5136467218399048
1742239044.3501325	165	0.5090978145599365
1742239091.2589142	166	0.5106140971183777
1742239130.3877192	167	0.5121303796768188
1742239169.6873603	168	0.5117513537406921
1742239218.3379128	169	0.5136467218399048
1742239266.9806454	170	0.5185746550559998
1742239314.6610522	171	0.514404833316803
1742239369.4669306	172	0.5155420899391174
1742239420.9535396	173	0.5121303796768188
1742239464.0956755	174	0.5121303796768188
1742239511.811944	175	0.5117513537406921
1742239552.0052629	176	0.5128885507583618
1742239608.3121603	177	0.5140257477760315
1742239649.4091842	178	0.509476900100708
1742239687.554591	179	0.5125094652175903
1742239740.4100323	180	0.5098559260368347
1742239788.2120733	181	0.5060651898384094
1742239835.4132066	182	0.5117513537406921
1742239877.6494813	183	0.508718729019165
1742239927.3810153	184	0.509476900100708
1742239977.594964	185	0.509476900100708
1742240024.1022203	186	0.5128885507583618
1742240075.8335571	187	0.5166792869567871
1742240122.6917205	188	0.5102350115776062
1742240168.2552307	189	0.5117513537406921
1742240212.5420885	190	0.5079605579376221
1742240256.5108933	191	0.5106140971183777
1742240306.3925676	192	0.5102350115776062
1742240353.0851393	193	0.5109931826591492
1742240402.691417	194	0.5159211754798889
1742240454.9616108	195	0.514404833316803
1742240504.6721392	196	0.5109931826591492
1742240556.7083087	197	0.5090978145599365
1742240605.786154	198	0.5121303796768188
1742240646.4733512	199	0.5113722681999207
1742240681.4916093	200	0.5136467218399048
1742240729.7114172	201	0.5090978145599365
1742240767.6937149	202	0.508718729019165
1742240815.260575	203	0.5200909972190857
1742240860.2784867	204	0.5159211754798889
1742240904.3365626	205	0.515163004398346
1742240957.8784425	206	0.5117513537406921
1742241010.5844746	207	0.5079605579376221
1742241054.6420856	208	0.5140257477760315
1742241099.87132	209	0.5075814723968506
1742241141.249029	210	0.5026535391807556
1742241185.8388004	211	0.5090978145599365
1742241230.0720656	212	0.5037907361984253
1742241276.2246919	213	0.5045489072799683
1742241326.6114545	214	0.5090978145599365
1742241379.213231	215	0.5075814723968506
1742241429.5598118	216	0.509476900100708
1742241487.342165	217	0.514404833316803
1742241540.8698404	218	0.5079605579376221
1742241585.4370463	219	0.5049279928207397
1742241632.789763	220	0.5049279928207397
1742241686.4216785	221	0.5132676362991333
1742241738.1068127	222	0.5068233609199524
1742241771.5416782	223	0.5083396434783936
1742241822.2667515	224	0.5083396434783936
1742241861.3826478	225	0.5072024464607239
1742241911.2803035	226	0.5079605579376221
1742241952.7058115	227	0.5068233609199524
1742242003.4678617	228	0.5098559260368347
1742242053.1997886	229	0.5026535391807556
1742242096.9988883	230	0.5075814723968506
1742242143.1670341	231	0.5121303796768188
1742242196.8691695	232	0.5064442753791809
1742242234.1551447	233	0.509476900100708
1742242279.058912	234	0.5034116506576538
1742242323.4776478	235	0.5056861042976379
1742242365.6549494	236	0.5045489072799683
1742242410.123582	237	0.5102350115776062
1742242439.4561741	238	0.5022744536399841
1742242486.6498454	239	0.5136467218399048
1742242530.6101115	240	0.5083396434783936
1742242574.1058679	241	0.5102350115776062
1742242624.5575426	242	0.5102350115776062
1742242671.7318277	243	0.5106140971183777
1742242721.4494932	244	0.5060651898384094
1742242760.9111629	245	0.500758171081543
1742242809.0977156	246	0.5053070783615112
1742242854.9226682	247	0.500758171081543
1742242905.6837826	248	0.5060651898384094
1742242955.7955577	249	0.49507203698158264
1742243008.0935636	250	0.5068233609199524
1742243049.32123	251	0.5117513537406921
1742243096.1596215	252	0.5056861042976379
1742243148.060951	253	0.5072024464607239
1742243199.1627588	254	0.5018953680992126
1742243254.746251	255	0.5053070783615112
1742243308.6676214	256	0.5022744536399841
1742243349.0742307	257	0.5037907361984253
1742243398.0571496	258	0.5037907361984253
1742243442.4161928	259	0.5003790855407715
1742243494.419322	260	0.500758171081543
1742243545.1525242	261	0.5018953680992126
1742243593.3433254	262	0.5022744536399841
1742243635.3845994	263	0.5037907361984253
1742243681.8169641	264	0.5045489072799683
1742243731.4481478	265	0.5026535391807556
1742243776.1318307	266	0.4996209144592285
1742243814.0303957	267	0.49886277318000793
1742243865.635637	268	0.4992418587207794
1742243909.3514295	269	0.5030326247215271
1742243957.0617173	270	0.5018953680992126
1742244011.7599196	271	0.5041698217391968
1742244056.8832996	272	0.5049279928207397
1742244105.257435	273	0.5041698217391968
1742244155.2231767	274	0.4962092638015747
1742244190.6640832	275	0.5011371970176697
1742244229.4105542	276	0.5037907361984253
1742244285.2270317	277	0.5041698217391968
1742244332.1685967	278	0.5011371970176697
1742244376.1512961	279	0.49810463190078735
1742244424.055052	280	0.5034116506576538
1742244480.0255444	281	0.5015162825584412
1742244526.7388964	282	0.4996209144592285
1742244577.650981	283	0.5018953680992126
1742244628.3756735	284	0.5026535391807556
1742244683.588239	285	0.5003790855407715
1742244728.221244	286	0.49886277318000793
1742244778.4433308	287	0.4931766390800476
1742244829.8912044	288	0.49810463190078735
1742244872.4750009	289	0.49469295144081116
1742244922.7181284	290	0.49469295144081116
1742244973.8817017	291	0.4939348101615906
1742245021.239215	292	0.4965883195400238
1742245067.5608604	293	0.4992418587207794
1742245116.5871055	294	0.4992418587207794
1742245162.8576953	295	0.4973464608192444
1742245211.353416	296	0.5
1742245256.860637	297	0.4962092638015747
1742245305.7157316	298	0.4992418587207794
1742245352.3798587	299	0.4969674050807953
