# Supplementary material for: Achieving consistency in FedSAM using local adaptive distillation on sports image classification
Source: PLoS One. 2025 Oct 17;20(10):e0333210. doi: 10.1371/journal.pone.0333210 (PMC12533856; doi:10.1371/journal.pone.0333210)
Supplement: S1 File — All figures (Figs 1–9) and Tables (Table 1–8) are sequentially numbered in the supplementary files. (ZIP) [file pone.0333210.s001.zip › Support-Information-only-datasets/Original experimental data/sport22/0.8/P2/Feddyn.csv]

Wall time	Step	Value
1742203158.7760587	0	0.03790750727057457
1742203216.8374884	1	0.05837756022810936
1742203271.1038432	2	0.09514784067869186
1742203325.5157373	3	0.13912054896354675
1742203368.538227	4	0.16717210412025452
1742203420.6347938	5	0.14973464608192444
1742203463.2668204	6	0.17058376967906952
1742203509.433566	7	0.18233510851860046
1742203553.7058604	8	0.22744503617286682
1742203604.291376	9	0.19673995673656464
1742203652.8326266	10	0.25284305214881897
1742203696.7643373	11	0.2452615648508072
1742203739.4023407	12	0.2520849108695984
1742203785.7986012	13	0.2752085030078888
1742203832.625387	14	0.2687642276287079
1742203876.8247871	15	0.30022743344306946
1742203929.382811	16	0.2892342805862427
1742203977.6301067	17	0.30970433354377747
1742204021.040005	18	0.2877179682254791
1742204071.8779733	19	0.32031843066215515
1742204116.225371	20	0.34799090027809143
1742204163.8032882	21	0.3294162154197693
1742204208.6486633	22	0.3620166778564453
1742204251.367785	23	0.36391204595565796
1742204293.6191478	24	0.3798332214355469
1742204345.229355	25	0.3684609532356262
1742204392.7531543	26	0.3385140299797058
1742204429.3721228	27	0.36808186769485474
1742204468.628939	28	0.3430629372596741
1742204514.0591393	29	0.4033358693122864
1742204558.5299907	30	0.405231237411499
1742204606.714439	31	0.40826383233070374
1742204653.62684	32	0.3900682330131531
1742204695.653246	33	0.36732372641563416
1742204740.389288	34	0.42418497800827026
1742204786.4863749	35	0.4094010591506958
1742204833.0804708	36	0.39840787649154663
1742204878.1856785	37	0.42039424180984497
1742204923.7385817	38	0.42532220482826233
1742204958.2283852	39	0.4325246512889862
1742205003.5367615	40	0.4158453345298767
1742205056.8914862	41	0.445413202047348
1742205100.7158859	42	0.44844579696655273
1742205146.5482075	43	0.46550416946411133
1742205188.5148554	44	0.45830175280570984
1742205234.513318	45	0.47194844484329224
1742205279.0879736	46	0.47763457894325256
1742205331.198831	47	0.4821834862232208
1742205383.4945207	48	0.4791508615016937
1742205423.108609	49	0.4469294846057892
1742205467.383693	50	0.4704321324825287
1742205520.4390347	51	0.47119030356407166
1742205563.0741298	52	0.49886277318000793
1742205611.4360964	53	0.48407885432243347
1742205658.2334096	54	0.5003790855407715
1742205699.940862	55	0.49507203698158264
1742205740.5188673	56	0.49128127098083496
1742205786.8036108	57	0.5117513537406921
1742205836.0029855	58	0.5117513537406921
1742205889.1804657	59	0.5125094652175903
1742205941.0098479	60	0.5068233609199524
1742205980.8404324	61	0.5261561870574951
1742206025.4952686	62	0.5253980159759521
1742206076.1444528	63	0.5219863653182983
1742206131.7866745	64	0.5200909972190857
1742206186.5335376	65	0.5303260087966919
1742206238.6925576	66	0.5178165435791016
1742206288.8340352	67	0.5280515551567078
1742206334.4483328	68	0.5394238233566284
1742206388.9114175	69	0.5216072797775269
1742206434.0922332	70	0.5303260087966919
1742206473.387805	71	0.5424563884735107
1742206525.7362137	72	0.523123562335968
1742206572.7717583	73	0.5310841798782349
1742206617.6694047	74	0.5375284552574158
1742206663.214838	75	0.5352540016174316
1742206694.853135	76	0.5280515551567078
1742206745.616902	77	0.5538286566734314
1742206785.8590496	78	0.5496588349342346
1742206832.673825	79	0.5432145595550537
1742206876.6841838	80	0.5295678377151489
1742206926.1195343	81	0.5515542030334473
1742206970.2131672	82	0.5496588349342346
1742207016.2040176	83	0.5432145595550537
1742207058.653558	84	0.5526914596557617
1742207111.427031	85	0.5473843812942505
1742207159.6442103	86	0.5424563884735107
1742207203.5164695	87	0.5360121130943298
1742207248.5494478	88	0.5462471842765808
1742207299.0687203	89	0.5458680987358093
1742207346.4467957	90	0.5435936450958252
1742207395.0455215	91	0.5534495711326599
1742207434.6204054	92	0.533358633518219
1742207483.7532115	93	0.5405610203742981
1742207532.1707523	94	0.5420773029327393
1742207572.0621386	95	0.5443517565727234
1742207618.0983949	96	0.5413191914558411
1742207660.942117	97	0.5409401059150696
1742207706.2845116	98	0.5303260087966919
1742207747.1488473	99	0.5284306406974792
1742207785.8855124	100	0.524639904499054
1742207833.1003559	101	0.524639904499054
1742207881.2172196	102	0.5064442753791809
1742207924.4739916	103	0.500758171081543
1742207970.3934278	104	0.5075814723968506
1742208018.3825262	105	0.48521608114242554
1742208055.8238878	106	0.4799090325832367
1742208104.0706432	107	0.4893859028816223
1742208151.4543793	108	0.4927975833415985
1742208198.456466	109	0.4799090325832367
1742208252.805527	110	0.48900681734085083
1742208304.546015	111	0.5
1742208341.7845206	112	0.4632297158241272
1742208381.6964355	113	0.46171343326568604
1742208430.4047751	114	0.47422289848327637
1742208479.2432156	115	0.4825625419616699
1742208525.3486247	116	0.46853676438331604
1742208567.9804547	117	0.47119030356407166
1742208602.063798	118	0.46209248900413513
1742208655.126001	119	0.46512508392333984
1742208698.8121576	120	0.46777862310409546
1742208742.8721735	121	0.436694473028183
1742208797.2789497	122	0.43366187810897827
1742208850.86427	123	0.45868080854415894
1742208902.2791579	124	0.45451098680496216
1742208950.773566	125	0.45147839188575745
1742208999.55744	126	0.4457922577857971
1742209050.9587953	127	0.44844579696655273
1742209102.5215714	128	0.45754358172416687
1742209147.2850578	129	0.4438968896865845
1742209192.3546035	130	0.459818035364151
1742209242.479786	131	0.43783169984817505
1742209278.8770418	132	0.44086429476737976
1742209326.746497	133	0.44768765568733215
1742209366.4836233	134	0.443517804145813
1742209412.6041257	135	0.45868080854415894
1742209469.2193258	136	0.4423805773258209
1742209514.7166202	137	0.4469294846057892
1742209550.5862176	138	0.4389689266681671
1742209598.3563466	139	0.43783169984817505
1742209644.8149042	140	0.41470810770988464
1742209696.6732147	141	0.4397270679473877
1742209739.8344104	142	0.4438968896865845
1742209791.7162235	143	0.4056103229522705
1742209839.870042	144	0.4332827925682068
1742209892.682955	145	0.42797574400901794
1742209941.2095382	146	0.4200151562690735
1742209990.2690647	147	0.42456406354904175
1742210038.978597	148	0.43404093384742737
1742210065.2804024	149	0.42532220482826233
1742210108.2870293	150	0.42911297082901
1742210148.3718238	151	0.42797574400901794
1742210199.3899138	152	0.41508719325065613
1742210253.4123726	153	0.42115238308906555
1742210288.2859588	154	0.42721760272979736
1742210337.9547758	155	0.4101592004299164
1742210389.7908502	156	0.4302501976490021
1742210438.0322511	157	0.4226686954498291
1742210477.4003246	158	0.40485215187072754
1742210525.2940116	159	0.40485215187072754
1742210569.692974	160	0.41167551279067993
1742210615.2670608	161	0.4302501976490021
1742210655.7528348	162	0.4184988737106323
1742210696.228534	163	0.40106141567230225
1742210745.0762541	164	0.42797574400901794
1742210773.7591507	165	0.40030327439308167
1742210819.325655	166	0.41091737151145935
1742210857.0133276	167	0.412812739610672
1742210898.3898168	168	0.40750569105148315
1742210946.7296717	169	0.4097801446914673
1742210995.362703	170	0.42380592226982117
1742211043.7756398	171	0.4184988737106323
1742211097.9217346	172	0.4033358693122864
1742211150.4387548	173	0.4056103229522705
1742211194.3763683	174	0.3832448720932007
1742211241.5516489	175	0.4086429178714752
1742211283.5962803	176	0.39689159393310547
1742211339.3968859	177	0.40750569105148315
1742211380.7878761	178	0.4226686954498291
1742211418.1340985	179	0.4120545983314514
1742211468.793612	180	0.3919636011123657
1742211513.6676438	181	0.4029567837715149
1742211559.5741937	182	0.4120545983314514
1742211598.5343199	183	0.3995451033115387
1742211646.2115128	184	0.4059893786907196
1742211695.4242373	185	0.38362395763397217
1742211739.740236	186	0.40106141567230225
1742211790.4032576	187	0.40788474678993225
1742211837.47358	188	0.3931008279323578
1742211880.9529915	189	0.4158453345298767
1742211924.982591	190	0.4033358693122864
1742211969.285227	191	0.41053828597068787
1742212017.148645	192	0.396512508392334
1742212063.669599	193	0.3957543671131134
1742212113.4125383	194	0.4090219736099243
1742212165.0702784	195	0.39689159393310547
1742212212.3325188	196	0.40447309613227844
1742212265.542509	197	0.3991660475730896
1742212313.2072966	198	0.3999241888523102
1742212352.8954825	199	0.4021986424922943
1742212386.8303678	200	0.38817286491394043
1742212431.8849702	201	0.4037149250507355
1742212469.9545732	202	0.3995451033115387
1742212514.1888814	203	0.3752843141555786
1742212558.4629886	204	0.40068233013153076
1742212599.789747	205	0.4029567837715149
1742212652.1986678	206	0.37755876779556274
1742212700.751653	207	0.3927217721939087
1742212742.2249951	208	0.3862774968147278
1742212784.214766	209	0.3931008279323578
1742212824.2418914	210	0.4067475497722626
1742212866.800034	211	0.39840787649154663
1742212910.449366	212	0.3957543671131134
1742212958.3026998	213	0.3915845453739166
1742213007.5305886	214	0.3783169090747833
1742213059.3420756	215	0.3991660475730896
1742213107.317082	216	0.3900682330131531
1742213163.4456937	217	0.39082637429237366
1742213216.261933	218	0.3896891474723816
1742213259.8347104	219	0.39499619603157043
1742213304.735423	220	0.37793782353401184
1742213355.8290057	221	0.3828658163547516
1742213403.216522	222	0.3919636011123657
1742213434.234728	223	0.3620166778564453
1742213482.7472765	224	0.405231237411499
1742213521.6006515	225	0.3824867308139801
1742213568.7019944	226	0.3824867308139801
1742213607.837072	227	0.3631539046764374
1742213657.4543388	228	0.3722517192363739
1742213704.7930431	229	0.3896891474723816
1742213746.9481945	230	0.3862774968147278
1742213792.904439	231	0.39461714029312134
1742213843.2330985	232	0.36163759231567383
1742213879.8647845	233	0.3722517192363739
1742213922.4834359	234	0.3923426866531372
1742213964.971299	235	0.3896891474723816
1742214005.8474638	236	0.36694464087486267
1742214050.2396371	237	0.38362395763397217
1742214078.9533408	238	0.3783169090747833
1742214124.2548032	239	0.3832448720932007
1742214166.5874946	240	0.36808186769485474
1742214209.3176355	241	0.37111449241638184
1742214257.144824	242	0.4029567837715149
1742214301.8016956	243	0.39764973521232605
1742214351.462996	244	0.38476118445396423
1742214390.0346074	245	0.3733889162540436
1742214435.3091393	246	0.35367703437805176
1742214478.0894613	247	0.3794541358947754
1742214526.1772656	248	0.37793782353401184
1742214575.9443347	249	0.3760424554347992
1742214627.7877936	250	0.3794541358947754
1742214667.7272625	251	0.35405609011650085
1742214713.7158842	252	0.3931008279323578
1742214763.6016698	253	0.3987869620323181
1742214811.1864312	254	0.3695981800556183
1742214865.3529532	255	0.372630774974823
1742214916.638395	256	0.39082637429237366
1742214958.2482522	257	0.3900682330131531
1742215008.1090283	258	0.36087945103645325
1742215051.3451426	259	0.38059136271476746
1742215100.6103408	260	0.37073540687561035
1742215149.7075262	261	0.38362395763397217
1742215194.6688724	262	0.3692190945148468
1742215235.62415	263	0.3722517192363739
1742215282.0396247	264	0.3559514880180359
1742215331.6307704	265	0.372630774974823
1742215375.5491486	266	0.3722517192363739
1742215415.4751322	267	0.3627748191356659
1742215468.391576	268	0.4063684642314911
1742215513.7707748	269	0.3661864995956421
1742215559.504401	270	0.38021227717399597
1742215613.4079812	271	0.38400304317474365
1742215656.241805	272	0.38097041845321655
1742215701.923156	273	0.388931006193161
1742215750.5421383	274	0.3532979488372803
1742215785.422676	275	0.36087945103645325
1742215823.2219577	276	0.3654283583164215
1742215878.6035125	277	0.3760424554347992
1742215924.640706	278	0.3896891474723816
1742215968.2918174	279	0.40068233013153076
1742216013.3625891	280	0.3828658163547516
1742216066.226765	281	0.39082637429237366
1742216110.6317575	282	0.38097041845321655
1742216160.8275347	283	0.35822594165802
1742216210.8670552	284	0.36391204595565796
1742216264.7831037	285	0.36050036549568176
1742216307.8624117	286	0.3786959946155548
1742216355.0479503	287	0.3760424554347992
1742216407.504219	288	0.3764215409755707
1742216451.6204932	289	0.38059136271476746
1742216505.4203305	290	0.37073540687561035
1742216554.3055446	291	0.3692190945148468
1742216600.2245607	292	0.3529188632965088
1742216647.168216	293	0.36732372641563416
1742216696.2256894	294	0.3529188632965088
1742216743.2966645	295	0.3684609532356262
1742216791.1334739	296	0.341925710439682
1742216836.5994544	297	0.35102349519729614
1742216884.564962	298	0.38021227717399597
1742216929.324299	299	0.3695981800556183
