# Supplementary material for: Achieving consistency in FedSAM using local adaptive distillation on sports image classification
Source: PLoS One. 2025 Oct 17;20(10):e0333210. doi: 10.1371/journal.pone.0333210 (PMC12533856; doi:10.1371/journal.pone.0333210)
Supplement: S1 File — All figures (Figs 1–9) and Tables (Table 1–8) are sequentially numbered in the supplementary files. (ZIP) [file pone.0333210.s001.zip › Support-Information-only-datasets/Original experimental data/sport22/0.8/P2/Fedspeed.csv]

Wall time	Step	Value
1741571315.0168588	0	0.03790750727057457
1741571390.6823802	1	0.04927975684404373
1741571467.2380953	2	0.0504169836640358
1741571543.2523854	3	0.08908263593912125
1741571603.7044556	4	0.11182714253664017
1741571676.739329	5	0.10765731334686279
1741571736.2327762	6	0.1038665622472763
1741571804.623565	7	0.12547384202480316
1741571871.3744907	8	0.12699013948440552
1741571942.4607213	9	0.09855951368808746
1741572013.6477976	10	0.12699013948440552
1741572080.4339733	11	0.12964366376399994
1741572145.3223946	12	0.14859741926193237
1741572211.766405	13	0.14821834862232208
1741572278.9899426	14	0.14556482434272766
1741572346.1620526	15	0.17361637949943542
1741572427.379556	16	0.15238817036151886
1741572498.7637584	17	0.170962855219841
1741572563.6515381	18	0.16186505556106567
1741572638.2235157	19	0.17513267695903778
1741572706.3485205	20	0.18385140597820282
1741572779.9432786	21	0.1876421570777893
1741572844.014716	22	0.20621682703495026
1741572908.8445039	23	0.21000757813453674
1741572973.1606226	24	0.2380591332912445
1741573048.6962976	25	0.2581501007080078
1741573120.4333987	26	0.2217589020729065
1741573176.2903748	27	0.25360122323036194
1741573235.241337	28	0.22706596553325653
1741573302.7446659	29	0.2824109196662903
1741573371.8017151	30	0.2744503319263458
1741573438.7442837	31	0.29378315806388855
1741573504.379481	32	0.30060651898384094
1741573568.0635023	33	0.23957543075084686
1741573632.9029899	34	0.3089461624622345
1741573701.2464309	35	0.2888551950454712
1741573770.2746055	36	0.28999242186546326
1741573837.7955544	37	0.29378315806388855
1741573906.1578164	38	0.3362395763397217
1741573958.3411307	39	0.34420016407966614
1741574026.9500144	40	0.35102349519729614
1741574108.1693466	41	0.33320698142051697
1741574175.9089267	42	0.3457164466381073
1741574244.625576	43	0.3514025807380676
1741574305.8411868	44	0.3483699858188629
1741574371.598372	45	0.35746777057647705
1741574439.296007	46	0.3646702170372009
1741574515.149648	47	0.3832448720932007
1741574590.5861723	48	0.3786959946155548
1741574651.221696	49	0.3646702170372009
1741574719.0755994	50	0.3915845453739166
1741574799.9589605	51	0.39499619603157043
1741574863.7273245	52	0.39764973521232605
1741574935.8644862	53	0.4135708808898926
1741575005.2820344	54	0.3931008279323578
1741575065.132304	55	0.3730098605155945
1741575125.820377	56	0.3953752815723419
1741575192.4101968	57	0.4097801446914673
1741575264.1836448	58	0.42759665846824646
1741575341.128019	59	0.43745261430740356
1741575418.0386517	60	0.4166034758090973
1741575477.544273	61	0.4230477511882782
1741575545.8459	62	0.44162243604660034
1741575622.6990979	63	0.43404093384742737
1741575706.478954	64	0.44427597522735596
1741575787.152706	65	0.45754358172416687
1741575862.8525517	66	0.4423805773258209
1741575933.7238038	67	0.44427597522735596
1741575996.7695498	68	0.45072025060653687
1741576077.8187191	69	0.459818035364151
1741576146.1724682	70	0.45185747742652893
1741576206.3454514	71	0.45489007234573364
1741576286.789933	72	0.4499620795249939
1741576357.1286094	73	0.4730856716632843
1741576425.5620625	74	0.4692949056625366
1741576494.0322375	75	0.46853676438331604
1741576540.932357	76	0.47422289848327637
1741576617.9161818	77	0.4833206832408905
1741576678.6238532	78	0.4799090325832367
1741576751.7635024	79	0.4738438129425049
1741576815.8861926	80	0.48521608114242554
1741576886.4340432	81	0.4829416275024414
1741576949.574371	82	0.4909021854400635
1741577014.1950324	83	0.4969674050807953
1741577078.8813303	84	0.5026535391807556
1741577155.3737018	85	0.4909021854400635
1741577223.0372896	86	0.49886277318000793
1741577287.0111017	87	0.4927975833415985
1741577355.7664459	88	0.5018953680992126
1741577432.7376041	89	0.523881733417511
1741577505.868496	90	0.5132676362991333
1741577578.4667618	91	0.5212281942367554
1741577636.898311	92	0.5026535391807556
1741577710.7226431	93	0.5197119116783142
1741577783.9155123	94	0.5200909972190857
1741577842.7267897	95	0.5242608189582825
1741577911.1707132	96	0.524639904499054
1741577973.3742537	97	0.5329795479774475
1741578040.7327461	98	0.5344958305358887
1741578099.9965096	99	0.5235026478767395
1741578159.7575834	100	0.5276724696159363
1741578231.9097223	101	0.5314632058143616
1741578304.2454212	102	0.5269143581390381
1741578368.086384	103	0.5496588349342346
1741578434.959029	104	0.5447308421134949
1741578506.3132398	105	0.5352540016174316
1741578560.901804	106	0.5250189304351807
1741578633.3014917	107	0.5591357350349426
1741578705.2624328	108	0.5462471842765808
1741578771.760156	109	0.5561031103134155
1741578847.7773619	110	0.5553449392318726
1741578921.3974555	111	0.5526914596557617
1741578972.971945	112	0.5500379204750061
1741579028.9529989	113	0.555724024772644
1741579099.3038924	114	0.5579984784126282
1741579170.3619425	115	0.5576193928718567
1741579238.3070526	116	0.5617892146110535
1741579301.2180216	117	0.5515542030334473
1741579352.6869001	118	0.570128858089447
1741579427.046315	119	0.555724024772644
1741579491.11389	120	0.555724024772644
1741579553.5212283	121	0.5545868277549744
1741579633.6637928	122	0.5674753785133362
1741579712.2904823	123	0.5568612813949585
1741579786.7558198	124	0.5610311031341553
1741579858.8737211	125	0.5606520175933838
1741579931.2635036	126	0.5587566494941711
1741580006.7880578	127	0.5689916610717773
1741580082.8293674	128	0.5583775639533997
1741580151.5435903	129	0.5659590363502502
1741580219.6111543	130	0.5595147609710693
1741580296.5172997	131	0.5689916610717773
1741580353.5230644	132	0.5625473856925964
1741580426.2548482	133	0.5674753785133362
1741580486.9069479	134	0.5591357350349426
1741580554.6826127	135	0.5724033117294312
1741580637.8464007	136	0.5568612813949585
1741580701.4660482	137	0.5633055567741394
1741580757.0255532	138	0.5655800104141235
1741580828.6559331	139	0.5693707466125488
1741580896.6045847	140	0.5705079436302185
1741580972.725444	141	0.5742987394332886
1741581036.8740516	142	0.5663381218910217
1741581112.85892	143	0.5659590363502502
1741581184.4495032	144	0.5538286566734314
1741581260.7880569	145	0.5705079436302185
1741581332.5390666	146	0.5614101886749268
1741581404.9461148	147	0.5739196538925171
1741581477.4959385	148	0.5674753785133362
1741581516.2722409	149	0.5663381218910217
1741581579.292696	150	0.5629264712333679
1741581639.3594081	151	0.5568612813949585
1741581715.442911	152	0.57088702917099
1741581793.831127	153	0.570128858089447
1741581843.5061498	154	0.5587566494941711
1741581915.6374152	155	0.5610311031341553
1741581992.557762	156	0.5648218393325806
1741582065.1133401	157	0.555724024772644
1741582125.7468827	158	0.5587566494941711
1741582197.4300938	159	0.565200924873352
1741582267.4148035	160	0.5678544640541077
1741582335.5174103	161	0.5663381218910217
1741582395.7446485	162	0.5553449392318726
1741582455.6111681	163	0.5640636682510376
1741582528.6820269	164	0.5648218393325806
1741582572.1347191	165	0.5576193928718567
1741582638.73996	166	0.5670962929725647
1741582694.3144171	167	0.5579984784126282
1741582754.5699844	168	0.5606520175933838
1741582826.880681	169	0.5534495711326599
1741582899.0933735	170	0.5670962929725647
1741582971.3614712	171	0.565200924873352
1741583052.3359435	172	0.5724033117294312
1741583129.3843343	173	0.5595147609710693
1741583193.0738475	174	0.5545868277549744
1741583260.923419	175	0.5500379204750061
1741583320.4903364	176	0.562168300151825
1741583404.323914	177	0.5534495711326599
1741583464.3586009	178	0.5371493697166443
1741583517.7799015	179	0.565200924873352
1741583594.4393334	180	0.5489006638526917
1741583663.349297	181	0.5587566494941711
1741583728.6119566	182	0.5633055567741394
1741583788.734596	183	0.562168300151825
1741583860.2730806	184	0.5424563884735107
1741583931.9202194	185	0.5542077422142029
1741584000.0300217	186	0.5462471842765808
1741584076.504439	187	0.5420773029327393
1741584144.0114279	188	0.5375284552574158
1741584209.3369808	189	0.547005295753479
1741584272.9446836	190	0.5523123741149902
1741584336.66528	191	0.5561031103134155
1741584408.972703	192	0.5640636682510376
1741584475.0028052	193	0.5519332885742188
1741584545.916162	194	0.5489006638526917
1741584623.106119	195	0.5424563884735107
1741584695.777453	196	0.5473843812942505
1741584768.8133576	197	0.5549658536911011
1741584840.874166	198	0.5379074811935425
1741584901.3260522	199	0.5447308421134949
1741584953.3886676	200	0.5591357350349426
1741585022.2883015	201	0.5348749160766602
1741585078.0051901	202	0.5447308421134949
1741585147.053926	203	0.5504170060157776
1741585211.1054661	204	0.5462471842765808
1741585275.9150512	205	0.5602729320526123
1741585351.889074	206	0.5416982769966125
1741585424.2448537	207	0.5435936450958252
1741585488.9088693	208	0.5307050943374634
1741585553.2690234	209	0.5439727306365967
1741585613.1537616	210	0.5473843812942505
1741585677.3956912	211	0.5523123741149902
1741585741.8571513	212	0.5409401059150696
1741585810.5089712	213	0.5530704855918884
1741585883.3057313	214	0.5401819348335266
1741585960.8165288	215	0.5348749160766602
1741586032.8787863	216	0.5614101886749268
1741586116.8229496	217	0.5454890131950378
1741586192.836646	218	0.5409401059150696
1741586256.8407407	219	0.547763466835022
1741586324.2317348	220	0.5352540016174316
1741586399.6370597	221	0.5227444767951965
1741586469.5052214	222	0.5530704855918884
1741586513.8400993	223	0.5454890131950378
1741586584.8721113	224	0.5197119116783142
1741586640.7082343	225	0.5375284552574158
1741586712.9908516	226	0.5219863653182983
1741586773.3024082	227	0.5401819348335266
1741586844.6188998	228	0.5341167449951172
1741586916.663639	229	0.5322213768959045
1741586981.092833	230	0.5360121130943298
1741587049.3922262	231	0.5492797493934631
1741587126.4731698	232	0.5492797493934631
1741587182.1177697	233	0.5356330275535583
1741587246.0010374	234	0.533358633518219
1741587309.2849557	235	0.5390447378158569
1741587368.906793	236	0.5405610203742981
1741587432.9951892	237	0.5227444767951965
1741587476.795289	238	0.5121303796768188
1741587544.2185776	239	0.5318422913551331
1741587608.780809	240	0.5284306406974792
1741587673.6748967	241	0.5360121130943298
1741587746.3740537	242	0.5269143581390381
1741587814.1925437	243	0.5170583724975586
1741587886.6231616	244	0.5166792869567871
1741587941.9018757	245	0.5219863653182983
1741588008.3531258	246	0.5307050943374634
1741588072.6391363	247	0.5185746550559998
1741588145.6685872	248	0.5189537405967712
1741588217.0213168	249	0.5197119116783142
1741588293.4955482	250	0.5056861042976379
1741588355.8893576	251	0.5253980159759521
1741588425.388761	252	0.5253980159759521
1741588502.6187446	253	0.5185746550559998
1741588576.231362	254	0.5102350115776062
1741588655.7350466	255	0.5064442753791809
1741588733.207153	256	0.5269143581390381
1741588793.3516643	257	0.5132676362991333
1741588864.6491048	258	0.5170583724975586
1741588928.5020418	259	0.5212281942367554
1741589001.0339139	260	0.5197119116783142
1741589073.3399575	261	0.5159211754798889
1741589143.0224276	262	0.5163002014160156
1741589205.903415	263	0.5185746550559998
1741589274.6209967	264	0.5090978145599365
1741589348.0456474	265	0.5235026478767395
1741589410.691262	266	0.5064442753791809
1741589467.1336873	267	0.5121303796768188
1741589544.038348	268	0.5310841798782349
1741589608.7239196	269	0.5212281942367554
1741589678.3217034	270	0.5106140971183777
1741589759.6070185	271	0.5185746550559998
1741589824.9615517	272	0.5072024464607239
1741589893.5685563	273	0.5200909972190857
1741589964.6055512	274	0.5041698217391968
1741590016.1754968	275	0.5147839188575745
1741590071.7978265	276	0.5068233609199524
1741590153.2736418	277	0.5136467218399048
1741590222.8402646	278	0.5079605579376221
1741590286.105179	279	0.4935557246208191
1741590353.2156618	280	0.5106140971183777
1741590434.65694	281	0.5117513537406921
1741590503.6330247	282	0.5068233609199524
1741590577.5320773	283	0.5075814723968506
1741590649.8527458	284	0.5083396434783936
1741590730.947999	285	0.48862776160240173
1741590795.0274024	286	0.49203941226005554
1741590865.0381799	287	0.4958301782608032
1741590937.0855088	288	0.5
1741591000.240606	289	0.514404833316803
1741591076.8686023	290	0.5026535391807556
1741591149.0600696	291	0.5049279928207397
1741591217.1959574	292	0.4965883195400238
1741591285.8062656	293	0.5090978145599365
1741591358.807756	294	0.5018953680992126
1741591428.0675256	295	0.5011371970176697
1741591501.3610847	296	0.5075814723968506
1741591569.65096	297	0.4996209144592285
1741591642.054359	298	0.5
1741591710.3912642	299	0.47081121802330017
