# Supplementary material for: Achieving consistency in FedSAM using local adaptive distillation on sports image classification
Source: PLoS One. 2025 Oct 17;20(10):e0333210. doi: 10.1371/journal.pone.0333210 (PMC12533856; doi:10.1371/journal.pone.0333210)
Supplement: S1 File — All figures (Figs 1–9) and Tables (Table 1–8) are sequentially numbered in the supplementary files. (ZIP) [file pone.0333210.s001.zip › Support-Information-only-datasets/Original experimental data/sport22/0.8/P2/Scaffold.csv]

Wall time	Step	Value
1742216977.1754591	0	0.03790750727057457
1742217035.3270552	1	0.045489005744457245
1742217087.2126722	2	0.06103108450770378
1742217139.022035	3	0.10841546952724457
1742217180.1753752	4	0.13267627358436584
1742217228.594113	5	0.14594389498233795
1742217270.7303085	6	0.16262319684028625
1742217317.9984593	7	0.17210008203983307
1742217366.390792	8	0.16717210412025452
1742217417.9520323	9	0.17664897441864014
1742217465.5571458	10	0.1811978816986084
1742217511.288029	11	0.19219104945659637
1742217556.6317816	12	0.2210007607936859
1742217602.6424522	13	0.20394237339496613
1742217650.5941503	14	0.22896133363246918
1742217696.2638426	15	0.2479150891304016
1742217753.318688	16	0.23957543075084686
1742217801.7089818	17	0.25663381814956665
1742217844.0726912	18	0.2683851420879364
1742217894.5846765	19	0.26004549860954285
1742217939.6045537	20	0.2896133363246918
1742217987.2444048	21	0.2850644290447235
1742218032.659994	22	0.2979529798030853
1742218076.068151	23	0.3150113821029663
1742218118.1576338	24	0.340030312538147
1742218168.0175824	25	0.34040939807891846
1742218215.7222714	26	0.3426838517189026
1742218253.4560494	27	0.32335102558135986
1742218293.7352657	28	0.3313116133213043
1742218339.7397933	29	0.3555724024772644
1742218385.5286431	30	0.3559514880180359
1742218431.5364242	31	0.3551933169364929
1742218478.9445665	32	0.372630774974823
1742218522.1756513	33	0.3661864995956421
1742218563.9362402	34	0.37376800179481506
1742218611.320838	35	0.38779377937316895
1742218657.8787165	36	0.38059136271476746
1742218705.5134897	37	0.3885519206523895
1742218751.2197125	38	0.38097041845321655
1742218786.3869338	39	0.3786959946155548
1742218833.803952	40	0.4063684642314911
1742218889.7468863	41	0.40712660551071167
1742218937.9556856	42	0.40068233013153076
1742218983.8450675	43	0.4063684642314911
1742219026.821832	44	0.41432905197143555
1742219070.9739752	45	0.4196361005306244
1742219115.9705584	46	0.4158453345298767
1742219166.328923	47	0.42115238308906555
1742219218.4966388	48	0.4268385171890259
1742219257.8276532	49	0.42721760272979736
1742219302.9493942	50	0.4226686954498291
1742219356.7986279	51	0.43176648020744324
1742219400.729283	52	0.4302501976490021
1742219450.1439977	53	0.4393479824066162
1742219494.8382843	54	0.4431387484073639
1742219535.4040022	55	0.4404852092266083
1742219574.724184	56	0.4431387484073639
1742219619.919432	57	0.44427597522735596
1742219668.5954385	58	0.45185747742652893
1742219718.7336075	59	0.44882485270500183
1742219769.930246	60	0.4427596628665924
1742219809.5573885	61	0.4601971209049225
1742219854.74359	62	0.4537528455257416
1742219905.8452234	63	0.4571645259857178
1742219964.9603138	64	0.45754358172416687
1742220018.1622586	65	0.4632297158241272
1742220067.6076179	66	0.47156935930252075
1742220115.5152683	67	0.47119030356407166
1742220160.870017	68	0.4829416275024414
1742220213.0927925	69	0.47460198402404785
1742220258.0970678	70	0.4897649586200714
1742220298.2316773	71	0.4734647572040558
1742220354.3590333	72	0.4772554934024811
1742220404.144954	73	0.48749053478240967
1742220451.4319577	74	0.48749053478240967
1742220499.4645905	75	0.5
1742220532.5362232	76	0.49166035652160645
1742220585.6590219	77	0.4897649586200714
1742220626.700494	78	0.4939348101615906
1742220675.2805243	79	0.4992418587207794
1742220718.4461393	80	0.5015162825584412
1742220767.056394	81	0.4871114492416382
1742220810.2569003	82	0.4996209144592285
1742220856.7777064	83	0.5075814723968506
1742220899.807976	84	0.4962092638015747
1742220951.208034	85	0.5102350115776062
1742220995.1818433	86	0.5159211754798889
1742221039.4395993	87	0.5011371970176697
1742221084.2448306	88	0.5189537405967712
1742221134.6639256	89	0.5113722681999207
1742221185.3632758	90	0.5170583724975586
1742221233.4768546	91	0.5197119116783142
1742221273.3054235	92	0.5197119116783142
1742221321.4974074	93	0.5174374580383301
1742221370.071366	94	0.5189537405967712
1742221412.3349164	95	0.5204700827598572
1742221458.1792326	96	0.5276724696159363
1742221501.7871594	97	0.5295678377151489
1742221546.4073484	98	0.533358633518219
1742221585.961226	99	0.5265352725982666
1742221627.0265296	100	0.5212281942367554
1742221676.9863038	101	0.5288097262382507
1742221723.8602173	102	0.5307050943374634
1742221766.5469327	103	0.5379074811935425
1742221811.558427	104	0.5398029088973999
1742221859.199844	105	0.5322213768959045
1742221896.975344	106	0.5401819348335266
1742221946.0301542	107	0.5356330275535583
1742221996.446494	108	0.5439727306365967
1742222043.6860342	109	0.5371493697166443
1742222098.8961265	110	0.547005295753479
1742222150.352653	111	0.5413191914558411
1742222187.0886142	112	0.5485215783119202
1742222228.5909996	113	0.5416982769966125
1742222278.0590029	114	0.5481425523757935
1742222327.9163496	115	0.5413191914558411
1742222373.823248	116	0.547763466835022
1742222417.548595	117	0.5538286566734314
1742222452.4894233	118	0.5462471842765808
1742222504.868458	119	0.5534495711326599
1742222548.2249432	120	0.5515542030334473
1742222591.2012637	121	0.5579984784126282
1742222644.6309595	122	0.5526914596557617
1742222698.9217477	123	0.5489006638526917
1742222750.2278655	124	0.5489006638526917
1742222798.7116225	125	0.5545868277549744
1742222848.7111363	126	0.5511751174926758
1742222902.7126524	127	0.5591357350349426
1742222956.8795385	128	0.5579984784126282
1742223003.8395472	129	0.5534495711326599
1742223054.817635	130	0.5519332885742188
1742223108.5236087	131	0.547005295753479
1742223147.088996	132	0.5523123741149902
1742223196.1065743	133	0.5633055567741394
1742223237.7347448	134	0.5553449392318726
1742223284.8259966	135	0.5606520175933838
1742223343.8173325	136	0.5644427537918091
1742223389.9111874	137	0.5591357350349426
1742223429.8774679	138	0.5686125755310059
1742223483.6668267	139	0.5595147609710693
1742223530.5866704	140	0.5587566494941711
1742223584.0580208	141	0.5614101886749268
1742223630.3914034	142	0.5644427537918091
1742223684.6758099	143	0.5579984784126282
1742223734.977111	144	0.571645200252533
1742223787.9549468	145	0.556482195854187
1742223842.0047054	146	0.5735405683517456
1742223894.7999828	147	0.5724033117294312
1742223949.1774106	148	0.5663381218910217
1742223978.9486496	149	0.5667172074317932
1742224024.2687113	150	0.570128858089447
1742224067.7992334	151	0.5670962929725647
1742224123.220782	152	0.5670962929725647
1742224182.6905553	153	0.5674753785133362
1742224220.274869	154	0.5674753785133362
1742224271.7141707	155	0.5712661147117615
1742224326.2688572	156	0.5769522190093994
1742224378.330501	157	0.57088702917099
1742224421.6199162	158	0.5739196538925171
1742224475.8342679	159	0.5742987394332886
1742224524.3691552	160	0.5644427537918091
1742224573.3340948	161	0.580363929271698
1742224615.3480177	162	0.5761941075325012
1742224659.1088471	163	0.5758150219917297
1742224711.5511487	164	0.5799848437309265
1742224742.769238	165	0.5727823972702026
1742224791.5547938	166	0.5742987394332886
1742224832.8406944	167	0.5826383829116821
1742224876.1815162	168	0.5758150219917297
1742224927.6358018	169	0.5818802118301392
1742224979.4383457	170	0.5742987394332886
1742225031.3300252	171	0.5833964943885803
1742225088.3522053	172	0.5845337510108948
1742225143.0039353	173	0.580363929271698
1742225189.7255738	174	0.580363929271698
1742225237.41776	175	0.5765731334686279
1742225280.74288	176	0.5773313045501709
1742225340.4364514	177	0.5833964943885803
1742225384.0495443	178	0.5849128365516663
1742225425.4330914	179	0.5784685611724854
1742225479.0879827	180	0.5811220407485962
1742225528.584388	181	0.5815011262893677
1742225576.654487	182	0.5845337510108948
1742225620.3283198	183	0.5807430148124695
1742225672.894048	184	0.5860500335693359
1742225723.620416	185	0.5818802118301392
1742225772.202802	186	0.5856709480285645
1742225827.0626304	187	0.5818802118301392
1742225877.4300084	188	0.5818802118301392
1742225920.3154619	189	0.5837755799293518
1742225964.8935654	190	0.589082658290863
1742226012.3762877	191	0.5837755799293518
1742226064.2694626	192	0.5871872901916504
1742226113.757638	193	0.5799848437309265
1742226166.9367127	194	0.5773313045501709
1742226223.1979485	195	0.5864291191101074
1742226277.6861053	196	0.5849128365516663
1742226332.680297	197	0.5883244872093201
1742226384.858437	198	0.580363929271698
1742226426.284483	199	0.5769522190093994
1742226463.4358199	200	0.5807430148124695
1742226513.9808326	201	0.5894616842269897
1742226551.9304554	202	0.5898407697677612
1742226601.1550534	203	0.5936315655708313
1742226648.4917905	204	0.5913571119308472
1742226694.4208472	205	0.5856709480285645
1742226751.687723	206	0.5883244872093201
1742226802.6102931	207	0.5856709480285645
1742226848.362757	208	0.5856709480285645
1742226895.6484604	209	0.5830174088478088
1742226937.5254688	210	0.5864291191101074
1742226984.319662	211	0.5849128365516663
1742227030.1338727	212	0.585291862487793
1742227078.3001568	213	0.585291862487793
1742227132.4908764	214	0.5811220407485962
1742227188.6516078	215	0.5871872901916504
1742227242.7943382	216	0.5871872901916504
1742227304.5581105	217	0.5841546654701233
1742227358.1504195	218	0.5868082046508789
1742227402.609235	219	0.5864291191101074
1742227451.9386928	220	0.5818802118301392
1742227504.8304873	221	0.5761941075325012
1742227556.104795	222	0.5837755799293518
1742227589.3374188	223	0.5799848437309265
1742227638.8977585	224	0.5883244872093201
1742227677.9686968	225	0.5845337510108948
1742227728.4970934	226	0.5871872901916504
1742227770.0634956	227	0.5909780263900757
1742227817.8118465	228	0.5845337510108948
1742227866.5055928	229	0.580363929271698
1742227909.4707713	230	0.5788475871086121
1742227955.6407695	231	0.580363929271698
1742228006.658031	232	0.5864291191101074
1742228044.292234	233	0.5822592973709106
1742228086.4219155	234	0.5898407697677612
1742228130.0998466	235	0.5811220407485962
1742228170.8663273	236	0.5792266726493835
1742228216.0332894	237	0.585291862487793
1742228246.8049593	238	0.5917361378669739
1742228292.5903623	239	0.5837755799293518
1742228336.0776381	240	0.5830174088478088
1742228379.9350505	241	0.5792266726493835
1742228429.5095081	242	0.5841546654701233
1742228476.9075205	243	0.5818802118301392
1742228525.4926186	244	0.5780894756317139
1742228563.2074695	245	0.5811220407485962
1742228608.7172165	246	0.5833964943885803
1742228650.9340777	247	0.5871872901916504
1742228700.4427757	248	0.5830174088478088
1742228747.725251	249	0.5830174088478088
1742228798.3493645	250	0.5845337510108948
1742228838.9305584	251	0.5833964943885803
1742228886.9572027	252	0.579605758190155
1742228939.7710035	253	0.5773313045501709
1742228988.8669481	254	0.579605758190155
1742229043.9925447	255	0.5792266726493835
1742229093.6208615	256	0.5811220407485962
1742229133.4839892	257	0.5875663161277771
1742229181.5958757	258	0.5883244872093201
1742229223.8760548	259	0.5811220407485962
1742229273.038111	260	0.5811220407485962
1742229322.2506754	261	0.5792266726493835
1742229368.8295581	262	0.5815011262893677
1742229410.3949683	263	0.5765731334686279
1742229456.9993577	264	0.5777103900909424
1742229505.8520038	265	0.5754359364509583
1742229548.9246953	266	0.5784685611724854
1742229587.883519	267	0.5773313045501709
1742229640.7583096	268	0.5799848437309265
1742229685.0776007	269	0.5799848437309265
1742229730.5610538	270	0.5799848437309265
1742229785.8425472	271	0.5742987394332886
1742229829.3132386	272	0.5799848437309265
1742229874.9261386	273	0.5811220407485962
1742229925.6663406	274	0.5811220407485962
1742229961.3674798	275	0.5830174088478088
1742229999.362242	276	0.5807430148124695
1742230054.2023308	277	0.5799848437309265
1742230100.2754502	278	0.5811220407485962
1742230143.0992339	279	0.5849128365516663
1742230189.090312	280	0.5845337510108948
1742230244.000774	281	0.5826383829116821
1742230291.7387068	282	0.5815011262893677
1742230343.819561	283	0.5879454016685486
1742230394.0697854	284	0.5845337510108948
1742230449.292641	285	0.5845337510108948
1742230493.600072	286	0.5845337510108948
1742230541.2697372	287	0.5792266726493835
1742230594.4412827	288	0.5883244872093201
1742230640.2811248	289	0.5833964943885803
1742230694.3942468	290	0.5837755799293518
1742230743.322859	291	0.5894616842269897
1742230791.317369	292	0.585291862487793
1742230839.0791829	293	0.5830174088478088
1742230887.675801	294	0.5818802118301392
1742230933.3732145	295	0.5864291191101074
1742230982.8252378	296	0.5780894756317139
1742231029.1445959	297	0.585291862487793
1742231079.5213974	298	0.5826383829116821
1742231126.672475	299	0.5921152234077454
